# Supplementary material for: Influence of non-directional errors in anthropometric measurements and age estimation on anthropometric prevalence indicators
Source: PLoS One. 2024 Sep 4;19(9):e0304131. doi: 10.1371/journal.pone.0304131 (PMC11373794; doi:10.1371/journal.pone.0304131)
Supplement: S1 Dataset — Included are the child’s age in months (variable name ‘age’), z-score values for height-for-age (‘haz’), weight-for-height (‘whz’), weight-for-age (‘waz’) and survey weights (‘wt’). (ZIP) [file pone.0304131.s001.zip]

Archive with 45 entries (44 files):
- S1_Dataset/
- S1_Dataset/anthro_data_18.csv
- __MACOSX/S1_Dataset/._anthro_data_18.csv
- S1_Dataset/anthro_data_19.csv
- __MACOSX/S1_Dataset/._anthro_data_19.csv
- S1_Dataset/.DS_Store
- __MACOSX/S1_Dataset/._.DS_Store
- S1_Dataset/anthro_data_21.csv
- __MACOSX/S1_Dataset/._anthro_data_21.csv
- S1_Dataset/anthro_data_20.csv
- __MACOSX/S1_Dataset/._anthro_data_20.csv
- S1_Dataset/anthro_data_8.csv
- __MACOSX/S1_Dataset/._anthro_data_8.csv
- S1_Dataset/anthro_data_9.csv
- __MACOSX/S1_Dataset/._anthro_data_9.csv
- S1_Dataset/anthro_data_4.csv
- __MACOSX/S1_Dataset/._anthro_data_4.csv
- S1_Dataset/anthro_data_5.csv
- __MACOSX/S1_Dataset/._anthro_data_5.csv
- S1_Dataset/anthro_data_7.csv
- __MACOSX/S1_Dataset/._anthro_data_7.csv
- S1_Dataset/anthro_data_6.csv
- __MACOSX/S1_Dataset/._anthro_data_6.csv
- S1_Dataset/anthro_data_2.csv
- __MACOSX/S1_Dataset/._anthro_data_2.csv
- S1_Dataset/anthro_data_3.csv
- __MACOSX/S1_Dataset/._anthro_data_3.csv
- S1_Dataset/anthro_data_1.csv
- __MACOSX/S1_Dataset/._anthro_data_1.csv
- S1_Dataset/anthro_data_11.csv
- __MACOSX/S1_Dataset/._anthro_data_11.csv
- S1_Dataset/anthro_data_10.csv
- __MACOSX/S1_Dataset/._anthro_data_10.csv
- S1_Dataset/anthro_data_12.csv
- __MACOSX/S1_Dataset/._anthro_data_12.csv
- S1_Dataset/anthro_data_13.csv
- __MACOSX/S1_Dataset/._anthro_data_13.csv
- S1_Dataset/anthro_data_17.csv
- __MACOSX/S1_Dataset/._anthro_data_17.csv
- S1_Dataset/anthro_data_16.csv
- __MACOSX/S1_Dataset/._anthro_data_16.csv
- S1_Dataset/anthro_data_14.csv
- __MACOSX/S1_Dataset/._anthro_data_14.csv
- S1_Dataset/anthro_data_15.csv
- __MACOSX/S1_Dataset/._anthro_data_15.csv
