# Supplementary material for: Influence of non-directional errors in anthropometric measurements and age estimation on anthropometric prevalence indicators
Source: PLoS One. 2024 Sep 4;19(9):e0304131. doi: 10.1371/journal.pone.0304131 (PMC11373794; doi:10.1371/journal.pone.0304131)
Supplement: S1 Dataset — Included are the child’s age in months (variable name ‘age’), z-score values for height-for-age (‘haz’), weight-for-height (‘whz’), weight-for-age (‘waz’) and survey weights (‘wt’). (ZIP) [file pone.0304131.s001.zip › S1_Dataset/anthro_data_18.csv]

haz	waz	whz	age	wt
-0.19	-0.36	-0.36	43	38.2751402549236
0.5	0.49	0.38	8	38.2751402549236
-2.43	-2.21	-1.09	47	38.2751402549236
-0.36	0.42	0.94	37	38.2751402549236
-0.56	0.33	0.94	41	38.2751402549236
-1.34	-0.2	0.84	40	38.2751402549236
-1.44	-2.33	-2.39	33	38.2751402549236
-3.92	-1.82	0.51	30	38.2751402549236
-0.13	0.22	0.47	3	38.2751402549236
-0.53	-0.56	-0.4	36	38.2751402549236
-1.62	-1.2	-0.37	44	38.2751402549236
-2.88	-0.5	1.25	13	38.2751402549236
-1.4	-1.14	-0.6	33	38.2751402549236
-0.88	-0.3	0.54	3	38.2751402549236
-1.32	-0.98	-0.39	34	38.2751402549236
-1.49	-0.81	0.14	48	38.2751402549236
-3.08	-1.51	0.43	43	38.2751402549236
-2.2	-0.98	0.59	55	38.2751402549236
-1.11	-0.35	0.31	29	38.2751402549236
0.75	0.86	0.65	45	23.4064235911581
-0.57	-0.41	-0.11	55	23.4064235911581
-1.25	-0.89	-0.44	16	23.4064235911581
-2.14	-0.04	1.62	36	23.4064235911581
-1.58	-0.83	-0.13	13	23.4064235911581
-2.0	0.28	1.92	31	23.4064235911581
-0.21	-0.27	-0.3	32	23.4064235911581
-1.94	-0.76	0.69	53	23.4064235911581
-0.64	-1.07	-0.91	8	23.4064235911581
-2.41	-1.04	0.81	5	23.4064235911581
-0.77	-0.68	-0.19	5	23.4064235911581
-1.19	-0.73	0.0	51	23.4064235911581
-3.71	-2.76	-0.86	12	23.4064235911581
-4.45	-3.53	-1.47	12	23.4064235911581
-1.83	-0.54	0.9	51	23.4064235911581
-0.24	-1.78	-2.55	55	23.4064235911581
0.21	0.14	0.01	2	23.4064235911581
-0.87	0.2	1.14	58	23.4064235911581
-0.47	0.12	0.63	56	23.4064235911581
-1.91	-0.42	1.11	47	23.4064235911581
-1.54	-0.37	0.86	47	23.4064235911581
-0.76	0.2	0.81	24	45.3271860422574
-0.28	0.63	1.0	24	45.3271860422574
-1.43	-0.57	0.49	55	45.3271860422574
-1.84	-1.51	-0.6	57	45.3271860422574
-0.33	-0.31	-0.08	6	45.3271860422574
-1.51	0.22	1.41	24	45.3271860422574
-0.82	-0.63	-0.24	42	45.3271860422574
-0.89	-0.15	0.62	54	45.3271860422574
-0.7	-0.07	0.31	13	45.3271860422574
-1.0	-1.28	-1.1	59	45.3271860422574
-2.19	-1.67	-0.5	56	45.3271860422574
-1.37	-0.45	0.61	57	45.3271860422574
-0.79	-1.08	-0.97	27	45.3271860422574
-0.72	0.01	0.51	26	45.3271860422574
-1.99	-1.3	-0.09	55	45.3271860422574
-1.33	0.78	1.84	17	45.3271860422574
-1.42	-0.06	1.23	47	45.3271860422574
-1.86	-1.06	-0.25	18	45.3271860422574
-0.94	0.19	1.11	5	45.3271860422574
-0.13	-0.09	-0.05	12	45.3271860422574
-1.01	-0.12	0.65	41	45.3271860422574
-2.43	-0.91	0.38	21	45.3271860422574
-1.77	-1.72	-1.19	20	45.3271860422574
-1.21	-2.06	-1.99	42	45.3271860422574
-1.39	-0.26	0.77	7	53.6023801653589
-2.39	-1.44	0.01	51	53.6023801653589
-2.53	-1.87	-0.84	22	53.6023801653589
1.91	0.41	-1.81	0	53.6023801653589
-1.96	-1.04	-0.11	19	53.6023801653589
-2.44	-0.7	0.95	32	53.6023801653589
-1.5	-0.54	0.39	35	53.6023801653589
-3.27	-1.74	0.27	30	53.6023801653589
0.4	1.97	2.35	26	53.6023801653589
-2.22	-1.82	-0.86	30	53.6023801653589
-0.19	0.12	0.38	51	53.6023801653589
-4.05	-2.22	-0.1	27	53.6023801653589
-3.32	-2.05	-0.26	26	53.6023801653589
-4.01	-0.45	2.74	39	53.6023801653589
-1.45	0.13	1.25	8	53.6023801653589
0.59	-0.67	-1.45	23	53.6023801653589
-1.31	-1.57	-1.22	58	53.6023801653589
0.16	0.71	0.86	14	53.6023801653589
1.04	0.39	-0.09	10	53.6023801653589
0.62	1.08	1.05	5	53.6023801653589
-0.58	-0.29	-0.04	32	53.6023801653589
-3.0	-0.68	1.52	38	53.6023801653589
-4.11	-3.49	-1.77	17	53.6023801653589
-0.97	0.63	1.6	35	53.6023801653589
0.34	0.19	0.09	7	53.6023801653589
-2.73	-3.43	-2.59	39	39.4981657968383
-3.13	-4.44	-3.91	8	39.4981657968383
-1.48	-0.2	0.82	28	39.4981657968383
-4.12	-0.47	4.59	3	39.4981657968383
-4.52	-3.01	-0.12	43	39.4981657968383
-0.47	-0.12	0.16	10	39.4981657968383
-0.86	-0.31	0.09	16	39.4981657968383
-1.97	-0.22	1.09	23	39.4981657968383
-2.44	-2.47	-1.32	8	39.4981657968383
-2.07	-1.24	0.07	55	39.4981657968383
-3.33	-2.16	-0.61	20	39.4981657968383
-3.27	-1.41	0.88	51	39.4981657968383
-2.84	-2.03	-0.5	29	39.4981657968383
-0.41	-0.19	0.05	57	39.4981657968383
-0.88	0.48	1.31	34	39.4981657968383
-0.94	0.13	0.86	9	39.4981657968383
-3.58	-1.6	0.38	14	39.4981657968383
-1.87	-0.62	0.62	37	39.4981657968383
-3.67	-2.19	-0.25	13	39.4981657968383
-0.44	-1.06	-1.24	56	39.4981657968383
-1.42	-1.26	-0.57	57	39.4981657968383
-0.5	-0.61	-0.54	32	39.4981657968383
0.66	-0.18	-0.64	6	49.3583128707575
-0.84	-0.33	0.15	36	49.3583128707575
-2.67	-1.41	0.27	44	49.3583128707575
-1.21	-0.24	0.76	51	49.3583128707575
-0.51	0.57	1.05	15	49.3583128707575
-0.73	-0.79	-0.52	48	49.3583128707575
-1.08	-0.17	0.43	17	49.3583128707575
-0.92	0.2	1.01	7	49.3583128707575
-0.62	0.62	1.49	43	49.3583128707575
0.05	1.21	1.61	9	49.3583128707575
-1.91	-0.03	1.47	37	49.3583128707575
-0.71	-0.44	-0.02	58	49.3583128707575
-1.26	-1.01	-0.4	44	49.3583128707575
0.9	0.52	-0.02	48	49.3583128707575
1.13	0.91	0.55	8	49.3583128707575
-1.14	-0.75	-0.13	43	49.3583128707575
-0.28	0.25	0.5	33	49.3583128707575
-0.34	-0.59	-0.51	4	19.1980550617064
-1.67	-3.23	-3.29	39	19.1980550617064
-4.71	-5.09	-4.24	30	19.1980550617064
-2.94	-1.45	0.05	23	19.1980550617064
-2.66	-2.79	-1.72	50	19.1980550617064
-1.94	-1.63	-0.91	20	19.1980550617064
-2.92	-1.2	0.29	17	19.1980550617064
-2.22	-2.14	-1.27	49	19.1980550617064
-1.38	-0.31	0.45	12	19.1980550617064
-2.48	-2.44	-1.54	12	19.1980550617064
-0.21	-0.28	-0.24	53	19.1980550617064
0.17	-1.36	-1.92	9	19.1980550617064
-1.49	-0.58	0.53	55	19.1980550617064
-1.45	-1.17	-0.7	14	19.1980550617064
-2.51	-1.86	-0.53	34	19.1980550617064
-2.12	-0.18	1.4	31	19.1980550617064
-2.14	-1.19	-0.02	33	19.1980550617064
-1.84	-0.16	1.21	35	19.1980550617064
-2.34	-1.89	-0.87	39	19.1980550617064
-0.4	0.76	1.26	25	19.1980550617064
-1.03	0.99	2.69	1	19.1980550617064
-2.98	-1.12	0.46	19	19.1980550617064
-2.68	-1.92	-0.85	20	19.1980550617064
-1.62	-1.73	-1.12	50	19.1980550617064
1.83	0.94	-0.23	45	29.8289962510598
-2.86	-1.56	0.35	59	29.8289962510598
-2.26	-1.05	0.02	17	29.8289962510598
-1.55	-1.02	-0.15	45	29.8289962510598
-2.06	-1.67	-0.99	17	29.8289962510598
-1.42	-2.12	-1.88	52	29.8289962510598
-3.22	-2.52	-1.3	21	29.8289962510598
-1.35	-0.97	-0.36	35	29.8289962510598
-3.76	-1.49	0.64	22	29.8289962510598
-2.1	0.44	2.15	28	29.8289962510598
1.3	1.27	0.81	5	29.8289962510598
-2.8	-0.98	0.69	25	29.8289962510598
-2.4	-0.06	2.04	50	29.8289962510598
-1.39	-1.36	-0.85	29	29.8289962510598
-1.77	-1.58	-0.89	41	29.8289962510598
-1.6	-0.9	0.03	42	29.8289962510598
-0.65	-1.54	-1.7	15	29.8289962510598
-1.59	-1.22	-0.44	44	29.8289962510598
0.66	-0.5	-1.1	12	29.8289962510598
-1.67	-1.27	-0.44	44	29.8289962510598
-0.32	-0.69	-0.74	14	29.8289962510598
-1.85	-0.86	0.25	36	29.8289962510598
-2.55	-0.71	0.84	24	29.8289962510598
-5.48	-3.77	-0.75	43	29.8289962510598
-1.55	-0.74	0.34	54	29.8289962510598
-1.69	-0.75	0.22	25	29.8289962510598
0.69	-0.35	-0.89	6	29.8289962510598
-1.74	-1.06	-0.18	24	29.8289962510598
-1.33	-0.69	0.02	34	21.8841488807913
-1.9	-2.02	-1.3	30	21.8841488807913
-3.0	-2.82	-1.42	53	21.8841488807913
-2.12	-1.45	-0.65	17	21.8841488807913
-0.42	-0.96	-1.13	57	21.8841488807913
-0.5	-0.73	-0.69	24	21.8841488807913
-2.24	-1.27	0.04	43	21.8841488807913
-2.87	-1.04	0.6	23	21.8841488807913
-2.35	-1.13	0.03	21	21.8841488807913
-1.16	-0.56	0.01	11	21.8841488807913
-1.8	-0.8	0.5	55	21.8841488807913
-1.17	-1.27	-0.81	52	18.3666037576258
-3.0	-3.14	-1.91	50	18.3666037576258
-2.48	-2.31	-1.35	30	18.3666037576258
-2.17	-2.4	-1.93	17	18.3666037576258
-3.04	-2.29	-1.05	23	18.3666037576258
-2.6	-2.49	-1.3	34	18.3666037576258
-1.9	-1.57	-0.67	47	18.3666037576258
-1.66	-0.62	0.44	37	18.3666037576258
-3.52	-2.84	-0.99	30	18.3666037576258
0.41	-0.83	-1.6	40	18.3666037576258
-2.79	-2.03	-0.81	21	18.3666037576258
0.62	1.05	1.06	16	18.3666037576258
-0.48	0.51	0.98	27	18.3666037576258
-3.23	-1.46	0.32	23	18.3666037576258
0.18	0.13	-0.03	31	18.3666037576258
-0.7	0.51	1.2	26	18.3666037576258
-1.68	-0.84	0.31	54	18.3666037576258
0.04	-0.01	-0.02	10	18.3666037576258
-1.15	-1.13	-0.73	21	18.3666037576258
-0.93	-1.96	-2.09	42	18.3666037576258
-0.11	-0.4	-0.51	13	18.3666037576258
-2.93	-1.61	0.06	30	18.3666037576258
-0.99	-0.63	0.35	2	18.3666037576258
-2.51	-0.41	1.15	11	18.3666037576258
-2.04	-1.46	-0.32	52	18.3666037576258
-1.91	-1.34	-0.58	18	18.3666037576258
0.37	0.82	0.9	50	18.3666037576258
-5.56	-3.58	-0.19	50	18.3666037576258
-2.54	-2.11	-1.13	13	18.3666037576258
-2.42	-2.4	-1.54	45	18.9510174066611
-1.84	-2.6	-2.22	45	18.9510174066611
-0.91	-1.46	-1.35	49	18.9510174066611
-0.5	-1.07	-1.2	54	18.9510174066611
-1.2	-1.87	-1.79	54	18.9510174066611
-2.84	-1.86	-0.4	28	18.9510174066611
-1.25	0.96	2.18	8	18.9510174066611
-1.95	-1.63	-0.85	34	18.9510174066611
-1.38	-1.26	-0.72	35	18.9510174066611
-1.33	-0.07	0.83	10	18.9510174066611
-1.19	-1.11	-0.67	21	18.9510174066611
-2.49	-1.85	-0.62	26	18.9510174066611
-4.35	-3.87	-2.05	51	18.9510174066611
-0.09	1.82	2.49	4	17.6520368029218
-1.43	-0.76	0.2	53	17.6520368029218
-1.96	-1.86	-1.0	48	17.6520368029218
-0.1	1.3	1.83	4	17.6520368029218
-2.93	-2.31	-0.99	23	17.6520368029218
-0.48	0.09	0.55	37	17.6520368029218
-1.92	-1.0	0.1	31	17.6520368029218
-1.97	-1.18	-0.09	31	17.6520368029218
-1.66	-1.01	-0.32	13	17.6520368029218
-1.31	-0.63	0.1	24	17.6520368029218
-0.67	0.22	0.73	10	17.6520368029218
0.13	-0.2	-0.37	11	17.6520368029218
-1.01	0.38	1.3	31	17.6520368029218
-2.03	-1.96	-1.28	38	17.6520368029218
-1.9	-1.12	0.12	59	17.6520368029218
-2.93	-1.26	0.71	46	17.6520368029218
1.88	1.86	1.27	24	17.6520368029218
-0.93	-0.67	-0.11	0	17.6520368029218
-1.99	-0.4	0.99	33	17.6520368029218
-1.06	0.05	0.88	8	17.6520368029218
-2.11	-1.05	0.28	45	17.6520368029218
-3.24	-1.58	0.35	30	17.6520368029218
-1.91	-1.21	-0.03	56	17.6520368029218
-1.44	-1.33	-0.73	42	17.6520368029218
0.27	0.09	0.0	6	17.6520368029218
-0.24	-0.85	-1.11	26	17.6520368029218
-1.3	-0.84	-0.25	32	40.3298345660579
-1.21	-0.02	0.84	30	40.3298345660579
-2.28	-0.71	1.24	5	40.3298345660579
-4.5	-3.35	-1.13	24	40.3298345660579
-1.65	-1.4	-0.73	26	40.3298345660579
-1.22	-0.16	0.78	39	40.3298345660579
-0.01	-0.22	-0.37	56	40.3298345660579
-1.7	-0.74	0.27	27	40.3298345660579
-0.66	0.64	1.3	29	40.3298345660579
-2.59	-2.0	-0.93	23	40.3298345660579
-4.44	-2.63	0.22	57	40.3298345660579
-3.2	-2.76	-1.69	17	40.3298345660579
-0.33	0.92	1.48	22	40.3298345660579
0.91	0.06	-0.79	51	40.3298345660579
-2.38	-1.67	-0.37	45	40.3298345660579
-2.24	-0.9	0.48	33	40.3298345660579
-1.39	-1.73	-1.31	54	40.3298345660579
-1.3	-1.21	-0.61	54	40.3298345660579
-1.44	-1.71	-1.34	23	40.3298345660579
-1.97	-1.49	-0.71	19	40.3298345660579
-0.47	0.4	1.03	56	43.8913291354663
0.94	0.26	-0.21	8	43.8913291354663
0.45	0.43	0.25	37	43.8913291354663
-1.7	-1.96	-1.58	31	43.8913291354663
-0.66	-1.61	-1.75	20	43.8913291354663
-4.27	-2.03	0.53	32	43.8913291354663
-0.37	1.31	2.02	21	43.8913291354663
-4.06	-1.78	0.49	22	43.8913291354663
-0.8	0.57	1.54	40	43.8913291354663
-2.84	0.49	4.11	0	43.8913291354663
-0.27	0.38	0.65	11	43.8913291354663
-2.25	-0.17	1.34	23	43.8913291354663
-1.78	-1.14	-0.32	21	43.8913291354663
-0.52	0.12	0.55	37	43.8913291354663
0.51	0.31	-0.05	3	43.8913291354663
-1.56	-0.09	1.35	56	43.8913291354663
-0.52	-0.13	0.57	1	43.8913291354663
-1.2	-0.3	0.45	30	43.8913291354663
-1.78	0.39	1.63	12	26.9511664730777
-0.56	0.18	0.62	27	26.9511664730777
-3.21	-1.89	0.18	55	26.9511664730777
-3.07	-2.09	-0.74	17	26.9511664730777
-2.34	-2.93	-2.55	15	26.9511664730777
-1.01	-0.71	-0.15	46	26.9511664730777
-4.18	-4.06	-2.88	16	26.9511664730777
-1.32	-0.44	0.49	44	26.9511664730777
-1.51	-0.94	-0.02	57	26.9511664730777
-2.09	0.1	1.43	14	26.9511664730777
-1.04	-1.83	-1.93	40	26.9511664730777
-1.19	0.3	1.44	39	26.9511664730777
-0.88	-0.65	-0.18	44	28.1495134373809
-1.97	-1.71	-1.08	14	28.1495134373809
-2.57	-1.47	-0.28	14	28.1495134373809
-1.0	-1.39	-1.21	53	28.1495134373809
-1.45	-1.0	-0.47	16	28.1495134373809
-2.02	-0.73	0.38	21	28.1495134373809
-2.61	-0.64	2.4	2	28.1495134373809
-2.11	-1.76	-0.97	20	28.1495134373809
-2.77	-2.19	-1.09	19	28.1495134373809
-3.01	-0.81	1.01	24	28.1495134373809
2.46	3.6	3.23	7	28.1495134373809
-1.53	-0.52	0.37	21	28.1495134373809
-2.79	-1.1	0.65	30	28.1495134373809
-3.11	-2.76	-1.45	44	28.1495134373809
-0.37	0.36	0.78	8	28.1495134373809
-1.55	-1.32	-0.78	19	28.1495134373809
-0.78	-0.65	-0.26	57	28.1495134373809
-1.97	-1.61	-0.9	20	28.1495134373809
0.49	0.62	0.42	30	28.1495134373809
-1.34	-1.32	-0.81	42	28.1495134373809
-1.62	-0.69	0.09	17	28.1495134373809
-0.94	-0.66	-0.12	50	18.74381536605
-1.09	-0.11	0.64	34	18.74381536605
-2.11	-0.8	0.55	33	18.74381536605
0.95	1.27	1.07	47	18.74381536605
-1.78	-1.61	-1.02	19	18.74381536605
-1.78	-2.15	-1.69	49	18.74381536605
-0.85	-1.03	-0.82	41	18.74381536605
-0.45	0.29	0.88	47	18.74381536605
-2.33	-1.86	-1.0	16	18.74381536605
-1.59	-0.81	0.16	8	18.74381536605
-0.23	-0.74	-0.96	55	18.74381536605
-0.93	-1.12	-0.82	53	18.74381536605
-2.04	0.32	2.02	31	18.74381536605
-0.19	0.06	0.27	50	25.9173743333036
-1.51	-0.09	0.95	22	25.9173743333036
-2.25	-1.52	-0.22	50	25.9173743333036
-1.57	-0.77	0.09	23	25.9173743333036
-2.76	-1.98	-0.45	47	25.9173743333036
-0.38	-0.23	-0.02	54	25.9173743333036
-1.06	-1.07	-0.72	25	25.9173743333036
-1.64	-2.1	-1.65	29	25.9173743333036
-2.52	-1.58	-0.14	37	25.9173743333036
-1.37	-1.4	-0.96	21	25.9173743333036
-1.33	-1.85	-1.57	26	25.9173743333036
-1.07	-0.69	-0.06	46	25.9173743333036
-0.71	-0.09	0.31	17	25.9173743333036
0.02	-0.25	-0.42	54	25.9173743333036
-1.36	-1.15	-0.49	54	25.9173743333036
-2.56	-0.79	1.11	49	23.1109968373915
-2.36	-2.37	-1.46	58	23.1109968373915
-1.87	0.87	3.45	2	23.1109968373915
-2.55	-1.81	-0.32	57	23.1109968373915
-2.64	-2.62	-1.47	37	23.1109968373915
-2.03	-1.5	-0.38	57	23.1109968373915
-1.07	0.14	1.22	57	23.1109968373915
-1.6	-0.17	0.78	18	23.1109968373915
0.82	1.38	0.89	0	23.1109968373915
-1.47	0.48	1.56	19	23.1109968373915
-1.85	-1.11	-0.09	38	23.1109968373915
-1.82	-0.4	0.81	26	23.1109968373915
-0.4	-0.21	-0.07	13	23.1109968373915
-1.76	-1.82	-0.94	7	23.1109968373915
-0.83	-0.98	-0.69	9	23.1109968373915
-2.36	-1.84	-0.79	23	23.1109968373915
-2.41	-1.1	0.11	21	23.1109968373915
-0.39	0.17	0.55	34	31.489571810472
3.36	1.24	-0.2	9	31.489571810472
-1.09	-0.74	-0.1	53	31.489571810472
-1.4	-1.71	-1.34	54	31.489571810472
-1.92	-0.84	0.08	19	31.489571810472
-0.53	0.06	0.43	16	31.489571810472
-0.42	0.43	0.9	20	31.489571810472
-1.3	0.19	1.27	33	31.489571810472
-2.69	-2.05	-0.83	27	31.489571810472
-0.75	0.01	0.65	39	31.489571810472
-1.49	-0.79	0.03	37	31.489571810472
-1.65	-1.15	-0.53	14	31.489571810472
-2.74	-0.91	0.55	17	31.489571810472
0.2	0.37	0.43	6	31.489571810472
-3.07	-1.44	0.6	45	31.489571810472
-1.51	-0.65	0.23	28	31.489571810472
-1.49	-0.6	0.5	55	31.489571810472
-0.55	-1.26	-1.34	17	31.489571810472
-1.0	0.55	1.4	19	25.3499657064472
-3.1	-1.04	0.78	25	25.3499657064472
-1.12	-1.11	-0.65	52	25.3499657064472
-1.28	-0.63	0.04	22	25.3499657064472
1.01	-0.11	-0.8	6	25.3499657064472
0.51	0.22	-0.14	34	25.3499657064472
1.0	-0.32	-1.1	6	25.3499657064472
-0.47	-0.75	-0.69	47	25.3499657064472
0.43	0.51	0.43	13	25.3499657064472
-1.13	-0.76	-0.13	44	25.3499657064472
-2.82	-2.15	-0.91	26	25.3499657064472
-1.55	-1.46	-0.79	52	25.3499657064472
-1.59	-1.24	-0.52	31	25.3499657064472
-4.0	-2.42	0.14	39	25.3499657064472
0.61	1.27	1.4	34	25.3499657064472
-2.14	-2.41	-1.62	55	25.3499657064472
-2.57	-0.99	0.56	27	25.3499657064472
-2.33	-0.88	0.59	29	25.3499657064472
-2.97	-1.93	-0.49	23	25.3499657064472
-2.63	-2.3	-1.2	33	25.3499657064472
-2.57	-0.6	0.98	24	25.3499657064472
-1.12	0.67	1.81	32	24.7321539080389
0.34	-0.25	-0.56	4	24.7321539080389
0.9	1.7	1.6	57	24.7321539080389
-0.3	-0.65	-0.7	40	24.7321539080389
-1.35	-0.8	-0.11	35	24.7321539080389
-2.33	-0.88	0.91	5	24.7321539080389
-1.96	-0.89	0.24	26	24.7321539080389
-1.57	-0.44	0.72	47	24.7321539080389
-1.69	0.14	1.48	29	24.7321539080389
-1.28	-1.73	-1.48	22	24.7321539080389
1.68	1.91	1.5	18	24.7321539080389
-0.94	-0.92	-0.51	54	24.7321539080389
-2.36	-1.77	-0.76	23	24.7321539080389
-1.07	-0.25	0.48	38	24.7321539080389
0.8	1.08	0.69	2	24.7321539080389
-0.57	1.23	2.03	23	24.7321539080389
-1.31	-0.52	0.41	49	24.7321539080389
1.37	1.69	1.36	40	24.7321539080389
-1.85	-1.23	-0.18	48	24.7321539080389
3.03	1.06	-0.65	18	24.7321539080389
-1.12	0.57	1.71	34	24.7321539080389
-2.28	-0.53	1.06	34	24.7321539080389
-0.77	-1.12	-0.65	1	24.7321539080389
-0.35	-0.69	-0.71	11	30.6678708459682
0.91	0.39	-0.05	6	30.6678708459682
-1.99	-1.68	-1.05	16	30.6678708459682
-2.11	-0.38	1.08	28	30.6678708459682
-0.43	-0.97	-1.08	47	30.6678708459682
-2.29	-1.82	-0.79	42	30.6678708459682
-2.65	-2.37	-1.14	45	30.6678708459682
-0.11	-0.37	-0.43	11	30.6678708459682
1.73	0.63	-0.13	11	30.6678708459682
-1.95	-0.36	1.12	40	30.6678708459682
-2.35	-1.13	0.47	53	30.6678708459682
-3.33	-2.02	-0.02	9	30.6678708459682
-0.24	-0.35	-0.38	59	30.6678708459682
-2.28	-1.78	-0.57	52	30.6678708459682
-0.15	-0.2	-0.09	3	30.6678708459682
-0.87	-0.94	-0.7	34	30.6678708459682
-1.63	1.06	2.75	33	25.4901756937616
-0.6	0.67	1.28	10	25.4901756937616
-2.37	-1.4	-0.35	14	25.4901756937616
0.36	1.03	1.14	58	25.4901756937616
-2.18	-1.71	-0.66	46	25.4901756937616
-3.3	-0.8	1.48	30	25.4901756937616
-1.69	0.67	2.02	21	25.4901756937616
-2.0	-1.67	-0.77	46	25.4901756937616
-1.0	-0.27	0.24	12	25.4901756937616
-1.69	-1.72	-1.2	11	25.4901756937616
-2.32	-1.94	-0.81	31	25.4901756937616
-2.53	-1.2	0.33	28	25.4901756937616
-1.22	-0.43	0.44	7	25.4901756937616
-0.69	0.69	1.39	27	25.4901756937616
-2.37	-0.67	0.58	15	25.4901756937616
-3.6	-2.04	-0.18	23	25.4901756937616
-2.46	-0.85	0.74	31	25.4901756937616
-2.56	-1.05	0.56	33	25.4901756937616
-1.6	0.09	1.14	19	25.4901756937616
-2.96	-0.65	1.72	49	25.4901756937616
0.51	1.68	1.82	2	25.4901756937616
0.37	0.53	0.48	45	19.9297189710407
-2.04	-0.83	0.39	26	19.9297189710407
0.1	1.63	2.12	0	19.9297189710407
-0.25	-0.08	0.13	48	19.9297189710407
-0.54	-0.21	0.17	44	19.9297189710407
-3.7	-1.63	0.92	40	19.9297189710407
-1.16	-1.13	-0.72	36	19.9297189710407
-0.9	-0.43	0.13	43	19.9297189710407
-1.93	-1.16	0.18	5	19.9297189710407
-1.8	-2.05	-1.54	46	19.9297189710407
-1.74	-1.32	-0.39	56	19.9297189710407
-0.02	-0.31	-0.36	8	19.9297189710407
-1.32	-0.75	0.09	57	19.9297189710407
0.52	0.25	-0.05	40	19.9297189710407
-0.41	-0.52	-0.48	59	19.9297189710407
-1.46	-1.06	-0.39	25	19.9297189710407
-1.55	-0.24	0.8	25	19.9297189710407
-0.28	-0.11	0.1	39	19.9297189710407
-1.13	-1.05	-0.58	42	19.9297189710407
-0.29	0.21	0.43	13	19.9297189710407
-1.15	-1.28	-0.9	43	12.9111259897531
-2.13	-1.36	-0.09	49	12.9111259897531
-2.58	-1.96	-0.76	39	12.9111259897531
-1.78	-3.02	-2.98	23	12.9111259897531
-1.94	-1.28	-0.2	46	12.9111259897531
-0.43	-0.44	-0.27	17	12.9111259897531
0.01	-0.11	-0.1	9	12.9111259897531
-2.47	-1.0	0.36	22	12.9111259897531
-0.86	0.59	1.35	10	12.9111259897531
-2.43	-1.98	-0.9	30	12.9111259897531
-1.14	-1.32	-0.8	6	12.9111259897531
-2.52	-1.7	-0.58	20	12.9111259897531
-1.73	-1.92	-1.41	26	12.9111259897531
-1.1	0.13	0.93	9	12.9111259897531
-1.48	-1.1	-0.46	34	12.9111259897531
-1.5	-1.62	-1.05	59	12.9111259897531
-2.28	-1.73	-0.91	15	12.9111259897531
-1.58	-0.68	0.42	46	12.9111259897531
-1.6	-1.14	-0.31	42	12.9111259897531
-2.06	-1.43	-0.45	30	12.9111259897531
-1.54	-0.68	0.4	49	21.198362616366
-2.35	-1.2	0.23	39	21.198362616366
-2.31	-1.38	-0.12	39	21.198362616366
-2.11	-1.16	-0.17	20	21.198362616366
-2.38	-0.58	1.24	45	21.198362616366
-1.39	-0.43	0.26	14	21.198362616366
-0.66	0.55	1.09	13	21.198362616366
-1.25	-0.5	0.41	56	21.198362616366
-3.03	-2.32	-0.99	22	21.198362616366
-2.25	-1.5	-0.51	12	21.198362616366
-2.5	-2.73	-1.93	54	21.198362616366
-3.36	-3.52	-2.21	27	21.198362616366
-1.96	-1.17	-0.12	40	21.198362616366
-2.59	-1.35	0.25	41	21.198362616366
0.87	1.79	1.78	7	21.198362616366
-0.18	0.34	0.61	30	21.198362616366
-1.89	-0.53	0.86	46	21.198362616366
-2.14	-1.27	-0.09	41	21.198362616366
-3.65	-2.37	0.0	7	21.198362616366
-2.81	-0.87	1.08	39	21.198362616366
-3.49	-2.26	-0.63	13	21.198362616366
-1.27	-1.57	-1.2	56	21.198362616366
0.12	-0.31	-0.65	56	21.198362616366
-1.31	0.23	1.49	42	21.198362616366
-1.47	-1.17	-0.68	16	21.198362616366
-1.76	-1.35	-0.47	42	20.1902381732765
-0.97	-0.87	-0.52	33	20.1902381732765
-2.83	-1.55	0.22	46	20.1902381732765
-4.26	-2.94	-1.04	24	20.1902381732765
-0.75	0.26	0.78	13	20.1902381732765
-1.83	-2.08	-1.52	55	20.1902381732765
-2.79	-1.4	0.29	38	20.1902381732765
-2.44	-0.72	0.61	20	20.1902381732765
-1.15	-1.09	-0.61	54	20.1902381732765
-3.72	-2.46	-0.19	50	20.1902381732765
-2.12	-0.03	1.52	26	20.1902381732765
-2.37	-1.21	0.33	49	20.1902381732765
-3.05	-1.55	0.06	25	20.1902381732765
-0.67	0.42	1.0	25	20.1902381732765
-3.76	-1.95	0.56	42	20.1902381732765
-1.6	-2.35	-2.06	54	20.1902381732765
-2.35	-0.67	0.81	25	20.1902381732765
-2.08	-0.74	0.5	24	20.1902381732765
-1.41	-0.44	0.42	25	20.1902381732765
-1.09	-0.37	0.5	5	20.1902381732765
-2.44	-3.07	-2.55	54	20.1902381732765
-2.72	-2.69	-1.74	36	20.1902381732765
-3.95	-3.96	-2.93	24	20.1902381732765
0.87	0.15	-0.59	3	20.1902381732765
0.4	0.41	0.29	42	20.1902381732765
-1.23	0.43	2.11	2	20.1902381732765
-2.07	-1.1	0.1	30	20.1902381732765
-1.41	0.37	1.4	11	26.4378807508746
1.4	1.39	1.04	16	26.4378807508746
-2.58	-1.57	-0.38	22	26.4378807508746
-0.61	-0.45	-0.17	58	26.4378807508746
-2.01	-1.33	-0.34	30	26.4378807508746
-1.41	-1.01	-0.21	54	26.4378807508746
-1.74	-1.03	0.02	8	26.4378807508746
-2.24	-2.07	-1.0	58	26.4378807508746
-3.2	-2.19	-0.55	30	26.4378807508746
-0.87	0.5	1.28	30	26.4378807508746
-2.16	-0.83	0.39	22	26.4378807508746
-2.18	-1.62	-0.6	29	26.4378807508746
-2.4	-1.55	-0.21	39	26.4378807508746
-1.87	-0.68	0.85	4	26.4378807508746
-2.86	-3.08	-1.91	28	26.4378807508746
-2.22	-1.12	-0.06	19	26.4378807508746
-0.69	-0.7	-0.45	39	26.4378807508746
-1.39	-0.01	1.03	28	26.4378807508746
-1.77	1.08	2.43	13	26.4378807508746
-2.15	-0.01	1.33	19	26.4378807508746
-0.93	-0.88	-0.53	59	26.4378807508746
-0.52	0.99	1.66	9	26.4378807508746
-2.22	-0.29	0.99	15	26.4378807508746
-1.62	-0.82	0.29	54	26.4378807508746
-1.8	-0.89	0.11	30	26.4378807508746
-0.86	-0.54	-0.02	51	19.3435507660101
-2.04	-1.67	-0.71	47	19.3435507660101
-2.01	-0.82	0.39	28	19.3435507660101
-2.25	-1.14	0.36	52	19.3435507660101
-0.09	-0.22	-0.3	28	19.3435507660101
0.45	0.92	0.98	8	19.3435507660101
-1.14	-0.3	0.51	42	19.3435507660101
-3.42	-2.84	-1.38	22	19.3435507660101
-4.63	-3.27	-0.96	22	19.3435507660101
-1.87	-1.46	-0.47	8	19.3435507660101
-0.95	-0.62	-0.05	51	19.3435507660101
-1.89	-0.61	0.58	30	19.3435507660101
-1.79	-0.13	1.19	33	19.3435507660101
-2.4	-0.72	0.72	24	19.3435507660101
-0.17	1.4	2.13	32	19.3435507660101
-2.47	-1.2	0.44	50	19.3435507660101
0.07	0.64	0.93	44	19.3435507660101
-1.54	-1.01	-0.21	39	19.3435507660101
0.37	-0.31	-0.61	8	19.3435507660101
-1.43	-1.03	-0.26	47	19.3435507660101
-2.63	-1.68	-0.48	23	19.3435507660101
-2.04	-1.08	0.14	40	19.3435507660101
-1.47	-2.32	-2.27	44	19.0365102776607
-1.03	-1.54	-1.41	26	19.0365102776607
-2.64	-2.5	-1.48	46	19.0365102776607
-2.57	-2.48	-1.77	17	19.0365102776607
-1.45	-0.7	0.01	19	19.0365102776607
-1.09	-0.71	-0.2	26	19.0365102776607
-1.17	0.23	1.19	35	19.0365102776607
-2.13	-1.53	-0.49	42	19.0365102776607
-2.68	-2.2	-0.98	45	19.0365102776607
-1.97	-0.43	0.84	24	19.0365102776607
-2.07	-1.67	-0.65	45	19.0365102776607
-1.78	-1.45	-0.54	51	19.0365102776607
-2.24	-0.38	1.25	36	19.0365102776607
0.05	-0.03	-0.11	54	19.0365102776607
-1.11	-1.02	-0.6	21	19.0365102776607
-1.74	-0.09	1.49	4	19.0365102776607
-1.21	-0.76	-0.04	48	19.0365102776607
-1.12	-0.34	0.34	25	19.0365102776607
-2.63	-0.03	1.87	25	19.0365102776607
-2.6	-0.31	3.03	1	19.0365102776607
-1.25	-0.73	-0.09	35	19.0365102776607
-1.41	-0.01	1.01	26	19.0365102776607
-1.52	-0.77	-0.05	12	19.0365102776607
-0.69	0.45	1.06	27	19.801964362252
-0.17	-2.2	-2.97	15	19.801964362252
-1.72	-1.31	-0.47	9	19.801964362252
-2.33	-1.14	0.3	38	19.801964362252
-2.46	-1.11	0.46	38	19.801964362252
-0.95	-1.61	-1.4	7	19.801964362252
-2.04	-1.58	-0.54	50	19.801964362252
0.16	-0.57	-1.43	0	19.801964362252
-1.13	-0.94	-0.48	38	19.801964362252
-2.09	-1.83	-0.88	30	19.801964362252
-2.08	-1.76	-0.78	29	19.801964362252
-1.58	-0.06	1.07	24	19.801964362252
-0.6	-2.33	-2.82	17	19.801964362252
-3.46	-1.75	0.52	37	19.801964362252
-0.89	-0.63	-0.18	41	19.801964362252
-1.65	-1.39	-0.6	46	19.801964362252
-2.55	-1.81	-0.59	27	19.801964362252
-0.83	-0.87	-0.57	44	19.801964362252
-1.07	-1.12	-0.83	18	39.5130465903176
-2.83	-2.06	-0.66	33	20.6546136512619
-2.12	-0.69	0.71	37	20.6546136512619
-1.97	-1.66	-0.76	38	20.6546136512619
-0.32	-0.66	-0.79	59	20.6546136512619
-1.81	-1.89	-1.28	45	20.6546136512619
-1.46	-0.25	1.0	54	20.6546136512619
-1.82	-1.74	-0.92	52	20.6546136512619
-1.51	-1.08	-0.41	32	20.6546136512619
-1.88	-0.08	1.12	11	20.6546136512619
-2.73	-1.07	0.4	13	20.6546136512619
-0.47	-0.4	-0.04	3	20.6546136512619
-2.42	-1.53	-0.53	15	20.6546136512619
-1.66	-1.17	-0.24	58	20.6546136512619
-0.38	-0.89	-1.06	56	20.6546136512619
-1.46	-1.13	-0.4	46	20.6546136512619
-1.3	-1.3	-0.89	38	20.6546136512619
2.06	0.19	-1.05	17	20.6546136512619
-3.41	-1.3	1.22	53	20.6546136512619
-1.96	-1.34	-0.57	13	21.2847345028228
-0.8	0.51	1.15	11	21.2847345028228
-4.16	-3.1	-0.85	49	21.2847345028228
-2.98	-1.47	0.06	21	21.2847345028228
-1.57	-1.14	-0.28	57	21.2847345028228
-0.74	-1.49	-1.66	38	21.2847345028228
3.07	0.12	-2.24	4	21.2847345028228
-1.87	-1.05	0.04	8	21.2847345028228
-1.89	-1.57	-0.95	17	21.2847345028228
-3.15	-1.99	0.09	7	21.2847345028228
-0.08	0.74	1.06	22	21.2847345028228
-1.27	-2.1	-2.16	39	21.2847345028228
-1.6	-0.73	0.2	28	21.2847345028228
-0.69	-1.99	-2.49	54	21.2847345028228
-0.81	-0.52	-0.14	37	21.2847345028228
-1.87	-0.79	0.09	15	21.2847345028228
-0.64	-0.75	-0.6	58	21.2847345028228
-1.7	-0.52	0.7	7	21.2847345028228
-3.12	-1.68	0.19	39	21.2847345028228
0.6	-0.44	-1.22	48	21.2847345028228
-1.88	1.07	4.09	1	21.2847345028228
0.52	2.1	2.62	45	26.9612364470666
-2.24	-0.95	0.17	14	26.9612364470666
0.37	-0.36	-0.88	48	26.9612364470666
2.98	-1.47	-4.46	35	26.9612364470666
-0.87	-0.82	-0.44	45	26.9612364470666
-1.76	-2.15	-1.69	50	26.9612364470666
-2.9	-1.95	-0.64	23	26.9612364470666
-1.9	-0.24	1.15	33	26.9612364470666
-0.41	0.01	0.37	56	26.9612364470666
-1.86	-1.41	-0.59	29	26.9612364470666
-1.21	-0.64	0.1	44	26.9612364470666
-2.02	-1.23	0.04	58	26.9612364470666
2.45	1.34	-0.09	39	26.9612364470666
-3.37	-2.23	-0.68	13	26.9612364470666
-2.49	-2.23	-0.77	5	26.9612364470666
1.79	0.16	-0.81	10	26.9612364470666
-0.95	0.56	1.41	20	26.6233816994547
-1.4	-0.71	0.17	44	26.6233816994547
-0.32	-0.05	0.44	1	26.6233816994547
-4.6	-0.62	3.34	52	26.6233816994547
-2.09	-0.59	0.82	31	26.6233816994547
-0.8	0.63	1.45	34	26.6233816994547
-1.61	-0.99	-0.18	25	26.6233816994547
-2.27	-2.87	-2.38	14	26.6233816994547
-1.42	1.64	3.87	2	26.6233816994547
-2.36	-1.15	0.46	7	26.6233816994547
-1.13	0.69	1.67	10	26.6233816994547
-1.89	-1.32	-0.38	25	26.6233816994547
-1.12	-1.01	-0.48	48	26.6233816994547
-2.51	-0.91	0.35	18	26.6233816994547
0.17	1.09	1.35	32	26.6233816994547
-2.51	-1.97	-0.69	41	26.6233816994547
-0.86	-0.49	0.05	48	26.6233816994547
-0.72	-0.36	0.01	10	26.6233816994547
-1.23	-0.47	0.46	54	27.5394848683492
-2.69	-1.61	-0.17	28	27.5394848683492
-1.92	-1.89	-1.32	14	27.5394848683492
-0.64	-0.63	-0.37	54	27.5394848683492
-1.18	-1.55	-1.3	30	27.5394848683492
-1.3	-0.74	0.11	54	27.5394848683492
-2.21	-2.0	-1.08	24	27.5394848683492
-1.22	-0.69	0.08	50	27.5394848683492
-0.31	-0.27	-0.09	4	27.5394848683492
1.85	-0.33	-1.63	14	27.5394848683492
-1.58	-1.32	-0.63	42	27.5394848683492
-0.66	-0.45	-0.1	56	27.5394848683492
4.11	1.62	-0.79	30	27.5394848683492
-2.03	-0.45	0.88	25	27.5394848683492
0.14	0.06	-0.13	28	27.5394848683492
-0.73	0.46	1.07	10	27.5394848683492
-1.1	-1.61	-1.46	30	27.5394848683492
-0.88	-1.74	-1.81	41	26.9135874849776
-0.29	-1.0	-1.14	16	26.9135874849776
-3.47	-2.17	-0.04	45	26.9135874849776
-2.31	-1.02	0.36	29	26.9135874849776
-0.5	-0.6	-0.48	57	26.9135874849776
-0.83	-0.43	-0.02	35	26.9135874849776
-1.56	-1.35	-0.56	8	26.9135874849776
-1.05	-0.38	0.27	34	26.9135874849776
1.33	0.14	-0.89	39	26.9135874849776
-1.37	0.03	1.07	31	26.9135874849776
-1.62	-0.13	1.12	36	26.9135874849776
-0.26	0.29	0.68	45	26.9135874849776
-2.23	-2.15	-1.21	39	26.9135874849776
-3.39	-2.1	-0.51	18	26.9135874849776
-3.43	-2.55	-1.06	18	26.9135874849776
-0.72	-0.25	0.29	46	26.9135874849776
-0.73	-1.01	-0.85	52	26.9135874849776
-2.72	-1.77	-0.14	8	26.9135874849776
-3.53	-3.0	-1.78	19	26.9135874849776
-2.0	-1.45	-0.41	42	26.9135874849776
-0.13	0.0	0.14	47	26.9135874849776
-2.72	-2.41	-1.3	35	18.74381536605
-1.18	-0.92	-0.31	49	18.74381536605
-2.83	-2.43	-1.1	27	18.74381536605
-1.27	-0.16	0.69	25	18.74381536605
-1.33	-1.07	-0.48	41	18.74381536605
-1.46	-0.29	0.59	11	18.74381536605
-1.42	-0.32	0.83	46	18.74381536605
-0.81	-0.86	-0.57	58	18.74381536605
-1.58	0.13	1.42	37	18.74381536605
-2.04	0.46	2.49	49	18.74381536605
-2.33	-0.78	0.39	16	18.74381536605
-1.1	-0.49	0.27	47	18.74381536605
-0.29	-0.1	0.02	26	18.74381536605
-1.43	-1.28	-0.86	15	18.74381536605
-1.91	-1.29	-0.35	38	19.1404066727891
1.54	1.38	0.95	8	19.1404066727891
-1.34	-0.11	0.82	23	19.1404066727891
-3.7	-3.2	-1.51	57	19.1404066727891
-2.68	-1.95	-0.65	25	19.1404066727891
0.56	0.12	-0.36	53	19.1404066727891
-3.59	-2.3	-0.48	24	19.1404066727891
-1.08	-1.03	-0.59	44	19.1404066727891
-2.18	-0.52	1.05	8	19.1404066727891
-1.41	-0.9	-0.05	53	19.1404066727891
-1.75	-1.84	-1.27	44	19.1404066727891
-2.21	-1.94	-1.26	17	19.1404066727891
-3.0	-0.9	1.18	35	19.1404066727891
-1.09	0.0	0.63	13	19.1404066727891
-3.37	-2.96	-1.78	23	19.1404066727891
-1.43	-0.4	0.51	34	19.1404066727891
-0.46	0.22	0.64	22	19.1404066727891
-1.22	-0.88	-0.32	22	19.1404066727891
-0.9	-2.26	-2.52	18	19.1404066727891
-1.31	-0.47	0.54	58	20.0826593207678
-2.44	-1.45	-0.26	11	20.0826593207678
-2.44	-0.74	1.43	5	20.0826593207678
-2.35	-0.67	0.9	9	20.0826593207678
-1.62	-0.8	0.43	5	20.0826593207678
-0.1	-0.45	-0.59	51	20.0826593207678
-1.68	0.31	1.79	6	20.0826593207678
-0.1	-0.47	-0.63	52	20.0826593207678
-1.45	-0.27	0.95	60	20.0826593207678
-1.74	-0.79	0.42	6	20.0826593207678
-2.11	-1.18	-0.04	34	20.0826593207678
-2.5	-1.5	-0.43	15	20.0826593207678
0.1	-0.44	-0.8	54	20.0826593207678
-0.48	0.12	0.53	20	20.0826593207678
-1.91	-1.4	-0.29	7	20.0826593207678
-2.45	-1.62	-0.3	44	20.0826593207678
-2.59	-0.96	0.68	29	20.0826593207678
-1.03	-0.43	0.34	5	20.0826593207678
-2.05	0.28	1.98	35	21.8677845937249
-2.0	-1.66	-0.98	19	21.8677845937249
0.46	0.67	0.64	14	21.8677845937249
-1.43	-0.85	-0.18	11	21.8677845937249
-1.03	-0.82	-0.39	36	21.8677845937249
-2.02	-1.31	0.69	2	21.8677845937249
-1.14	-0.23	0.68	47	21.8677845937249
-1.21	0.04	1.06	6	21.8677845937249
-3.62	-0.8	1.32	21	21.8677845937249
-1.49	-0.99	-0.11	54	21.8677845937249
-1.94	-1.4	-0.51	32	21.8677845937249
0.97	1.07	0.61	3	21.8677845937249
-2.01	-2.77	-2.29	54	21.8677845937249
-0.23	-0.12	0.04	43	21.8677845937249
-2.21	-0.5	0.98	26	21.8677845937249
-0.6	-0.54	-0.3	37	21.8677845937249
-2.32	-2.92	-2.45	23	16.7355494339732
0.51	1.04	1.02	5	16.7355494339732
-1.67	-1.08	-0.38	12	16.7355494339732
0.4	-0.69	-1.39	42	16.7355494339732
-1.12	-2.05	-2.06	53	16.7355494339732
-1.64	-2.17	-1.84	25	16.7355494339732
-0.96	-0.9	-0.65	15	16.7355494339732
-1.79	-1.42	-0.66	36	16.7355494339732
-0.36	-0.54	-0.32	2	16.7355494339732
-0.1	0.63	1.03	53	16.7355494339732
-2.03	-0.45	0.95	31	16.7355494339732
-3.08	-3.37	-2.59	24	16.7355494339732
-1.16	-1.33	-0.97	47	16.7355494339732
-0.45	-0.9	-0.8	8	16.7355494339732
-1.48	-0.33	0.48	12	16.7355494339732
-2.37	-1.6	-0.29	43	16.7355494339732
-3.44	-2.83	-0.96	37	16.7355494339732
-2.44	-2.19	-1.04	29	16.7355494339732
-1.89	-1.54	-0.69	44	16.7355494339732
-0.88	-0.39	0.17	40	16.7355494339732
-2.15	-1.04	0.26	35	16.7355494339732
-4.22	-3.47	-1.94	20	16.7355494339732
-3.43	-2.45	-0.53	59	18.121462121474
-4.77	-3.22	-0.43	44	18.121462121474
-0.68	-1.04	-1.03	59	18.121462121474
-0.4	-1.09	-1.35	58	18.121462121474
-2.49	-1.06	0.32	23	18.121462121474
-2.33	-1.59	-0.44	37	18.121462121474
-0.7	-0.31	0.17	57	18.121462121474
-0.96	-0.21	0.42	33	18.121462121474
-2.79	-1.56	0.04	40	18.121462121474
-1.62	-0.41	0.7	38	18.121462121474
-1.8	-0.87	-0.04	17	18.121462121474
-0.98	-0.14	0.58	8	18.121462121474
-3.11	-1.54	0.03	23	18.121462121474
0.68	0.63	0.32	48	18.121462121474
-0.75	-0.11	0.7	2	18.121462121474
-1.42	-0.01	0.96	22	18.121462121474
-3.02	-0.94	1.1	31	18.121462121474
-0.03	-1.08	-1.6	43	18.121462121474
-1.92	-1.64	-0.89	36	18.121462121474
-0.98	-1.33	-1.1	44	18.121462121474
-1.66	-1.56	-0.87	43	18.121462121474
-1.71	-1.1	-0.22	31	18.121462121474
-1.08	-0.77	-0.16	59	18.121462121474
-1.76	-0.81	0.37	49	18.121462121474
-1.49	-2.16	-1.63	5	18.121462121474
-2.4	-1.64	-0.27	53	18.121462121474
0.07	0.1	0.1	47	18.926860437984
0.52	-0.12	-0.47	11	18.926860437984
-1.91	-2.0	-1.45	12	18.926860437984
-1.82	-0.68	0.42	25	18.926860437984
-1.99	-1.88	-1.03	57	18.926860437984
-2.35	-0.86	0.5	23	18.926860437984
-1.46	-0.24	0.93	47	18.926860437984
-2.42	-1.12	0.37	30	18.926860437984
-2.78	-0.98	0.96	42	18.926860437984
-2.07	-1.0	0.16	24	18.926860437984
-1.53	-2.14	-1.77	9	18.926860437984
-0.12	0.39	0.6	27	18.926860437984
-0.92	-0.96	-0.6	49	18.926860437984
-5.56	-3.89	-1.03	38	18.926860437984
-2.35	-0.85	0.73	41	18.926860437984
-2.79	-2.44	-1.3	40	18.926860437984
-2.08	-2.19	-1.6	36	18.926860437984
-1.99	-1.57	-0.5	55	18.926860437984
-0.66	-0.12	0.43	46	18.926860437984
-2.45	-2.46	-1.63	34	18.926860437984
-0.31	-0.57	-0.57	40	23.997568827133
-2.25	-1.49	-0.35	29	23.997568827133
-0.84	-0.97	-0.34	2	23.997568827133
-0.7	-0.02	0.63	57	23.997568827133
-0.35	0.58	1.04	18	23.997568827133
-3.13	-0.18	1.85	23	23.997568827133
-2.96	-0.1	1.85	23	23.997568827133
-1.35	-0.94	-0.31	37	23.997568827133
-0.09	-0.29	-0.42	57	23.997568827133
0.33	0.72	0.79	50	23.997568827133
-1.47	1.13	3.04	47	23.997568827133
-2.3	-0.67	0.83	27	23.997568827133
-3.89	-2.96	-0.69	57	23.997568827133
-0.57	-0.77	-0.67	54	23.997568827133
-0.77	-0.59	-0.1	4	23.997568827133
-1.21	-1.34	-0.98	23	23.997568827133
-1.52	-0.92	-0.16	35	39.5130465903176
-0.37	0.06	0.27	25	23.9504307455083
-1.62	-1.21	-0.44	36	23.9504307455083
-1.6	-1.13	-0.45	20	23.9504307455083
-2.05	-2.09	-1.5	14	23.9504307455083
-0.97	-0.45	0.24	51	23.9504307455083
-1.42	-1.53	-1.03	55	23.9504307455083
-3.78	-3.45	-1.9	57	23.9504307455083
0.17	-0.35	-0.68	2	23.9504307455083
-3.21	-3.35	-2.32	47	23.9504307455083
-1.91	-0.51	0.91	7	23.9504307455083
-2.37	-1.81	-0.78	12	23.9504307455083
-2.56	-1.1	0.55	42	24.7965057446702
-0.71	-1.1	-1.09	58	24.7965057446702
-2.84	-1.83	-0.64	15	24.7965057446702
-2.41	-0.94	0.56	27	24.7965057446702
-0.33	0.12	0.34	12	24.7965057446702
-0.1	0.24	0.37	11	24.7965057446702
-1.46	-1.41	-0.77	52	24.7965057446702
0.29	0.22	0.07	50	24.7965057446702
-1.32	-0.71	-0.03	23	24.7965057446702
-2.48	-1.54	-0.5	15	24.7965057446702
-1.81	-2.18	-1.81	40	24.7965057446702
-4.18	-3.48	-1.27	33	27.4520769236649
-3.38	-2.23	-0.46	30	27.4520769236649
0.35	-0.2	-0.45	7	27.4520769236649
1.27	0.27	-0.82	53	27.4520769236649
-0.94	-1.32	-1.22	12	27.4520769236649
0.86	-1.25	-2.56	26	27.4520769236649
-4.79	-2.41	0.82	45	27.4520769236649
-1.19	-1.03	-0.46	52	27.4520769236649
-2.03	-2.03	-1.18	52	27.4520769236649
-1.83	-2.46	-1.62	5	27.4520769236649
-0.78	-0.32	0.04	12	27.4520769236649
-1.97	-0.27	1.32	47	27.4520769236649
1.25	0.85	0.29	20	27.4520769236649
-0.26	-0.3	-0.24	35	27.4520769236649
-1.73	-2.12	-1.78	16	27.4520769236649
-1.19	-0.34	0.37	22	27.4520769236649
-2.6	-1.13	1.24	0	27.4520769236649
-0.28	-1.35	-1.59	2	27.4520769236649
-2.07	-2.0	-1.07	55	27.4520769236649
0.59	1.37	1.54	32	19.4961987360702
-1.28	-0.11	0.79	25	19.4961987360702
-2.85	-1.2	0.58	31	19.4961987360702
-0.93	-0.82	-0.42	42	19.4961987360702
-2.85	-3.42	-2.91	22	19.4961987360702
-1.98	-1.73	-0.94	29	19.4961987360702
-0.36	-1.53	-2.01	52	19.4961987360702
0.25	-0.65	-1.2	48	19.4961987360702
-1.35	-0.26	0.8	46	19.4961987360702
-0.4	0.5	1.11	40	19.4961987360702
-0.66	-0.32	-0.01	18	19.4961987360702
-1.77	-1.23	-0.23	59	19.4961987360702
-5.94	-4.06	-0.57	59	19.4961987360702
-2.88	-2.08	-0.62	44	19.4961987360702
-1.03	-2.48	-2.78	50	19.4961987360702
-0.7	-1.74	-2.01	54	19.4961987360702
0.13	-0.34	-0.63	37	19.4961987360702
0.71	-0.67	-1.38	5	19.4961987360702
-1.09	-0.83	-0.22	55	19.4961987360702
-0.59	-1.39	-1.61	57	19.4961987360702
-0.52	0.36	0.85	26	19.4961987360702
-1.42	0.68	2.2	39	25.7425536709276
-3.99	-1.77	1.11	54	25.7425536709276
-1.61	-1.65	-1.26	15	25.7425536709276
-1.08	-0.99	-0.52	46	25.7425536709276
-1.38	-1.93	-1.29	4	25.7425536709276
-1.61	-1.56	-0.93	42	25.7425536709276
0.64	0.13	-0.4	23	25.7425536709276
-3.05	-2.62	-1.05	32	25.7425536709276
-3.43	-3.08	-1.33	32	25.7425536709276
-1.66	-1.38	-0.59	44	25.7425536709276
-2.03	-1.07	0.92	3	25.7425536709276
-1.87	-1.74	-0.96	49	25.7425536709276
-1.58	-0.8	0.16	42	25.7425536709276
-1.48	-1.41	-0.84	36	25.7425536709276
-0.93	-1.64	-1.67	50	25.7425536709276
-2.91	-2.01	-0.64	26	25.7425536709276
1.51	0.77	0.05	6	25.7425536709276
-0.66	0.48	1.31	42	25.7425536709276
0.79	-0.01	-0.68	41	25.7425536709276
-0.3	0.15	0.45	9	25.7425536709276
-1.19	-0.27	0.35	13	19.8378050217312
-1.55	-1.3	-0.67	23	19.8378050217312
-2.06	-0.77	0.24	14	19.8378050217312
-1.91	-1.51	-0.57	43	19.8378050217312
-0.71	-0.15	0.46	5	19.8378050217312
-2.23	-1.75	-0.58	50	19.8378050217312
-0.76	0.91	1.83	36	19.8378050217312
-0.84	-1.55	-1.62	58	19.8378050217312
-1.33	-0.42	0.46	39	19.8378050217312
-2.67	-0.89	0.56	20	19.8378050217312
-3.0	-1.1	1.04	47	19.8378050217312
-1.97	-0.67	1.43	2	19.8378050217312
-1.68	0.11	1.6	45	19.8378050217312
-1.64	-1.55	-0.58	4	19.8378050217312
-1.55	-0.9	0.11	59	15.0378850062207
-0.89	-0.03	0.67	36	15.0378850062207
-0.85	-0.78	-0.51	32	15.0378850062207
-2.6	-2.14	0.21	3	15.0378850062207
-1.94	-2.88	-2.51	40	15.0378850062207
-2.25	-1.5	-0.28	40	15.0378850062207
-1.55	-0.43	0.56	28	15.0378850062207
-2.13	-1.67	-0.63	28	15.0378850062207
-2.83	-1.8	-0.24	28	15.0378850062207
-0.92	-0.78	-0.31	54	15.0378850062207
-2.37	-1.43	-0.26	24	15.0378850062207
-1.77	-0.96	0.03	38	15.0378850062207
-1.33	-1.93	-1.68	54	15.0378850062207
-1.41	-0.37	0.47	10	15.0378850062207
-1.33	-0.98	-0.33	41	15.0378850062207
-4.11	-1.46	1.34	33	15.0378850062207
-2.44	0.05	2.1	43	15.0378850062207
-3.12	-2.52	-1.06	25	15.0378850062207
-1.82	-0.88	0.2	38	15.0378850062207
-3.62	-1.63	0.72	32	15.0378850062207
-0.46	-1.47	-1.71	11	15.0378850062207
0.18	0.38	0.13	0	15.0378850062207
-1.34	-0.96	-0.29	40	15.0378850062207
-1.38	-1.83	-1.54	11	15.0378850062207
-1.6	-2.0	-1.63	58	15.0378850062207
0.08	0.29	0.32	12	15.0378850062207
-3.17	-1.97	-0.44	25	15.0378850062207
-2.95	-1.64	-0.19	23	15.0378850062207
-0.74	-0.32	0.21	45	15.0378850062207
-0.16	-1.92	-2.6	20	15.0378850062207
0.32	-0.91	-1.51	18	15.0378850062207
-0.84	-1.98	-2.05	8	15.0378850062207
-4.02	-2.54	-0.56	27	25.4397000983284
-2.18	-0.37	1.11	26	25.4397000983284
-1.04	-0.11	0.58	27	25.4397000983284
-1.76	-1.7	-0.97	56	25.4397000983284
-2.42	-1.49	-0.06	46	25.4397000983284
-0.93	-0.98	-0.68	39	25.4397000983284
-1.85	-1.87	-1.32	35	25.4397000983284
-2.35	-1.23	-0.02	23	25.4397000983284
-2.25	-2.42	-1.56	50	25.4397000983284
-2.79	-1.48	-0.18	20	25.4397000983284
0.41	0.76	0.78	12	25.4397000983284
-2.83	-1.81	-0.28	42	25.4397000983284
-2.53	-2.6	-1.82	23	25.4397000983284
0.22	-0.05	-0.28	24	25.4397000983284
0.04	0.04	0.01	52	25.4397000983284
-0.12	-0.41	-0.47	14	25.4397000983284
-2.56	-1.81	-0.54	30	25.4397000983284
-1.35	-0.76	0.77	1	27.4897858205381
1.25	0.08	-0.93	40	27.4897858205381
-2.29	-2.24	-1.25	32	27.4897858205381
-3.5	-1.89	-0.21	15	27.4897858205381
-3.1	-1.64	0.21	37	27.4897858205381
-2.51	-1.01	0.76	48	27.4897858205381
-0.62	-0.23	0.07	11	27.4897858205381
-0.5	-0.53	-0.36	38	27.4897858205381
-1.49	-0.81	0.16	49	27.4897858205381
-2.35	-2.23	-1.36	32	27.4897858205381
-0.47	0.59	1.16	35	27.4897858205381
-1.25	-1.49	-1.14	46	27.4897858205381
-0.74	-2.03	-2.09	5	27.4897858205381
0.21	0.3	0.28	15	27.4897858205381
-2.35	-1.57	-0.38	30	27.4897858205381
-3.66	-3.69	-2.47	16	27.4897858205381
2.47	0.6	-1.04	29	27.4897858205381
-1.21	-1.5	-1.18	25	27.4897858205381
-1.81	0.29	1.7	24	27.4897858205381
-4.38	-2.86	-0.05	47	27.4897858205381
-1.01	-0.37	0.13	18	19.1152742516236
-2.47	-2.08	-0.91	52	19.1152742516236
-1.74	-0.83	0.15	26	19.1152742516236
-2.14	-3.2	-2.82	41	19.1152742516236
1.49	0.21	-0.9	30	19.1152742516236
-0.09	0.33	0.43	24	19.1152742516236
-1.13	-0.27	0.42	25	19.1152742516236
-0.87	-1.16	-0.53	1	19.1152742516236
-2.16	-1.78	-0.88	39	19.1152742516236
-1.81	-1.23	-0.35	37	19.1152742516236
-2.63	-2.11	-0.95	23	19.1152742516236
-0.03	-0.26	-0.28	3	19.1152742516236
-1.29	-0.59	0.12	32	19.1152742516236
-0.84	1.08	2.17	4	19.1152742516236
-1.55	-2.14	-1.86	20	17.5115230063442
-1.11	-1.37	-1.07	10	17.5115230063442
-0.27	-0.07	0.09	10	17.5115230063442
-1.65	-2.76	-2.81	55	17.5115230063442
-2.69	-1.93	-0.46	44	17.5115230063442
-0.15	-0.27	-0.31	30	17.5115230063442
-2.51	-1.5	0.93	3	17.5115230063442
-1.4	-1.38	-0.82	54	17.5115230063442
-1.35	0.86	2.91	1	17.5115230063442
0.18	-0.26	-0.6	54	17.5115230063442
-3.45	-2.36	-0.74	21	17.5115230063442
-1.99	-0.88	0.36	37	12.4828739170364
-1.21	0.15	1.01	10	12.4828739170364
-1.43	-0.65	0.27	42	12.4828739170364
-1.46	-0.78	-0.04	21	12.4828739170364
-0.66	0.97	1.79	32	12.4828739170364
-1.66	-0.89	0.03	37	12.4828739170364
-2.0	-1.28	-0.16	45	12.4828739170364
0.62	0.58	0.29	52	12.4828739170364
-2.81	-1.73	-0.11	47	12.4828739170364
-1.27	-1.61	-1.26	9	12.4828739170364
-2.08	-0.81	0.36	22	12.4828739170364
-1.63	-0.67	0.49	48	12.4828739170364
-2.04	-0.85	0.36	9	12.4828739170364
-1.48	-0.97	-0.12	47	12.4828739170364
-0.68	-0.96	-0.5	2	12.4828739170364
-1.94	0.14	1.69	35	12.4828739170364
-0.17	0.83	1.21	10	12.4828739170364
-1.95	-1.09	0.02	37	12.4828739170364
-1.76	-0.43	0.88	43	12.4828739170364
-0.46	0.16	0.69	51	12.4828739170364
-1.54	-1.21	-0.66	18	20.3376772169045
-1.62	-0.73	0.42	54	20.3376772169045
-2.24	-1.16	-0.17	17	20.3376772169045
0.63	-0.51	-1.28	28	20.3376772169045
-1.57	-2.33	-2.06	54	20.3376772169045
-0.77	-0.43	-0.08	31	20.3376772169045
-2.08	-1.88	-0.93	50	20.3376772169045
1.12	-0.06	-1.13	49	20.3376772169045
-1.0	0.73	1.67	24	20.3376772169045
-2.56	-2.59	-1.63	55	20.3376772169045
-1.02	-1.92	-1.96	18	20.3376772169045
0.69	0.81	0.48	2	20.3376772169045
1.59	1.12	-0.63	0	20.3376772169045
-0.88	-0.81	-0.42	44	20.3376772169045
-0.07	-0.46	-0.51	5	20.3376772169045
-2.47	-1.94	-0.81	30	20.3376772169045
-0.84	-1.34	-1.3	16	20.3376772169045
0.02	-0.32	-0.41	10	20.3376772169045
-2.82	-2.42	-1.2	31	20.3376772169045
-1.48	-1.43	-0.77	54	20.3376772169045
-0.58	0.04	0.39	12	20.3376772169045
-1.13	-0.42	0.23	32	20.3376772169045
-1.49	-1.94	-1.7	17	20.3376772169045
-1.29	-0.81	-0.24	11	20.3376772169045
-0.99	-0.01	1.02	3	20.3376772169045
-1.53	-2.18	-1.42	3	20.3376772169045
-3.83	-1.28	1.34	34	20.3376772169045
-3.35	-2.07	-0.59	21	20.3376772169045
-0.86	0.19	0.85	19	36.706024506467
-0.06	0.51	0.82	53	36.706024506467
1.03	0.86	0.04	1	36.706024506467
-1.58	-0.54	0.81	0	36.706024506467
-0.38	0.19	0.65	51	36.706024506467
-2.36	-1.69	-0.75	15	36.706024506467
-1.44	0.14	1.28	30	36.706024506467
-1.07	-0.89	-0.42	9	36.706024506467
-1.39	-0.54	0.49	51	36.706024506467
-0.57	1.26	2.01	15	36.706024506467
0.29	0.54	0.54	50	36.706024506467
-1.33	-0.81	-0.13	36	36.706024506467
0.3	0.05	-0.43	0	36.706024506467
-1.49	-1.12	-0.29	55	36.706024506467
-0.6	-0.61	-0.3	8	36.706024506467
-1.18	-1.36	-1.01	45	36.706024506467
1.34	0.31	-0.55	30	36.706024506467
-1.7	0.02	1.06	13	36.706024506467
-0.18	-0.55	-0.76	59	36.706024506467
0.33	0.14	-0.14	30	36.706024506467
-0.2	-1.04	-1.36	43	32.1441814643745
-2.93	-1.91	-0.53	22	32.1441814643745
-2.29	-1.41	-0.21	37	32.1441814643745
-3.15	-1.53	0.06	22	32.1441814643745
-1.67	-1.25	-0.38	46	32.1441814643745
-0.74	0.74	2.11	1	32.1441814643745
0.56	0.61	0.3	2	32.1441814643745
-3.01	-2.31	-0.68	39	32.1441814643745
-0.51	-1.26	-1.43	12	32.1441814643745
0.1	-0.15	-0.34	52	32.1441814643745
-2.05	-0.53	0.84	27	32.1441814643745
-1.35	-0.04	0.91	22	32.1441814643745
-2.22	-0.23	1.04	16	32.1441814643745
-1.36	-0.15	0.86	36	32.1441814643745
-1.97	-0.23	0.94	19	32.1441814643745
-1.51	-0.11	1.14	42	32.1441814643745
-1.14	0.21	1.1	29	32.1441814643745
-2.05	-1.13	0.14	47	32.1441814643745
-0.68	-0.6	-0.28	53	32.1441814643745
0.51	-0.35	-0.93	39	32.1441814643745
-1.86	-0.54	0.83	47	32.1441814643745
-0.32	-0.9	-1.06	15	31.0456147477986
-1.72	-0.42	0.78	8	31.0456147477986
-0.59	0.07	0.5	10	31.0456147477986
-1.92	-0.46	0.8	26	31.0456147477986
-1.96	-1.44	-0.73	17	31.0456147477986
-2.29	-0.92	0.18	16	31.0456147477986
0.38	0.15	-0.14	52	31.0456147477986
-1.74	-0.12	0.88	17	31.0456147477986
0.55	-0.01	-0.44	34	31.0456147477986
-2.81	0.26	2.16	22	31.0456147477986
0.78	-0.02	-0.52	5	31.0456147477986
-2.48	0.56	3.24	54	31.0456147477986
-1.42	-1.3	-0.9	15	31.0456147477986
0.29	1.73	2.04	4	31.0456147477986
-1.18	-1.4	-1.06	53	31.0456147477986
-2.22	-0.52	0.96	27	31.0456147477986
-2.76	-1.35	0.06	13	31.0456147477986
-0.66	-1.04	-0.97	42	31.0456147477986
-0.62	-0.01	0.58	56	31.0456147477986
-1.33	-0.72	0.13	48	31.0456147477986
-1.45	-1.47	-1.06	33	31.0456147477986
1.09	1.2	0.8	48	31.0456147477986
-0.61	1.0	1.75	20	31.0456147477986
-4.85	-2.58	-0.04	24	40.3670347904308
-0.28	0.83	1.62	1	40.3670347904308
-2.28	-1.47	-0.21	39	40.3670347904308
-3.58	-3.26	-1.89	18	40.3670347904308
-1.86	-1.53	-0.61	58	40.3670347904308
-3.41	-1.87	-0.3	19	40.3670347904308
-1.59	0.13	1.15	17	40.3670347904308
-1.81	-1.28	-0.43	37	40.3670347904308
-0.65	0.66	1.44	5	40.3670347904308
-1.75	-0.97	0.03	41	40.3670347904308
-1.06	1.3	2.65	4	40.3670347904308
-2.86	-0.97	0.95	34	40.3670347904308
1.73	0.66	-0.48	4	40.3670347904308
-3.2	-2.44	-0.81	51	40.3670347904308
-2.69	-1.56	-0.13	27	40.3670347904308
-0.96	-0.75	-0.28	43	40.3670347904308
-1.35	-0.74	0.13	7	40.3670347904308
0.94	1.73	1.66	7	40.3670347904308
0.5	0.45	0.3	12	40.3670347904308
-1.03	0.18	1.25	49	40.3670347904308
-2.41	-1.23	0.13	27	40.3670347904308
-1.32	0.85	2.05	22	17.6079358810965
-0.21	0.92	1.4	8	17.6079358810965
-0.81	-0.32	0.26	48	17.6079358810965
-0.34	0.23	0.53	20	17.6079358810965
-1.68	-0.6	0.44	29	17.6079358810965
0.32	-0.32	-0.64	11	17.6079358810965
-2.13	-1.35	-0.21	41	17.6079358810965
-0.41	-1.2	-1.39	13	17.6079358810965
-0.42	-0.41	-0.3	58	17.6079358810965
-2.63	-1.71	-0.2	44	17.6079358810965
-0.89	-0.41	0.04	11	17.6079358810965
-1.46	-0.76	0.14	42	17.6079358810965
-1.25	-0.22	0.59	25	17.6079358810965
0.6	0.27	-0.17	52	17.6079358810965
-2.29	-1.68	-0.45	8	17.6079358810965
2.42	1.13	-0.24	26	17.6079358810965
-1.9	-3.42	-3.52	26	17.6079358810965
-1.08	-0.39	0.25	33	17.6079358810965
0.23	0.29	0.26	40	17.6079358810965
-0.3	-0.23	-0.08	52	23.3658881279282
-2.28	-0.93	0.75	55	23.3658881279282
-3.24	-2.41	-0.88	24	23.3658881279282
-2.11	-1.96	-1.19	11	23.3658881279282
-2.3	0.0	2.21	59	23.3658881279282
-2.82	-2.64	-1.38	27	23.3658881279282
-1.36	-1.16	-0.51	56	23.3658881279282
-3.3	-1.19	1.14	44	23.3658881279282
-1.93	-0.54	0.73	31	23.3658881279282
-1.35	0.41	2.2	0	23.3658881279282
-1.87	-2.93	-2.58	29	23.3658881279282
-1.48	-0.95	-0.14	42	23.3658881279282
-0.43	0.17	0.68	4	23.3658881279282
-2.01	-0.67	0.91	6	23.3658881279282
-0.05	1.01	1.34	25	23.3658881279282
-0.2	0.02	0.22	52	23.3658881279282
-0.13	-0.42	-0.5	39	23.3658881279282
-0.11	0.87	1.39	43	23.3658881279282
-1.01	-1.27	-1.05	28	23.3658881279282
-0.97	-0.51	0.14	48	23.3658881279282
-1.06	-1.41	-1.19	49	18.6710000371831
-1.52	-1.44	-0.87	42	18.6710000371831
-3.83	-2.53	-0.17	45	18.6710000371831
-0.6	-0.08	0.43	7	18.6710000371831
-1.86	-2.02	-1.31	53	18.6710000371831
-1.39	0.39	1.49	23	18.6710000371831
-2.29	-1.52	-0.36	29	18.6710000371831
-0.48	-0.27	0.1	5	18.6710000371831
-2.41	-0.84	0.4	14	18.6710000371831
-4.37	-1.18	2.17	44	18.6710000371831
-2.77	-1.28	1.26	4	18.6710000371831
-0.92	-0.86	-0.43	53	18.6710000371831
-1.5	-0.7	-0.01	17	18.6710000371831
-1.5	-0.65	0.44	55	18.6710000371831
-1.95	-1.39	-0.62	18	18.6710000371831
-3.97	-2.49	-0.12	49	18.6710000371831
-2.4	-2.16	-1.44	18	18.6710000371831
-0.63	0.02	0.49	32	18.6710000371831
-1.9	-0.35	0.96	28	18.6710000371831
-1.51	-2.31	-2.06	9	18.6710000371831
-0.63	0.15	0.82	47	25.6665943663602
-2.75	-1.0	1.07	56	25.6665943663602
3.62	1.97	0.13	29	25.6665943663602
-4.43	-3.61	-1.18	54	25.6665943663602
0.86	0.91	0.54	27	25.6665943663602
-1.24	-1.51	-1.17	50	25.6665943663602
-0.08	-0.08	-0.11	58	25.6665943663602
-1.84	-1.77	-0.97	50	25.6665943663602
-0.63	-0.09	0.46	51	25.6665943663602
-0.39	-0.48	-0.37	39	25.6665943663602
-2.73	-1.53	0.02	32	25.6665943663602
0.27	-0.16	-0.42	4	25.6665943663602
-1.34	0.47	1.9	43	25.6665943663602
-0.45	-1.42	-1.76	46	24.315720978657
-0.1	0.39	0.79	1	24.315720978657
-0.88	1.81	3.18	4	24.315720978657
-0.93	-0.99	-0.67	60	24.315720978657
-2.37	-2.26	-1.34	47	24.315720978657
-0.92	-0.34	0.33	43	24.315720978657
-1.56	-0.55	0.41	31	24.315720978657
-3.53	-2.18	-0.33	29	24.315720978657
-1.4	-0.94	-0.34	11	24.315720978657
-2.06	-1.54	-0.59	25	24.315720978657
-1.71	-0.8	0.32	47	24.315720978657
-3.07	-2.95	-1.76	34	24.315720978657
-0.81	0.48	1.21	9	24.315720978657
-1.56	-0.66	0.23	9	24.315720978657
-1.04	-0.66	-0.07	43	24.315720978657
-1.32	-0.35	0.72	52	24.315720978657
-5.94	-2.79	3.77	1	24.315720978657
-4.87	-2.83	2.31	1	24.315720978657
-2.83	-1.33	0.26	26	24.315720978657
-1.0	0.34	1.07	12	20.2631008155475
-3.66	-3.97	-3.23	17	20.2631008155475
-3.22	-3.21	-2.35	17	20.2631008155475
-0.1	-0.56	-0.73	46	20.2631008155475
-3.56	-2.22	-0.46	27	20.2631008155475
-2.13	-1.98	-1.06	33	20.2631008155475
-1.31	-1.09	-0.59	35	20.2631008155475
-1.08	0.28	1.63	2	20.2631008155475
-2.75	-2.71	-1.89	22	20.2631008155475
-1.71	-0.76	0.03	16	20.2631008155475
-1.4	-0.02	1.18	41	20.2631008155475
-0.69	-0.66	-0.45	35	20.2631008155475
-0.57	0.37	0.87	21	20.2631008155475
-0.98	-1.11	-0.82	58	20.2631008155475
-3.37	-2.93	-1.76	22	20.2631008155475
-2.58	-1.23	0.0	20	20.2631008155475
0.27	0.39	0.35	49	20.2631008155475
-2.5	-2.0	-0.74	29	20.2631008155475
-1.69	-2.1	-1.77	30	17.2869578832639
-1.53	-0.88	0.08	51	17.2869578832639
-2.17	-1.45	-0.38	33	17.2869578832639
-1.59	-1.79	-1.44	18	17.2869578832639
-1.79	-0.86	0.18	30	17.2869578832639
-0.75	-1.03	-0.88	52	17.2869578832639
-2.46	-1.71	-0.5	34	17.2869578832639
-3.48	-1.22	0.71	20	17.2869578832639
-0.05	-0.46	-0.62	47	17.2869578832639
-1.34	-0.99	-0.25	50	17.2869578832639
-4.53	-3.56	-1.25	44	17.2869578832639
-1.67	-1.35	-0.68	11	17.2869578832639
-1.4	-0.54	0.12	14	17.2869578832639
-0.96	-0.22	0.54	43	17.2869578832639
0.24	1.41	1.72	7	17.2869578832639
-1.84	-1.49	-0.87	16	17.2869578832639
1.42	1.12	0.26	3	17.2869578832639
-2.84	-1.41	0.05	21	17.2869578832639
-1.55	-0.64	0.16	11	17.2869578832639
-0.55	0.66	1.66	1	17.2869578832639
-3.74	-3.03	-1.2	42	17.2869578832639
-2.42	-0.86	0.36	18	17.2869578832639
-0.96	-1.62	-1.62	59	17.2869578832639
-1.88	-2.21	-1.81	16	17.2869578832639
-2.06	-0.91	0.57	56	17.2869578832639
-1.96	-2.27	-1.71	50	12.336652555348
0.68	0.74	0.5	24	12.336652555348
-1.59	-1.77	-1.22	9	12.336652555348
-2.97	-2.74	-1.58	28	12.336652555348
-3.92	-2.75	-0.55	53	12.336652555348
-0.72	0.69	1.4	18	12.336652555348
-1.61	-1.29	-0.63	11	12.336652555348
-0.09	0.66	0.99	5	12.336652555348
-3.85	-3.36	-1.35	34	12.336652555348
1.51	-0.23	-1.94	54	12.336652555348
-1.35	-0.41	0.57	45	12.336652555348
-1.55	-1.06	-0.48	14	12.336652555348
-0.31	-1.27	-1.69	34	12.336652555348
-1.9	-0.51	0.75	29	12.336652555348
-0.64	-0.21	0.18	20	12.336652555348
-0.38	-0.26	-0.14	34	12.336652555348
-2.93	-1.49	0.08	23	12.336652555348
-0.13	-0.3	-0.31	44	12.336652555348
-2.14	-1.55	-0.56	36	12.336652555348
-1.38	-1.78	-1.57	39	12.336652555348
-1.8	-1.63	-0.76	59	12.336652555348
-2.23	-0.27	1.01	15	61.3292493223664
-2.37	-2.09	-1.32	14	61.3292493223664
-1.18	-0.96	-0.34	51	61.3292493223664
0.44	-0.9	-1.65	21	61.3292493223664
-3.41	-1.34	0.74	28	61.3292493223664
-1.65	-1.82	-1.45	14	61.3292493223664
-0.35	-0.63	-0.68	56	61.3292493223664
-2.26	-2.66	-2.07	30	61.3292493223664
-3.49	-2.76	-1.13	24	61.3292493223664
-2.43	-2.32	-1.45	21	61.3292493223664
-0.73	-0.18	0.23	30	61.3292493223664
-2.48	-1.41	0.17	52	61.3292493223664
-0.41	-0.19	0.11	51	61.3292493223664
0.12	-1.99	-2.87	12	61.3292493223664
-0.78	-0.28	0.12	11	42.4826588179519
-1.17	-0.35	0.35	20	42.4826588179519
-1.42	-0.94	-0.27	26	42.4826588179519
-0.64	0.89	1.78	40	42.4826588179519
-0.65	0.55	1.1	11	42.4826588179519
0.08	-0.68	-1.22	59	42.4826588179519
-2.41	-0.93	0.3	20	42.4826588179519
-1.28	-0.1	0.97	42	42.4826588179519
-1.64	-2.01	-1.7	15	42.4826588179519
-2.73	-0.79	1.09	34	42.4826588179519
-2.03	-1.24	-0.19	34	42.4826588179519
-1.87	-1.54	-0.88	19	42.4826588179519
-2.44	-1.76	-0.57	31	42.4826588179519
-0.75	-0.59	-0.2	46	42.4826588179519
-1.53	-1.4	-0.97	14	42.4826588179519
-0.95	-0.66	-0.15	42	42.4826588179519
-0.78	0.47	1.2	24	42.4826588179519
-0.59	0.02	0.42	10	42.4826588179519
-1.59	-0.92	-0.01	42	42.4826588179519
-0.74	0.45	1.11	26	42.4826588179519
-1.82	-1.75	-1.01	57	27.4989845864239
0.36	-0.25	-0.54	10	27.4989845864239
3.91	2.33	0.67	17	27.4989845864239
-0.73	0.33	1.2	54	27.4989845864239
-0.44	0.1	0.5	8	27.4989845864239
0.65	0.18	-0.35	25	27.4989845864239
-2.09	-0.77	0.48	24	27.4989845864239
-1.18	-0.32	0.42	23	27.4989845864239
-1.81	0.37	1.8	24	27.4989845864239
-1.27	-0.18	0.9	46	27.4989845864239
-0.53	-0.01	0.34	18	27.4989845864239
-0.78	0.51	1.35	34	27.4989845864239
-1.96	-0.68	0.79	49	27.4989845864239
0.0	-0.72	-1.11	33	27.4989845864239
-3.51	-2.37	-0.8	24	27.4989845864239
-3.01	-1.01	2.38	2	27.4989845864239
-3.44	-1.87	0.41	54	27.4989845864239
-1.65	-1.61	-1.08	21	27.4989845864239
-1.87	-0.26	1.29	46	27.4989845864239
0.01	0.48	0.63	10	27.4989845864239
-1.63	-0.06	1.38	49	27.4989845864239
-0.01	-0.31	-0.55	58	27.4989845864239
-2.36	-0.68	0.92	35	27.4989845864239
-1.24	-1.62	-1.32	59	27.4989845864239
-1.91	-1.65	-0.79	47	42.2373044247788
-1.77	-1.18	-0.18	47	42.2373044247788
-1.11	-1.03	-0.52	52	42.2373044247788
2.86	1.25	-0.45	34	42.2373044247788
0.54	0.75	0.52	3	42.2373044247788
-1.83	-0.3	1.03	38	42.2373044247788
-0.76	-0.21	0.32	8	42.2373044247788
-0.81	-1.12	-1.07	32	42.2373044247788
-1.62	-0.21	0.94	34	42.2373044247788
0.29	0.66	0.75	7	42.2373044247788
-1.24	-0.42	0.34	33	42.2373044247788
-0.79	0.08	0.87	53	42.2373044247788
-2.41	-1.7	-0.5	42	42.2373044247788
-2.37	-1.43	0.01	50	42.2373044247788
-0.44	-0.81	-0.81	11	42.2373044247788
-1.85	-0.39	0.86	28	42.2373044247788
-1.54	-3.04	-2.94	7	42.2373044247788
-1.32	-3.4	-4.13	45	42.2373044247788
0.36	0.63	0.64	16	42.2373044247788
-0.84	-0.18	0.51	46	26.2130761937178
-1.16	0.42	1.42	25	26.2130761937178
-1.31	-1.07	-0.38	56	26.2130761937178
-0.93	-1.01	-0.8	12	26.2130761937178
-2.39	-1.29	-0.24	18	26.2130761937178
-0.24	-0.59	-0.74	57	26.2130761937178
-1.75	-1.13	-0.28	34	26.2130761937178
-0.12	-0.43	-0.58	28	26.2130761937178
-3.44	-2.31	-0.41	9	26.2130761937178
-2.04	-0.23	1.37	40	26.2130761937178
-4.58	-3.58	-0.94	8	26.2130761937178
-4.07	-2.5	0.32	8	26.2130761937178
0.03	-0.15	-0.27	29	26.2130761937178
-0.49	-0.21	0.15	48	26.2130761937178
-0.13	0.23	0.37	14	26.2130761937178
-1.87	-0.84	0.4	47	26.2130761937178
-1.76	-1.22	-0.24	49	26.2130761937178
-3.27	-1.61	0.14	23	26.2130761937178
-1.04	-0.73	-0.16	56	26.2130761937178
0.13	0.48	0.56	11	26.2130761937178
-2.07	-0.59	0.79	34	26.2130761937178
-0.87	-0.07	0.7	45	26.2130761937178
-1.84	-1.14	-0.4	17	26.2130761937178
0.33	-0.97	-1.72	35	26.2130761937178
-1.63	-0.13	1.07	32	40.4790987547934
-1.4	-1.64	-1.19	59	40.4790987547934
-2.21	-0.26	1.36	30	40.4790987547934
-3.57	-2.15	0.12	51	40.4790987547934
-1.51	-1.48	-0.96	10	40.4790987547934
-1.15	-0.73	-0.18	32	40.4790987547934
-1.07	-0.58	0.12	52	40.4790987547934
-1.76	-0.57	0.5	24	40.4790987547934
-1.61	-0.75	0.18	30	40.4790987547934
5.35	3.24	0.98	21	40.4790987547934
-1.75	-1.84	-1.23	59	40.4790987547934
-0.38	1.6	2.5	34	40.4790987547934
-0.93	-0.24	0.36	37	40.4790987547934
0.87	0.68	0.29	41	40.4790987547934
-1.95	-1.59	-0.78	24	40.4790987547934
-3.34	-1.51	0.78	51	40.4790987547934
-3.11	-2.2	-0.75	23	40.4790987547934
-3.19	-2.26	-0.64	11	40.4790987547934
-5.68	-2.91	1.05	43	40.4790987547934
-2.47	-0.9	0.36	17	40.4790987547934
-2.98	-2.15	-1.0	17	40.4790987547934
-0.02	-0.02	-0.06	57	40.4790987547934
0.62	0.35	0.1	11	40.4790987547934
-3.03	-2.22	-0.89	14	40.4790987547934
-0.18	0.8	1.2	32	57.0175420869991
-0.19	0.2	0.46	3	57.0175420869991
-2.26	-1.21	-0.03	24	57.0175420869991
-2.71	-2.62	-1.71	24	57.0175420869991
-2.21	-0.91	0.36	24	57.0175420869991
-1.82	-1.67	-1.13	17	57.0175420869991
-2.84	-2.39	-0.94	53	57.0175420869991
-2.6	-1.84	-0.42	43	57.0175420869991
-1.75	-0.47	0.97	57	57.0175420869991
-1.39	-2.23	-2.22	15	57.0175420869991
-2.16	-1.19	0.19	50	57.0175420869991
-2.47	-0.98	0.3	19	57.0175420869991
-1.9	-0.77	0.38	34	57.0175420869991
-1.69	-0.36	0.76	26	57.0175420869991
-2.46	-1.73	-0.76	14	57.0175420869991
-1.82	-0.91	0.31	49	57.0175420869991
0.97	0.94	0.59	5	57.0175420869991
-0.95	0.05	0.9	44	57.0175420869991
-2.7	-0.93	0.87	35	57.0175420869991
1.4	1.89	1.74	10	57.0175420869991
-0.43	0.19	0.69	54	57.0175420869991
-1.2	-0.7	-0.2	17	57.0175420869991
-3.05	-0.42	1.5	13	57.0175420869991
-1.86	-1.19	-0.45	17	57.0175420869991
-3.04	-2.86	-1.66	36	40.2430964770133
-1.18	-1.12	-0.63	0	40.2430964770133
-1.12	1.61	2.93	6	40.2430964770133
-1.62	-0.37	0.67	24	40.2430964770133
-2.32	-0.13	2.74	2	40.2430964770133
-1.64	-1.39	-0.76	36	40.2430964770133
-2.94	-0.92	1.13	34	40.2430964770133
-0.8	1.1	2.27	37	40.2430964770133
-4.26	-2.15	0.63	34	40.2430964770133
-1.26	-0.63	0.07	35	40.2430964770133
-1.29	-0.67	0.09	9	40.2430964770133
-2.64	-1.72	-0.51	21	40.2430964770133
-0.82	-0.37	0.21	48	40.2430964770133
-2.2	-1.34	-0.1	31	40.2430964770133
-2.42	-1.6	-0.26	31	40.2430964770133
-1.2	-0.17	0.87	55	40.2430964770133
-0.35	0.79	1.46	36	40.2430964770133
1.26	0.52	-0.04	14	40.2430964770133
-2.1	-0.93	0.15	12	40.2430964770133
0.5	0.57	0.42	46	40.2430964770133
-1.37	-0.85	-0.17	23	12.4282043962318
-0.89	-0.79	-0.38	52	12.4282043962318
-0.28	0.61	1.1	5	12.4282043962318
-2.72	-1.81	-0.26	38	38.7511357392588
-1.83	-2.07	-1.45	44	38.7511357392588
-3.54	-1.88	0.31	42	38.7511357392588
-1.18	0.16	1.04	9	38.7511357392588
1.03	0.68	0.27	6	38.7511357392588
-2.13	-1.67	-0.82	20	38.7511357392588
-1.78	-0.91	0.06	29	38.7511357392588
-1.65	-0.83	-0.1	16	38.7511357392588
-1.79	-0.41	0.56	13	38.7511357392588
0.38	0.63	0.61	13	38.7511357392588
-3.48	-2.42	-0.89	24	38.7511357392588
-0.98	-0.53	0.01	39	38.7511357392588
0.19	-0.2	-0.48	51	38.7511357392588
-2.03	-1.16	0.09	48	38.7511357392588
0.49	-0.94	-1.7	19	38.7511357392588
-2.38	-0.3	1.37	27	38.7511357392588
-2.11	-0.81	0.77	53	38.7511357392588
-0.1	0.11	0.25	3	38.7511357392588
1.02	-0.62	-1.48	7	38.7511357392588
-2.2	-1.99	-1.01	54	39.5446069088863
-1.74	-0.96	-0.1	22	39.5446069088863
-2.83	-0.99	0.96	41	39.5446069088863
-1.49	-0.95	-0.37	16	39.5446069088863
0.07	0.51	0.64	36	39.5446069088863
-0.01	0.21	0.33	52	39.5446069088863
-1.48	-0.8	0.11	45	39.5446069088863
-1.28	-0.88	-0.14	52	39.5446069088863
-1.41	0.13	1.22	25	39.5446069088863
-2.64	0.4	2.21	21	39.5446069088863
-1.65	-0.86	0.19	45	39.5446069088863
1.31	0.56	-0.08	6	39.5446069088863
-0.61	-1.28	-1.41	30	39.5446069088863
-0.24	0.93	1.53	32	39.5446069088863
-2.21	-0.06	1.63	29	39.5446069088863
-2.04	-1.39	-0.49	21	39.5446069088863
-0.45	-0.19	0.1	42	57.6041120397682
-1.29	-0.54	0.27	41	57.6041120397682
2.52	2.74	1.89	6	57.6041120397682
-2.93	-0.5	2.06	57	57.6041120397682
-0.77	0.59	1.23	13	57.6041120397682
-3.01	-1.45	0.47	32	57.6041120397682
-1.4	-1.38	-0.77	53	57.6041120397682
-2.59	-2.41	-1.2	52	57.6041120397682
-3.52	-1.91	0.01	28	57.6041120397682
-1.44	-1.54	-1.22	15	57.6041120397682
0.53	0.4	0.09	3	57.6041120397682
-0.93	-0.78	-0.36	42	57.6041120397682
-2.03	-1.12	-0.01	34	57.6041120397682
-0.2	0.61	0.91	28	57.6041120397682
-0.64	-0.27	0.2	6	57.6041120397682
-0.03	0.68	0.86	0	57.6041120397682
-3.61	-2.8	-0.86	30	57.6041120397682
-2.19	-1.25	-0.33	16	57.6041120397682
-1.09	0.71	1.96	39	57.6041120397682
-1.86	-0.72	0.54	44	57.6041120397682
-0.58	0.6	1.45	50	57.6041120397682
0.41	1.66	1.87	2	57.6041120397682
-1.76	-0.19	1.4	54	57.6041120397682
-1.17	-0.01	0.67	13	57.6041120397682
-3.53	-2.31	-0.81	19	23.5354585157853
-1.67	-1.61	-1.17	16	23.5354585157853
-1.93	-1.07	0.15	48	23.5354585157853
-0.35	-0.49	-0.46	58	23.5354585157853
-2.48	-0.97	0.57	27	23.5354585157853
-1.42	0.06	0.98	18	23.5354585157853
-1.93	-0.58	1.74	2	23.5354585157853
-1.27	-0.72	0.08	50	23.5354585157853
-2.46	-1.49	-0.17	30	23.5354585157853
-1.86	-0.61	0.8	49	23.5354585157853
1.2	1.23	0.98	16	23.5354585157853
-1.67	-0.04	1.24	33	23.5354585157853
-1.89	-1.57	-0.69	42	23.5354585157853
-0.46	-0.34	-0.18	31	23.5354585157853
0.05	0.43	0.56	3	23.5354585157853
-0.98	-0.75	-0.43	13	23.5354585157853
-2.98	-1.91	-0.09	58	23.5354585157853
-2.4	-1.1	0.1	20	23.5354585157853
-0.62	-0.6	-0.33	50	23.5354585157853
-1.4	-0.89	-0.13	42	25.1916574483776
-1.05	-0.55	0.01	34	25.1916574483776
-0.78	-0.21	0.35	42	25.1916574483776
-0.87	0.42	1.4	41	25.1916574483776
1.07	0.52	0.07	8	25.1916574483776
1.06	1.19	0.74	53	25.1916574483776
-1.03	-0.08	0.61	30	25.1916574483776
-0.35	0.46	0.93	4	25.1916574483776
-3.49	-1.23	1.06	32	25.1916574483776
-1.92	-1.07	0.07	43	25.1916574483776
-4.86	-3.36	-0.29	46	25.1916574483776
-1.19	-1.48	-1.15	43	25.1916574483776
3.24	2.49	0.0	1	25.1916574483776
0.39	1.9	2.38	29	25.1916574483776
-2.29	-1.08	0.13	23	25.1916574483776
-1.23	-0.02	1.13	52	23.7434646171337
1.48	2.77	2.74	17	23.7434646171337
-2.05	-0.93	0.46	47	23.7434646171337
-1.78	-1.0	0.44	4	23.7434646171337
-3.19	-1.16	1.11	46	23.7434646171337
-1.51	0.3	1.58	32	23.7434646171337
-0.46	0.14	0.61	43	23.7434646171337
-0.44	-0.2	0.09	43	23.7434646171337
-2.08	-1.59	-0.58	44	23.7434646171337
-0.78	-0.37	0.05	19	23.7434646171337
-2.06	-1.69	-0.59	59	23.7434646171337
0.2	-0.5	-0.77	10	23.7434646171337
-3.83	-2.21	-0.06	27	23.7434646171337
-1.61	-1.08	-0.2	44	23.7434646171337
-1.37	-0.63	0.24	44	23.7434646171337
-1.2	0.1	1.3	55	23.7434646171337
-0.29	0.55	0.89	15	23.7434646171337
-2.08	-0.27	1.24	31	39.3040298219717
-1.54	0.15	1.13	17	39.3040298219717
-2.52	-0.9	0.97	52	39.3040298219717
-1.41	0.11	1.05	11	39.3040298219717
0.69	0.06	-0.31	7	39.3040298219717
-2.17	-0.84	0.25	14	39.3040298219717
-0.68	0.29	1.05	41	39.3040298219717
-0.94	-0.52	-0.03	37	39.3040298219717
-1.86	-0.84	0.24	34	39.3040298219717
-1.13	-2.36	-2.52	23	39.3040298219717
-0.91	0.18	0.9	28	39.3040298219717
-0.36	0.29	0.73	6	39.3040298219717
-0.73	0.31	1.24	0	39.3040298219717
-2.44	-0.72	0.78	24	39.3040298219717
-1.37	0.59	2.59	1	39.3040298219717
-1.22	-0.68	0.06	44	39.3040298219717
1.22	0.45	-0.36	30	39.3040298219717
-0.23	0.16	0.5	1	39.3040298219717
-1.89	-0.51	0.59	21	39.3040298219717
1.47	1.7	1.23	42	39.3040298219717
0.5	1.19	1.2	4	39.3040298219717
-2.28	-2.06	-1.16	23	38.301420421895
-2.83	-1.32	0.41	33	38.301420421895
-1.41	-0.29	0.64	26	38.301420421895
-1.13	-0.6	0.16	52	38.301420421895
-3.93	-2.09	0.49	37	38.301420421895
-1.15	0.1	0.98	24	38.301420421895
-2.48	-1.26	0.19	34	38.301420421895
-2.31	-2.33	-1.57	21	38.301420421895
0.88	0.48	-0.06	46	38.301420421895
-1.71	0.02	1.13	11	38.301420421895
-2.61	-1.6	-0.2	30	38.301420421895
-0.7	-0.37	0.08	42	38.301420421895
-2.78	-1.29	0.4	27	38.301420421895
-0.93	1.08	2.08	21	38.301420421895
1.4	0.53	-0.12	9	38.301420421895
-1.4	-0.13	1.57	0	38.301420421895
-1.11	0.32	1.19	21	38.301420421895
-0.17	0.14	0.37	51	38.301420421895
-1.57	-0.79	-0.1	14	38.301420421895
0.56	-0.46	-1.17	45	38.301420421895
-1.7	-1.53	-0.77	50	38.301420421895
-0.13	0.91	1.28	30	38.301420421895
2.14	1.97	0.76	2	38.301420421895
-1.48	-0.87	-0.12	24	38.301420421895
-1.54	-0.24	0.98	42	38.301420421895
-2.69	-1.72	-0.29	10	38.301420421895
-2.19	0.38	2.19	30	38.301420421895
-1.7	0.12	1.52	7	38.301420421895
-0.56	-0.09	0.38	45	38.301420421895
-2.04	-0.48	0.64	14	38.301420421895
-3.42	-2.36	-0.64	25	38.301420421895
-0.99	-0.06	0.63	22	38.301420421895
-0.2	0.16	0.38	17	38.301420421895
-0.69	0.57	1.23	19	56.5133703283844
-1.93	-0.55	0.71	29	56.5133703283844
-2.2	-1.68	-0.57	34	56.5133703283844
-0.61	1.3	2.38	35	56.5133703283844
-0.55	-0.08	0.26	35	56.5133703283844
0.39	-0.56	-1.16	35	56.5133703283844
-0.44	0.18	0.61	35	56.5133703283844
-3.76	-2.66	1.29	2	56.5133703283844
-1.81	-1.11	-0.1	42	56.5133703283844
-0.59	0.13	0.75	4	56.5133703283844
-0.79	-1.22	-1.14	47	56.5133703283844
-1.34	-1.3	-0.74	50	56.5133703283844
-1.01	-0.78	-0.36	25	56.5133703283844
-3.41	-2.74	-0.87	56	56.5133703283844
-2.3	-1.12	0.42	50	56.5133703283844
-0.47	-0.65	-0.43	6	56.5133703283844
-1.93	-0.96	0.14	29	56.5133703283844
-0.14	-0.92	-1.06	6	56.5133703283844
-1.51	0.23	1.64	45	56.5133703283844
-2.51	-0.8	1.14	55	56.5133703283844
-1.6	-1.3	-0.59	26	56.5133703283844
-0.56	0.06	0.59	45	56.5133703283844
-1.35	0.05	1.21	43	56.5133703283844
-1.72	-0.43	0.99	52	56.5133703283844
-2.82	-0.76	1.29	40	56.5133703283844
-0.2	0.21	0.42	36	56.5133703283844
-1.7	-1.22	-0.39	41	56.5133703283844
0.24	0.84	0.96	25	56.5133703283844
3.49	1.98	0.4	24	38.6205989254109
0.29	0.18	0.01	4	38.6205989254109
-2.45	-1.63	-0.22	50	38.6205989254109
-1.68	-1.26	-0.35	50	38.6205989254109
-1.94	-0.17	1.39	44	38.6205989254109
-1.28	-0.77	-0.27	14	38.6205989254109
1.7	1.01	0.4	10	38.6205989254109
-0.9	-0.23	0.46	0	38.6205989254109
-2.83	-2.04	-0.88	22	38.6205989254109
-1.18	-1.26	-0.83	48	38.6205989254109
-1.28	-0.79	-0.3	15	38.6205989254109
-1.15	-0.57	0.2	50	38.6205989254109
-1.43	1.57	2.81	15	38.6205989254109
-2.47	-1.65	-0.25	49	38.6205989254109
-1.81	-0.68	0.66	49	38.6205989254109
-1.14	-0.53	0.27	55	38.6205989254109
-1.05	-1.12	-0.89	14	38.6205989254109
-1.17	-0.04	1.04	52	38.6205989254109
2.39	1.52	0.33	34	38.6205989254109
2.93	-1.0	-3.68	25	38.6205989254109
-1.72	-1.81	-1.13	53	38.6205989254109
-2.45	-2.45	-1.78	20	47.0587129763409
0.02	-1.01	-1.35	9	47.0587129763409
-1.35	-1.25	-0.87	15	47.0587129763409
-1.4	-1.24	-0.59	55	47.0587129763409
-0.48	0.0	0.45	49	47.0587129763409
-0.7	-0.61	-0.32	41	47.0587129763409
-0.83	0.2	0.81	19	47.0587129763409
-2.54	-1.3	0.29	43	47.0587129763409
0.79	-0.42	-1.39	51	47.0587129763409
-0.48	0.28	0.86	46	47.0587129763409
-0.73	-0.4	0.07	55	47.0587129763409
-1.6	-1.33	-0.8	13	47.0587129763409
-1.78	-1.99	-1.52	19	47.0587129763409
-0.1	0.6	1.01	49	47.0587129763409
-0.67	0.22	0.95	43	47.0587129763409
-2.01	-1.67	-0.82	26	47.0587129763409
-0.79	-0.31	0.05	16	47.0587129763409
-0.22	0.75	1.12	13	47.0587129763409
-0.43	-0.02	0.36	44	47.0587129763409
-0.66	-0.27	0.03	12	47.0587129763409
-0.13	-0.35	-0.39	50	30.2906658238517
-3.19	-0.39	3.53	2	30.2906658238517
-0.68	0.55	1.22	32	30.2906658238517
-1.23	-1.67	-1.5	17	30.2906658238517
-3.15	-2.22	-0.48	30	30.2906658238517
-1.62	-0.59	1.15	2	30.2906658238517
-0.9	-2.2	-2.6	49	30.2906658238517
-1.16	-1.26	-0.99	31	30.2906658238517
-2.58	-1.73	-0.66	20	30.2906658238517
-1.26	-1.2	-0.69	58	30.2906658238517
-2.14	-1.46	-0.4	40	30.2906658238517
-0.93	-0.61	-0.2	21	30.2906658238517
-1.58	0.3	1.36	17	30.2906658238517
-0.52	-1.17	-1.34	53	30.2906658238517
-0.46	-0.02	0.38	42	30.2906658238517
4.51	2.37	0.76	10	30.2906658238517
-0.98	-1.38	-1.17	48	30.2906658238517
-1.51	-1.87	-1.55	42	30.2906658238517
-0.99	0.45	1.39	7	30.2906658238517
-1.72	-0.82	0.36	51	30.2906658238517
-2.74	-1.62	-0.3	13	30.2906658238517
-1.11	-1.18	-0.65	7	32.1838324378424
-0.43	-0.65	-0.59	40	32.1838324378424
-1.12	-0.57	0.0	30	32.1838324378424
-1.95	-1.33	-0.22	49	32.1838324378424
-1.22	2.4	4.45	3	32.1838324378424
-0.89	0.11	1.33	1	32.1838324378424
-0.12	-0.3	-0.26	8	32.1838324378424
-0.6	0.3	0.99	40	39.7564988938053
0.01	0.17	0.22	56	39.7564988938053
-0.47	-0.05	0.19	13	39.7564988938053
-0.78	-0.53	-0.09	42	39.7564988938053
-2.57	0.62	4.12	2	39.7564988938053
-0.98	-0.22	0.37	18	39.7564988938053
-2.43	-1.41	-0.09	35	39.7564988938053
-1.21	0.26	1.34	40	39.7564988938053
-0.55	-0.42	-0.14	56	39.7564988938053
-1.1	-1.46	-1.25	18	39.7564988938053
-5.08	-3.27	-0.84	22	39.7564988938053
-2.62	-1.91	-0.7	23	39.7564988938053
-2.69	-1.84	-0.31	53	38.6205989254108
-1.61	0.46	1.73	22	38.6205989254108
-1.33	-0.58	0.17	31	38.6205989254108
0.32	-0.65	-1.11	14	38.6205989254108
-1.11	-0.09	0.53	16	38.6205989254108
-2.54	-1.24	0.53	57	38.6205989254108
-1.87	-1.31	-0.52	20	38.6205989254108
0.17	0.96	1.32	41	38.6205989254108
-1.64	0.18	1.8	48	38.6205989254108
-1.58	-0.66	0.42	45	38.6205989254108
-3.04	-1.52	0.05	24	38.6205989254108
-2.74	-0.02	2.15	33	38.6205989254108
-2.25	-1.3	-0.29	13	38.6205989254108
-2.52	-1.76	-0.52	29	38.6205989254108
-2.18	-0.91	0.61	50	38.6205989254108
-2.38	-1.05	0.52	44	32.5624657606405
-0.71	-0.27	0.27	49	32.5624657606405
-2.97	-1.74	1.34	2	32.5624657606405
-0.37	0.3	0.82	2	32.5624657606405
-2.08	-2.01	-1.1	50	32.5624657606405
-2.0	-1.54	-0.65	23	32.5624657606405
-0.88	0.18	0.94	39	32.5624657606405
-0.64	-0.89	-0.78	56	32.5624657606405
-1.52	-0.52	0.42	32	32.5624657606405
-0.15	-1.45	-2.53	0	32.5624657606405
-0.29	0.34	0.64	16	32.5624657606405
-0.69	-0.77	-0.63	13	32.5624657606405
-0.59	0.25	0.76	23	32.5624657606405
-2.38	-2.12	-1.31	18	32.5624657606405
-1.59	-1.07	-0.28	35	32.5624657606405
-1.52	-0.02	1.11	28	32.5624657606405
-1.74	-0.5	0.58	23	32.5624657606405
-0.8	-0.74	-0.37	52	32.5624657606405
-1.15	-0.7	0.01	48	32.5624657606405
-1.67	-0.92	0.35	5	32.5624657606405
-1.14	-0.2	1.29	1	32.5624657606405
-1.42	-0.48	0.38	33	32.5624657606405
-0.13	1.44	2.08	3	32.5624657606405
-0.87	-0.31	0.35	49	32.5624657606405
0.49	-0.42	-0.95	18	32.5624657606405
-2.33	-0.63	1.11	45	32.5624657606405
-2.94	-0.36	1.93	39	32.5624657606405
-2.16	-1.41	-0.24	9	32.5624657606405
-2.87	-1.97	-0.36	31	32.5624657606405
0.09	0.63	0.83	8	32.5624657606405
-2.06	-1.57	-0.55	32	32.5624657606405
-1.93	-1.06	0.16	49	32.5624657606405
-1.62	0.2	1.32	20	32.5624657606405
-1.97	0.51	2.22	34	32.5624657606405
-2.1	-0.85	0.6	48	32.5624657606405
-2.44	-1.06	0.13	14	32.5624657606405
-1.24	-1.05	-0.45	55	32.5624657606405
-2.24	-0.44	1.33	45	32.5624657606405
-1.27	-0.57	0.29	44	32.5624657606405
-2.95	-1.8	-0.12	44	32.5624657606405
-1.05	-1.08	-0.79	12	32.5624657606405
-0.28	-0.4	-0.23	7	32.5624657606405
-0.65	0.41	0.99	22	32.5624657606405
-1.29	-0.18	0.73	33	32.5624657606405
1.91	1.98	1.26	41	32.5624657606405
-0.05	2.23	3.09	2	32.5624657606405
-2.4	-1.02	0.3	23	32.5624657606405
1.13	1.02	0.71	9	32.5624657606405
-1.51	-1.5	-0.93	28	32.5624657606405
-2.45	-1.76	-0.34	7	32.5624657606405
-0.63	-0.53	-0.34	26	32.5624657606405
-0.35	0.29	0.77	47	32.5624657606405
-2.33	-1.8	-0.62	42	32.5624657606405
-2.26	0.37	3.3	2	32.5624657606405
-0.86	-0.32	0.32	48	39.9523437159423
-1.22	-0.27	0.73	47	39.9523437159423
-2.03	-1.52	-0.79	17	39.9523437159423
-0.17	0.65	0.98	10	39.9523437159423
0.36	-0.27	-0.58	11	39.9523437159423
0.36	-0.34	-0.83	26	39.9523437159423
-1.84	0.17	1.43	11	39.9523437159423
-1.14	-1.77	-1.67	18	39.9523437159423
-1.59	-0.89	-0.02	35	39.9523437159423
-2.36	-0.25	1.51	32	39.9523437159423
-1.71	0.04	1.38	35	39.9523437159423
-0.86	-2.0	-2.15	10	39.9523437159423
-1.41	-0.92	-0.04	7	39.9523437159423
-2.28	-0.76	1.01	53	39.9523437159423
-1.71	-1.66	-0.91	53	39.9523437159423
-0.53	-0.43	-0.16	53	39.9523437159423
-4.59	-2.91	-0.74	22	39.9523437159423
-1.0	-1.58	-1.55	14	39.9523437159423
1.14	2.57	2.5	5	52.1404601769912
-0.94	-0.97	-0.6	54	52.1404601769912
-0.96	-1.2	-0.96	10	52.1404601769912
-1.17	-0.83	-0.27	39	52.1404601769912
-1.3	-0.99	-0.42	10	52.1404601769912
-2.15	-2.12	-1.17	57	52.1404601769912
-2.51	-2.3	-1.4	13	52.1404601769912
-2.5	-0.96	0.88	51	52.1404601769912
0.01	-0.53	-0.63	7	52.1404601769912
-1.79	-1.11	-0.2	26	52.1404601769912
-1.86	-0.98	0.08	29	52.1404601769912
-0.79	0.41	1.23	41	52.1404601769912
-1.85	-0.46	1.04	50	52.1404601769912
-2.51	-1.47	-0.21	23	52.1404601769912
1.41	1.77	1.23	55	52.1404601769912
0.2	-0.04	-0.26	35	52.1404601769912
-1.94	-1.8	-0.88	57	52.1404601769912
-2.16	-1.81	-0.58	7	52.1404601769912
-0.61	-0.8	-0.63	46	52.1404601769912
0.47	0.63	0.5	52	52.1404601769912
-0.4	-0.2	0.07	8	52.1404601769912
-0.51	0.59	1.38	51	52.1404601769912
-1.83	-1.64	-0.84	28	52.1404601769912
-1.56	-0.56	0.38	25	52.1404601769912
-0.46	-0.51	-0.27	4	25.3827317326242
-1.36	-1.2	-0.63	42	25.3827317326242
-0.98	0.8	2.13	51	25.3827317326242
-1.32	-0.68	0.01	21	25.3827317326242
-0.17	0.11	0.34	42	25.3827317326242
-0.64	-0.54	-0.22	8	25.3827317326242
-0.25	0.2	0.47	21	25.3827317326242
-0.99	-1.3	-1.08	46	25.3827317326242
0.15	0.51	0.66	44	25.3827317326242
-2.51	-0.62	1.13	33	25.3827317326242
0.12	0.27	0.25	36	25.3827317326242
-1.78	-0.79	0.28	37	25.3827317326242
-2.7	-1.77	-0.26	48	25.3827317326242
-1.27	-0.53	0.72	3	25.3827317326242
-1.06	-2.25	-2.2	8	25.3827317326242
-0.77	-1.03	-0.83	47	34.2919958912769
-3.36	-2.72	-1.52	18	34.2919958912769
-5.64	-1.1	3.16	12	34.2919958912769
-0.69	-0.06	0.43	38	34.2919958912769
-1.98	0.32	1.94	30	34.2919958912769
-1.35	0.22	1.08	14	34.2919958912769
-3.09	0.1	2.82	44	34.2919958912769
-3.18	-0.42	2.01	34	34.2919958912769
0.46	1.03	1.16	40	34.2919958912769
-1.79	-0.53	0.47	11	34.2919958912769
2.19	1.76	1.08	7	34.2919958912769
-0.98	-1.01	-0.6	51	34.2919958912769
-3.61	-1.96	0.4	46	34.2919958912769
2.72	2.3	1.24	32	34.2919958912769
-2.95	-0.43	1.85	40	34.2919958912769
-4.86	-1.56	2.11	10	34.2919958912769
-1.82	-0.99	0.03	39	34.2919958912769
0.43	1.28	1.53	46	38.3991988270408
-1.04	-1.02	-0.72	33	38.3991988270408
-3.54	-1.9	-0.23	20	38.3991988270408
-2.34	0.11	1.6	17	38.3991988270408
-2.96	-1.56	-0.1	20	38.3991988270408
-2.72	0.76	4.61	2	38.3991988270408
-2.32	0.03	1.86	32	38.3991988270408
-3.29	-0.16	2.68	6	38.3991988270408
-3.12	-0.7	1.38	27	38.3991988270408
-2.61	-2.01	-0.8	37	38.3991988270408
-1.91	-0.86	1.01	3	38.3991988270408
-0.78	-1.5	-1.58	13	38.3991988270408
1.55	0.84	-0.19	50	38.3991988270408
1.28	-0.33	-2.04	1	38.3991988270408
-0.46	-0.91	-0.99	53	40.1933834970339
[truncated: 1,116 more rows]
