# Supplementary material for: Influence of non-directional errors in anthropometric measurements and age estimation on anthropometric prevalence indicators
Source: PLoS One. 2024 Sep 4;19(9):e0304131. doi: 10.1371/journal.pone.0304131 (PMC11373794; doi:10.1371/journal.pone.0304131)
Supplement: S1 Dataset — Included are the child’s age in months (variable name ‘age’), z-score values for height-for-age (‘haz’), weight-for-height (‘whz’), weight-for-age (‘waz’) and survey weights (‘wt’). (ZIP) [file pone.0304131.s001.zip › S1_Dataset/anthro_data_19.csv]

haz	waz	whz	age	wt
-1.61	-1.4	-0.63	49	48.5454545454543
-1.85	-0.75	0.36	31	48.5454545454543
-1.79	-1.4	-0.47	49	48.5454545454543
-0.76	-1.71	-1.86	22	48.5454545454543
-4.01	-2.78	-0.34	49	48.5454545454543
-0.48	-0.2	0.18	7	48.5454545454543
1.12	-0.02	-1.26	61	48.5454545454543
-0.08	-1.36	-1.98	48	48.5454545454543
1.17	0.59	-0.14	28	48.5454545454543
-0.22	-1.71	-2.13	9	48.5454545454543
-1.21	-1.55	-1.36	13	48.5454545454543
2.38	1.61	0.5	33	48.5454545454543
-0.91	-0.66	-0.15	49	48.5454545454543
-3.16	-2.85	-1.5	51	48.5454545454543
-2.93	-1.51	0.08	24	48.5454545454543
-2.82	-2.2	-0.73	58	48.5454545454543
-1.49	-1.2	-0.44	49	48.5454545454543
-3.48	-2.75	-1.11	31	48.5454545454543
0.01	-0.98	-1.46	37	36.2291666666666
-2.89	-2.64	-1.68	23	48.5454545454543
1.01	-0.23	-1.54	60	97.0909090909085
-0.07	-1.75	-2.57	48	48.5454545454543
-1.24	-1.79	-1.62	53	48.5454545454543
-1.7	-1.92	-1.34	27	48.5454545454543
0.95	-1.12	-2.44	30	48.5454545454543
-4.15	-2.14	0.19	30	48.5454545454543
-3.52	-3.15	-1.65	48	15.7258064516129
-3.08	-2.02	1.02	3	48.5454545454543
-2.05	-1.6	-0.52	55	48.5454545454543
-4.15	-3.12	-1.14	23	48.5454545454543
-3.01	-3.12	-1.53	6	48.5454545454543
0.9	-0.62	-1.62	24	48.5454545454543
-0.01	-0.86	-1.07	8	48.5454545454543
2.36	0.9	-0.81	48	48.5454545454543
-2.86	-3.06	-1.86	38	48.5454545454543
-1.8	-2.44	-1.87	9	48.5454545454543
-1.4	-1.18	-0.57	40	48.5454545454543
-1.04	-1.32	-1.12	18	48.5454545454543
-2.0	-1.07	-0.01	24	48.5454545454543
-1.2	-2.15	-2.13	48	48.5454545454543
-0.7	-1.02	-0.95	12	48.5454545454543
0.37	0.74	0.8	48	11.8285714285714
-0.17	-0.24	-0.26	25	11.8285714285714
-2.29	-2.2	-1.22	45	48.5454545454543
-1.82	-1.99	-1.54	15	48.5454545454543
-2.77	-2.58	-1.7	21	48.5454545454543
1.7	-1.72	-3.78	21	48.5454545454543
0.8	-1.48	-3.02	48	48.5454545454543
-3.91	-2.7	-0.53	10	21.3870967741935
-0.52	-0.29	0.06	49	21.3870967741935
-2.23	-1.43	-0.35	25	21.3870967741935
-1.59	-1.33	-0.51	57	21.3870967741935
0.26	-0.9	-1.71	56	21.3870967741935
-5.25	-3.16	0.4	46	13.5
-2.56	-1.08	0.27	13	13.5
1.29	-0.28	-1.59	48	21.3870967741935
-1.98	-2.35	-1.73	38	21.3870967741935
-2.87	-1.96	-0.04	6	21.3870967741935
-2.67	-2.41	-1.15	39	21.3870967741935
-2.77	0.5	4.4	1	21.3870967741935
-1.76	-0.45	0.94	48	21.3870967741935
-3.97	-3.35	-1.66	21	21.3870967741935
-3.41	-2.11	-0.52	24	21.3870967741935
-3.45	-2.44	-0.06	6	21.3870967741935
-1.63	-1.86	-1.4	46	21.3870967741935
-1.76	-2.89	-2.72	12	21.3870967741935
1.49	1.25	0.63	6	21.3870967741935
-0.57	0.0	0.41	0	21.3870967741935
-2.94	-1.27	0.82	8	21.3870967741935
0.2	0.07	-0.21	61	21.3870967741935
1.07	-2.51	-4.58	38	21.3870967741935
-3.18	-0.64	1.43	11	21.3870967741935
0.17	-0.2	-0.47	35	21.3870967741935
-1.99	-2.01	-1.44	13	21.3870967741935
-0.76	-1.7	-1.89	32	21.3870967741935
-3.41	-3.46	-1.93	40	21.3870967741935
-1.92	-1.39	-0.43	31	21.3870967741935
-2.85	-2.61	-1.5	27	24.1666666666666
-1.64	-2.19	-1.8	35	24.1666666666666
-2.54	-0.8	0.68	24	24.1666666666666
0.67	-0.97	-1.99	38	24.1666666666666
-1.41	-0.74	0.18	48	24.1666666666666
-2.04	-1.79	-0.83	9	24.1666666666666
-3.36	-0.43	1.77	12	24.1666666666666
1.2	-1.03	-2.48	30	24.1666666666666
-0.47	0.59	1.13	34	24.1666666666666
0.61	-1.11	-1.93	14	24.1666666666666
-5.69	-2.48	3.91	3	24.1666666666666
0.82	-0.46	-1.39	41	24.1666666666666
-1.21	-1.12	-0.68	23	24.1666666666666
-2.01	-2.14	-1.33	56	24.1666666666666
-1.45	-1.56	-1.18	37	24.1666666666666
-1.26	-1.55	-1.13	9	24.1666666666666
-0.96	-2.94	-3.44	19	24.1666666666666
-4.7	-3.67	-1.41	25	24.1666666666666
0.29	-1.14	-1.97	36	24.1666666666666
-2.58	-3.13	-2.62	22	24.1666666666666
-0.08	-1.29	-1.91	30	24.1666666666666
-0.54	-0.79	-0.57	3	24.1666666666666
0.84	-1.78	-3.37	32	24.1666666666666
0.4	-0.68	-1.36	32	24.1666666666666
1.21	0.28	-0.6	42	24.1666666666666
-3.06	-1.88	-0.02	49	24.1666666666666
-0.41	-0.52	-0.62	0	24.1666666666666
-1.17	-1.13	-0.63	48	24.1666666666666
-3.04	-1.73	-0.07	26	24.1666666666666
-1.62	-2.34	-2.26	36	24.1666666666666
-2.38	-2.95	-2.25	11	24.1666666666666
0.56	-0.94	-1.85	36	24.1666666666666
-2.61	-1.89	-0.66	24	24.1666666666666
-2.9	-1.43	0.32	35	24.1666666666666
-1.12	0.12	1.23	48	24.1666666666666
-0.76	-1.07	-0.97	37	24.1666666666666
-1.24	-1.18	-0.74	26	24.1666666666666
0.24	-0.12	-0.25	6	24.1666666666666
-3.14	-2.5	-0.83	48	24.1666666666666
-3.23	-2.63	-1.14	38	24.1666666666666
-2.62	-2.91	-1.73	7	24.1666666666666
-0.21	-2.62	-3.48	16	24.1666666666666
-1.35	-0.42	0.65	56	24.1666666666666
-2.01	-1.91	-1.05	47	24.1666666666666
-4.23	-2.92	-0.48	55	24.1666666666666
-4.65	-2.21	0.56	27	24.1666666666666
-1.37	-1.2	-0.44	7	24.1666666666666
-3.41	-2.83	-1.04	50	12.0833333333333
0.45	-0.69	-1.4	36	12.0833333333333
0.49	-0.91	-1.83	47	12.0833333333333
-1.93	-1.53	-0.62	36	12.0833333333333
-0.75	-0.92	-0.79	36	12.0833333333333
0.43	0.57	0.11	1	12.0833333333333
1.49	0.74	-0.04	32	12.0833333333333
-0.13	-1.72	-2.53	32	12.0833333333333
-3.4	-2.4	-0.81	14	12.0833333333333
-3.52	-3.02	-1.41	50	12.0833333333333
-1.93	-1.51	-0.73	12	12.0833333333333
-1.99	1.11	3.6	57	12.0833333333333
0.25	-1.43	-2.4	49	12.0833333333333
-5.69	-4.25	0.84	6	12.0833333333333
-2.43	-2.42	-1.41	42	12.0833333333333
-2.83	-2.47	-1.09	10	12.0833333333333
-2.03	-1.48	-0.6	23	12.0833333333333
-2.94	-3.05	-0.58	1	12.0833333333333
-3.15	-3.06	-2.07	23	12.0833333333333
-1.2	1.27	3.02	49	12.0833333333333
-0.81	-0.79	-0.44	49	12.0833333333333
-2.57	-1.64	-0.28	10	12.0833333333333
-0.9	-1.16	-1.02	13	12.0833333333333
0.16	-0.44	-0.77	42	12.0833333333333
-1.09	-0.84	-0.25	49	12.0833333333333
-2.4	-0.86	0.65	27	12.0833333333333
-2.69	-0.38	1.87	53	12.0833333333333
-4.48	-2.68	0.11	35	12.0833333333333
-1.2	-0.97	-0.35	49	12.0833333333333
-2.05	-2.02	-1.41	21	12.0833333333333
-1.67	-0.68	0.47	48	12.0833333333333
1.35	-0.52	-1.88	25	12.0833333333333
-1.86	-2.07	-1.38	61	12.0833333333333
-0.86	-0.31	0.33	49	12.0833333333333
1.2	0.64	0.04	32	12.0833333333333
-3.05	-1.54	-0.04	19	12.0833333333333
-2.51	-1.67	-0.56	22	27.991935483871
-0.62	-0.06	0.48	42	27.991935483871
-2.56	-1.35	-0.13	19	27.991935483871
0.45	-2.47	-3.99	44	27.991935483871
-1.39	-0.98	-0.05	5	27.991935483871
0.5	-0.46	-1.24	55	27.991935483871
1.08	0.81	0.24	48	27.991935483871
-0.52	-1.88	-2.4	25	27.991935483871
-0.96	-1.15	-0.93	19	27.991935483871
0.53	-1.02	-2.09	52	27.991935483871
1.82	-0.62	-2.37	25	27.991935483871
-0.23	-2.3	-3.18	33	27.991935483871
-1.52	-0.24	0.61	18	27.991935483871
-0.86	-1.39	-1.41	36	27.991935483871
-1.16	-1.23	-0.85	24	27.991935483871
0.81	-0.62	-1.27	14	27.991935483871
-2.83	-2.35	-1.39	18	27.991935483871
1.02	-0.41	-1.6	49	27.991935483871
-0.82	-1.21	-1.12	55	27.991935483871
1.13	-0.44	-1.78	51	27.991935483871
1.16	-0.51	-1.77	43	27.991935483871
-0.15	-0.16	-0.13	20	27.991935483871
2.72	1.33	-0.46	3	27.991935483871
-3.63	-1.89	0.05	24	27.991935483871
-2.59	-1.08	0.55	10	27.991935483871
-2.23	-1.25	0.13	49	27.991935483871
-3.05	-3.33	-2.25	25	27.991935483871
-4.21	-3.56	-1.68	25	27.991935483871
-1.99	-1.93	-1.12	36	45.2416666666668
0.62	0.33	-0.07	49	45.2416666666668
-0.26	-0.28	-0.27	24	45.2416666666668
-1.05	-1.09	-0.69	0	45.2416666666668
-1.75	-0.92	0.07	36	45.2416666666668
-1.06	-1.56	-1.23	8	45.2416666666668
-3.01	-2.25	-0.59	41	45.2416666666668
0.67	-0.39	-1.07	20	45.2416666666668
1.02	-0.59	-1.85	50	45.2416666666668
0.41	-1.43	-2.54	48	45.2416666666668
-2.33	-2.84	-2.27	57	45.2416666666668
-2.99	-3.72	-3.14	28	45.2416666666668
-2.15	-2.84	-2.23	9	45.2416666666668
-2.14	-1.82	-0.69	8	45.2416666666668
-2.44	-2.12	-0.43	5	45.2416666666668
0.95	-1.13	-2.46	29	45.2416666666668
-0.08	-0.88	-1.24	41	45.2416666666668
-1.38	-0.61	0.08	19	45.2416666666668
-0.04	-1.53	-2.04	16	45.2416666666668
3.15	-0.46	-3.18	34	45.2416666666668
-3.67	-0.25	4.61	2	45.2416666666668
0.66	-1.99	-3.6	41	45.2416666666668
0.66	-0.79	-1.75	27	45.2416666666668
-4.66	-4.01	-2.02	59	45.2416666666668
-4.44	-3.11	-0.94	31	45.2416666666668
-0.32	-0.96	-1.15	24	45.2416666666668
-0.26	-0.8	-1.03	57	12.2390804597701
-2.61	-1.83	-0.4	35	12.2390804597701
-0.23	-0.83	-1.0	16	12.2390804597701
0.56	-0.29	-1.02	52	12.2390804597701
0.62	-0.52	-1.22	20	24.4781609195403
1.21	-1.92	-3.84	33	12.2390804597701
-4.21	-2.65	0.74	7	12.2390804597701
-1.14	-1.12	-0.65	52	12.2390804597701
-2.3	-0.14	1.5	26	12.2390804597701
1.64	-2.07	-3.77	11	12.2390804597701
-5.65	-4.39	0.6	5	12.2390804597701
-2.28	-1.02	0.41	38	9.1793103448276
2.18	0.61	-1.35	2	9.1793103448276
1.09	0.69	-0.18	2	9.1793103448276
-1.31	-0.91	-0.33	32	12.2390804597701
2.41	-1.66	-4.18	27	12.2390804597701
-2.41	-1.08	0.43	35	12.2390804597701
-1.89	-1.73	-0.84	9	12.2390804597701
-0.04	-0.5	-0.81	59	12.2390804597701
-1.49	-0.61	0.27	34	12.2390804597701
1.34	-0.9	-2.42	30	12.2390804597701
5.86	2.79	-0.01	23	12.2390804597701
-2.36	-1.9	0.44	1	12.2390804597701
0.64	0.11	-0.34	30	12.2390804597701
-1.11	-1.8	-1.78	14	12.2390804597701
3.39	1.99	0.4	22	12.2390804597701
-1.38	-1.76	-1.37	50	12.2390804597701
-2.35	-2.32	-1.32	35	12.2390804597701
-0.93	-1.35	-1.23	11	12.2390804597701
-1.17	-0.64	0.17	6	12.2390804597701
-3.2	-2.14	-0.47	31	12.2390804597701
0.6	-0.64	-1.75	60	12.2390804597701
1.51	0.39	-0.8	48	12.2390804597701
2.74	2.09	0.99	21	12.2390804597701
-0.11	-0.43	-0.55	48	12.2390804597701
-1.3	-0.57	0.2	36	12.2390804597701
0.3	-0.53	-1.03	24	12.2390804597701
-3.4	-2.52	0.9	2	8.98333333333333
-2.38	-1.18	0.35	8	8.98333333333333
-0.19	-0.38	-0.39	49	8.98333333333333
-1.85	-1.32	-0.45	38	8.98333333333333
0.8	-2.19	-3.99	42	8.98333333333333
-1.45	-0.61	0.2	10	8.98333333333333
-2.72	-1.98	-0.47	50	8.98333333333333
-4.58	-3.97	-1.99	25	8.98333333333333
-0.18	-0.58	-0.7	40	8.98333333333333
-3.37	-2.21	-0.51	13	8.98333333333333
-5.19	-4.5	-2.32	49	8.98333333333333
-0.94	-1.7	-1.5	6	8.98333333333333
-3.97	-2.03	2.32	2	8.98333333333333
-1.67	-0.49	0.64	39	8.98333333333333
-5.83	-2.7	2.71	6	8.98333333333333
-0.69	-1.05	-1.01	38	8.98333333333333
-2.16	-1.97	-0.81	7	8.98333333333333
-1.01	-1.88	-1.98	53	8.98333333333333
-2.93	-2.13	-0.66	26	8.98333333333333
0.07	-2.22	-3.37	46	8.98333333333333
-4.18	-3.58	-1.81	16	8.98333333333333
-2.11	-1.22	-0.02	34	8.98333333333333
-1.62	-1.02	0.61	2	8.98333333333333
1.34	0.2	-0.97	49	8.98333333333333
-3.41	-2.68	-1.23	16	8.98333333333333
-2.8	-1.85	-0.21	50	8.98333333333333
-1.32	0.17	1.01	15	8.98333333333333
0.08	-1.45	-2.23	46	8.98333333333333
-1.48	-1.94	-1.68	60	8.98333333333333
-1.62	-1.75	-1.34	13	8.98333333333333
-3.43	-2.77	-1.12	48	8.98333333333333
-3.64	-2.64	-0.97	16	8.98333333333333
-2.47	-2.6	-1.74	59	8.98333333333333
-2.95	-3.1	-1.81	36	8.98333333333333
3.26	-0.12	-2.23	16	8.98333333333333
-0.43	-0.86	-0.91	48	11.9166666666667
0.17	-1.0	-1.66	26	11.9166666666667
-1.09	-1.31	-0.89	8	11.9166666666667
2.51	-0.93	-3.36	33	11.9166666666667
-0.52	0.23	0.85	48	11.9166666666667
0.06	1.1	1.46	3	11.9166666666667
-3.82	-2.44	-0.15	56	11.9166666666667
-1.42	-2.81	-2.96	22	11.9166666666667
-1.62	0.04	1.62	59	11.9166666666667
-1.95	-1.69	-0.81	42	11.9166666666667
1.54	-0.98	-2.7	25	11.9166666666667
-1.97	-1.29	0.27	4	11.9166666666667
-1.08	-1.27	-0.94	60	11.9166666666667
-3.92	-1.82	0.92	50	11.9166666666667
0.08	-1.04	-1.64	26	11.9166666666667
0.44	-1.11	-2.14	51	11.9166666666667
-0.92	-1.56	-1.5	20	11.9166666666667
-1.45	0.38	1.69	39	11.9166666666667
-3.35	-2.69	-1.44	16	11.9166666666667
-0.34	0.13	0.54	48	11.9166666666667
-2.69	-2.78	-2.08	20	11.9166666666667
0.59	-0.55	-1.31	38	11.9166666666667
-0.41	-1.08	-1.24	50	11.9166666666667
-0.61	-0.96	-0.95	26	11.9166666666667
-1.88	-1.36	-0.58	12	11.9166666666667
-1.39	-0.84	0.01	50	11.9166666666667
-2.67	-1.24	0.23	24	11.9166666666667
-0.25	-1.19	-1.4	9	11.9166666666667
-2.86	-1.87	-0.21	35	11.9166666666667
-0.8	-1.34	-1.32	12	11.9166666666667
-0.16	-0.21	-0.15	45	11.9166666666667
-4.5	-3.78	-1.77	38	11.9166666666667
-0.33	-0.67	-0.69	49	11.9166666666667
-0.76	0.19	0.76	26	11.9166666666667
-2.58	-2.49	-1.44	60	11.9166666666667
-2.33	-2.24	-1.24	48	11.9166666666667
-1.83	-2.12	-1.55	24	11.9166666666667
-0.68	0.48	1.37	59	11.9166666666667
1.64	-1.58	-3.73	38	11.9166666666667
-2.59	-2.03	-0.68	59	9.43768115942028
1.07	0.14	-0.68	31	9.43768115942028
-2.82	-1.11	1.78	3	9.43768115942028
-0.46	-0.39	-0.13	8	9.43768115942028
-2.72	-1.68	-0.44	14	9.43768115942028
-0.53	-1.01	-1.12	59	9.43768115942028
-3.46	-2.91	-1.06	43	9.43768115942028
0.68	-0.84	-1.56	8	9.43768115942028
-1.62	-1.88	-1.36	47	9.43768115942028
-4.24	-3.98	-2.29	25	9.43768115942028
-1.82	-1.63	-0.79	49	9.43768115942028
-4.0	-3.54	-2.19	24	9.43768115942028
0.97	-1.71	-3.41	38	9.43768115942028
-0.93	-1.22	-0.56	2	9.43768115942028
0.05	-0.26	-0.43	49	9.43768115942028
0.89	-1.07	-2.05	14	9.43768115942028
-0.83	-0.97	-0.76	37	9.43768115942028
0.01	-0.88	-1.2	4	9.43768115942028
2.29	0.48	-1.42	51	9.43768115942028
-2.58	-3.07	-2.34	22	9.43768115942028
1.06	-0.32	-1.11	15	9.43768115942028
-1.51	-0.95	-0.2	36	12.583574879227
-1.57	-0.83	0.02	36	12.583574879227
-2.21	-1.16	0.06	27	9.43768115942028
-0.49	-0.42	-0.27	0	9.43768115942028
-0.95	-0.77	-0.29	48	9.43768115942028
-3.78	-1.3	0.95	13	9.43768115942028
-0.59	-2.95	-3.82	49	9.43768115942028
2.86	-1.12	-3.79	25	9.43768115942028
0.95	0.19	-0.5	41	9.43768115942028
-0.41	-1.06	-1.32	59	9.43768115942028
-1.13	-1.37	-1.08	38	9.43768115942028
-2.64	-4.17	-4.39	60	9.43768115942028
0.51	-1.37	-2.52	46	8.98333333333333
0.7	-0.99	-2.03	37	36.2291666666666
-2.02	-2.06	-1.24	49	36.2291666666666
-0.49	-0.81	-0.63	7	36.2291666666666
-2.16	-1.76	-0.85	38	72.4583333333333
0.45	-0.37	-0.75	8	36.2291666666666
2.04	-0.93	-3.09	38	36.2291666666666
-2.78	-1.6	0.13	49	36.2291666666666
-3.0	-2.34	-1.1	25	36.2291666666666
-0.21	-0.32	-0.3	41	36.2291666666666
-1.78	-1.35	-0.55	23	36.2291666666666
-3.0	-1.0	0.84	11	36.2291666666666
-1.72	-2.1	-1.66	51	36.2291666666666
-2.69	-2.17	-1.24	17	36.2291666666666
-3.62	-0.23	4.5	2	36.2291666666666
1.48	0.48	-0.7	50	36.2291666666666
-5.8	-1.18	3.54	11	36.2291666666666
2.64	-0.06	-2.7	50	36.2291666666666
-2.34	-1.85	-0.31	0	36.2291666666666
1.02	-1.12	-2.1	12	36.2291666666666
-3.59	-3.92	-3.0	45	36.2291666666666
0.3	-0.25	-0.49	9	36.2291666666666
0.2	-1.03	-1.75	50	36.2291666666666
-2.52	-2.34	-1.5	18	36.2291666666666
-3.21	-1.69	0.18	31	36.2291666666666
0.52	-0.56	-1.25	38	36.2291666666666
-3.48	-1.55	0.39	26	36.2291666666666
-2.62	-1.62	1.16	2	36.2291666666666
1.69	0.29	-0.96	38	36.2291666666666
-1.05	-1.04	-0.69	24	36.2291666666666
-1.35	-0.99	-0.24	49	36.2291666666666
-2.56	-2.2	-1.35	20	36.2291666666666
-2.17	-0.69	0.76	37	36.2291666666666
0.96	-0.33	-1.36	3	36.2291666666666
-0.66	-0.72	-0.54	37	36.2291666666666
-0.16	-1.23	-1.73	37	36.2291666666666
-2.69	-2.24	-1.24	14	36.2291666666666
-3.38	-1.72	0.5	9	16.465
-2.44	-0.55	0.99	24	36.2291666666666
0.86	-2.56	-4.45	30	10.712962962963
-2.56	-2.75	-2.08	22	10.712962962963
1.79	-1.65	-3.94	41	10.712962962963
-1.8	0.17	2.67	2	10.712962962963
-2.14	-2.79	-2.22	48	10.712962962963
-2.23	-1.85	-1.07	17	10.712962962963
-3.33	-1.19	1.25	51	10.712962962963
-0.72	-2.21	-2.56	11	10.712962962963
-2.98	-1.81	-0.46	14	10.712962962963
-3.94	-5.11	-4.51	49	10.712962962963
-1.74	-1.33	-0.58	11	10.712962962963
1.24	-0.16	-1.35	46	10.712962962963
-2.26	-2.31	-1.53	29	10.712962962963
-3.43	-2.55	-1.13	15	10.712962962963
-2.36	-1.41	0.03	49	10.712962962963
1.24	-1.86	-3.74	29	10.712962962963
-4.87	-3.26	-0.62	37	10.712962962963
0.84	-1.25	-2.31	6	10.712962962963
0.69	0.33	-0.08	41	7.14197530864199
-1.47	0.19	1.28	22	7.14197530864199
-1.12	-0.71	-0.26	18	7.14197530864199
-0.04	-0.42	-0.63	35	7.14197530864199
-2.56	-0.74	1.08	42	10.712962962963
-0.39	-0.01	0.24	18	10.712962962963
-1.26	-1.43	-0.84	6	10.712962962963
-0.4	-3.36	-4.44	38	10.712962962963
-0.95	-1.58	-1.57	13	38.6745689655173
-2.04	-1.48	-0.38	50	38.6745689655173
2.24	-0.84	-2.53	11	38.6745689655173
-1.93	-2.13	-1.52	49	38.6745689655173
1.13	-0.63	-1.85	36	38.6745689655173
-0.14	-1.41	-1.87	18	38.6745689655173
0.35	-0.66	-1.31	48	16.5080645161291
-0.84	-1.27	-0.99	5	16.5080645161291
-4.08	-3.18	-1.23	25	38.6745689655173
-2.12	-2.48	-1.53	6	38.6745689655173
-2.03	-0.55	0.84	37	38.6745689655173
0.94	-0.22	-1.1	37	38.6745689655173
-1.88	-3.53	-3.69	24	38.6745689655173
0.74	-0.66	-1.59	23	38.6745689655173
0.73	-1.08	-2.36	50	38.6745689655173
1.57	-1.4	-2.86	10	38.6745689655173
-1.48	-1.34	-0.76	25	38.6745689655173
-2.79	-1.38	0.43	48	38.6745689655173
0.87	-0.03	-0.86	49	38.6745689655173
-1.51	-0.22	0.91	38	38.6745689655173
-0.77	-2.28	-2.72	49	38.6745689655173
-1.93	-3.1	-3.11	16	38.6745689655173
2.82	-0.38	-2.96	38	38.6745689655173
-2.97	-2.25	-0.72	10	38.6745689655173
-4.1	-2.85	-0.64	36	38.6745689655173
-1.29	-0.72	0.13	7	38.6745689655173
0.21	-2.35	-3.58	37	38.6745689655173
-1.21	-0.72	0.13	5	38.6745689655173
1.92	-0.42	-2.18	36	38.6745689655173
-0.6	-0.42	-0.19	27	38.6745689655173
-3.3	-0.56	3.31	3	38.6745689655173
-0.25	-0.8	-1.09	60	38.6745689655173
2.5	-0.34	-2.58	38	38.6745689655173
2.3	-0.79	-2.34	12	38.6745689655173
-0.95	0.02	0.74	37	38.6745689655173
-4.95	-4.59	-3.18	27	38.6745689655173
-1.6	-2.37	-2.23	16	38.6745689655173
0.33	1.19	1.4	16	38.6745689655173
-3.37	-1.67	0.08	24	16.5080645161291
2.51	-0.53	-2.74	26	38.6745689655173
1.72	-1.4	-3.42	28	16.5080645161291
-5.16	-3.77	-1.21	20	16.465
-1.92	-1.06	-0.04	25	16.465
-2.48	-2.09	-0.99	46	16.5080645161291
-2.51	-1.59	0.0	7	16.5080645161291
1.42	-0.77	-2.29	36	16.5080645161291
0.09	-1.67	-2.32	10	16.5080645161291
-0.95	-1.63	-1.64	50	16.5080645161291
-1.3	-0.84	-0.34	15	16.5080645161291
-2.06	-1.46	-0.65	15	16.5080645161291
1.02	-0.39	-1.4	36	16.5080645161291
-1.69	0.19	1.32	19	16.5080645161291
-1.46	-2.41	-2.41	49	16.465
1.82	-1.99	-3.86	9	16.465
1.24	-0.28	-1.42	36	16.465
-0.64	0.2	0.66	17	16.465
0.63	-0.99	-1.98	36	16.465
2.88	0.17	-2.21	39	16.465
-2.01	-1.33	-0.28	27	16.465
-3.77	-2.69	-0.22	7	16.465
1.63	-0.02	-1.06	15	16.5080645161291
0.1	-1.01	-1.48	13	10.9766666666667
-3.04	-1.0	1.09	37	16.5080645161291
-3.74	-3.3	-1.65	38	16.5080645161291
0.67	-1.38	-2.66	44	16.465
-3.25	-2.49	-0.03	5	16.465
0.12	-1.32	-2.16	50	16.5080645161291
-3.56	-3.16	-1.52	27	35.0729166666666
-0.16	0.63	0.99	20	35.0729166666666
-2.31	-0.84	0.73	8	35.0729166666666
2.85	1.64	-0.22	53	35.0729166666666
-0.23	-0.17	-0.09	37	35.0729166666666
-3.54	-1.85	0.41	48	35.0729166666666
0.38	0.0	-0.37	22	35.0729166666666
-0.11	0.06	0.19	3	35.0729166666666
-5.84	-2.79	1.32	50	35.0729166666666
-0.27	-0.36	-0.29	49	2.90277777777778
0.81	-0.16	-0.88	36	2.90277777777778
0.04	0.05	0.04	13	2.90277777777778
-0.95	-1.4	-1.34	60	8.70833333333333
-2.06	-1.21	-0.13	36	8.70833333333333
-2.99	-2.08	-0.67	12	8.70833333333333
-0.39	-2.57	-3.46	45	35.0729166666666
2.7	1.06	-0.89	49	8.70833333333333
-3.59	-1.62	0.38	13	8.70833333333333
-1.9	-1.87	-1.16	24	8.70833333333333
-1.26	-1.65	-1.05	1	8.70833333333333
-1.34	-1.06	-0.38	48	35.0729166666666
-3.07	-1.97	-0.55	21	35.0729166666666
1.22	-1.33	-2.94	32	8.70833333333333
-1.64	-1.71	-1.06	49	35.0729166666666
-3.35	-1.94	-0.27	25	35.0729166666666
-0.04	-0.41	-0.93	0	35.0729166666666
-3.17	-2.38	-0.78	47	8.70833333333333
0.85	0.05	-0.77	52	35.0729166666666
2.6	-1.01	-3.54	33	35.0729166666666
-2.01	-1.46	-0.64	13	35.0729166666666
-1.21	-1.24	-0.75	59	35.0729166666666
-1.73	-0.31	0.97	42	35.0729166666666
-4.56	-2.68	-0.01	29	35.0729166666666
-2.65	-2.71	-1.74	56	8.70833333333333
-3.12	-3.61	-2.91	48	8.70833333333333
-3.65	-3.84	-2.41	47	8.70833333333333
-3.01	-3.04	-2.09	25	8.70833333333333
-1.6	-2.0	-1.58	23	8.70833333333333
-3.21	-2.77	-1.43	23	8.70833333333333
-1.3	-2.43	-2.58	50	8.70833333333333
-3.13	-2.46	-0.92	50	8.70833333333333
-1.57	-0.8	0.04	24	8.70833333333333
1.15	-2.54	-4.46	25	16.866935483871
-3.61	-3.41	-0.05	2	17.7572115384616
-4.43	-3.1	-0.76	26	16.866935483871
-1.07	-1.65	-1.49	50	16.866935483871
-3.98	-2.24	0.03	27	16.866935483871
-0.75	-1.9	-2.14	16	17.7572115384616
1.11	-0.12	-1.26	50	16.866935483871
1.09	0.04	-0.98	50	17.7572115384616
-0.92	-2.92	-3.39	26	17.7572115384616
1.1	0.25	-0.31	8	17.7572115384616
-3.03	-2.03	-0.41	10	17.7572115384616
1.11	-0.22	-1.49	54	16.866935483871
-2.76	-2.61	-1.59	12	16.866935483871
-2.07	-2.62	-1.84	8	17.7572115384616
-0.41	-1.98	-2.71	46	8.87860576923078
0.88	-0.48	-2.29	0	8.87860576923078
-2.74	-2.47	-1.19	48	16.866935483871
-1.19	-0.92	-0.28	49	16.866935483871
-1.39	-3.66	-4.14	39	16.866935483871
0.02	-0.91	-1.29	13	17.7572115384616
-1.02	-1.98	-1.78	6	17.7572115384616
-3.95	-2.26	0.33	49	6.18095238095237
-1.32	-2.2	-2.1	48	6.18095238095237
-0.82	-3.15	-3.92	50	6.18095238095237
-2.56	-3.18	-2.36	38	6.18095238095237
-1.9	-2.21	-1.58	48	6.18095238095237
-3.05	-2.3	-1.05	14	6.18095238095237
-0.89	-0.72	-0.21	7	6.18095238095237
-5.33	-3.66	1.77	3	6.18095238095237
0.02	-2.38	-3.67	41	6.18095238095237
-0.09	-0.68	-0.94	50	6.18095238095237
-3.07	-2.37	-1.1	25	6.18095238095237
-2.48	-0.78	1.12	51	6.18095238095237
-2.86	-2.1	-0.77	27	6.18095238095237
-0.86	-0.87	-0.54	54	6.18095238095237
-2.06	-0.32	1.15	31	6.18095238095237
0.33	-1.05	-1.62	9	11.5625
-1.65	-1.38	-0.78	20	11.5625
-0.98	-2.23	-2.58	49	11.5625
-1.67	-3.09	-3.38	37	11.5625
-3.01	-1.93	-0.59	14	11.5625
-1.32	-0.7	0.0	26	11.5625
-4.86	-0.61	3.35	9	11.5625
-4.19	-3.36	-1.39	35	11.5625
-0.66	-0.74	-0.58	19	11.5625
-1.03	-1.95	-1.95	23	6.18095238095237
-2.16	-2.47	-1.95	35	11.5625
-0.97	-1.35	-1.0	7	11.5625
-2.63	-2.46	-1.31	10	11.5625
1.95	-0.53	-2.47	41	11.5625
-1.13	-1.87	-1.82	18	11.5625
-1.01	-2.11	-2.25	37	24.5703125
1.54	0.69	-0.38	48	24.859375
2.42	0.39	-1.31	28	24.859375
-2.86	-2.34	-0.86	9	24.859375
-3.54	-1.64	2.02	3	24.859375
-2.66	-2.05	0.08	4	24.859375
0.32	-1.76	-3.01	50	24.859375
-1.86	-1.9	-1.22	24	24.859375
-0.61	-0.81	-0.65	10	24.859375
-3.83	-1.72	0.9	48	24.859375
-4.76	-2.49	0.22	24	24.859375
-1.19	-0.13	1.29	2	24.859375
0.84	-0.24	-1.26	57	24.859375
-3.27	-3.06	-1.45	37	24.859375
-1.13	-1.65	-1.33	8	24.859375
-3.04	-2.37	-0.91	36	24.5703125
-2.13	-2.39	-1.75	49	12.28515625
-4.13	-3.89	-2.29	24	12.28515625
-1.63	-1.47	-0.99	15	24.5703125
-1.27	-3.85	-4.48	35	24.859375
-2.73	-1.72	-0.41	13	24.859375
-0.55	-1.67	-2.1	57	24.859375
-2.01	-2.82	-2.35	36	24.859375
-1.75	-1.87	-1.35	12	24.859375
-2.41	-2.07	-0.99	48	24.859375
2.89	-1.58	-4.37	24	24.859375
-0.09	-1.75	-2.55	25	24.5703125
-0.03	-1.45	-1.93	19	12.28515625
0.01	-1.5	-2.33	49	49.140625
-0.68	-0.4	0.04	49	24.859375
1.28	-0.5	-1.74	31	24.859375
-4.23	-2.31	2.26	3	24.859375
1.35	-0.13	-1.21	26	16.3802083333333
-0.67	-2.68	-3.31	14	16.3802083333333
0.37	-0.62	-1.29	50	24.5703125
0.32	-1.44	-2.15	13	24.5703125
-5.28	-4.35	-1.92	49	24.5703125
-0.54	-0.84	-0.86	33	24.5703125
-1.04	-1.96	-2.0	49	8.53333333333333
-2.42	-1.15	0.19	24	8.53333333333333
2.03	-1.36	-4.67	1	8.53333333333333
1.87	-1.85	-4.18	32	8.53333333333333
-1.18	0.8	2.08	34	8.53333333333333
-2.32	-1.4	-0.16	38	8.53333333333333
-1.74	-1.87	-1.27	50	8.53333333333333
-1.16	-2.13	-2.07	10	8.53333333333333
-2.14	-1.94	-0.97	49	8.53333333333333
-0.71	-0.79	-0.54	48	8.53333333333333
-2.53	-0.81	2.12	1	8.53333333333333
0.73	-0.17	-1.1	58	8.53333333333333
-2.22	-1.22	-0.01	25	8.53333333333333
-1.26	0.2	1.7	3	8.53333333333333
-1.0	-0.9	-0.52	39	8.53333333333333
-2.8	-1.66	-0.21	24	8.53333333333333
-4.97	-3.21	-0.37	39	8.53333333333333
-1.63	-1.12	-0.49	14	8.53333333333333
-3.41	-1.63	0.51	36	8.53333333333333
-2.35	-1.52	-0.31	38	8.53333333333333
-4.36	-1.82	0.85	12	8.53333333333333
3.35	1.0	-1.09	28	8.53333333333333
-1.36	-1.44	-0.98	27	8.53333333333333
-0.56	-1.76	-1.88	7	8.53333333333333
-5.45	-2.85	2.97	4	8.53333333333333
-0.89	-2.03	-2.24	50	21.0666666666666
-4.31	-3.15	-0.95	26	21.0666666666666
-3.2	-3.01	-1.44	36	21.0666666666666
0.36	-0.55	-1.16	48	21.0666666666666
-2.51	-2.58	-1.77	25	21.0666666666666
-1.83	-2.07	-1.65	16	21.0666666666666
-2.81	-2.55	-1.38	24	21.0666666666666
2.64	0.45	-1.55	38	21.0666666666666
1.4	0.22	-0.83	38	21.0666666666666
-4.29	-3.64	-1.81	21	21.0666666666666
-2.29	-1.54	-0.26	9	21.0666666666666
-4.74	-3.33	-0.44	39	21.0666666666666
-2.62	-2.97	-1.95	36	21.0666666666666
-2.56	-1.6	-0.24	10	21.0666666666666
-0.47	-0.48	-0.36	24	21.0666666666666
-1.28	-0.95	-0.14	0	21.0666666666666
-2.03	-1.85	-1.11	39	21.0666666666666
-2.43	-1.41	-0.2	24	21.0666666666666
-1.98	-2.24	-1.54	52	21.0666666666666
-4.61	-4.24	-2.89	18	21.0666666666666
-2.22	-1.19	0.08	40	21.0666666666666
-3.24	-1.21	0.97	9	21.0666666666666
-1.38	-0.53	0.31	36	21.0666666666666
-0.49	-0.97	-1.04	37	21.0666666666666
0.69	-0.64	-1.26	7	21.0666666666666
-1.64	-1.64	-1.15	37	21.0666666666666
-0.07	-1.27	-1.9	49	21.0666666666666
-1.8	-1.31	-0.42	36	21.0666666666666
-0.48	-0.51	-0.39	24	21.0666666666666
-1.9	-0.35	1.56	1	21.0666666666666
-1.78	-2.34	-1.88	50	21.0666666666666
-3.75	-3.12	-1.2	11	21.0666666666666
-0.97	-1.21	-1.0	36	21.0666666666666
-1.96	-1.6	-0.68	36	21.0666666666666
-1.08	-0.64	-0.17	12	21.0666666666666
1.28	0.52	-0.29	37	21.0666666666666
-2.27	-1.97	0.0	3	21.0666666666666
-2.29	-3.27	-2.83	48	21.0666666666666
1.31	-0.77	-1.89	14	21.0666666666666
-0.9	-1.35	-1.25	37	21.0666666666666
-0.07	-0.68	-0.97	50	21.0666666666666
-3.63	-2.81	-1.23	19	21.0666666666666
0.02	0.17	0.25	50	21.0666666666666
-2.95	-2.59	0.04	3	21.0666666666666
-3.21	-2.51	-1.02	30	16.6875000000001
-4.06	-2.64	-0.25	50	16.6875000000001
-1.8	-2.89	-2.72	12	16.6875000000001
-2.68	-2.29	-1.4	16	25.0312500000001
-4.0	-3.77	-1.93	51	16.6875000000001
-3.31	-2.2	-0.66	25	16.6875000000001
-0.94	-1.13	-0.92	29	16.6875000000001
-4.26	-2.7	0.06	50	16.6875000000001
-1.5	-0.55	0.51	7	16.6875000000001
-0.37	-0.62	-0.62	37	16.6875000000001
-1.77	-1.52	-0.7	59	16.6875000000001
-4.24	-3.29	-0.85	37	16.6875000000001
-2.64	-3.22	-2.65	24	16.6875000000001
-1.17	-1.55	-1.42	33	16.6875000000001
-3.21	-3.41	-2.04	38	16.6875000000001
-5.82	-5.32	-0.58	3	16.6875000000001
-1.01	-2.1	-2.08	9	16.6875000000001
-0.57	-1.03	-1.08	39	22.577205882353
-2.94	-1.27	2.14	1	22.577205882353
-0.24	-1.26	-1.68	49	22.577205882353
1.06	-0.43	-1.65	51	22.577205882353
-0.9	-2.54	-2.95	32	22.577205882353
-4.51	-4.29	-1.02	6	22.577205882353
-3.39	-2.5	-0.78	38	22.577205882353
-2.25	-1.75	-0.56	51	22.577205882353
-1.4	-1.99	-1.78	12	22.577205882353
-2.62	-0.76	1.07	36	22.577205882353
0.43	1.09	1.0	1	22.577205882353
2.08	-1.32	-3.68	38	22.577205882353
-4.07	-2.02	1.71	5	22.577205882353
0.18	-0.61	-1.1	51	22.577205882353
-1.94	-1.41	-0.63	13	22.577205882353
0.72	-1.03	-1.83	10	22.577205882353
-3.57	-2.48	1.29	2	22.577205882353
-1.61	-0.6	0.42	37	11.2886029411765
0.09	-2.01	-2.82	14	22.577205882353
1.48	-1.46	-3.47	40	22.577205882353
-2.84	-2.28	-0.24	1	22.577205882353
-2.43	-0.7	0.97	37	10.712962962963
-1.56	-1.51	-0.45	3	10.712962962963
0.19	-0.94	-1.95	1	10.712962962963
1.43	-0.03	-2.24	1	10.712962962963
1.53	-0.49	-1.95	33	7.14197530864199
-2.97	0.13	3.93	2	7.14197530864199
0.09	-0.68	-1.0	3	8.59770114942529
-1.01	-0.38	0.17	25	8.59770114942529
-2.78	-3.35	-2.27	7	8.59770114942529
-1.22	-0.94	-0.27	8	8.59770114942529
-4.15	-2.66	-0.46	25	8.59770114942529
1.74	-1.04	-2.98	36	8.59770114942529
-2.11	-0.95	1.42	1	8.59770114942529
-3.37	-1.85	-0.16	14	8.59770114942529
-2.68	-1.96	-0.24	6	8.59770114942529
-2.72	-0.85	1.21	50	8.59770114942529
-3.34	-2.09	-0.44	27	8.59770114942529
-3.09	-1.45	0.38	10	8.59770114942529
-2.52	-1.75	-0.34	49	8.59770114942529
-1.4	-2.58	-2.69	13	8.59770114942529
-1.71	-1.34	-0.75	14	8.59770114942529
-0.89	1.07	2.55	0	38.6745689655173
-1.64	-1.21	-0.36	47	12.4177777777778
-4.23	-2.26	-0.12	24	12.4177777777778
-1.77	-1.6	-0.96	36	16.5080645161291
-0.36	-1.58	-1.79	7	16.465
-0.19	-3.09	-4.39	25	16.5080645161291
-3.71	-1.39	0.62	22	16.465
-4.45	-2.56	-0.1	25	16.5080645161291
-0.21	-1.32	-1.82	51	16.465
-1.42	-0.83	-0.12	24	16.465
1.38	0.94	0.25	36	16.5080645161291
-2.12	-1.25	-0.11	39	36.2291666666666
-2.81	-1.81	-0.51	14	36.2291666666666
1.65	-1.53	-3.65	37	10.712962962963
-1.12	-1.22	-0.79	54	17.7572115384616
-3.01	-1.38	0.66	49	24.7198275862069
-0.23	-0.89	-1.13	49	17.7572115384616
-0.39	-0.79	-0.83	48	24.7198275862069
-2.58	-3.14	-2.58	24	24.7198275862069
-0.34	-0.51	-0.44	49	16.1120689655173
2.39	-0.32	-2.24	27	16.1120689655173
-1.88	-3.71	-4.2	37	35.6510416666667
2.04	-1.13	-3.37	37	36.2291666666666
-1.96	-1.01	-0.01	11	36.2291666666666
-0.58	-0.99	-0.95	50	17.7572115384616
1.07	-0.62	-1.51	8	11.5625
2.4	-1.39	-3.86	31	9.17849462365592
-3.19	-1.29	0.4	23	9.17849462365592
-2.07	-1.06	0.18	39	9.17849462365592
2.07	-1.25	-3.56	37	36.2291666666666
-2.42	-1.46	1.08	2	36.2291666666666
0.7	-0.7	-1.74	50	18.3235294117647
-2.48	-2.94	-2.32	15	18.3235294117647
-1.74	-2.2	-1.81	49	18.3235294117647
-2.15	-1.23	-0.3	17	18.3235294117647
-2.94	-3.9	-3.29	48	18.3235294117647
-3.45	-3.82	-2.49	39	18.3235294117647
-1.16	-2.96	-3.32	39	18.3235294117647
-0.35	-1.79	-2.28	13	18.3235294117647
-0.44	-1.6	-2.08	52	18.3235294117647
-0.61	-1.57	-1.86	48	18.3235294117647
-4.03	-5.29	-4.83	51	18.3235294117647
-5.28	-5.3	-4.26	25	18.3235294117647
0.14	-1.68	-2.44	17	18.3235294117647
-1.23	-3.31	-4.04	50	24.859375
-1.47	-3.02	-3.06	25	18.3235294117647
-1.87	-3.22	-3.43	37	18.3235294117647
-0.16	-1.21	-1.7	36	18.3235294117647
-5.9	-5.28	-2.86	50	18.3235294117647
2.66	-1.05	-3.57	26	18.3235294117647
-0.56	-1.33	-1.58	34	18.3235294117647
1.79	-0.98	-2.87	26	18.3235294117647
0.72	-0.35	-1.41	59	18.3235294117647
-2.55	-2.25	-1.31	12	18.3235294117647
-3.32	-4.26	-3.38	39	18.3235294117647
-2.96	-2.11	-0.86	18	18.3235294117647
0.74	-0.81	-1.58	14	18.3235294117647
-2.3	-3.7	-3.82	49	18.3235294117647
-3.12	-3.03	-0.94	5	18.3235294117647
-0.6	-1.59	-1.85	50	18.3235294117647
-1.31	-1.49	-1.04	51	16.6875000000001
0.09	-0.41	-0.69	47	16.6875000000001
-2.64	-1.56	-0.27	12	16.6875000000001
-0.74	-0.51	-0.08	50	16.6875000000001
-2.61	-0.98	1.01	60	16.6875000000001
-2.93	-0.53	1.67	38	16.6875000000001
-0.16	-0.58	-0.69	11	16.6875000000001
0.07	0.49	0.59	1	16.6875000000001
2.79	-1.31	-3.99	29	16.6875000000001
0.25	-0.09	-0.42	55	16.6875000000001
-4.75	-2.71	0.38	37	16.6875000000001
3.97	0.76	-1.66	24	16.6875000000001
-1.18	-0.93	-0.55	15	16.6875000000001
-0.44	-0.51	-0.36	51	16.6875000000001
-4.12	-2.98	-0.89	26	16.6875000000001
-0.97	-0.53	-0.14	15	16.6875000000001
-1.06	-2.11	-2.37	31	16.6875000000001
-0.57	-0.74	-0.57	9	16.6875000000001
0.78	-2.69	-4.46	41	16.6875000000001
-4.68	-2.84	-0.37	14	16.6875000000001
-2.39	-0.37	1.41	37	16.6875000000001
-1.62	-1.76	-1.16	48	16.6875000000001
-0.82	-1.46	-1.27	6	16.6875000000001
-3.01	-2.14	-0.44	34	16.6875000000001
-5.21	-2.15	1.26	37	16.6875000000001
-1.9	-0.33	1.5	0	16.6875000000001
-2.68	-2.34	-1.42	22	16.6875000000001
-0.27	-0.35	-0.26	48	16.6875000000001
2.75	-1.01	-3.56	29	16.1120689655173
2.42	0.72	-0.91	36	16.1120689655173
-0.65	0.91	1.58	15	16.1120689655173
5.9	0.4	-3.33	15	16.1120689655173
-2.11	-2.22	-1.65	17	16.1120689655173
0.89	-0.15	-0.74	9	16.1120689655173
1.15	-0.83	-1.76	15	32.2241379310346
3.15	1.22	-0.57	22	16.1120689655173
-1.68	-2.21	-1.96	14	16.1120689655173
-0.36	-1.14	-1.35	16	16.1120689655173
-1.0	-0.37	0.21	25	16.1120689655173
0.01	-2.9	-4.1	26	16.1120689655173
-2.81	-0.11	3.47	2	16.1120689655173
-0.16	-0.55	-0.72	30	16.1120689655173
-1.22	-0.77	0.36	3	16.1120689655173
3.8	0.36	-1.61	9	16.1120689655173
-3.64	-3.35	-1.51	8	16.1120689655173
0.65	-1.11	-2.17	25	16.1120689655173
1.42	-1.08	-2.75	25	16.1120689655173
0.16	-0.01	-0.06	19	16.1120689655173
1.79	0.88	-0.16	26	16.1120689655173
-0.87	-1.65	-1.72	16	16.1120689655173
1.71	-1.25	-3.09	19	16.1120689655173
-3.99	-2.95	-1.28	24	17.355
-2.17	-2.27	-1.54	11	17.355
-2.52	-1.17	1.0	5	17.355
-4.29	-2.57	-0.17	33	17.355
-0.38	-0.31	-0.18	37	17.355
2.0	-0.68	-2.7	38	17.355
3.69	2.96	1.12	3	17.355
-1.18	-2.2	-2.22	47	17.355
-3.01	-1.09	0.68	26	17.355
0.97	0.06	-0.85	51	17.355
-2.89	-2.7	-1.52	51	17.355
-2.81	-2.06	0.74	3	17.355
-1.34	-1.94	-1.77	47	17.355
-4.64	-4.37	-2.58	26	17.355
-1.0	-2.34	-2.59	33	17.355
0.41	0.01	-0.42	26	17.355
0.11	-0.56	-0.99	54	60.7031250000001
-1.08	-0.93	-0.52	24	60.7031250000001
-1.03	-1.71	-1.68	25	60.7031250000001
0.42	-1.58	-2.7	27	60.7031250000001
-0.76	-0.67	-0.34	42	60.7031250000001
0.13	-0.91	-1.57	55	60.7031250000001
5.0	1.34	-1.9	3	60.7031250000001
1.3	-1.39	-3.2	38	60.7031250000001
-0.72	-1.3	-1.42	31	60.7031250000001
0.66	0.78	0.47	3	60.7031250000001
0.26	0.27	0.19	41	60.7031250000001
-0.73	-2.06	-2.42	23	60.7031250000001
3.73	0.35	-3.03	50	60.7031250000001
-2.11	-1.31	-0.37	13	60.7031250000001
-3.45	-4.18	-1.78	3	60.7031250000001
1.92	1.06	-0.13	46	60.7031250000001
-1.45	-1.47	-1.12	15	60.7031250000001
1.61	-0.27	-1.89	49	60.7031250000001
-0.68	-0.72	-0.54	24	60.7031250000001
0.51	0.15	-0.4	59	60.7031250000001
-2.2	-1.53	-0.51	24	60.7031250000001
-3.09	-2.18	-0.41	37	60.7031250000001
0.24	-0.07	-0.32	3	60.7031250000001
1.03	-1.18	-2.27	8	60.7031250000001
0.42	-0.5	-1.09	37	60.7031250000001
-2.73	-3.11	-2.14	11	60.7031250000001
-0.59	-2.5	-3.11	2	60.7031250000001
1.24	-0.64	-2.26	2	60.7031250000001
-2.97	-1.35	0.51	37	60.7031250000001
-2.4	-1.42	-0.39	15	60.7031250000001
-3.02	-2.25	-0.69	50	60.7031250000001
-3.93	-3.35	-1.99	19	60.7031250000001
0.8	-0.45	-1.45	50	6.21176470588235
-2.85	-1.45	1.01	0	6.21176470588235
-2.17	-0.14	2.51	2	6.21176470588235
-2.3	-1.17	0.23	40	3.10588235294118
-3.62	-2.83	0.12	5	3.10588235294118
-2.56	0.98	3.15	26	6.21176470588235
-0.45	-0.39	-0.15	8	6.21176470588235
-1.8	-2.1	-1.51	48	6.21176470588235
-4.14	-3.69	-1.61	49	6.21176470588235
-1.86	-2.78	-2.7	0	6.21176470588235
-0.62	-1.34	-1.44	50	6.21176470588235
-1.9	-1.65	-0.89	27	6.21176470588235
-1.02	-3.04	-3.58	48	6.21176470588235
-4.61	-4.52	-3.37	26	6.21176470588235
-4.08	-0.64	1.99	25	6.21176470588235
-2.2	-1.36	-0.05	49	6.21176470588235
-1.78	-1.96	-1.39	59	6.21176470588235
-4.9	-4.39	-2.9	25	6.21176470588235
0.64	-0.44	-1.25	48	6.21176470588235
-3.03	-1.79	0.05	35	6.21176470588235
-1.41	-0.89	-0.21	10	6.21176470588235
-5.5	-3.29	-0.18	36	6.21176470588235
-1.96	-2.67	-2.35	14	6.21176470588235
-2.16	-2.8	-2.47	38	6.21176470588235
-2.47	-2.35	-1.4	46	6.21176470588235
-3.78	-4.23	-2.85	37	6.21176470588235
-1.85	-1.41	-0.44	50	6.21176470588235
0.42	-0.75	-1.73	59	6.21176470588235
-2.19	-1.61	-0.81	18	6.21176470588235
-2.84	-1.73	-0.05	36	6.21176470588235
-2.71	-1.58	-0.03	10	6.21176470588235
-0.97	-1.08	-0.73	47	6.21176470588235
-3.53	-0.69	1.55	26	6.21176470588235
-0.17	-0.73	-0.94	39	22.7120535714286
-2.47	-1.97	-0.88	37	22.7120535714286
-3.2	-2.34	-0.89	12	22.7120535714286
-0.62	-0.79	-0.67	39	22.7120535714286
4.27	0.3	-2.45	15	22.7120535714286
-0.08	-1.4	-2.07	39	22.7120535714286
-3.94	-3.2	-1.02	49	22.7120535714286
-5.44	-4.16	-1.94	25	22.7120535714286
-1.36	-1.07	-0.48	38	22.7120535714286
0.36	-1.21	-2.16	44	22.7120535714286
-3.96	-2.47	-0.24	35	22.7120535714286
-1.33	-1.53	-0.5	2	22.7120535714286
-0.04	-0.88	-1.29	50	22.7120535714286
0.56	-2.23	-3.68	22	22.7120535714286
0.18	-2.01	-3.26	45	36.5524193548387
-1.89	-2.57	-2.23	12	36.5524193548387
-1.57	-2.03	-1.68	12	36.5524193548387
-4.37	-1.28	1.95	38	22.7120535714286
-0.87	-1.01	-0.71	49	22.7120535714286
-0.28	-0.36	-0.36	26	22.7120535714286
1.04	-0.19	-1.25	48	22.7120535714286
-3.13	-1.86	1.21	3	22.7120535714286
-5.19	-1.4	3.66	6	22.7120535714286
-1.21	-1.18	-0.55	7	8.98333333333333
-2.52	-2.45	-1.35	49	8.98333333333333
-1.89	-3.03	-3.03	18	8.98333333333333
0.38	-0.22	-0.61	36	8.98333333333333
-0.06	-0.77	-1.09	48	8.98333333333333
-3.73	-2.73	-0.9	25	8.98333333333333
-0.67	-1.01	-0.93	52	8.98333333333333
-3.75	-3.13	-1.09	43	8.98333333333333
-2.27	-2.24	-1.29	49	8.98333333333333
-2.69	-1.89	-0.56	25	8.98333333333333
-3.13	-2.22	-0.61	38	8.98333333333333
-3.08	-2.54	-1.09	50	8.98333333333333
-2.61	-2.19	-1.27	14	8.98333333333333
-1.91	-1.8	-0.94	54	8.98333333333333
-2.82	-3.2	-2.27	24	8.98333333333333
-2.15	-0.5	1.99	2	8.98333333333333
-4.81	-3.51	-1.14	35	8.98333333333333
2.32	-0.61	-2.28	13	8.98333333333333
-2.75	-1.35	0.39	38	8.98333333333333
-2.69	-2.11	-0.76	51	8.98333333333333
-4.68	-4.23	-2.78	26	8.98333333333333
-2.87	-3.12	-2.31	13	8.98333333333333
-1.64	-2.54	-2.25	25	8.98333333333333
-0.32	-1.2	-1.29	6	8.98333333333333
1.53	-1.66	-3.75	36	39.2746212121212
-3.32	-4.1	-3.6	26	39.2746212121212
-3.47	-3.22	-2.01	26	39.2746212121212
0.57	-0.85	-1.45	14	39.2746212121212
-0.96	-1.45	-1.29	49	39.2746212121212
-5.45	-3.97	-0.88	36	39.2746212121212
-5.14	-3.1	0.15	36	39.2746212121212
-0.43	1.28	2.32	49	39.2746212121212
-3.09	0.3	2.62	27	39.2746212121212
0.58	-0.69	-1.51	43	39.2746212121212
-0.83	-1.36	-1.32	12	39.2746212121212
-1.76	-3.34	-3.7	37	39.2746212121212
-0.68	-1.32	-1.46	27	9.43768115942028
2.07	1.07	0.17	16	39.2746212121212
1.69	-0.19	-1.85	46	39.2746212121212
-4.57	-4.36	-3.07	27	39.2746212121212
-0.68	-1.93	-2.06	3	39.2746212121212
-2.82	-2.33	-0.89	51	39.2746212121212
-2.87	-1.83	1.31	2	39.2746212121212
-1.46	-1.13	-0.49	40	39.2746212121212
2.23	0.39	-1.47	50	39.2746212121212
-1.03	-1.87	-2.0	29	39.2746212121212
-3.31	-3.22	-1.97	52	39.2746212121212
-3.49	-3.22	-1.95	27	39.2746212121212
-0.72	-1.17	-1.08	50	39.2746212121212
-3.17	-1.85	-0.03	36	39.2746212121212
1.27	-0.17	-1.5	50	9.43768115942028
-3.17	-2.19	-0.78	13	9.43768115942028
-2.59	-1.8	-0.33	51	39.2746212121212
-2.28	-1.33	-0.34	16	39.2746212121212
-2.14	-1.49	-0.37	36	39.2746212121212
-2.76	-4.01	-2.48	3	39.2746212121212
-3.07	-4.68	-3.39	3	39.2746212121212
-0.12	-0.15	-0.09	44	39.2746212121212
0.34	-0.29	-0.54	7	39.2746212121212
-1.71	-2.55	-2.21	25	39.2746212121212
-1.52	-1.91	-1.54	50	39.2746212121212
-1.77	-0.71	0.54	7	39.2746212121212
-2.27	-0.42	0.85	19	26.2673611111112
0.39	-0.73	-1.4	36	26.2673611111112
-4.16	-3.7	-1.63	33	26.2673611111112
2.41	-0.49	-2.66	34	26.2673611111112
2.0	-1.13	-3.33	36	26.2673611111112
-3.02	-2.71	-1.58	20	26.2673611111112
-2.99	-3.59	-2.14	7	26.2673611111112
2.25	-0.66	-2.8	35	26.2673611111112
0.38	-2.86	-4.33	35	26.2673611111112
1.78	-1.38	-3.51	36	26.2673611111112
-0.39	-1.48	-1.8	20	26.2673611111112
-0.16	-1.5	-2.11	48	26.2673611111112
-0.71	-1.18	-1.12	48	26.2673611111112
-4.98	-4.38	-2.29	25	26.2673611111112
-4.19	-2.72	-0.07	40	26.2673611111112
-1.54	-1.67	-1.14	54	26.2673611111112
0.83	-0.76	-1.86	44	26.2673611111112
-1.6	-2.21	-1.85	57	26.2673611111112
-1.21	0.57	1.76	34	17.5115740740741
1.29	0.85	-0.09	2	17.5115740740741
1.7	0.29	-1.06	43	26.2673611111112
2.75	-0.74	-3.23	30	26.2673611111112
-0.61	0.19	0.87	49	17.5115740740741
-4.4	-1.87	0.96	35	17.5115740740741
-2.09	-2.32	-1.78	35	26.2673611111112
-1.17	-0.51	0.16	10	26.2673611111112
0.48	0.16	-0.15	44	18.3235294117647
-3.54	-2.12	-0.14	27	18.3235294117647
1.56	-0.68	-2.62	51	26.2673611111112
-1.05	-0.98	-0.67	31	26.2673611111112
-1.39	-0.58	0.44	59	26.2673611111112
-3.47	-1.95	0.14	43	26.2673611111112
-3.14	-1.39	0.14	19	26.2673611111112
-3.4	-2.34	-0.52	42	26.2673611111112
-3.44	-1.58	0.2	18	26.2673611111112
3.18	1.39	-0.33	22	26.2673611111112
1.62	-0.36	-2.03	48	11.2886029411765
1.64	1.04	0.21	21	11.2886029411765
-3.86	-3.63	-2.48	17	11.2886029411765
-5.87	-4.9	-2.54	48	11.2886029411765
3.75	1.51	-0.57	25	11.2886029411765
0.36	0.25	0.08	47	11.2886029411765
-2.94	-2.14	-0.84	25	11.2886029411765
1.64	-1.28	-3.31	38	11.2886029411765
1.38	0.3	-0.83	50	11.2886029411765
2.8	-0.84	-3.25	23	11.2886029411765
1.14	-1.4	-3.0	26	11.2886029411765
1.55	0.33	-0.85	43	11.2886029411765
-1.25	-1.14	-0.57	50	11.2886029411765
-0.06	-1.62	-2.12	9	11.2886029411765
-0.85	-1.11	-0.71	6	11.2886029411765
-2.31	-1.55	-0.53	23	11.2886029411765
0.43	-0.26	-0.8	49	11.2886029411765
0.17	-1.74	-2.7	39	11.2886029411765
-1.38	-1.47	-0.91	9	11.2886029411765
0.41	-0.49	-1.12	50	11.2886029411765
0.63	-0.39	-1.08	25	11.2886029411765
0.26	-1.01	-1.75	46	11.2886029411765
-3.65	-3.18	-0.36	4	11.2886029411765
-1.78	-1.51	-0.66	48	11.2886029411765
0.38	-0.64	-1.34	50	11.2886029411765
0.43	-1.82	-2.76	17	11.2886029411765
-4.67	-0.98	4.16	4	11.2886029411765
3.58	-0.21	-2.86	25	11.2886029411765
-5.02	-3.81	-1.37	38	11.2886029411765
-0.59	-1.37	-1.6	55	11.2886029411765
-0.86	-2.42	-2.92	26	11.2886029411765
-0.29	-1.13	-1.28	9	11.2886029411765
-0.28	-0.8	-0.96	48	11.2886029411765
0.29	-0.34	-0.8	25	11.2886029411765
2.83	-1.86	-4.46	17	11.2886029411765
-0.6	-1.44	-1.61	48	11.2886029411765
-1.81	-0.65	0.45	26	11.2886029411765
-1.96	-2.15	-1.19	6	11.2886029411765
0.02	-1.25	-1.87	25	11.2886029411765
-1.93	-2.34	-1.82	11	11.2886029411765
0.07	-1.43	-2.28	49	11.2886029411765
-0.89	-1.35	-1.25	24	11.2886029411765
-1.78	-0.07	0.99	18	11.2886029411765
0.01	-1.63	-2.2	10	11.2886029411765
-2.13	-1.1	0.34	7	11.2886029411765
0.98	-0.19	-1.42	59	11.2886029411765
0.35	-1.36	-2.34	26	11.2886029411765
0.81	0.04	-0.8	57	11.2886029411765
-0.51	-1.05	-1.2	32	11.2886029411765
-0.86	-2.35	-2.73	23	6.13333333333334
0.1	-2.26	-3.43	45	6.13333333333334
-2.32	-2.5	-1.86	18	6.13333333333334
-3.52	-2.67	-0.69	50	6.13333333333334
-1.37	-0.72	0.03	36	6.13333333333334
-4.17	-2.35	0.3	35	6.13333333333334
-3.12	-1.37	0.31	14	6.13333333333334
0.13	-0.86	-1.38	43	6.13333333333334
-2.55	-3.12	-2.57	24	6.13333333333334
-3.22	-2.93	-1.58	49	6.13333333333334
-2.15	-1.88	-0.9	36	6.13333333333334
-3.75	-3.19	-1.81	25	6.13333333333334
-2.11	-3.9	-4.37	61	6.13333333333334
2.1	-1.17	-3.35	29	6.13333333333334
1.27	-0.31	-1.63	48	6.13333333333334
-0.58	-1.53	-1.61	9	6.13333333333334
-3.11	-2.58	-0.97	49	6.13333333333334
-4.43	-4.8	-2.74	7	6.13333333333334
0.34	-0.72	-1.4	49	6.13333333333334
-3.55	-1.88	0.22	33	6.13333333333334
-1.95	-2.11	-1.48	48	6.13333333333334
-1.29	-1.26	-0.79	38	6.13333333333334
-3.27	-1.6	0.54	39	6.13333333333334
-2.54	-2.47	-1.59	39	6.13333333333334
-2.45	-1.36	-0.25	18	46.9959677419355
-0.19	-0.69	-0.83	18	46.9959677419355
-0.82	-0.28	0.76	1	46.9959677419355
-1.67	-1.67	-1.17	35	46.9959677419355
-2.11	-1.19	0.09	46	46.9959677419355
-1.35	-0.35	0.38	18	46.9959677419355
-0.96	-1.01	-0.77	35	46.9959677419355
2.13	-0.88	-3.0	33	31.3306451612903
-3.3	-3.29	-0.68	1	31.3306451612903
-3.55	-2.38	-0.78	14	46.9959677419355
-0.26	-0.98	-1.21	43	46.9959677419355
-3.39	-2.0	-0.15	30	46.9959677419355
-0.25	0.25	0.63	48	46.9959677419355
-3.08	-0.92	1.28	37	46.9959677419355
0.07	-0.35	-0.57	3	46.9959677419355
-1.01	-1.01	-0.61	59	46.9959677419355
2.36	-1.24	-3.63	31	23.4979838709677
-2.07	-1.28	-0.2	25	46.9959677419355
-0.68	-0.5	-0.16	9	46.9959677419355
1.5	-1.05	-2.73	29	46.9959677419355
2.15	0.4	-2.3	0	46.9959677419355
2.7	-0.62	-2.92	27	46.9959677419355
-3.26	-1.94	1.58	2	46.9959677419355
-1.28	-1.3	-0.95	34	46.9959677419355
0.35	-0.66	-1.32	47	46.9959677419355
0.21	-1.56	-2.54	27	46.9959677419355
-5.02	-2.33	2.74	4	30.1155555555556
-2.13	-2.94	-2.37	9	30.1155555555556
-0.53	-1.23	-1.44	37	30.1155555555556
-1.89	-1.7	-0.85	50	30.1155555555556
-2.37	-3.04	-2.46	12	30.1155555555556
-2.59	-1.15	0.46	37	30.1155555555556
-2.4	-0.74	0.66	23	30.1155555555556
-3.27	-1.83	1.25	4	30.1155555555556
0.39	0.12	-0.16	48	30.1155555555556
-1.89	-1.26	0.09	6	30.1155555555556
-2.77	-2.46	-1.33	36	30.1155555555556
0.19	-0.52	-0.97	49	30.1155555555556
-3.54	-3.28	-2.0	27	30.1155555555556
-0.72	-2.34	-3.02	37	30.1155555555556
0.03	-1.7	-2.29	6	30.1155555555556
-0.9	-1.81	-1.96	25	30.1155555555556
-1.08	-1.24	-1.02	29	30.1155555555556
-3.77	-2.55	-0.28	36	30.1155555555556
-1.03	-0.82	-0.49	16	30.1155555555556
0.31	-1.67	-2.72	36	30.1155555555556
-3.12	-1.08	0.88	10	30.1155555555556
-4.53	-3.27	-0.95	25	30.1155555555556
3.24	2.03	-0.51	1	30.1155555555556
1.01	-0.34	-1.58	54	36.5524193548387
-0.92	-0.63	-0.23	34	36.5524193548387
-0.32	-0.67	-0.73	37	36.5524193548387
-2.05	-2.63	-2.2	24	36.5524193548387
0.09	0.8	1.01	15	36.5524193548387
-3.18	-1.27	0.89	36	36.5524193548387
-2.77	-2.69	-1.61	24	36.5524193548387
-2.93	-1.27	0.23	16	36.5524193548387
0.57	-1.23	-2.43	48	36.5524193548387
-2.63	-2.98	-2.29	38	36.5524193548387
-0.69	-2.93	-3.61	4	36.5524193548387
-1.15	-0.35	0.81	3	36.5524193548387
2.82	-0.7	-3.2	28	36.5524193548387
-0.85	-1.6	-1.66	39	36.5524193548387
-3.15	-2.52	-0.85	10	36.5524193548387
-3.74	-1.96	-0.04	20	36.5524193548387
1.0	-0.97	-2.38	47	36.5524193548387
3.56	1.37	-0.9	4	36.5524193548387
-4.24	-3.02	1.09	4	36.5524193548387
-0.89	-2.96	-3.55	42	36.5524193548387
-2.28	-2.62	-1.15	3	36.5524193548387
-5.62	-3.01	2.77	5	36.5524193548387
2.2	-0.52	-2.61	37	36.5524193548387
-1.28	-1.68	-1.4	11	36.5524193548387
-2.08	-2.7	-2.09	26	36.5524193548387
-1.47	-0.88	-0.27	13	36.5524193548387
-1.55	-2.17	-1.93	50	36.5524193548387
-3.4	-1.33	1.03	38	36.5524193548387
1.09	-0.22	-1.01	19	36.5524193548387
0.44	-1.58	-2.76	45	36.5524193548387
-0.57	-0.15	0.26	59	36.5524193548387
-1.45	-0.47	0.37	11	36.5524193548387
1.54	-0.63	-2.18	34	46.9959677419355
-1.7	1.45	3.05	9	46.9959677419355
-2.2	-1.08	0.27	39	15.0577777777778
-0.59	-0.74	-0.58	10	30.1155555555556
-4.37	-1.71	1.52	54	30.1155555555556
0.53	-1.81	-3.19	32	30.1155555555556
0.24	-0.23	-0.57	36	30.1155555555556
0.22	-1.03	-1.59	4	30.1155555555556
-3.01	-2.35	-0.91	25	30.1155555555556
0.1	0.15	0.1	36	30.1155555555556
-1.55	-2.0	-1.38	7	30.1155555555556
-3.53	-2.32	1.26	3	12.4177777777778
-2.43	-2.41	-1.38	38	12.4177777777778
0.67	-0.36	-1.08	37	12.4177777777778
-1.79	-1.27	-0.23	55	12.4177777777778
-0.76	-0.39	-0.04	27	12.4177777777778
4.36	1.04	-1.49	23	12.4177777777778
-5.81	-4.3	-1.28	51	12.4177777777778
-0.22	-0.88	-1.25	59	12.4177777777778
-2.39	-2.04	-0.9	37	12.4177777777778
-1.91	-1.87	-1.27	13	12.4177777777778
-1.48	-1.6	-1.09	50	12.4177777777778
-2.6	-2.52	-1.59	26	12.4177777777778
-3.76	-2.21	0.4	8	12.4177777777778
-2.71	-3.07	-2.34	26	12.4177777777778
-0.36	-1.01	-1.21	37	12.4177777777778
-3.87	-2.8	-0.83	26	12.4177777777778
-2.08	0.3	2.6	4	12.4177777777778
-3.21	-2.01	-0.07	39	12.4177777777778
0.38	-2.51	-3.95	42	12.4177777777778
-1.6	-2.38	-2.26	59	12.4177777777778
0.4	-2.15	-3.67	49	12.4177777777778
1.1	-1.11	-2.54	37	12.4177777777778
-1.72	-1.63	-1.08	19	12.4177777777778
-1.56	-1.49	-0.58	6	12.4177777777778
-0.72	-1.7	-1.96	50	16.557037037037
-2.66	-2.47	-1.46	38	16.557037037037
-3.41	-3.54	-2.72	21	16.557037037037
-0.63	-1.02	-0.94	49	12.4177777777778
-1.08	-0.95	-0.54	26	12.4177777777778
-3.01	-2.0	-0.23	9	12.4177777777778
-0.86	-1.1	-0.85	49	12.4177777777778
-0.55	-0.68	-0.41	7	12.4177777777778
-0.46	-1.01	-1.09	49	12.4177777777778
0.28	0.33	0.28	38	12.4177777777778
-0.5	0.42	0.89	18	12.4177777777778
0.21	0.09	-0.04	49	12.4177777777778
-0.84	-1.31	-1.19	50	12.4177777777778
-2.49	-2.86	-2.1	22	12.4177777777778
-0.72	-1.46	-1.5	21	12.4177777777778
2.36	-1.83	-4.41	29	12.4177777777778
-1.62	-1.23	0.16	3	12.4177777777778
-3.14	-1.77	-0.12	12	34.3371212121212
-2.81	-2.18	-0.48	8	34.3371212121212
-0.82	-0.24	0.79	1	34.3371212121212
-3.73	-3.21	-1.21	38	34.3371212121212
-1.28	-1.0	-0.03	4	34.3371212121212
-1.6	-1.6	-0.48	4	34.3371212121212
-2.2	-0.76	0.69	37	34.3371212121212
-0.02	-0.3	-0.42	45	34.3371212121212
-3.55	-2.66	-0.82	49	34.3371212121212
-3.55	-2.66	-0.82	49	34.3371212121212
0.8	-0.02	-0.8	51	34.3371212121212
-0.26	-1.87	-2.3	7	34.3371212121212
0.66	-1.34	-2.69	49	18.3235294117647
-3.15	-2.61	-0.94	37	34.3371212121212
-2.33	-1.74	-0.62	10	34.3371212121212
-1.95	-0.21	1.26	39	34.3371212121212
-3.49	-1.21	0.82	13	34.3371212121212
-3.37	-3.95	-3.43	20	34.3371212121212
1.95	-0.21	-1.96	39	34.3371212121212
-0.24	-1.49	-1.88	12	34.3371212121212
-1.51	-1.48	-0.91	27	34.3371212121212
-3.71	-1.52	1.91	5	11.5625
1.46	-0.86	-2.76	50	11.5625
0.42	-1.65	-2.8	42	11.5625
-1.85	-1.3	-0.15	7	11.5625
-3.86	-3.39	-1.36	37	11.5625
1.15	-2.42	-4.36	39	11.5625
-1.55	-0.51	0.68	50	11.5625
-1.92	-2.38	-2.04	38	11.5625
0.04	-0.42	-0.52	8	11.5625
-2.19	0.3	3.21	1	11.5625
0.34	-0.65	-1.24	38	11.5625
-3.75	-3.24	-0.31	1	11.5625
-2.0	-2.04	-1.31	50	11.5625
-0.69	-3.24	-4.21	25	11.5625
-2.36	-2.23	-1.22	26	11.5625
1.64	-1.12	-3.02	37	11.5625
-1.99	-0.88	0.29	10	11.5625
-0.49	-2.01	-2.33	6	11.5625
-2.86	-3.03	-2.14	46	11.5625
0.69	-0.37	-1.23	52	11.5625
1.45	-0.9	-2.58	38	11.5625
-2.2	-2.3	-1.44	37	24.7198275862069
-0.45	-0.76	-0.47	2	24.7198275862069
-2.87	-3.07	-1.92	57	24.7198275862069
-1.98	-1.17	-0.34	15	24.7198275862069
-0.34	-1.17	-1.46	37	24.7198275862069
-3.09	-1.75	-0.25	14	24.7198275862069
-1.18	-1.94	-1.83	49	24.7198275862069
-4.26	-2.98	-1.1	24	24.7198275862069
-1.08	-1.26	-0.92	48	24.7198275862069
0.48	-1.29	-2.41	49	24.7198275862069
1.65	-0.99	-2.6	18	24.7198275862069
0.22	-0.28	-0.65	31	24.7198275862069
-0.54	-0.87	-0.67	7	24.7198275862069
-1.22	-0.89	-0.22	48	24.7198275862069
-0.45	-1.68	-2.11	38	24.7198275862069
-1.07	-0.72	-0.23	26	24.7198275862069
-2.93	-0.07	2.32	38	24.7198275862069
-0.85	-1.5	-1.5	40	24.7198275862069
2.29	-1.62	-4.09	29	24.7198275862069
-0.58	-1.67	-1.99	38	24.7198275862069
0.06	-0.68	-1.08	49	24.7198275862069
-3.51	-2.19	-0.23	34	24.7198275862069
-2.93	-2.08	-0.47	53	24.7198275862069
0.29	-0.91	-1.72	54	24.7198275862069
-1.17	-2.01	-1.97	36	24.7198275862069
-2.98	-1.94	-0.58	21	24.7198275862069
-3.77	-1.4	2.24	4	24.7198275862069
0.33	-0.06	-0.35	45	24.7198275862069
-2.95	-1.78	-0.34	22	24.7198275862069
0.29	-0.55	-0.9	6	24.7198275862069
0.67	0.49	0.15	37	24.7198275862069
-0.88	0.22	1.18	4	24.7198275862069
-3.2	0.08	2.75	39	24.7198275862069
-4.2	-3.97	-2.41	21	24.7198275862069
-0.08	-0.69	-0.95	49	24.7198275862069
2.07	-0.56	-2.46	26	24.7198275862069
-1.27	-1.06	-0.66	14	24.7198275862069
-2.17	-0.73	0.39	18	16.5080645161291
1.58	0.25	-0.93	37	11.9128787878788
0.11	-0.45	-0.77	46	11.9128787878788
-1.42	-0.22	0.73	24	11.9128787878788
1.18	-0.29	-1.6	51	11.9128787878788
-1.53	-2.53	-2.62	39	11.9128787878788
-3.35	-1.76	0.4	37	11.9128787878788
-5.29	-2.7	0.35	15	11.9128787878788
-2.13	-0.36	1.21	38	11.9128787878788
-1.94	-3.3	-3.24	13	11.9128787878788
-3.09	-1.74	0.13	47	11.9128787878788
-4.11	-3.6	-2.19	24	11.9128787878788
-1.19	-0.88	-0.36	27	11.9128787878788
-3.31	-1.89	0.13	49	11.9128787878788
0.21	0.25	0.16	36	11.9128787878788
-1.25	0.09	1.01	25	11.9128787878788
-1.31	-1.27	-0.71	48	11.9128787878788
-4.18	-4.17	-3.09	26	11.9128787878788
-2.5	-2.92	-2.02	37	11.9128787878788
2.56	-1.37	-3.91	24	11.9128787878788
-3.45	-1.35	2.74	2	11.9128787878788
0.07	-0.59	-0.94	37	11.9128787878788
-2.76	-1.57	-0.21	13	11.9128787878788
-1.66	-2.19	-1.76	51	11.9128787878788
-4.14	-3.1	-1.05	25	11.9128787878788
-4.11	-0.73	2.64	50	11.9128787878788
-2.86	-1.06	1.03	51	11.9128787878788
3.3	0.08	-1.84	14	11.9128787878788
-1.66	-0.99	-0.22	12	11.9128787878788
-1.2	-0.37	0.54	49	11.9128787878788
1.46	0.45	-0.26	9	11.9128787878788
2.16	0.97	-0.25	33	11.9128787878788
-2.43	-1.91	-0.77	25	11.9128787878788
-1.27	-1.2	-0.64	49	11.9128787878788
0.16	-0.21	-0.42	39	11.9128787878788
-2.45	-0.26	1.41	25	11.9128787878788
0.57	-0.45	-1.22	50	11.9128787878788
-3.49	-1.46	1.01	50	11.9128787878788
-1.81	-0.71	0.39	27	11.9128787878788
-3.17	-2.44	-0.91	12	11.9128787878788
1.8	0.1	-1.55	48	11.9128787878788
-2.24	-0.68	0.68	24	11.9128787878788
1.35	1.89	0.96	0	11.9128787878788
-2.5	-1.06	0.41	25	11.9128787878788
-0.43	-0.27	0.01	8	35.6510416666667
-0.8	0.17	0.76	20	35.6510416666667
-3.72	-3.01	-0.95	35	35.6510416666667
-1.01	-1.4	-1.18	46	35.6510416666667
-2.29	-2.47	-1.57	10	35.6510416666667
-3.54	-3.11	-1.55	49	35.6510416666667
-2.84	-0.94	0.83	27	35.6510416666667
-1.27	-0.28	1.11	3	35.6510416666667
-0.35	-1.88	-2.45	23	35.6510416666667
-1.96	-2.08	-1.36	26	35.6510416666667
-0.15	-0.72	-0.96	35	35.6510416666667
-1.45	-0.3	0.86	50	35.6510416666667
-2.43	-1.49	-0.09	36	35.6510416666667
-2.79	-2.85	-1.99	13	35.6510416666667
-0.21	-0.64	-0.75	16	35.6510416666667
-1.48	-1.41	-0.93	34	35.6510416666667
-1.49	-1.21	-0.54	43	60.7031250000001
-0.94	-1.14	-0.87	10	60.7031250000001
1.38	0.13	-1.12	49	60.7031250000001
2.63	-0.33	-2.63	34	24.859375
-2.36	-0.21	1.46	10	24.859375
-0.12	0.61	0.99	40	24.859375
-2.58	-2.4	-1.6	15	24.859375
-2.55	-2.27	-1.16	50	24.859375
-5.61	-4.23	-1.9	25	24.859375
-2.43	-2.38	-1.32	34	24.5703125
-0.37	-1.68	-2.07	15	24.5703125
-0.62	-1.71	-2.1	58	16.5729166666667
-2.11	-2.89	-2.35	36	16.5729166666667
-2.03	-2.01	-1.35	13	16.5729166666667
-0.22	-0.98	-1.64	0	24.5703125
-0.82	1.08	2.6	1	24.859375
-2.78	-2.19	-1.19	19	24.859375
-2.33	-1.05	1.05	1	24.859375
0.16	-1.36	-2.05	20	24.859375
1.91	-1.87	-4.16	27	24.5703125
-2.63	-2.21	-0.52	7	24.5703125
-0.49	-1.91	-2.43	48	24.859375
-3.23	-1.89	0.09	33	24.859375
0.01	-0.24	-0.3	2	24.859375
-1.31	-0.71	0.67	2	24.859375
-0.03	-0.02	0.01	48	16.5080645161291
-1.73	-1.35	-0.68	12	16.5080645161291
0.31	-0.48	-1.03	51	16.5080645161291
0.02	-0.38	-0.62	29	16.465
1.45	0.53	-0.4	37	16.5080645161291
-0.74	0.51	1.4	4	16.5080645161291
-0.53	1.63	3.08	1	16.465
-0.48	-0.82	-0.84	36	16.5080645161291
-4.47	-3.3	-1.44	19	16.5080645161291
2.0	-1.83	-4.19	28	35.0729166666666
-1.94	-2.16	-1.45	10	35.0729166666666
-4.35	-2.21	0.25	25	35.0729166666666
1.0	0.42	-0.18	39	46.7638888888888
2.02	0.84	-0.34	33	46.7638888888888
1.18	-2.17	-3.64	12	46.7638888888888
-2.44	-1.15	0.31	37	4.35416666666666
-0.63	-1.76	-1.84	7	4.35416666666666
-3.74	-0.66	2.36	47	35.0729166666666
-1.84	-1.7	-0.83	58	8.70833333333333
-0.63	0.3	0.87	36	8.70833333333333
-2.01	-2.2	-1.45	50	17.5364583333333
-4.16	-3.61	-1.82	36	17.5364583333333
-3.07	-3.48	-2.42	49	16.866935483871
0.32	-0.17	-0.93	0	16.866935483871
-1.09	-0.69	-0.05	57	16.866935483871
-2.82	-3.03	-2.13	21	16.866935483871
-0.62	-2.16	-2.39	6	17.7572115384616
0.18	-0.36	-0.7	48	16.866935483871
-0.96	-0.52	-0.06	22	16.866935483871
-5.58	-4.25	-1.22	37	16.866935483871
-1.83	0.86	2.97	53	6.18095238095237
-0.74	-1.53	-1.72	36	16.5080645161291
0.07	0.23	0.24	36	16.5080645161291
0.2	0.31	0.26	36	16.5080645161291
1.68	1.32	-0.23	0	16.5080645161291
-4.06	-0.9	2.35	50	24.7198275862069
-1.72	-1.43	-0.82	19	24.7198275862069
2.36	-0.62	-2.74	30	16.5080645161291
-1.74	-1.4	-0.67	27	16.5080645161291
-1.56	-2.89	-2.9	49	16.5080645161291
-4.91	-4.36	-2.61	14	16.5080645161291
1.11	0.14	-0.78	47	4.35416666666666
0.13	-0.18	-0.35	37	4.35416666666666
-1.39	-2.33	-2.43	37	8.70833333333333
-5.9	-0.66	4.52	49	8.70833333333333
-3.02	-0.82	1.13	11	8.70833333333333
-1.64	-1.34	-0.57	46	35.0729166666666
-0.48	-0.58	-0.31	1	35.0729166666666
1.18	1.03	0.54	35	35.0729166666666
-1.3	-1.23	-0.77	40	8.70833333333333
-4.28	-3.57	-1.73	18	8.70833333333333
-0.49	-0.56	-0.2	2	8.70833333333333
-0.93	-1.13	-0.43	2	8.70833333333333
-0.1	-0.05	-0.09	24	8.70833333333333
-0.87	-1.87	-2.16	37	8.70833333333333
-2.25	-1.49	-0.1	8	8.70833333333333
-1.97	-2.17	-1.45	50	35.0729166666666
-3.15	0.17	2.86	39	35.0729166666666
-1.03	-1.24	-0.7	5	35.0729166666666
-3.17	-2.38	-0.78	47	8.70833333333333
0.03	-0.72	-0.93	9	8.70833333333333
-3.64	-3.39	-0.07	2	8.70833333333333
-0.33	-1.12	-1.41	46	8.70833333333333
-1.6	-2.93	-3.06	18	8.70833333333333
0.14	-1.02	-1.72	53	35.0729166666666
-3.07	-2.7	-1.64	15	35.0729166666666
-2.01	-2.37	-1.72	10	35.0729166666666
0.64	-0.98	-2.0	43	35.0729166666666
-2.3	-1.23	-0.07	22	35.0729166666666
-2.86	-1.67	-0.29	13	35.0729166666666
1.48	-0.74	-1.97	14	11.5625
-5.22	-3.91	-1.12	49	6.18095238095237
1.54	-0.62	-2.23	39	6.18095238095237
0.74	-2.27	-3.86	33	6.18095238095237
-3.46	-3.08	-1.55	26	24.5703125
-0.81	-1.89	-1.92	4	24.5703125
-0.81	-1.41	-1.42	48	24.5703125
-0.3	-1.72	-2.09	9	24.5703125
1.17	-1.75	-3.43	22	24.5703125
0.11	-0.59	-0.97	37	24.5703125
3.4	0.29	-2.44	3	24.5703125
-0.62	2.51	3.81	23	24.5703125
-2.74	-3.85	-3.35	10	24.5703125
-3.24	-1.84	0.06	10	24.859375
-3.86	-2.65	-0.48	49	24.5703125
-1.79	-2.52	-2.24	25	24.5703125
-1.9	-1.63	-0.33	5	24.5703125
-1.01	-2.19	-2.34	20	24.5703125
-1.74	-1.58	-0.53	6	24.5703125
-3.26	-2.3	-0.6	37	24.5703125
-2.92	-0.55	3.07	2	24.5703125
1.34	0.54	-0.47	51	9.17849462365592
-0.94	-1.11	-0.93	17	9.17849462365592
0.13	-0.9	-1.44	36	9.17849462365592
-2.72	-0.97	2.14	2	9.17849462365592
-0.76	-1.1	-1.01	37	9.17849462365592
-0.55	-1.44	-1.45	7	9.17849462365592
-3.49	-3.3	-1.69	50	9.17849462365592
-2.29	-1.86	-1.01	13	9.17849462365592
-2.17	-1.4	-0.21	37	9.17849462365592
-2.06	-2.88	-2.5	12	9.17849462365592
-0.45	-1.13	-1.29	39	9.17849462365592
1.71	-0.7	-2.49	38	9.17849462365592
-2.28	-2.05	-1.3	14	9.17849462365592
-2.54	-2.22	-1.17	33	9.17849462365592
-0.67	-0.68	-0.39	50	9.17849462365592
-2.33	-2.16	-1.31	36	9.17849462365592
-1.0	0.44	2.06	1	9.17849462365592
-3.08	-3.26	-0.59	2	9.17849462365592
-2.11	-1.46	-0.45	37	9.17849462365592
-0.86	-1.39	-1.29	48	9.17849462365592
-2.65	-2.09	-0.81	26	9.17849462365592
-1.12	-2.71	-3.14	26	12.2379928315412
-0.18	-0.72	-0.98	30	12.2379928315412
-2.35	-2.45	-1.59	10	12.2379928315412
-0.87	-1.72	-1.89	40	9.17849462365592
-0.76	-1.81	-1.97	20	9.17849462365592
-3.9	-3.2	0.42	1	9.17849462365592
-3.71	-1.24	2.84	3	9.17849462365592
-2.61	-2.02	0.69	2	9.17849462365592
-0.62	-1.04	-1.04	36	9.17849462365592
-0.85	-1.28	-1.1	9	9.17849462365592
-1.58	-1.33	-0.64	38	9.17849462365592
0.13	0.63	0.77	3	9.17849462365592
-0.61	-0.77	-0.64	38	9.17849462365592
-0.84	-0.25	0.24	34	9.17849462365592
-3.18	-2.06	-0.7	21	9.17849462365592
-2.13	-1.8	0.14	1	9.17849462365592
2.1	-1.08	-3.26	33	8.59770114942529
-1.34	-1.49	-1.0	52	8.59770114942529
-0.79	-0.47	-0.08	38	8.59770114942529
-3.54	-1.41	0.81	10	8.59770114942529
-1.81	-1.9	-1.38	38	8.59770114942529
-2.76	-4.1	-3.81	10	8.59770114942529
-1.01	-1.8	-1.78	50	35.6510416666667
-4.0	-2.14	-0.12	24	35.6510416666667
-2.55	-2.11	-0.9	51	35.6510416666667
-3.07	-1.44	0.15	14	35.6510416666667
-2.6	-2.71	-1.83	49	35.6510416666667
-2.98	-4.53	-4.18	24	35.6510416666667
1.94	-1.69	-3.93	25	35.6510416666667
-1.75	-0.71	1.44	2	35.6510416666667
-1.3	-1.87	-1.65	37	35.6510416666667
0.17	-2.05	-2.92	15	35.6510416666667
-1.92	-2.15	-1.46	51	35.6510416666667
-1.3	-2.53	-2.69	13	35.6510416666667
-2.39	0.14	2.41	50	35.6510416666667
-3.09	-2.23	-0.63	27	35.6510416666667
2.98	-0.47	-2.48	12	35.6510416666667
1.05	-0.38	-1.45	39	35.6510416666667
-5.99	-3.05	2.46	6	35.6510416666667
-0.32	0.33	0.7	38	35.6510416666667
-2.08	-2.57	-2.12	12	35.6510416666667
-1.53	-2.39	-2.19	48	35.6510416666667
-4.1	-1.28	3.35	3	35.6510416666667
-0.2	-0.84	-1.1	36	8.98333333333333
0.2	-1.19	-2.0	50	8.98333333333333
-1.05	-2.35	-2.57	36	8.98333333333333
-3.12	-3.15	-1.04	1	8.98333333333333
-2.41	-2.38	-1.35	38	8.98333333333333
-3.19	-2.98	-1.81	17	8.98333333333333
0.68	-0.28	-0.98	36	8.98333333333333
-4.63	-1.23	1.55	18	8.98333333333333
-1.89	-0.63	0.75	49	8.98333333333333
-0.73	-2.81	-3.63	27	8.98333333333333
-2.03	-1.51	-0.44	9	8.98333333333333
1.32	0.06	-0.98	37	17.7572115384616
-0.76	-0.17	0.47	48	16.866935483871
-1.28	-2.43	-2.56	25	16.866935483871
-1.08	-2.08	-2.1	23	11.5625
3.17	-1.32	-4.21	25	11.5625
-0.83	-0.97	-0.5	5	11.5625
-5.81	-4.19	-1.0	16	11.5625
0.1	-0.33	-0.64	25	11.5625
-0.56	-1.71	-2.04	25	11.5625
0.62	0.31	-0.14	3	11.5625
-1.24	-2.02	-1.93	40	11.5625
-3.03	-2.21	-0.63	49	11.5625
-0.01	0.97	1.3	11	11.5625
0.12	-1.17	-1.88	27	15.4166666666667
0.57	-2.63	-3.94	12	11.5625
1.05	-1.36	-2.86	30	11.5625
1.02	-0.4	-1.41	35	11.5625
1.93	-0.89	-2.85	31	11.5625
-3.71	-3.1	-1.78	18	11.5625
1.18	0.58	-0.12	35	11.5625
-4.65	-3.79	-1.22	48	11.5625
5.03	2.46	-0.52	36	11.5625
2.81	0.35	-1.42	19	30.962962962963
-1.98	-2.45	-1.92	10	30.962962962963
-2.94	-2.08	-0.82	19	87.8307692307694
-1.71	-2.07	-1.54	27	30.962962962963
3.01	-0.97	-3.66	22	30.962962962963
-0.77	-1.29	-1.28	16	30.962962962963
-1.09	-0.9	-0.56	17	30.962962962963
-1.42	-2.13	-1.33	3	30.962962962963
2.0	-1.41	-3.66	32	30.962962962963
-2.22	-0.7	0.91	45	30.962962962963
-2.94	-2.59	-1.35	35	30.962962962963
-0.79	-1.02	-0.67	7	30.962962962963
-1.54	-3.23	-3.02	3	30.962962962963
-4.0	-3.32	0.55	3	30.962962962963
-2.6	-2.3	-1.44	15	30.962962962963
0.81	-0.49	-1.5	48	30.962962962963
-0.26	-0.63	-0.68	46	30.962962962963
0.61	0.66	0.49	21	30.962962962963
2.9	-0.53	-2.85	23	30.962962962963
-2.1	-1.72	-0.17	5	30.962962962963
-0.33	0.25	0.66	38	30.962962962963
-1.96	-0.14	1.53	49	30.962962962963
-0.7	-1.92	-2.17	19	30.962962962963
-3.31	-1.31	1.52	6	30.962962962963
-2.33	-2.53	-1.65	9	30.962962962963
-1.58	-1.82	-1.03	5	30.962962962963
-3.27	-1.22	0.91	32	30.962962962963
-3.38	-2.55	-1.14	24	30.962962962963
-3.32	-2.15	-0.75	20	89.0625
0.39	-0.56	-1.58	0	89.0625
-1.72	-2.27	-1.76	9	89.0625
0.22	-0.34	-0.71	26	59.375
-2.33	-3.04	-2.4	48	59.375
-1.13	-0.71	-0.18	20	59.375
1.84	0.85	-0.3	41	59.375
-0.53	-0.92	-0.98	29	59.375
-0.12	-2.31	-3.08	9	59.375
0.06	-1.32	-2.08	47	59.375
-2.24	-0.7	1.08	58	59.375
-0.4	-1.82	-2.1	6	59.375
-1.38	-0.85	-0.07	43	59.375
-0.77	-1.32	-1.33	16	59.375
-3.65	-2.2	-0.1	29	59.375
2.77	0.51	-1.68	42	59.375
-0.32	-2.4	-3.02	8	59.375
-1.08	-0.13	0.74	40	74.21875
-2.61	-1.85	-0.57	37	74.21875
0.14	0.43	0.46	26	74.21875
-0.2	-0.71	-0.95	28	59.375
-3.29	-2.2	-0.37	48	59.375
-5.55	-4.34	-1.25	48	59.375
-1.45	0.45	1.81	36	59.375
-1.15	-0.51	0.11	23	59.375
-2.09	-1.61	-0.57	34	59.375
-1.1	-2.98	-3.26	8	59.375
-3.3	-2.11	-0.28	40	59.375
-2.29	-1.97	-1.04	40	59.375
-1.49	-0.47	0.59	42	59.375
-5.29	-3.91	-1.65	25	59.375
-1.95	-1.63	-0.7	44	59.375
0.68	0.28	-0.39	61	59.375
-1.04	0.43	1.6	45	59.375
-2.15	-2.14	-1.25	32	59.375
-3.34	-2.36	-0.42	36	59.375
1.34	-0.68	-1.76	7	59.375
-2.15	-0.35	1.38	48	59.375
-3.76	-2.28	0.52	6	59.375
-2.45	0.0	2.18	6	59.375
-1.06	0.07	0.83	10	59.375
-1.06	-1.06	-0.7	20	59.375
-1.38	-1.25	-0.65	59	59.375
-2.7	-1.61	-0.12	37	59.375
1.92	-0.53	-2.31	29	28.0
-0.98	-1.57	-1.31	8	28.0
-3.51	-1.08	1.47	39	14.0
-4.52	-1.57	1.47	35	28.0
3.9	2.09	0.29	24	28.0
0.26	-0.56	-1.05	35	28.0
0.44	-0.07	-0.54	24	28.0
-1.69	-1.72	-1.27	17	28.0
-0.77	-0.37	0.03	36	28.0
1.69	0.56	-0.2	12	28.0
-2.63	-1.21	0.55	48	42.0
-1.5	-1.54	-1.05	25	42.0
-4.19	-2.56	-0.5	26	28.0
-1.53	-0.74	0.16	38	28.0
-1.19	1.47	2.82	27	18.6666666666667
-1.0	-1.74	-1.5	4	18.6666666666667
-2.98	-0.64	1.66	47	28.0
-3.09	0.44	2.51	20	28.0
-0.64	-1.38	-1.49	47	28.0
-2.53	-1.83	-0.77	23	28.0
4.56	0.44	-2.35	18	28.0
0.64	-1.65	-2.68	9	28.0
2.13	-0.46	-2.41	35	28.0
-1.22	-0.71	0.02	47	28.0
0.79	0.56	0.24	20	28.0
-1.26	0.25	1.22	22	28.0
2.8	0.8	-1.13	37	28.0
0.94	0.24	-0.49	47	28.0
-2.75	-1.15	0.59	34	28.0
-4.67	-3.57	-1.13	58	28.0
-5.28	-2.1	1.27	15	28.0
-0.75	0.22	0.99	41	28.0
-1.05	-0.45	0.01	16	28.0
0.63	0.03	-0.51	46	28.0
-3.28	-2.38	-0.51	39	28.0
-2.74	-0.93	0.71	11	28.0
-2.02	-2.6	-2.27	35	36.4
0.42	0.03	-0.19	7	36.4
-1.94	-1.63	-0.68	50	36.4
-2.04	-1.36	-0.47	22	36.4
-1.19	2.34	4.02	21	36.4
-1.45	-1.08	-0.31	48	36.4
3.02	1.99	0.75	18	36.4
4.34	0.82	-2.14	30	36.4
-2.26	-1.08	0.42	48	36.4
-2.22	-1.76	-0.99	18	36.4
-1.6	-1.71	-1.31	17	36.4
1.51	-0.75	-2.33	35	36.4
-0.12	-1.61	-2.32	48	36.4
-1.6	-2.01	-1.73	16	36.4
-0.17	-1.63	-2.25	42	36.4
-0.14	-1.09	-1.32	9	36.4
-1.52	-1.32	-0.63	44	36.4
-3.64	-2.12	-0.33	25	36.4
0.08	-0.78	-1.38	58	36.4
4.07	1.49	-0.75	21	36.4
0.06	-1.05	-1.62	2	36.4
1.41	-0.66	-2.17	39	36.4
-2.0	-1.27	-0.21	27	36.4
-2.03	-2.0	-1.17	27	36.4
-1.79	-0.69	0.41	35	36.4
-0.26	0.97	1.47	30	30.962962962963
-0.67	-2.08	-2.45	24	36.4
-2.21	-0.39	1.23	36	36.4
-2.37	-0.43	1.16	10	36.4
-3.09	-2.77	-1.22	37	36.4
0.18	0.5	0.63	41	36.4
0.29	-2.08	-3.04	8	36.4
1.41	0.02	-1.13	37	36.4
-1.79	1.13	2.68	21	36.4
2.33	3.52	3.11	20	36.4
-5.42	-3.22	0.42	44	36.4
-3.44	-3.26	-2.04	27	36.4
-3.91	-2.8	-0.5	34	36.4
-3.97	-2.62	-0.22	34	36.4
-1.32	-3.3	-3.29	2	36.4
-0.62	-0.49	-0.3	29	36.4
-1.06	-1.17	-0.94	29	36.4
-1.31	0.34	1.4	23	69.6666666666668
-0.41	-0.49	-0.39	57	69.6666666666668
-0.53	-0.55	-0.44	33	69.6666666666668
-1.12	-1.59	-1.24	8	69.6666666666668
-1.76	-0.33	0.93	36	69.6666666666668
-3.39	-1.45	1.81	4	69.6666666666668
-1.96	-0.81	0.65	58	69.6666666666668
-1.18	-1.67	-1.58	35	69.6666666666668
-0.73	-1.6	-1.51	6	69.6666666666668
-2.99	-1.83	-0.05	33	69.6666666666668
-3.33	-3.29	-1.79	30	69.6666666666668
-3.72	-2.61	0.21	5	69.6666666666668
-2.29	-0.75	0.76	35	69.6666666666668
0.07	-1.66	-2.26	7	69.6666666666668
-1.35	-2.09	-1.56	3	69.6666666666668
-1.67	1.04	2.38	13	69.6666666666668
-2.63	-0.29	1.84	46	69.6666666666668
-2.0	-2.45	-2.04	16	69.6666666666668
-3.02	-2.88	-1.73	44	69.6666666666668
-2.23	-2.08	-0.45	4	69.6666666666668
-2.83	-0.06	1.74	21	69.6666666666668
-0.63	0.15	0.75	38	69.6666666666668
-0.21	-1.08	-1.43	49	69.6666666666668
-1.5	-1.73	-1.29	49	69.6666666666668
-2.39	-1.06	0.34	27	69.6666666666668
0.12	-1.13	-1.57	6	69.6666666666668
-2.96	-1.37	0.37	11	69.6666666666668
-4.15	0.42	3.46	26	69.6666666666668
-0.21	0.12	0.24	31	69.6666666666668
-2.83	-0.4	1.5	25	12.76
0.21	-0.35	-0.68	38	12.76
-0.18	-2.46	-3.3	19	12.76
-2.86	-1.84	0.44	5	12.76
-3.52	-3.51	-1.31	5	12.76
-3.39	-0.14	2.63	38	12.76
0.25	0.1	-0.18	59	12.76
-2.05	1.99	3.92	14	12.76
-1.55	-1.36	-0.65	58	12.76
-1.39	-1.28	-0.67	48	12.76
-4.56	-3.57	-1.48	20	12.76
-0.67	1.14	2.29	46	12.76
-2.24	-0.62	0.62	13	12.76
-2.56	0.55	2.39	22	12.76
-1.58	-0.48	0.56	38	12.76
-1.13	1.61	3.48	50	12.76
-1.45	0.26	1.53	36	12.76
-0.73	-0.91	-0.51	4	12.76
-3.3	-2.34	0.39	4	12.76
-0.09	0.12	0.14	28	12.76
-0.72	-0.24	0.21	39	12.76
-2.05	-1.02	0.17	10	12.76
0.79	0.56	0.15	36	12.76
1.43	1.47	0.97	43	12.76
-1.37	0.03	0.93	20	12.76
-1.19	-1.11	-0.73	34	12.76
0.06	0.57	0.82	47	12.76
-2.01	-1.73	-0.46	6	12.76
0.38	-0.34	-0.67	12	12.76
-0.83	-1.71	-1.9	27	12.76
-1.87	-1.73	-1.08	36	12.76
-0.93	-0.39	0.25	46	12.76
-2.08	-0.8	0.26	20	12.76
-1.02	-0.75	-0.21	58	12.76
-3.01	-0.9	1.17	31	12.76
1.06	1.72	1.65	13	12.76
4.96	0.81	-2.34	21	12.76
-2.28	0.98	3.0	8	12.76
-1.67	-2.0	-1.48	49	12.76
-0.63	-0.13	0.42	5	12.76
1.37	-0.37	-1.62	33	16.0
-1.14	-0.06	0.7	20	16.0
-4.35	-0.34	3.39	46	16.0
-2.11	-0.54	0.88	33	16.0
-2.56	0.67	2.66	24	37.9166666666667
-1.68	-0.03	1.16	23	37.9166666666667
0.28	-3.01	-4.42	4	37.9166666666667
-2.55	0.44	2.54	30	37.9166666666667
-1.02	-3.67	-4.23	2	37.9166666666667
0.17	-1.21	-1.74	11	37.9166666666667
-4.82	-0.21	3.43	33	37.9166666666667
-0.06	1.06	1.49	9	37.9166666666667
-2.96	-2.28	-0.86	43	37.9166666666667
-2.89	-1.66	0.1	35	37.9166666666667
-1.01	0.27	1.1	22	37.9166666666667
0.28	-0.05	-0.32	38	37.9166666666667
-3.71	-3.13	-1.55	12	37.9166666666667
-1.93	-0.6	0.88	49	37.9166666666667
-1.88	-0.68	0.24	17	37.9166666666667
1.16	1.16	0.64	53	37.9166666666667
-1.94	-2.04	-1.22	8	37.9166666666667
-0.73	-0.16	0.35	37	37.9166666666667
-2.26	-3.59	-3.41	13	37.9166666666667
-1.44	-1.51	-1.01	59	37.9166666666667
-2.0	-1.15	-0.08	29	37.9166666666667
-2.02	-2.0	-1.22	51	37.9166666666667
-4.5	-1.87	0.58	19	37.9166666666667
-1.08	1.55	2.94	35	37.9166666666667
0.5	0.39	0.16	22	37.9166666666667
-2.3	1.31	3.38	9	37.9166666666667
-1.0	-0.17	0.4	18	37.9166666666667
-1.63	-0.67	0.29	26	37.9166666666667
-0.18	0.04	0.13	1	37.9166666666667
-0.13	-1.07	-1.5	38	25.2777777777778
2.47	1.2	-0.36	42	25.2777777777778
-1.31	-1.03	-0.61	15	37.9166666666667
-1.01	0.19	1.22	59	37.9166666666667
0.21	-0.18	-0.46	25	37.9166666666667
-2.69	-0.76	1.09	34	37.9166666666667
-5.57	-3.41	1.05	9	37.9166666666667
-2.75	-0.76	1.24	43	37.9166666666667
-2.31	-1.6	-0.46	38	37.9166666666667
0.22	0.33	0.19	1	37.9166666666667
-2.34	-0.77	0.8	36	37.9166666666667
-1.13	-0.9	-0.54	15	37.9166666666667
-1.74	-1.04	-0.15	29	51.975
-2.1	-2.27	-1.62	29	51.975
0.31	0.08	-0.12	33	51.975
-1.08	-0.62	0.04	48	51.975
-2.72	-2.25	-1.04	33	51.975
-2.52	-0.59	1.2	35	51.975
-1.94	-1.36	-0.37	10	51.975
0.85	-0.71	-1.75	39	51.975
-2.15	-0.62	0.55	20	51.975
-1.32	-1.74	-1.53	18	51.975
-1.26	-2.25	-2.05	8	51.975
-1.03	-0.43	0.16	36	51.975
-1.58	-1.61	-1.02	26	51.975
-4.13	-0.46	2.96	45	51.975
-1.91	-0.46	0.84	36	51.975
-3.56	-2.23	-0.3	32	51.975
0.68	0.69	0.52	8	51.975
-1.64	-1.43	-0.66	48	51.975
-2.19	-2.08	-1.4	13	51.975
0.16	0.09	0.01	33	51.975
-0.28	0.4	0.96	1	51.975
0.16	-0.31	-0.61	36	51.975
-2.4	-1.55	-0.19	48	51.975
-1.54	-1.58	-0.16	1	51.975
-1.8	0.92	3.08	50	51.975
-3.36	0.21	2.66	26	51.975
-2.43	-1.4	0.03	40	51.975
-1.94	-1.48	-0.63	11	51.975
-2.56	-0.91	0.76	33	51.975
-1.89	-1.84	-1.24	12	51.975
-2.84	-0.97	1.1	48	51.975
-1.37	-0.52	0.45	48	51.975
-4.03	-1.55	1.2	34	51.975
-1.37	-1.31	-0.09	2	51.975
-0.88	-0.41	0.21	48	51.975
-0.86	-1.01	-0.8	21	51.975
-2.78	-2.28	-1.05	37	51.975
-2.27	-1.75	-0.62	28	51.975
-2.13	-1.34	-0.17	35	51.975
-1.0	-2.69	-2.95	9	51.975
-2.59	-0.69	1.16	40	51.975
0.09	0.24	0.28	40	16.0
-0.87	0.96	1.86	10	16.0
-3.36	-1.61	0.69	54	16.0
5.24	1.35	-1.27	13	16.0
-1.79	-1.09	0.0	49	16.0
-0.21	-1.59	-1.94	5	16.0
2.03	-0.14	-2.13	47	16.0
-2.19	-1.69	-0.67	10	16.0
-1.75	-0.84	0.18	36	16.0
-2.27	-1.31	-0.09	36	16.0
0.01	-0.34	-0.52	38	16.0
1.26	0.5	-0.34	24	16.0
0.61	0.29	-0.05	32	16.0
-3.05	0.22	2.74	35	16.0
-1.91	-1.46	-0.36	7	16.0
-2.39	0.33	2.72	56	16.0
-5.85	-3.6	-0.14	44	16.0
-2.42	-1.67	-0.55	23	16.0
-1.57	-1.33	-0.57	48	16.0
-1.25	-0.99	-0.36	48	16.0
-1.45	-0.82	-0.02	39	16.0
-2.46	-1.8	-0.32	8	16.0
-2.29	-0.79	0.52	12	16.0
-4.34	-4.16	-0.79	4	16.0
-2.37	-1.5	-0.27	31	16.0
-5.11	-1.79	2.15	49	16.0
-0.12	-1.36	-1.73	18	16.0
-3.56	-1.52	0.9	46	16.0
-2.06	-0.27	1.25	38	16.0
-2.66	-1.42	0.07	10	16.0
-0.64	-0.09	0.31	27	16.0
-2.29	-1.03	0.3	27	16.0
-2.9	-0.75	1.32	38	16.0
-0.13	-0.83	-1.13	37	16.0
0.81	-1.29	-2.36	17	38.230303030303
-1.8	-1.82	-1.15	37	38.230303030303
-0.59	-2.07	-2.4	2	38.230303030303
-2.34	-1.64	-0.39	36	38.230303030303
5.27	0.64	-3.73	2	38.230303030303
-0.85	0.17	0.74	12	38.230303030303
-1.94	-1.29	-0.33	38	38.230303030303
-1.68	-1.09	-0.26	38	38.230303030303
-2.58	-2.52	-1.64	14	38.230303030303
-0.61	-0.63	-0.49	26	38.230303030303
-0.93	-1.93	-2.02	11	44.2896551724139
-2.18	-1.41	-0.35	11	44.2896551724139
-1.02	0.42	1.51	41	44.2896551724139
-0.61	-2.83	-3.39	9	38.230303030303
0.51	0.92	0.93	51	38.230303030303
-2.11	-3.06	-2.13	4	38.230303030303
-0.65	-0.58	-0.33	37	38.230303030303
1.16	0.42	-0.26	31	38.230303030303
-0.27	-1.24	-1.46	10	38.230303030303
-0.9	-0.58	-0.18	31	38.230303030303
-2.99	-1.33	0.17	21	38.230303030303
0.51	-0.28	-0.9	25	38.230303030303
-1.94	-1.3	-0.26	45	38.230303030303
-2.04	-2.59	-2.21	16	38.230303030303
3.01	1.04	-0.75	22	38.230303030303
0.0	-0.97	-1.24	9	38.230303030303
0.44	-0.15	-0.62	47	38.230303030303
0.25	-0.56	-0.94	21	38.230303030303
-0.5	-0.26	-0.03	21	38.230303030303
2.65	0.07	-1.55	7	38.230303030303
0.5	-1.4	-2.66	3	38.230303030303
0.07	0.09	0.05	12	38.230303030303
0.25	-0.81	-1.2	8	38.230303030303
-0.04	-0.15	-0.23	55	38.230303030303
-0.77	-0.92	-0.75	36	38.230303030303
-0.36	-0.95	-0.93	7	38.230303030303
4.53	1.3	-1.06	14	38.230303030303
-1.5	-0.94	-0.15	39	38.230303030303
-1.32	-1.68	-1.43	12	38.230303030303
-2.76	-3.9	-2.3	2	38.230303030303
[truncated: 3,333 more rows]
