# Supplementary material for: Influence of non-directional errors in anthropometric measurements and age estimation on anthropometric prevalence indicators
Source: PLoS One. 2024 Sep 4;19(9):e0304131. doi: 10.1371/journal.pone.0304131 (PMC11373794; doi:10.1371/journal.pone.0304131)
Supplement: S1 Dataset — Included are the child’s age in months (variable name ‘age’), z-score values for height-for-age (‘haz’), weight-for-height (‘whz’), weight-for-age (‘waz’) and survey weights (‘wt’). (ZIP) [file pone.0304131.s001.zip › S1_Dataset/anthro_data_21.csv]

haz	waz	wt	whz	age
-0.76	-1.76	37.09165154264973	-1.91	19.0
-2.12	-2.89	37.09165154264973	-2.44	21.0
2.02	0.63	37.09165154264973	-0.67	32.0
-3.96	-2.44	37.09165154264973	-0.12	38.0
-1.98	-1.07	37.09165154264973	0.24	54.0
-4.51	-2.49	37.09165154264973	0.35	9.0
-1.66	-0.94	37.09165154264973	0.05	45.0
0.07	-0.16	37.09165154264973	-0.3	20.0
-2.98	-2.07	37.09165154264973	-0.45	49.0
-1.94	-1.06	37.09165154264973	0.0	35.0
-1.99	-1.38	37.09165154264973	-0.36	34.0
-2.9	-1.65	37.09165154264973	0.0	34.0
0.7	1.18	37.09165154264973	1.17	46.0
0.51	-0.23	37.09165154264973	-0.62	9.0
-1.11	-0.85	37.09165154264973	-0.39	19.0
-2.34	-2.37	37.09165154264973	-1.48	57.0
0.56	0.16	37.09165154264973	-0.08	14.0
-1.18	-2.73	37.09165154264973	-2.92	22.0
-1.59	-0.77	37.09165154264973	0.31	48.0
-1.9	-1.9	37.09165154264973	-1.24	44.0
-1.76	-0.6	37.09165154264973	0.56	38.0
-0.96	-0.96	37.09165154264973	-0.52	8.0
-2.67	-1.24	37.09165154264973	0.54	48.0
-2.19	-2.53	37.09165154264973	-1.42	6.0
-1.31	-1.47	37.09165154264973	-0.87	6.0
-3.05	-1.28	37.09165154264973	0.97	59.0
-5.0	-3.27	37.09165154264973	-0.2	57.0
-5.49	-3.85	37.09165154264973	-0.68	57.0
0.02	-1.09	37.09165154264973	-1.49	11.0
-4.24	-3.24	37.09165154264973	-1.01	57.0
0.33	-2.42	37.09165154264973	-4.27	1.0
-0.69	-0.67	33.4646328708973	-0.47	22.0
0.07	-0.26	33.4646328708973	-0.44	47.0
-1.42	-0.64	33.4646328708973	0.81	2.0
-2.48	-1.91	33.4646328708973	-0.64	51.0
-2.26	-1.79	33.4646328708973	-0.79	31.0
0.88	1.66	33.4646328708973	1.53	58.0
-1.85	-0.14	33.4646328708973	0.95	17.0
-0.63	-0.74	33.4646328708973	-0.57	40.0
-1.1	-0.15	33.4646328708973	0.52	11.0
3.72	0.92	33.4646328708973	-1.45	29.0
-1.66	-1.72	33.4646328708973	-1.3	15.0
0.34	-0.17	33.4646328708973	-0.56	48.0
-1.17	0.06	33.4646328708973	0.99	38.0
-1.59	-2.16	33.4646328708973	-1.81	36.0
-1.36	-0.57	33.4646328708973	0.75	3.0
-2.96	-2.06	33.4646328708973	-0.89	18.0
-4.14	-2.85	33.4646328708973	-0.52	41.0
-1.71	-2.01	33.4646328708973	-1.1	5.0
-1.9	-2.08	33.4646328708973	-1.51	21.0
-1.48	-0.53	33.4646328708973	0.45	42.0
-2.38	-0.22	33.4646328708973	1.65	39.0
-0.88	-0.71	33.4646328708973	-0.24	8.0
-0.5	-0.86	33.4646328708973	-0.88	15.0
-1.64	-1.02	33.4646328708973	-0.17	30.0
1.54	-0.32	33.4646328708973	-1.39	8.0
0.41	0.64	33.4646328708973	0.53	33.0
-2.35	-3.76	33.4646328708973	-3.62	14.0
-2.08	-1.12	33.4646328708973	-0.21	15.0
-2.88	-2.74	45.08235185866766	-1.43	51.0
-1.71	-1.21	45.08235185866766	-0.37	30.0
0.61	-0.12	45.08235185866766	-0.84	54.0
-0.58	0.43	45.08235185866766	0.95	24.0
-0.84	-0.13	45.08235185866766	0.39	22.0
0.04	-0.35	45.08235185866766	-0.63	30.0
-2.0	-1.31	45.08235185866766	-0.18	46.0
-0.21	-0.51	45.08235185866766	-0.61	54.0
-3.36	-2.46	45.08235185866766	0.99	2.0
3.24	1.92	45.08235185866766	-0.14	52.0
1.91	2.13	45.08235185866766	1.55	37.0
-0.15	0.42	45.08235185866766	0.69	30.0
-0.13	0.25	45.08235185866766	0.42	17.0
-1.83	-1.2	45.08235185866766	-0.07	58.0
1.63	1.06	45.08235185866766	0.16	4.0
-0.67	0.61	45.08235185866766	1.38	32.0
-3.28	-3.21	34.47324088523195	-1.65	34.0
-4.84	-0.07	34.47324088523195	3.94	38.0
-3.36	-2.42	34.47324088523195	-0.49	44.0
-3.13	-3.54	34.47324088523195	-1.04	2.0
-3.27	-2.07	34.47324088523195	-0.52	25.0
-1.69	-0.72	34.47324088523195	0.26	28.0
0.58	0.27	34.47324088523195	-0.08	37.0
-2.96	-1.9	34.47324088523195	-0.64	20.0
-3.61	-2.67	34.47324088523195	-0.79	44.0
-2.64	-1.9	34.47324088523195	-0.9	17.0
-1.82	-2.23	34.47324088523195	-1.92	14.0
-3.45	-2.74	34.47324088523195	-1.06	44.0
1.11	-0.36	34.47324088523195	-1.14	9.0
-3.69	-2.61	34.47324088523195	-0.43	49.0
-1.49	-1.93	34.47324088523195	-1.55	25.0
-3.68	-2.9	34.47324088523195	-0.86	49.0
-3.11	-2.13	34.47324088523195	-0.71	21.0
-5.37	-3.64	34.47324088523195	-0.48	49.0
-3.81	-2.24	34.47324088523195	-0.06	33.0
-4.59	-3.33	34.47324088523195	-0.77	49.0
-5.14	-4.56	34.47324088523195	-2.96	18.0
0.31	0.65	68.76561403508772	0.57	28.0
-1.22	-0.16	68.76561403508772	1.05	0.0
-1.3	-0.4	68.76561403508772	0.48	37.0
-0.47	-1.09	68.76561403508772	-1.2	13.0
0.48	1.15	68.76561403508772	1.17	22.0
0.7	0.4	68.76561403508772	-0.06	50.0
-3.23	-1.29	68.76561403508772	0.41	17.0
-2.63	-0.92	68.76561403508772	0.45	17.0
-1.13	0.5	68.76561403508772	1.49	28.0
0.63	-0.3	68.76561403508772	-0.98	43.0
-0.26	0.3	68.76561403508772	0.54	11.0
0.35	0.64	68.76561403508772	0.68	36.0
-1.05	-0.28	68.76561403508772	0.98	1.0
-0.49	0.21	68.76561403508772	0.88	2.0
-2.27	-1.85	31.40058574741425	-0.65	56.0
-2.62	-1.63	31.40058574741425	-0.42	23.0
0.02	0.56	31.40058574741425	0.72	13.0
-1.25	0.09	31.40058574741425	1.76	1.0
-1.04	-1.69	31.40058574741425	-1.68	14.0
-1.02	-1.66	31.40058574741425	-1.71	31.0
-0.45	-0.53	31.40058574741425	-0.41	53.0
0.54	-0.02	31.40058574741425	-0.31	7.0
-2.4	-2.91	31.40058574741425	-2.05	9.0
-1.56	-1.33	31.40058574741425	-0.71	23.0
0.3	-0.27	31.40058574741425	-0.66	47.0
-2.28	-1.85	31.40058574741425	-0.65	56.0
-2.64	-1.65	31.40058574741425	-0.42	23.0
0.26	0.0	31.40058574741425	-0.24	37.0
0.16	0.45	31.40058574741425	0.56	37.0
-0.33	-0.54	31.40058574741425	-0.46	18.0
-0.85	-0.91	31.40058574741425	-0.66	38.0
0.39	-0.08	31.40058574741425	-0.47	46.0
-2.19	-1.41	31.40058574741425	-0.39	22.0
-1.67	-2.59	31.40058574741425	-2.19	7.0
-0.65	-1.17	31.40058574741425	-1.16	51.0
-1.31	-0.64	31.40058574741425	0.06	28.0
0.57	0.2	58.43518921270118	-0.15	21.0
-4.19	-1.74	58.43518921270118	1.33	53.0
-0.92	-0.6	58.43518921270118	-0.24	17.0
-0.4	-0.48	58.43518921270118	-0.39	11.0
-0.49	-0.85	58.43518921270118	-0.81	45.0
0.15	-0.19	58.43518921270118	-0.38	3.0
-0.25	-0.85	58.43518921270118	-0.93	8.0
-2.65	-1.97	58.43518921270118	-0.9	18.0
-0.61	-1.48	58.43518921270118	-1.68	37.0
-1.33	-2.09	58.43518921270118	-1.99	11.0
2.78	0.76	58.43518921270118	-1.5	48.0
-1.88	-1.64	58.43518921270118	-0.86	42.0
-3.16	-2.61	58.43518921270118	-1.19	30.0
-1.29	-1.04	58.43518921270118	-0.52	10.0
-0.57	-0.35	58.43518921270118	-0.01	42.0
-1.17	-0.11	58.43518921270118	0.95	51.0
-2.47	-0.33	58.43518921270118	1.5	32.0
-2.22	-1.78	47.67682666286855	-0.7	28.0
-0.27	0.1	47.67682666286855	0.4	51.0
-2.38	-2.7	47.67682666286855	-2.04	11.0
-0.83	0.09	47.67682666286855	0.68	20.0
-2.83	-1.55	47.67682666286855	0.28	52.0
-0.43	-0.93	47.67682666286855	-0.93	10.0
0.43	-0.29	47.67682666286855	-0.83	47.0
-2.31	-0.91	47.67682666286855	0.6	37.0
-2.63	-2.04	47.67682666286855	-0.88	26.0
-1.37	-0.44	47.67682666286855	0.61	59.0
-3.81	-3.62	47.67682666286855	-2.45	25.0
-1.65	-1.9	47.67682666286855	-0.55	1.0
-1.6	-1.24	47.67682666286855	-0.47	41.0
-1.1	-3.03	47.67682666286855	-3.44	10.0
-1.64	-1.03	47.67682666286855	-0.2	10.0
0.05	-0.13	47.67682666286855	-0.13	5.0
-1.0	-0.57	47.67682666286855	0.07	49.0
-1.68	-0.8	8.083776908732098	0.2	39.0
-2.74	-1.86	8.083776908732098	-0.5	24.0
-1.57	-1.12	8.083776908732098	0.13	3.0
0.0	0.06	8.083776908732098	0.12	44.0
-0.26	-0.75	8.083776908732098	-0.8	17.0
-3.06	-2.46	8.083776908732098	-0.96	26.0
-3.13	-1.33	8.083776908732098	0.41	23.0
-2.2	-1.27	8.083776908732098	-0.09	35.0
-0.13	-0.83	8.083776908732098	-0.93	6.0
-1.15	-0.63	8.083776908732098	-0.02	9.0
-2.66	-2.06	8.083776908732098	-1.02	13.0
-3.23	-2.78	8.083776908732098	-1.5	15.0
-2.03	-1.0	8.083776908732098	-0.07	15.0
-1.57	-0.74	8.083776908732098	0.05	11.0
1.79	1.38	8.083776908732098	0.56	27.0
-0.89	-0.64	8.083776908732098	-0.25	35.0
-0.94	-0.32	8.083776908732098	0.12	13.0
-1.11	0.47	8.083776908732098	1.53	38.0
-1.3	-1.03	8.083776908732098	-0.41	42.0
-1.7	-1.19	8.083776908732098	-0.48	20.0
-2.07	-0.37	8.083776908732098	0.79	14.0
0.12	0.09	48.81124779404131	-0.02	56.0
-0.62	0.7	48.81124779404131	1.41	28.0
-1.91	-0.87	48.81124779404131	0.28	30.0
-0.43	0.8	48.81124779404131	1.49	3.0
-1.34	-0.31	48.81124779404131	0.55	23.0
-0.48	0.22	48.81124779404131	0.78	43.0
-0.08	0.14	48.81124779404131	0.27	55.0
-1.09	-0.54	48.81124779404131	0.01	29.0
0.76	0.4	48.81124779404131	-0.03	38.0
-2.1	-1.77	48.81124779404131	-1.1	16.0
-2.18	-1.39	48.81124779404131	-0.14	45.0
-1.83	-2.59	48.81124779404131	-2.35	14.0
-0.78	-0.93	48.81124779404131	-0.7	50.0
-1.34	-1.94	48.81124779404131	-1.86	38.0
-0.3	-0.08	48.81124779404131	0.16	51.0
-2.59	-1.5	48.81124779404131	-0.18	25.0
-1.5	-0.8	48.81124779404131	0.12	44.0
-0.93	-0.83	48.81124779404131	-0.43	9.0
-4.25	-2.93	48.81124779404131	-0.29	52.0
-2.44	-0.77	48.81124779404131	0.51	19.0
-1.2	-0.45	48.81124779404131	0.11	14.0
-2.03	-2.07	48.81124779404131	-1.29	55.0
-5.26	-3.3	48.81124779404131	0.03	52.0
-1.36	-0.25	48.81124779404131	0.63	24.0
-0.75	-0.26	48.81124779404131	0.32	53.0
-2.65	-1.52	48.81124779404131	-0.02	27.0
0.74	0.34	48.81124779404131	0.0	6.0
-1.2	-1.4	33.27368421052631	-1.13	38.0
-0.66	-1.74	33.27368421052631	-1.92	20.0
-1.79	-1.14	33.27368421052631	-0.02	59.0
-1.79	-0.36	33.27368421052631	0.76	22.0
-2.47	-2.02	33.27368421052631	-0.79	46.0
-2.0	-3.45	33.27368421052631	-3.17	9.0
-0.22	-0.34	33.27368421052631	-0.31	51.0
-0.11	-1.21	33.27368421052631	-1.74	50.0
0.93	0.08	33.27368421052631	-0.75	48.0
3.08	0.54	33.27368421052631	-1.24	17.0
-0.94	0.66	33.27368421052631	1.54	24.0
-1.62	-0.36	33.27368421052631	0.64	10.0
-0.4	0.5	33.27368421052631	1.04	40.0
-1.85	-2.25	33.27368421052631	-1.67	9.0
-0.98	0.41	33.27368421052631	1.55	56.0
0.9	0.45	33.27368421052631	-0.28	2.0
-2.06	-0.67	33.27368421052631	0.65	32.0
-1.62	-1.54	33.27368421052631	-0.95	24.0
-0.99	-1.18	33.27368421052631	-0.88	49.0
-0.7	-2.45	33.27368421052631	-2.82	9.0
-1.32	-0.33	33.27368421052631	0.52	25.0
-0.32	-0.77	33.27368421052631	-0.85	18.0
1.61	0.69	33.27368421052631	-0.49	52.0
-1.11	-0.16	70.739328636552	0.56	20.0
-1.73	-0.78	70.739328636552	0.42	52.0
-2.38	0.22	70.739328636552	2.31	40.0
0.54	-0.5	70.739328636552	-1.0	9.0
-1.69	-1.98	70.739328636552	-1.53	24.0
-1.88	-1.04	70.739328636552	0.09	45.0
-2.8	-1.57	70.739328636552	-0.15	24.0
-1.72	-0.93	70.739328636552	0.22	53.0
-0.87	-2.91	70.739328636552	-3.5	15.0
-2.01	-1.99	70.739328636552	-1.23	48.0
-2.26	-0.86	70.739328636552	0.52	27.0
-1.8	0.15	70.739328636552	1.59	34.0
-0.13	-0.33	70.739328636552	-0.36	47.0
-1.92	-2.42	70.739328636552	-1.98	54.0
-1.09	-0.95	70.739328636552	-0.62	13.0
-1.08	-0.64	70.739328636552	-0.22	13.0
-1.94	-1.97	70.739328636552	-1.23	54.0
-1.1	0.24	70.739328636552	1.16	30.0
-1.51	0.37	70.739328636552	1.59	26.0
-3.49	0.77	70.739328636552	4.47	50.0
-2.1	-1.81	70.739328636552	-0.8	49.0
-1.47	-1.13	70.739328636552	-0.48	24.0
-1.01	-0.32	70.739328636552	0.29	22.0
-4.23	-3.37	70.739328636552	-0.99	36.0
-2.45	-2.38	70.739328636552	-1.52	21.0
-2.56	-2.55	70.739328636552	-1.57	59.0
3.03	1.13	62.38815789473684	-0.93	41.0
-2.33	-2.27	62.38815789473684	-1.34	52.0
-2.21	-0.9	62.38815789473684	0.56	43.0
-0.99	-0.41	62.38815789473684	0.34	5.0
-2.44	-1.76	62.38815789473684	-0.58	33.0
-1.38	-1.24	62.38815789473684	-0.69	27.0
-3.06	-1.87	62.38815789473684	0.03	56.0
-2.55	-1.66	62.38815789473684	-0.52	22.0
-3.61	-2.24	62.38815789473684	-0.54	24.0
-5.53	-4.26	62.38815789473684	-1.12	49.0
-3.85	-2.81	62.38815789473684	-0.87	32.0
-1.09	-0.21	62.38815789473684	0.37	16.0
-1.41	-3.68	62.38815789473684	-4.19	11.0
-1.16	-1.15	62.38815789473684	-0.68	49.0
-0.76	-2.04	23.27427703245646	-2.46	47.0
-2.04	-2.03	23.27427703245646	-1.33	25.0
-0.86	-1.62	23.27427703245646	-1.46	6.0
2.42	1.27	23.27427703245646	-0.04	26.0
-1.6	-0.93	23.27427703245646	-0.27	14.0
-2.41	-3.01	23.27427703245646	-2.53	35.0
-4.16	-3.22	23.27427703245646	-1.06	56.0
-2.91	-2.34	23.27427703245646	-0.78	9.0
-3.36	-1.55	23.27427703245646	0.18	19.0
-3.59	-3.05	23.27427703245646	-1.4	46.0
-1.38	-2.26	23.27427703245646	-1.95	7.0
-3.62	-3.08	23.27427703245646	-1.43	46.0
-2.52	-3.66	23.27427703245646	-3.05	7.0
-2.43	-2.33	23.27427703245646	-1.08	8.0
-3.41	-3.19	23.27427703245646	-1.82	52.0
-1.19	0.23	23.27427703245646	1.15	9.0
-3.88	-3.09	23.27427703245646	-1.16	49.0
-0.57	-1.49	23.27427703245646	-1.52	7.0
-2.82	-2.12	23.27427703245646	-0.53	56.0
-3.5	-2.88	23.27427703245646	-1.23	36.0
2.62	2.37	23.27427703245646	0.43	1.0
-2.26	-3.04	23.27427703245646	-2.78	15.0
1.18	-0.36	23.27427703245646	-1.51	31.0
-0.2	-1.43	23.27427703245646	-1.98	48.0
-2.56	-2.15	23.27427703245646	-0.93	26.0
-1.53	-0.4	23.27427703245646	0.69	40.0
-0.51	0.48	23.27427703245646	1.3	2.0
-2.62	-2.5	23.27427703245646	-1.6	14.0
-0.2	0.15	23.27427703245646	0.54	1.0
-3.04	-1.52	23.27427703245646	0.42	34.0
-3.23	-2.74	23.27427703245646	-1.07	54.0
-2.49	-2.24	23.27427703245646	-1.34	20.0
-1.81	-1.15	23.27427703245646	-0.07	49.0
-2.52	-0.9	23.27427703245646	0.44	19.0
-3.25	-4.19	23.27427703245646	-3.72	34.0
-1.22	-1.21	23.27427703245646	-0.06	1.0
-2.76	-1.3	23.27427703245646	1.76	1.0
-4.36	-4.39	23.27427703245646	-3.03	42.0
-3.39	-3.71	23.27427703245646	-2.89	14.0
-2.01	-0.23	43.70239000966184	1.52	53.0
-1.79	0.5	43.70239000966184	1.9	22.0
-0.15	-0.07	43.70239000966184	-0.09	29.0
-2.07	-0.75	43.70239000966184	0.54	29.0
0.06	0.06	43.70239000966184	0.06	37.0
-3.73	-1.62	43.70239000966184	1.09	57.0
-1.1	-0.9	43.70239000966184	-0.44	23.0
-1.52	-1.61	43.70239000966184	-1.22	12.0
-1.57	-1.49	43.70239000966184	-0.94	40.0
-4.73	-3.05	43.70239000966184	-0.73	26.0
-3.63	-1.81	43.70239000966184	0.63	42.0
-0.3	-0.47	43.70239000966184	-0.51	26.0
0.51	-0.06	43.70239000966184	-1.05	0.0
-1.7	-1.73	43.70239000966184	-1.19	40.0
-1.79	-1.56	43.70239000966184	-0.79	26.0
-1.66	-1.05	43.70239000966184	-0.06	50.0
-0.64	-0.28	43.70239000966184	0.01	16.0
1.74	-0.03	43.70239000966184	-1.43	30.0
-3.39	-1.34	43.70239000966184	0.69	27.0
-1.05	-0.59	43.70239000966184	-0.08	22.0
-2.23	-1.09	43.70239000966184	0.4	51.0
-2.68	-0.27	43.70239000966184	2.01	48.0
-1.85	-1.26	43.70239000966184	-0.32	28.0
-1.03	-0.41	43.70239000966184	0.18	24.0
-2.52	-1.48	43.70239000966184	-0.01	30.0
-0.14	-0.18	43.70239000966184	-0.18	14.0
-1.95	-1.14	43.70239000966184	0.09	53.0
-1.37	-0.85	43.70239000966184	-0.28	13.0
-3.37	-1.67	43.70239000966184	0.54	37.0
0.74	-0.97	43.70239000966184	-2.16	3.0
1.39	-1.76	43.70239000966184	-3.49	5.0
1.18	-0.27	43.70239000966184	-1.73	57.0
-2.0	-1.07	43.70239000966184	0.28	57.0
-2.21	-1.46	43.70239000966184	-0.25	39.0
-2.31	-1.86	43.70239000966184	-1.08	18.0
-2.96	-2.24	43.70239000966184	-0.63	39.0
-2.61	-2.27	43.70239000966184	-1.25	25.0
0.26	-0.19	46.26715553662494	-0.49	42.0
-1.31	-1.41	46.26715553662494	-0.78	6.0
-2.18	-1.54	46.26715553662494	-0.68	17.0
0.5	0.2	46.26715553662494	-0.02	9.0
-0.3	-2.12	46.26715553662494	-3.01	40.0
0.16	0.6	46.26715553662494	0.71	2.0
2.4	-0.06	46.26715553662494	-2.29	49.0
2.48	0.67	46.26715553662494	-0.56	8.0
-1.85	-2.36	46.26715553662494	-1.84	33.0
-1.16	-2.28	46.26715553662494	-2.43	59.0
-3.27	-2.1	46.26715553662494	0.95	3.0
-1.37	-1.65	46.26715553662494	-1.35	18.0
-2.04	-0.94	46.26715553662494	0.3	39.0
-1.13	-1.27	46.26715553662494	-0.97	39.0
-3.57	-3.3	46.26715553662494	-1.74	26.0
-0.89	-0.64	46.26715553662494	-0.2	41.0
-2.08	-2.75	46.26715553662494	-1.87	4.0
-4.3	-2.24	46.26715553662494	0.43	37.0
-4.8	-4.47	46.26715553662494	-2.85	37.0
0.47	0.43	46.26715553662494	0.22	24.0
-1.76	-1.63	46.26715553662494	-0.85	48.0
-2.49	-1.54	46.26715553662494	-0.29	26.0
-1.15	-0.88	46.26715553662494	-0.39	36.0
0.34	0.91	46.26715553662494	0.92	1.0
-0.83	0.63	46.26715553662494	1.43	29.0
0.56	0.25	46.26715553662494	-0.08	4.0
-2.29	-2.63	46.26715553662494	-1.83	49.0
-2.45	-3.45	46.26715553662494	-3.07	13.0
-1.55	-0.73	46.26715553662494	0.16	35.0
-5.23	-5.58	46.26715553662494	-3.9	12.0
1.04	0.36	46.26715553662494	-0.48	52.0
-1.96	-1.28	46.26715553662494	-0.24	32.0
1.13	0.49	46.26715553662494	-0.48	58.0
0.9	0.94	30.55494830927617	0.65	26.0
-1.1	0.51	30.55494830927617	2.26	1.0
-2.79	0.24	30.55494830927617	2.08	14.0
0.89	1.31	30.55494830927617	1.22	36.0
0.53	-0.64	30.55494830927617	-1.39	25.0
0.7	-0.27	30.55494830927617	-1.1	52.0
0.72	0.55	30.55494830927617	0.26	35.0
-1.28	-1.29	30.55494830927617	-0.9	19.0
-1.39	-0.28	30.55494830927617	0.74	38.0
1.97	0.69	30.55494830927617	-0.89	52.0
-0.28	-1.79	30.55494830927617	-2.47	25.0
-0.63	-0.88	30.55494830927617	-0.6	6.0
0.79	-0.57	30.55494830927617	-1.5	36.0
-2.32	-0.62	30.55494830927617	0.61	16.0
-1.52	0.66	30.55494830927617	2.26	4.0
-2.43	-0.99	30.55494830927617	0.62	43.0
-1.24	0.3	30.55494830927617	1.18	18.0
-0.35	-1.21	30.55494830927617	-1.54	25.0
-1.61	0.56	30.55494830927617	2.84	1.0
2.09	1.43	30.55494830927617	0.12	56.0
-2.89	-2.37	30.55494830927617	-1.37	18.0
-2.11	-1.87	30.55494830927617	-0.83	56.0
1.52	0.65	30.55494830927617	-0.24	4.0
0.26	-0.45	30.55494830927617	-0.88	40.0
0.53	-0.63	30.55494830927617	-1.37	35.0
-1.72	-1.73	30.55494830927617	-0.83	5.0
-1.23	-0.92	30.55494830927617	0.3	2.0
0.9	-0.19	30.55494830927617	-1.02	36.0
-0.34	-0.97	30.55494830927617	-0.96	6.0
0.26	-0.43	30.55494830927617	-0.84	21.0
-2.33	-1.99	50.00456908777608	-0.83	53.0
-4.76	-3.2	50.00456908777608	-0.56	28.0
-1.27	1.14	50.00456908777608	3.17	1.0
-1.7	-0.87	50.00456908777608	0.21	7.0
-1.21	-0.72	50.00456908777608	-0.19	11.0
-3.47	-1.85	50.00456908777608	0.4	38.0
-3.79	-3.02	50.00456908777608	-1.26	24.0
-1.2	-0.36	50.00456908777608	0.43	36.0
-3.99	-1.85	50.00456908777608	0.3	20.0
-3.44	-2.03	50.00456908777608	-0.14	30.0
0.71	0.21	50.00456908777608	-0.31	47.0
-5.43	-2.02	50.00456908777608	1.31	15.0
2.2	0.98	50.00456908777608	-0.1	6.0
-0.52	-1.24	50.00456908777608	-1.44	38.0
-4.26	-3.48	50.00456908777608	-1.73	29.0
0.34	0.2	50.00456908777608	-0.03	53.0
-2.64	-0.99	50.00456908777608	1.74	0.0
-2.37	-3.02	50.00456908777608	-2.6	35.0
-4.05	-1.6	50.00456908777608	0.88	27.0
0.21	-0.06	50.00456908777608	-0.28	37.0
-2.22	-1.79	50.00456908777608	-0.94	12.0
-1.35	-1.18	50.00456908777608	-0.62	38.0
-0.83	-1.36	50.00456908777608	-1.33	12.0
1.53	0.57	50.00456908777608	-0.74	58.0
1.13	0.47	50.00456908777608	-0.24	39.0
-0.65	-0.91	50.00456908777608	-0.86	26.0
-2.16	-1.88	50.00456908777608	-0.9	26.0
-2.83	-2.66	50.00456908777608	-1.32	57.0
-2.52	-2.3	50.00456908777608	-0.93	6.0
-4.95	-3.03	50.00456908777608	-0.23	35.0
1.09	0.97	50.00456908777608	0.44	49.0
-0.95	-0.73	50.00456908777608	-0.22	50.0
-2.8	-2.67	50.00456908777608	-1.8	22.0
0.2	0.4	50.00456908777608	0.45	38.0
-1.59	-2.41	50.00456908777608	-2.31	18.0
-1.28	-1.09	50.00456908777608	-0.48	52.0
-1.46	-1.69	47.98081726691024	-1.31	20.0
0.87	0.06	47.98081726691024	-0.68	46.0
-0.51	-0.96	47.98081726691024	-0.94	20.0
-0.11	0.22	47.98081726691024	0.4	9.0
-0.09	1.08	47.98081726691024	1.71	45.0
-1.63	0.01	47.98081726691024	1.0	16.0
-2.54	-0.74	47.98081726691024	0.97	32.0
-0.71	-0.86	47.98081726691024	-0.57	7.0
-2.61	-0.8	47.98081726691024	0.88	27.0
-0.59	1.01	47.98081726691024	1.76	22.0
-2.45	-1.91	47.98081726691024	-0.69	48.0
0.02	1.47	47.98081726691024	2.1	0.0
-1.99	-0.69	47.98081726691024	0.79	48.0
-3.35	-2.62	47.98081726691024	-1.19	26.0
0.09	1.54	47.98081726691024	2.1	0.0
-2.32	-0.94	47.98081726691024	0.39	24.0
-3.51	-3.12	36.90151125510339	-1.31	41.0
-1.24	-0.27	36.90151125510339	0.38	13.0
-1.15	-1.89	36.90151125510339	-1.56	4.0
1.5	0.98	36.90151125510339	0.02	3.0
0.06	0.18	36.90151125510339	0.17	29.0
-1.74	-1.95	36.90151125510339	-1.35	26.0
-4.11	-4.72	36.90151125510339	-2.29	4.0
-0.23	-0.26	36.90151125510339	-0.22	38.0
-0.97	-0.43	36.90151125510339	0.74	1.0
-1.19	-0.12	36.90151125510339	0.65	22.0
0.03	-1.61	36.90151125510339	-2.18	5.0
-0.85	-0.46	36.90151125510339	0.08	43.0
-1.08	-0.59	36.90151125510339	0.08	43.0
-1.08	-0.91	36.90151125510339	-0.59	14.0
-0.98	-0.33	36.90151125510339	0.68	2.0
-1.57	-0.93	36.90151125510339	-0.3	15.0
-0.45	-0.95	36.90151125510339	-0.96	18.0
-0.96	-0.9	36.90151125510339	-0.51	42.0
-4.39	-3.95	36.90151125510339	-2.15	23.0
-2.72	-2.04	36.90151125510339	-0.74	39.0
-3.63	-1.66	36.90151125510339	0.83	42.0
-0.39	0.06	36.90151125510339	0.42	7.0
-2.03	-1.04	36.90151125510339	0.15	32.0
-1.8	-1.45	36.90151125510339	-0.63	26.0
-1.65	-1.54	36.90151125510339	-0.83	52.0
0.23	-1.39	57.46308991145877	-2.03	11.0
-1.35	-1.22	57.46308991145877	-0.71	40.0
-0.16	-0.78	57.46308991145877	-0.86	5.0
0.34	0.05	57.46308991145877	-0.24	36.0
-2.8	-2.09	57.46308991145877	-1.05	19.0
-0.32	-0.96	57.46308991145877	-1.15	49.0
-4.51	-4.13	57.46308991145877	-2.19	28.0
1.65	0.65	57.46308991145877	-0.4	36.0
-2.93	-1.62	57.46308991145877	-0.27	20.0
-5.32	-3.72	57.46308991145877	-0.96	38.0
-1.13	-2.12	57.46308991145877	-2.2	16.0
-1.73	-1.15	57.46308991145877	-0.23	41.0
-2.59	-2.28	57.46308991145877	-1.18	24.0
1.26	0.89	57.46308991145877	0.2	48.0
-2.31	-1.69	57.46308991145877	-0.44	48.0
1.26	0.91	57.46308991145877	0.21	49.0
-1.58	-1.39	57.46308991145877	-0.73	30.0
-2.22	-2.46	57.46308991145877	-1.55	9.0
-1.82	-2.05	57.46308991145877	-1.44	38.0
-2.56	-1.18	57.46308991145877	0.41	40.0
-1.66	-0.92	57.46308991145877	0.26	5.0
-2.42	-1.85	57.46308991145877	-0.62	28.0
-2.35	-2.05	57.46308991145877	-0.95	54.0
-0.92	-0.99	57.46308991145877	-0.72	59.0
-0.66	-0.89	57.46308991145877	-0.67	8.0
-0.84	-1.1	57.46308991145877	-0.93	38.0
-0.65	-1.42	35.66335372973329	-1.57	35.0
-0.67	-0.53	35.66335372973329	-0.34	15.0
-3.05	-0.82	35.66335372973329	1.38	39.0
-1.04	-1.54	35.66335372973329	-1.35	50.0
-0.03	0.18	35.66335372973329	0.25	11.0
1.09	-0.55	35.66335372973329	-1.95	52.0
3.72	1.98	35.66335372973329	-0.38	46.0
-1.92	-1.65	35.66335372973329	-0.89	38.0
1.38	1.31	35.66335372973329	0.75	28.0
-1.61	-1.4	35.66335372973329	-0.84	19.0
-0.03	0.14	35.66335372973329	0.28	5.0
-2.46	-1.44	35.66335372973329	-0.35	16.0
-1.65	-1.2	35.66335372973329	-0.53	12.0
-3.36	-1.27	35.66335372973329	0.9	32.0
-2.54	-2.43	35.66335372973329	-1.54	24.0
-1.55	-1.71	35.66335372973329	-1.11	9.0
-1.98	-1.25	35.66335372973329	-0.45	17.0
-0.98	-0.75	35.66335372973329	-0.34	25.0
2.47	1.23	35.66335372973329	-0.48	50.0
-2.43	-0.59	35.66335372973329	2.25	0.0
-1.78	-0.39	35.66335372973329	0.8	27.0
-3.36	-1.2	35.66335372973329	1.0	32.0
1.18	-0.1	35.66335372973329	-1.3	50.0
-2.34	-1.73	26.34527933600911	-0.52	48.0
-2.24	-3.19	26.34527933600911	-2.95	12.0
-2.1	-3.26	26.34527933600911	-3.04	12.0
-1.81	-1.97	26.34527933600911	-1.35	37.0
-1.28	-0.31	26.34527933600911	0.51	24.0
0.22	-0.72	26.34527933600911	-1.15	12.0
-4.6	-4.43	26.34527933600911	-2.77	24.0
-0.12	-1.1	26.34527933600911	-1.55	41.0
-2.72	-2.19	26.34527933600911	-1.15	16.0
-1.85	-0.96	26.34527933600911	0.1	30.0
-1.21	0.19	26.34527933600911	1.29	38.0
0.42	-0.12	26.34527933600911	-0.56	49.0
1.81	0.85	26.34527933600911	-0.09	18.0
-0.45	0.55	26.34527933600911	1.23	3.0
-3.73	-3.67	26.34527933600911	-2.22	12.0
-4.8	-4.36	26.34527933600911	-2.5	51.0
-1.1	-1.39	26.34527933600911	-1.04	9.0
-2.78	-1.71	26.34527933600911	-0.48	21.0
-1.75	-1.52	26.34527933600911	-0.71	50.0
-4.13	-3.22	26.34527933600911	-1.6	17.0
-1.71	-1.68	26.34527933600911	-1.01	28.0
-2.36	-2.59	26.34527933600911	-1.69	55.0
-0.46	-0.66	26.34527933600911	-0.59	53.0
-1.24	-0.88	26.34527933600911	-0.28	9.0
2.04	0.36	26.34527933600911	-1.1	35.0
-0.29	-1.28	26.34527933600911	-1.78	58.0
-3.05	-3.28	26.34527933600911	-2.35	19.0
-3.13	-2.39	26.34527933600911	-0.66	36.0
-4.44	-3.14	26.34527933600911	-0.84	34.0
0.13	-0.57	26.34527933600911	-0.97	48.0
-3.25	-3.12	26.34527933600911	-1.54	36.0
-3.55	-3.45	84.09373879387809	-2.12	38.0
-0.19	0.21	84.09373879387809	0.46	4.0
-0.12	-0.95	84.09373879387809	-1.23	3.0
-1.46	-0.73	84.09373879387809	0.06	24.0
1.61	1.81	84.09373879387809	0.48	0.0
-1.6	-1.62	84.09373879387809	-1.16	34.0
-1.37	-1.3	84.09373879387809	-0.78	10.0
-0.28	0.44	84.09373879387809	0.75	23.0
-0.98	-0.24	84.09373879387809	0.57	56.0
-1.21	-1.89	84.09373879387809	-1.82	53.0
-0.41	-0.01	84.09373879387809	0.21	27.0
0.01	0.03	84.09373879387809	0.09	3.0
-0.77	-1.62	84.09373879387809	-1.49	6.0
-3.45	-2.32	84.09373879387809	-0.42	46.0
-2.52	-1.27	84.09373879387809	0.4	50.0
-2.11	-1.62	84.09373879387809	-0.8	13.0
-1.33	-0.75	84.09373879387809	-0.17	12.0
-1.06	-1.61	84.09373879387809	-1.46	40.0
-3.96	-2.98	84.09373879387809	-0.89	45.0
-5.12	-4.59	84.09373879387809	-2.87	14.0
-0.58	-0.62	84.09373879387809	-0.24	0.0
-0.46	-2.14	84.09373879387809	-2.77	33.0
-1.23	-1.35	84.09373879387809	-0.92	49.0
-0.67	-0.01	84.09373879387809	0.61	5.0
-3.54	-1.32	84.09373879387809	1.15	36.0
-4.01	-1.78	84.09373879387809	0.94	36.0
-2.27	-0.7	84.09373879387809	0.91	44.0
-0.95	-0.63	84.09373879387809	-0.07	50.0
-1.01	-0.68	84.09373879387809	-0.24	28.0
-0.45	-0.12	84.09373879387809	0.25	8.0
-3.03	-3.24	84.09373879387809	-2.05	27.0
-3.23	-3.02	84.09373879387809	-1.82	27.0
-1.8	-0.89	43.96714945666194	0.25	44.0
-4.65	-3.18	43.96714945666194	-0.26	41.0
-2.21	-2.51	43.96714945666194	-1.96	18.0
-1.13	-0.6	43.96714945666194	0.15	49.0
-1.52	-1.96	43.96714945666194	-1.69	18.0
-3.34	-3.11	43.96714945666194	-1.75	48.0
-2.12	-2.15	43.96714945666194	-1.51	13.0
-2.24	-1.69	43.96714945666194	-0.5	50.0
-2.29	-1.61	43.96714945666194	-0.49	24.0
-2.62	-2.99	43.96714945666194	-2.02	39.0
-2.1	-2.34	43.96714945666194	-1.61	9.0
-1.08	-0.49	43.96714945666194	0.11	36.0
-1.71	-2.15	43.96714945666194	-1.85	38.0
-1.38	-1.4	43.96714945666194	-0.94	24.0
-3.21	-2.66	43.96714945666194	-1.54	16.0
-0.38	0.96	43.96714945666194	1.63	30.0
-2.65	-1.64	43.96714945666194	-0.45	19.0
-3.83	-2.27	43.96714945666194	-0.03	36.0
-1.0	-0.39	43.96714945666194	0.7	2.0
-3.27	-1.58	43.96714945666194	0.12	21.0
-2.93	-1.24	43.96714945666194	0.81	50.0
-1.89	-1.7	43.96714945666194	-0.98	23.0
-2.43	-1.92	43.96714945666194	-0.68	35.0
-1.48	-0.39	43.96714945666194	1.51	1.0
-2.16	-2.15	43.96714945666194	-1.45	35.0
-1.86	-1.59	43.96714945666194	-0.71	47.0
-2.64	-2.61	43.96714945666194	-1.61	23.0
-2.28	-0.48	43.96714945666194	1.2	41.0
-1.88	-1.93	43.96714945666194	-1.43	16.0
-2.81	-2.19	43.96714945666194	-0.88	42.0
-1.28	0.07	43.96714945666194	1.15	7.0
-0.41	-0.27	43.96714945666194	-0.05	36.0
-1.12	-1.17	43.96714945666194	-0.92	14.0
0.13	-0.56	43.96714945666194	-0.96	36.0
-2.53	-1.7	43.96714945666194	-0.42	38.0
-1.87	-0.88	43.96714945666194	-0.02	14.0
-0.8	0.13	43.96714945666194	0.87	39.0
-1.33	-0.92	43.96714945666194	-0.29	35.0
-0.96	-1.02	43.96714945666194	-0.74	35.0
-2.38	-2.69	42.37111972575407	-2.06	12.0
-1.74	-1.8	42.37111972575407	-1.15	54.0
-3.78	-3.42	42.37111972575407	-1.83	47.0
-1.78	-3.28	42.37111972575407	-3.26	11.0
1.26	-0.35	42.37111972575407	-1.7	50.0
-0.92	-1.23	42.37111972575407	-0.95	9.0
-3.34	-0.73	42.37111972575407	1.19	20.0
-1.4	-1.66	42.37111972575407	-1.25	27.0
-2.19	-2.12	42.37111972575407	-1.25	24.0
-2.9	-2.71	42.37111972575407	-1.48	57.0
-2.35	-0.91	42.37111972575407	0.72	46.0
-1.15	-2.96	42.37111972575407	-3.2	9.0
-0.38	-0.65	42.37111972575407	-0.62	15.0
-3.74	-2.72	42.37111972575407	-0.65	58.0
-0.76	-0.31	42.37111972575407	0.16	37.0
-1.66	-1.98	42.37111972575407	-1.58	12.0
-0.4	-1.3	42.37111972575407	-1.59	49.0
-3.23	-2.83	42.37111972575407	-1.48	29.0
-0.58	-1.88	42.37111972575407	-2.28	36.0
-3.12	-4.3	42.37111972575407	-4.01	28.0
-3.59	-2.38	42.37111972575407	-0.38	38.0
-2.71	-0.41	42.37111972575407	1.37	25.0
-1.68	-1.22	42.37111972575407	0.04	3.0
-1.03	-0.75	42.37111972575407	-0.4	13.0
-0.57	-0.86	42.37111972575407	-0.8	53.0
-3.22	-3.36	42.37111972575407	-2.47	24.0
-2.12	-1.95	42.37111972575407	-1.27	13.0
-2.64	-2.32	35.58957047387283	-1.24	42.0
0.67	-1.3	35.58957047387283	-2.52	35.0
-4.4	-3.17	35.58957047387283	-0.48	49.0
-2.53	-2.26	35.58957047387283	-1.12	53.0
-2.32	-0.84	35.58957047387283	0.31	16.0
-1.86	-1.15	35.58957047387283	-0.39	14.0
-0.92	-1.67	35.58957047387283	-1.68	41.0
-3.18	-2.68	35.58957047387283	-1.27	41.0
-3.01	-1.6	35.58957047387283	0.24	44.0
-2.43	-1.02	35.58957047387283	0.19	14.0
-1.75	-0.54	35.58957047387283	0.55	25.0
-2.48	-2.63	35.58957047387283	-1.77	55.0
-1.71	-2.77	35.58957047387283	-2.59	11.0
-0.68	-0.78	35.58957047387283	-0.62	36.0
-0.34	0.1	35.58957047387283	0.39	9.0
-1.64	-0.64	35.58957047387283	0.39	38.0
-1.05	-0.65	35.58957047387283	-0.13	9.0
-2.44	-1.65	35.58957047387283	-0.3	33.0
-1.68	-2.49	35.58957047387283	-2.32	14.0
3.18	1.3	35.58957047387283	-0.75	38.0
-4.34	-4.68	35.58957047387283	-3.14	41.0
-2.91	-1.95	35.58957047387283	-0.33	29.0
-2.16	-1.9	35.58957047387283	-0.93	50.0
-1.8	-2.32	35.58957047387283	-1.14	2.0
-3.1	-1.95	35.58957047387283	-0.26	32.0
-1.28	-0.1	12.5443186483658	0.91	42.0
-1.25	-0.52	12.5443186483658	0.1	18.0
-1.86	-0.93	12.5443186483658	0.03	11.0
-2.78	-0.59	12.5443186483658	1.45	37.0
-3.46	-2.1	12.5443186483658	-0.54	16.0
-4.05	-2.35	12.5443186483658	0.04	29.0
0.45	0.68	12.5443186483658	0.65	6.0
-3.98	-2.81	12.5443186483658	-0.58	53.0
-2.96	-2.7	12.5443186483658	-1.25	36.0
-2.9	-2.28	12.5443186483658	-0.73	36.0
-0.38	-0.16	12.5443186483658	0.0	23.0
-1.93	-2.04	12.5443186483658	-1.5	33.0
-0.45	-0.63	12.5443186483658	-0.48	8.0
-3.13	-2.05	12.5443186483658	-0.19	40.0
-1.18	-1.19	12.5443186483658	-0.9	14.0
-2.04	-1.43	12.5443186483658	-0.27	56.0
0.41	-0.82	12.5443186483658	-1.32	9.0
-1.61	-0.94	12.5443186483658	-0.06	39.0
-1.17	-0.92	12.5443186483658	-0.55	15.0
-4.11	-3.04	12.5443186483658	-1.12	29.0
-2.84	-3.47	12.5443186483658	-2.91	51.0
-2.2	-2.17	12.5443186483658	-1.43	23.0
-0.51	-2.34	12.5443186483658	-2.86	4.0
-2.55	-1.71	12.5443186483658	1.07	1.0
-0.27	-1.41	12.5443186483658	-1.69	5.0
0.44	-0.15	12.5443186483658	-0.46	6.0
2.56	0.77	99.78469880206528	-1.25	48.0
-2.1	-2.32	99.78469880206528	-1.71	24.0
-0.25	-0.23	99.78469880206528	-0.16	37.0
-3.1	-2.52	99.78469880206528	-0.89	43.0
-1.49	-2.27	99.78469880206528	-1.97	9.0
-5.34	-4.77	99.78469880206528	-3.2	26.0
-0.83	-0.82	99.78469880206528	-0.54	39.0
-1.5	-0.75	99.78469880206528	0.18	42.0
0.62	0.81	99.78469880206528	0.7	5.0
-2.87	-2.46	99.78469880206528	-1.38	19.0
-1.34	-1.21	99.78469880206528	-0.6	48.0
-1.86	-0.27	99.78469880206528	1.3	51.0
-1.37	0.35	99.78469880206528	1.81	54.0
-1.88	-1.19	99.78469880206528	-0.39	19.0
-2.67	-0.59	99.78469880206528	1.29	30.0
-4.52	-3.97	99.78469880206528	-2.13	19.0
-1.67	-0.96	99.78469880206528	0.14	56.0
-2.76	-2.33	99.78469880206528	-1.11	46.0
-0.96	-1.46	99.78469880206528	-1.09	5.0
-2.94	-2.45	99.78469880206528	-1.15	30.0
-1.0	-1.52	99.78469880206528	-1.4	24.0
-2.34	-2.19	99.78469880206528	-1.17	39.0
-3.3	-2.43	99.78469880206528	-0.68	52.0
-3.75	-3.75	99.78469880206528	-2.46	15.0
0.75	-2.13	99.78469880206528	-3.58	4.0
-4.19	-3.36	99.78469880206528	-1.49	12.0
-3.08	-1.84	99.78469880206528	-0.09	40.0
-1.41	-0.85	99.78469880206528	0.03	51.0
-1.08	-1.36	99.78469880206528	-1.1	24.0
-2.15	-1.05	99.78469880206528	0.46	59.0
-2.75	-2.54	99.78469880206528	-1.36	58.0
-1.12	-0.38	99.78469880206528	0.44	59.0
0.31	-0.36	99.78469880206528	-0.61	16.0
-1.11	-1.31	99.78469880206528	-0.94	51.0
-2.82	-1.96	99.78469880206528	-0.77	17.0
0.0	-1.28	99.78469880206528	-1.89	37.0
-1.31	-0.18	99.78469880206528	0.7	28.0
-0.39	0.03	99.78469880206528	0.4	39.0
-3.58	-3.2	107.2847341923422	-1.77	29.0
-0.41	-1.31	107.2847341923422	-1.66	51.0
-1.98	-1.55	107.2847341923422	-0.83	18.0
-1.13	-0.5	107.2847341923422	0.17	39.0
-2.12	-1.46	107.2847341923422	-0.32	43.0
-0.11	0.8	107.2847341923422	1.21	5.0
-0.15	0.02	107.2847341923422	0.07	32.0
-2.98	-2.16	107.2847341923422	-0.9	23.0
-1.18	-0.48	107.2847341923422	0.36	49.0
-2.2	-2.15	107.2847341923422	-1.35	27.0
-1.97	-1.95	107.2847341923422	-1.21	48.0
-1.36	-1.4	107.2847341923422	-0.85	51.0
-1.66	-0.93	107.2847341923422	-0.03	28.0
-1.98	-2.34	107.2847341923422	-1.8	49.0
-2.67	-3.14	107.2847341923422	-2.38	21.0
-0.52	-0.3	107.2847341923422	0.04	45.0
-1.08	-0.94	107.2847341923422	-0.44	46.0
-2.09	-1.86	107.2847341923422	-1.19	19.0
-3.34	-3.18	107.2847341923422	-1.86	51.0
-3.37	-2.5	107.2847341923422	-1.03	16.0
-1.6	-1.63	107.2847341923422	-0.98	50.0
-1.91	-1.75	107.2847341923422	-0.99	23.0
-1.44	-2.17	107.2847341923422	-1.92	28.0
-2.08	-1.54	107.2847341923422	-0.49	34.0
-0.52	-0.99	154.5860573459891	-1.03	39.0
0.38	-1.53	154.5860573459891	-2.29	16.0
0.15	-0.34	154.5860573459891	-0.71	25.0
-3.06	-2.88	154.5860573459891	-1.43	56.0
-1.59	-2.01	154.5860573459891	-1.68	27.0
-1.31	-1.69	154.5860573459891	-1.4	48.0
-0.9	-0.75	154.5860573459891	-0.43	29.0
-4.26	-3.17	154.5860573459891	-1.23	13.0
2.85	1.27	154.5860573459891	-0.65	44.0
-2.4	-2.11	154.5860573459891	-1.16	40.0
-2.33	-2.33	154.5860573459891	-1.64	15.0
-1.28	-1.71	154.5860573459891	-1.45	47.0
-1.91	-1.43	154.5860573459891	-0.49	28.0
-1.28	-0.57	41.49189103384265	0.14	24.0
0.78	-0.91	41.49189103384265	-2.3	2.0
-0.41	-1.34	41.49189103384265	-1.44	7.0
-0.93	-0.58	41.49189103384265	-0.02	46.0
0.02	-0.85	41.49189103384265	-1.08	6.0
-2.21	-2.36	41.49189103384265	-1.71	43.0
-0.04	-0.38	41.49189103384265	-0.51	42.0
-3.68	-2.08	41.49189103384265	0.16	42.0
-3.65	-2.97	41.49189103384265	-1.2	26.0
-0.71	-0.99	41.49189103384265	-0.85	18.0
0.26	0.84	41.49189103384265	1.01	31.0
-0.31	0.45	41.49189103384265	0.81	25.0
-1.24	-1.42	41.49189103384265	-1.04	53.0
-1.41	-1.23	41.49189103384265	-0.69	22.0
-0.29	-0.4	41.49189103384265	-0.32	46.0
0.85	0.17	41.49189103384265	-0.43	4.0
-1.04	-1.74	41.49189103384265	-1.79	37.0
-1.73	-0.93	41.49189103384265	0.07	39.0
-2.18	0.9	41.49189103384265	3.91	0.0
-2.03	-2.35	41.49189103384265	-1.66	34.0
-3.59	-2.88	41.49189103384265	-0.91	46.0
-1.0	-0.72	41.49189103384265	-0.31	29.0
-0.38	-1.52	41.49189103384265	-2.11	0.0
-4.13	-3.71	41.49189103384265	-1.96	24.0
-3.98	-3.46	41.49189103384265	-1.7	24.0
0.8	-0.89	41.49189103384265	-2.02	38.0
-0.96	-1.43	41.49189103384265	-1.37	40.0
0.47	-0.62	41.49189103384265	-1.5	56.0
-1.03	-1.22	41.49189103384265	-0.76	6.0
3.97	2.78	41.49189103384265	1.15	25.0
1.23	-0.27	41.49189103384265	-1.35	29.0
-0.26	-0.74	41.49189103384265	-0.89	39.0
-2.85	-2.19	41.49189103384265	-0.26	5.0
-1.32	-0.33	41.49189103384265	0.75	49.0
-2.76	-3.21	41.49189103384265	-2.39	12.0
-0.46	-0.8	41.49189103384265	-0.79	53.0
-3.02	-2.31	41.49189103384265	-0.95	26.0
-1.45	-1.37	41.49189103384265	-0.9	19.0
-2.15	-1.05	70.01461223381826	0.23	40.0
-1.97	-1.57	70.01461223381826	-0.01	3.0
-2.08	-1.23	70.01461223381826	0.58	0.0
-2.95	-2.88	70.01461223381826	-1.81	39.0
-0.91	-1.67	70.01461223381826	-1.71	37.0
-1.65	-1.55	70.01461223381826	-0.87	40.0
-2.36	-1.31	70.01461223381826	-0.07	10.0
-0.86	-1.51	70.01461223381826	-1.52	37.0
-0.56	-0.25	70.01461223381826	0.18	6.0
-0.72	-0.57	70.01461223381826	-0.04	0.0
-1.59	-0.67	70.01461223381826	0.34	41.0
0.31	0.39	70.01461223381826	0.25	1.0
-2.47	-0.47	70.01461223381826	1.24	28.0
-2.36	-1.25	70.01461223381826	-0.12	20.0
1.27	0.09	70.01461223381826	-1.02	48.0
-2.84	-1.45	70.01461223381826	0.29	43.0
0.66	-0.72	70.01461223381826	-1.48	18.0
-1.67	-0.37	70.01461223381826	0.74	30.0
-2.81	-2.25	70.01461223381826	-0.77	36.0
0.22	-1.09	70.01461223381826	-1.55	8.0
-0.12	-1.23	70.01461223381826	-1.6	11.0
-0.94	-1.18	70.01461223381826	-0.92	44.0
1.82	0.67	70.01461223381826	-0.21	16.0
-0.72	0.01	70.01461223381826	0.96	1.0
2.1	1.27	70.01461223381826	0.14	38.0
-2.12	-1.31	70.01461223381826	-0.21	36.0
1.44	0.63	70.01461223381826	-0.39	49.0
0.33	-0.46	70.01461223381826	-1.31	0.0
-2.03	-1.54	70.01461223381826	-0.49	45.0
-0.12	-0.35	70.01461223381826	-0.42	37.0
0.34	-0.6	70.01461223381826	-0.99	6.0
-0.44	-0.38	70.01461223381826	-0.15	45.0
0.37	0.0	70.01461223381826	-0.32	23.0
-1.92	-0.86	70.01461223381826	0.52	58.0
-2.87	-2.84	70.01461223381826	-1.64	9.0
-0.58	-0.79	70.01461223381826	-0.73	34.0
-2.08	-0.65	70.01461223381826	0.83	44.0
-1.86	-1.68	70.01461223381826	-1.02	21.0
-1.75	-1.5	60.37957385301758	-0.05	3.0
-0.08	-0.39	60.37957385301758	-0.51	12.0
-1.08	-0.75	60.37957385301758	-0.18	43.0
0.05	-1.2	60.37957385301758	-1.82	34.0
4.71	2.0	60.37957385301758	-0.19	5.0
-1.65	-1.15	60.37957385301758	-0.39	29.0
1.18	-0.06	60.37957385301758	-1.26	51.0
5.47	2.27	60.37957385301758	-1.84	1.0
-0.76	-1.84	60.37957385301758	-1.91	9.0
-2.45	-3.0	60.37957385301758	-2.43	50.0
5.32	0.78	60.37957385301758	-2.35	14.0
-1.44	-2.49	60.37957385301758	-2.56	52.0
-3.4	-1.71	60.37957385301758	0.07	25.0
-1.14	-1.9	60.37957385301758	-1.84	19.0
-1.29	-1.17	60.37957385301758	-0.58	47.0
0.19	0.01	60.37957385301758	-0.16	50.0
0.45	-0.61	60.37957385301758	-1.28	42.0
-1.9	-1.02	60.37957385301758	-0.01	24.0
-0.48	-0.44	60.37957385301758	-0.22	44.0
-1.02	-2.26	60.37957385301758	-2.4	10.0
-2.41	-1.36	60.37957385301758	0.11	46.0
-1.55	-1.17	60.37957385301758	-0.3	58.0
-1.15	-2.1	60.37957385301758	-2.0	9.0
0.09	0.14	60.37957385301758	0.16	37.0
-2.57	-0.85	60.37957385301758	0.85	29.0
-0.13	-0.92	60.37957385301758	-1.14	1.0
-2.53	-1.34	60.37957385301758	0.21	40.0
0.72	-0.53	60.37957385301758	-1.18	14.0
0.29	0.34	60.37957385301758	0.23	52.0
-1.1	-1.0	60.37957385301758	-0.13	0.0
-0.29	-0.1	60.37957385301758	0.03	30.0
-0.2	-0.11	60.37957385301758	-0.03	56.0
2.58	1.14	60.37957385301758	-0.32	27.0
-1.37	-0.38	60.37957385301758	0.92	3.0
-3.15	-1.86	19.27007676160136	-0.01	29.0
-2.41	-1.78	19.27007676160136	-0.46	58.0
-5.08	-3.47	19.27007676160136	-0.62	29.0
-3.05	-1.85	19.27007676160136	-0.14	39.0
-0.53	-0.24	19.27007676160136	-0.02	0.0
-0.87	-1.42	19.27007676160136	-1.37	48.0
-2.93	-2.28	19.27007676160136	-0.73	45.0
-3.66	-2.95	19.27007676160136	-1.57	16.0
-2.49	-1.4	19.27007676160136	0.07	31.0
-2.34	-1.82	19.27007676160136	-0.66	27.0
-2.62	-1.63	19.27007676160136	-0.11	32.0
-2.79	-3.22	19.27007676160136	-2.69	17.0
-0.57	-0.04	19.27007676160136	0.3	29.0
-1.49	-1.69	19.27007676160136	-0.56	2.0
-3.0	-3.46	19.27007676160136	-2.36	38.0
2.14	-0.91	19.27007676160136	-3.15	37.0
-0.89	-1.75	19.27007676160136	-1.63	7.0
-1.5	-0.92	19.27007676160136	-0.16	25.0
-1.03	-0.2	19.27007676160136	0.56	7.0
-3.49	-2.75	19.27007676160136	-0.81	43.0
-3.24	-2.9	19.27007676160136	-1.45	59.0
-3.17	-2.77	19.27007676160136	-1.74	18.0
-1.47	-2.82	16.79333390066863	-2.85	11.0
-3.35	-3.24	16.79333390066863	-1.99	41.0
-1.21	-1.96	16.79333390066863	-1.96	27.0
-0.03	0.21	16.79333390066863	0.29	15.0
-1.31	-0.5	16.79333390066863	0.47	53.0
-4.91	-4.06	16.79333390066863	-1.78	54.0
0.83	-3.14	16.79333390066863	-4.73	6.0
-2.21	-1.82	16.79333390066863	-0.74	46.0
-1.93	-2.09	16.79333390066863	-1.5	24.0
-0.8	-0.08	16.79333390066863	0.36	14.0
-1.39	-0.14	16.79333390066863	1.0	41.0
-1.52	-2.92	16.79333390066863	-2.9	9.0
-2.63	-1.2	16.79333390066863	0.65	53.0
3.16	-0.56	16.79333390066863	-2.61	8.0
-1.45	-1.51	16.79333390066863	-0.93	52.0
-0.68	-1.03	16.79333390066863	-0.98	24.0
2.47	0.81	16.79333390066863	-0.91	41.0
-0.18	-0.67	16.79333390066863	-0.87	54.0
-0.63	0.17	16.79333390066863	0.65	33.0
-0.58	-1.44	16.79333390066863	-1.39	3.0
-1.44	-1.67	16.79333390066863	-1.17	56.0
-1.73	-1.23	16.79333390066863	-0.47	22.0
-4.08	-3.23	16.79333390066863	-1.31	24.0
-3.65	-2.61	16.79333390066863	-1.12	20.0
-2.3	-0.67	16.79333390066863	1.64	0.0
-1.92	-1.1	16.79333390066863	-0.09	31.0
-3.11	-3.13	16.79333390066863	-1.78	54.0
-3.38	-2.8	16.79333390066863	-1.01	54.0
0.02	-0.81	16.79333390066863	-1.22	37.0
-0.07	-2.96	16.79333390066863	-4.01	6.0
-1.97	-2.17	16.79333390066863	-1.53	51.0
-1.78	-1.4	16.79333390066863	-0.63	26.0
0.49	0.14	58.46468572199053	-0.22	24.0
-4.2	-2.8	58.46468572199053	-0.17	39.0
-0.74	-0.58	58.46468572199053	-0.33	30.0
-3.08	-2.06	58.46468572199053	-0.8	17.0
-1.17	-1.33	58.46468572199053	-0.68	5.0
-3.17	-2.13	58.46468572199053	-0.48	30.0
0.84	-0.01	58.46468572199053	-0.69	20.0
-1.91	-1.24	58.46468572199053	-0.14	47.0
-0.91	-0.32	58.46468572199053	0.24	38.0
0.01	0.65	58.46468572199053	0.91	3.0
-1.75	-1.48	58.46468572199053	-0.65	49.0
-0.99	-0.3	58.46468572199053	0.31	24.0
-1.8	-3.78	58.46468572199053	-4.01	9.0
-2.69	-2.99	58.46468572199053	-1.92	36.0
-0.65	-1.07	58.46468572199053	-1.08	59.0
-1.99	-1.57	58.46468572199053	-0.71	29.0
-0.89	-0.42	58.46468572199053	0.07	37.0
0.46	-0.43	58.46468572199053	-1.08	2.0
0.9	-0.59	58.46468572199053	-1.89	2.0
-0.12	-1.33	58.46468572199053	-1.91	1.0
-2.14	-1.36	58.46468572199053	-0.27	24.0
-1.27	-1.58	58.46468572199053	-1.21	53.0
0.73	0.09	58.46468572199053	-0.9	0.0
1.09	0.42	58.46468572199053	-0.13	6.0
-2.5	-1.55	75.8972139615071	-0.36	12.0
-3.52	-3.5	75.8972139615071	-2.27	49.0
-2.93	-2.58	75.8972139615071	-1.56	22.0
-1.55	-1.93	75.8972139615071	-1.54	53.0
-1.02	-0.99	75.8972139615071	-0.66	27.0
-0.78	-0.93	75.8972139615071	-0.76	26.0
0.45	0.3	75.8972139615071	-0.02	29.0
-2.94	-2.64	75.8972139615071	-1.43	29.0
-1.02	-0.64	75.8972139615071	-0.02	50.0
-2.1	-2.76	75.8972139615071	-2.26	22.0
-3.23	-2.5	75.8972139615071	-0.89	49.0
1.06	-0.48	75.8972139615071	-1.59	39.0
0.44	-0.69	75.8972139615071	-1.21	5.0
0.19	-0.46	75.8972139615071	-0.83	33.0
-1.87	-2.73	75.8972139615071	-2.37	38.0
-1.54	-0.53	46.89665087324694	0.42	28.0
-1.02	-0.1	46.89665087324694	0.8	56.0
-1.86	-2.09	46.89665087324694	-1.42	49.0
-0.39	0.15	46.89665087324694	0.67	2.0
2.35	-0.05	46.89665087324694	-2.04	38.0
-1.15	-1.07	46.89665087324694	-0.63	41.0
-2.5	-2.51	46.89665087324694	-1.85	15.0
-2.26	-2.47	46.89665087324694	-1.79	46.0
-1.8	-1.18	46.89665087324694	-0.24	27.0
0.86	0.75	46.89665087324694	0.44	6.0
-0.37	-0.6	46.89665087324694	-0.64	30.0
-0.35	-2.31	18.04382415656419	-2.96	17.0
-1.61	-1.48	18.04382415656419	-0.79	44.0
-1.54	-2.2	18.04382415656419	-2.04	12.0
-0.58	-1.02	18.04382415656419	-1.0	48.0
-1.48	-0.85	18.04382415656419	-0.04	39.0
0.61	-0.06	18.04382415656419	-0.9	1.0
-0.43	-0.14	18.04382415656419	0.3	2.0
-3.28	-2.85	18.04382415656419	-1.43	41.0
-1.19	-1.22	18.04382415656419	-0.83	37.0
-0.49	-1.41	18.04382415656419	-1.45	5.0
-0.23	0.07	18.04382415656419	0.26	33.0
1.11	-0.25	18.04382415656419	-1.02	8.0
-2.33	-2.18	18.04382415656419	-1.38	22.0
-0.86	-3.25	18.04382415656419	-4.38	0.0
-0.9	-1.05	18.04382415656419	-0.83	38.0
-0.18	0.62	18.04382415656419	0.98	22.0
-0.79	-0.76	20.8197971037279	0.03	1.0
-2.05	-2.13	20.8197971037279	-1.31	30.0
-1.59	-2.36	20.8197971037279	-2.23	15.0
-1.59	-1.66	20.8197971037279	-1.05	47.0
-3.11	-1.26	20.8197971037279	0.85	44.0
-2.64	-1.5	20.8197971037279	0.08	33.0
-1.11	-1.62	20.8197971037279	-1.46	50.0
-4.48	-5.92	20.8197971037279	-4.58	5.0
-1.21	-0.52	20.8197971037279	0.21	37.0
-0.12	-1.39	20.8197971037279	-1.73	6.0
-1.11	-1.36	20.8197971037279	-1.18	32.0
1.06	-1.12	20.8197971037279	-2.73	2.0
-1.12	-1.32	20.8197971037279	-1.05	18.0
1.27	-0.06	20.8197971037279	-0.76	13.0
-2.91	-2.14	20.8197971037279	-0.71	38.0
0.86	0.02	20.8197971037279	-1.45	0.0
-0.15	-0.72	20.8197971037279	-0.91	15.0
-0.48	-0.33	20.8197971037279	-0.05	46.0
-2.34	-2.51	20.8197971037279	-1.77	29.0
0.35	-0.05	20.8197971037279	-0.4	50.0
-0.1	-0.53	20.8197971037279	-0.7	39.0
-2.83	-1.91	20.8197971037279	-0.25	51.0
-1.33	-0.88	20.8197971037279	-0.18	41.0
-2.51	-2.08	20.8197971037279	-1.13	12.0
-4.42	-2.87	20.8197971037279	-0.28	41.0
-0.61	-2.17	20.8197971037279	-2.85	35.0
4.62	0.5	20.8197971037279	-2.9	30.0
0.39	-0.83	20.8197971037279	-1.36	11.0
-3.27	-2.14	20.8197971037279	-0.24	53.0
-3.15	-1.87	20.8197971037279	-0.28	25.0
-3.76	-2.89	57.74572331446077	-0.96	51.0
-3.22	-1.84	57.74572331446077	0.18	52.0
-2.43	-1.05	57.74572331446077	0.11	18.0
-0.28	0.5	57.74572331446077	0.98	37.0
-2.7	-0.99	57.74572331446077	0.55	11.0
-1.71	-0.91	57.74572331446077	-0.03	22.0
-1.31	-0.54	57.74572331446077	0.39	46.0
-1.65	-1.53	57.74572331446077	-0.82	49.0
-0.41	-0.69	57.74572331446077	-0.68	18.0
-1.3	-1.94	57.74572331446077	-1.24	3.0
-1.69	-0.63	57.74572331446077	0.39	29.0
-1.63	-1.38	57.74572331446077	-0.82	18.0
-1.04	-0.52	57.74572331446077	0.11	42.0
0.56	0.45	57.74572331446077	0.23	37.0
-1.12	-1.56	57.74572331446077	-1.43	13.0
-0.72	-0.06	57.74572331446077	0.58	44.0
-1.25	0.28	57.74572331446077	1.29	24.0
-2.67	-1.93	57.74572331446077	0.06	4.0
-2.37	-0.55	57.74572331446077	1.22	44.0
-0.85	-0.49	57.74572331446077	-0.11	17.0
-0.8	0.08	57.74572331446077	0.83	45.0
-1.52	-0.69	57.74572331446077	0.18	34.0
-1.7	-1.66	57.74572331446077	-0.99	47.0
-2.95	-0.87	57.74572331446077	1.2	36.0
-2.54	-2.61	50.96210351062366	-1.7	52.0
-1.04	-1.05	50.96210351062366	-0.47	6.0
-1.68	-0.87	50.96210351062366	0.04	32.0
0.31	1.4	50.96210351062366	1.53	0.0
-1.07	0.0	50.96210351062366	0.75	29.0
-1.69	-1.59	50.96210351062366	-0.95	10.0
-2.8	-2.29	50.96210351062366	-0.52	5.0
-1.39	-0.73	50.96210351062366	-0.09	18.0
-0.95	-0.19	50.96210351062366	0.61	52.0
-1.66	-1.78	50.96210351062366	-1.27	22.0
-0.58	0.5	50.96210351062366	1.58	1.0
-2.29	-1.58	50.96210351062366	-0.32	48.0
2.4	0.45	50.96210351062366	-1.08	25.0
-2.37	-1.95	50.96210351062366	-0.88	10.0
-0.59	-1.47	50.96210351062366	-1.64	19.0
-0.43	-0.65	86.31427417581179	-0.44	4.0
-2.47	-2.04	86.31427417581179	-0.77	53.0
2.28	0.6	86.31427417581179	-1.16	47.0
-1.91	-1.45	86.31427417581179	-0.23	5.0
0.85	0.14	86.31427417581179	-0.61	51.0
-1.95	-1.36	86.31427417581179	-0.59	19.0
-2.69	-0.95	86.31427417581179	1.72	0.0
-1.04	-1.25	86.31427417581179	-1.02	19.0
-0.29	0.05	86.31427417581179	0.38	4.0
-1.46	-1.13	86.31427417581179	-0.49	23.0
-1.38	-2.28	86.31427417581179	-2.18	58.0
-3.18	-0.78	86.31427417581179	1.69	7.0
-1.95	-2.73	86.31427417581179	-2.08	8.0
-1.15	-1.12	86.31427417581179	-0.65	45.0
-1.82	-0.9	86.31427417581179	0.94	2.0
2.37	1.56	86.31427417581179	0.4	34.0
0.16	0.19	86.31427417581179	0.16	21.0
-0.7	-0.27	86.31427417581179	0.23	42.0
-4.24	-2.8	86.31427417581179	-0.12	49.0
-3.11	-2.23	86.31427417581179	-0.89	18.0
-1.42	-1.3	86.31427417581179	-0.68	49.0
-2.52	-2.01	86.31427417581179	-1.11	15.0
-0.25	-1.68	86.31427417581179	-2.36	47.0
-5.09	-4.26	86.31427417581179	-1.94	50.0
1.86	0.51	86.31427417581179	-0.75	24.0
-1.0	-1.12	86.31427417581179	-0.48	3.0
-2.66	-1.94	86.31427417581179	-0.48	49.0
-3.46	-2.53	169.2294765596625	-0.97	26.0
-0.68	-0.98	169.2294765596625	-0.88	51.0
-2.29	-2.15	169.2294765596625	-1.33	37.0
-1.03	-0.95	169.2294765596625	-0.58	35.0
0.14	-1.4	169.2294765596625	-2.32	52.0
-0.84	-1.66	169.2294765596625	-1.71	21.0
-2.43	-1.09	169.2294765596625	0.59	52.0
-2.55	-2.0	169.2294765596625	-0.69	38.0
-3.66	-3.55	169.2294765596625	-2.07	10.0
-1.67	-1.58	169.2294765596625	-0.91	27.0
-1.48	-1.06	169.2294765596625	0.37	2.0
-1.19	-1.38	169.2294765596625	-1.07	11.0
-3.01	-2.36	169.2294765596625	-0.84	54.0
-4.2	-3.08	169.2294765596625	-0.79	45.0
-1.99	-1.93	169.2294765596625	-1.14	25.0
-2.07	-0.33	169.2294765596625	1.17	35.0
-2.47	-2.29	169.2294765596625	-1.35	12.0
-2.2	-1.24	169.2294765596625	0.03	36.0
-2.67	-1.87	169.2294765596625	-0.52	42.0
0.13	-0.18	169.2294765596625	-0.44	33.0
-0.38	-0.46	169.2294765596625	-0.42	59.0
-2.85	-2.18	169.2294765596625	-0.84	39.0
-0.3	-0.73	169.2294765596625	-0.9	28.0
-1.53	-1.09	169.2294765596625	0.17	3.0
-1.47	-0.33	169.2294765596625	0.73	41.0
0.63	-0.91	169.2294765596625	-1.56	14.0
-2.88	-1.75	169.2294765596625	-0.24	27.0
-0.93	-0.77	169.2294765596625	-0.3	8.0
-0.11	0.04	169.2294765596625	0.09	14.0
-0.58	0.13	169.2294765596625	0.67	41.0
-2.14	-1.72	14.07903347596275	0.48	1.0
0.53	-0.25	14.07903347596275	-0.79	36.0
-1.05	-0.09	14.07903347596275	0.61	20.0
-1.76	-1.23	14.07903347596275	0.34	2.0
1.9	0.36	14.07903347596275	-1.26	48.0
-1.27	-0.71	14.07903347596275	0.01	41.0
-0.79	-1.55	14.07903347596275	-1.62	40.0
-1.33	-0.99	14.07903347596275	-0.53	13.0
2.11	0.99	14.07903347596275	-0.23	33.0
-1.04	-1.91	14.07903347596275	-1.94	17.0
-1.76	-1.79	14.07903347596275	-1.29	18.0
-1.83	-1.31	14.07903347596275	-0.35	45.0
0.43	-0.31	14.07903347596275	-0.79	36.0
-2.06	1.42	14.07903347596275	3.67	4.0
-1.88	-0.26	14.07903347596275	1.14	37.0
-3.43	-2.11	14.07903347596275	-0.62	18.0
-1.1	-0.85	14.07903347596275	-0.37	36.0
-1.5	-1.04	14.07903347596275	-0.28	39.0
-2.27	-0.72	14.07903347596275	0.86	42.0
3.05	0.23	14.07903347596275	-1.49	11.0
1.25	-0.28	14.07903347596275	-1.44	36.0
2.49	1.26	14.07903347596275	-0.42	48.0
-2.99	-2.02	14.07903347596275	-0.36	29.0
-2.98	-2.05	14.07903347596275	-0.87	18.0
-1.41	-0.57	14.07903347596275	0.39	45.0
-1.89	-1.19	14.07903347596275	-0.38	12.0
-0.12	0.48	14.07903347596275	0.82	36.0
-0.41	2.01	14.07903347596275	2.98	27.0
-1.42	-1.15	14.07903347596275	-0.5	9.0
1.04	0.03	14.07903347596275	-0.79	36.0
-1.93	-2.04	14.07903347596275	-0.31	1.0
3.33	0.75	14.07903347596275	-1.26	24.0
-2.18	-0.55	14.07903347596275	1.12	48.0
-1.64	-0.45	14.07903347596275	0.39	15.0
-0.97	-1.78	14.07903347596275	-1.47	4.0
-0.78	-0.79	14.07903347596275	-0.46	53.0
-0.62	-1.35	14.07903347596275	-1.3	4.0
-0.34	0.3	14.07903347596275	0.63	24.0
-0.41	-0.59	18.82269197584125	-0.51	50.0
-1.33	-0.33	18.82269197584125	0.5	23.0
-0.7	-0.48	18.82269197584125	-0.21	27.0
-0.23	-0.83	18.82269197584125	-1.06	52.0
-1.02	1.16	18.82269197584125	2.89	1.0
0.46	-0.38	18.82269197584125	-0.92	37.0
-1.12	-1.12	18.82269197584125	-0.74	39.0
-2.5	-2.76	18.82269197584125	-2.01	13.0
-2.0	-1.83	18.82269197584125	-1.22	13.0
-0.84	-1.49	18.82269197584125	-1.55	54.0
-1.97	-1.7	18.82269197584125	0.27	1.0
-1.35	-1.87	18.82269197584125	-1.72	28.0
-0.1	-1.04	18.82269197584125	-1.5	47.0
0.95	-0.39	18.82269197584125	-1.32	24.0
-1.43	-0.69	18.82269197584125	-0.05	16.0
-1.6	0.07	18.82269197584125	1.22	22.0
-0.07	-0.14	18.82269197584125	-0.13	48.0
-0.69	0.17	18.82269197584125	1.12	2.0
-4.13	-2.89	18.82269197584125	-0.65	36.0
-2.32	-1.93	18.82269197584125	-0.71	59.0
-0.65	0.73	18.82269197584125	1.42	21.0
-0.65	-0.53	18.82269197584125	-0.22	42.0
-0.77	-1.89	18.82269197584125	-2.23	50.0
-1.68	-2.09	18.82269197584125	-1.75	28.0
-1.2	-1.21	18.82269197584125	-0.73	46.0
-1.65	-0.89	18.82269197584125	-0.18	13.0
1.46	0.01	18.82269197584125	-0.78	12.0
-0.82	-1.64	18.82269197584125	-1.84	36.0
1.61	0.16	18.82269197584125	-0.97	27.0
0.11	-0.57	18.82269197584125	-0.8	15.0
-3.37	-3.37	18.82269197584125	-2.17	14.0
-2.59	-2.3	18.82269197584125	-1.24	34.0
-0.43	0.25	18.82269197584125	0.7	7.0
-1.22	-1.47	18.82269197584125	-1.12	49.0
-2.82	-1.9	18.82269197584125	1.04	1.0
0.62	-0.52	18.82269197584125	-1.29	36.0
-0.52	0.69	18.82269197584125	1.27	10.0
3.32	0.89	18.82269197584125	-1.05	24.0
-0.78	0.56	18.82269197584125	1.76	1.0
-1.83	-1.49	18.82269197584125	-0.65	26.0
-0.62	-0.16	18.82269197584125	0.19	27.0
0.72	-0.31	18.82269197584125	-1.03	36.0
-0.58	-0.84	31.52671273088561	-0.45	2.0
-1.61	-1.37	31.52671273088561	-0.53	8.0
1.02	0.44	31.52671273088561	-0.2	34.0
-1.45	-1.25	31.52671273088561	-0.78	13.0
-0.72	-0.24	31.52671273088561	0.16	26.0
-1.66	-2.88	31.52671273088561	-2.63	9.0
-3.2	-2.52	31.52671273088561	-0.77	35.0
-1.51	-1.93	31.52671273088561	-1.59	50.0
-3.54	-2.77	31.52671273088561	-0.77	40.0
-1.5	-2.28	31.52671273088561	-2.04	49.0
-1.88	-0.92	31.52671273088561	-0.03	13.0
-1.74	-1.65	31.52671273088561	-1.01	26.0
2.78	0.17	31.52671273088561	-2.26	48.0
-3.31	-0.57	31.52671273088561	1.97	38.0
-0.68	0.0	31.52671273088561	0.42	11.0
2.62	0.68	31.52671273088561	-1.38	50.0
-0.61	-0.77	31.52671273088561	-0.38	1.0
-0.45	-1.01	31.52671273088561	-1.13	15.0
-1.3	-0.26	31.52671273088561	0.67	37.0
0.55	0.63	31.52671273088561	0.5	38.0
-1.8	-0.58	31.52671273088561	0.69	44.0
0.09	0.23	31.52671273088561	0.32	5.0
0.13	0.34	31.52671273088561	0.43	5.0
2.46	1.5	31.52671273088561	-0.01	48.0
-1.09	-0.88	31.52671273088561	-0.44	25.0
-1.83	-0.84	31.52671273088561	0.21	27.0
-1.21	-0.32	31.52671273088561	1.08	2.0
2.62	0.54	31.52671273088561	-1.65	47.0
3.59	2.41	31.52671273088561	0.88	22.0
5.21	2.94	31.52671273088561	0.69	21.0
-0.72	0.35	31.52671273088561	1.03	37.0
-1.58	-1.72	40.44637978142077	-1.18	51.0
1.05	0.6	40.44637978142077	0.23	13.0
2.72	1.31	40.44637978142077	-0.27	35.0
-3.99	-1.71	40.44637978142077	0.53	13.0
-2.04	-2.0	40.44637978142077	-1.2	50.0
-0.52	-0.46	40.44637978142077	-0.24	19.0
-0.33	-0.56	40.44637978142077	-0.56	12.0
4.31	2.39	40.44637978142077	-0.07	37.0
-0.25	-0.43	40.44637978142077	-0.45	23.0
4.2	1.28	40.44637978142077	-0.69	11.0
-1.02	0.43	40.44637978142077	1.37	36.0
2.18	0.53	40.44637978142077	-0.69	15.0
-0.17	-1.02	40.44637978142077	-1.25	15.0
-1.88	-0.62	40.44637978142077	0.67	41.0
-0.92	0.61	40.44637978142077	1.79	48.0
-0.18	2.87	40.44637978142077	4.13	0.0
-2.51	-1.1	40.44637978142077	0.27	11.0
0.35	0.26	40.44637978142077	0.07	50.0
-2.48	-2.15	40.44637978142077	-0.91	9.0
-0.47	-0.44	40.44637978142077	-0.24	40.0
1.04	0.29	40.44637978142077	-0.28	6.0
0.82	-0.33	40.44637978142077	-1.29	52.0
-0.41	-1.12	40.44637978142077	-1.39	29.0
0.78	0.1	40.44637978142077	-0.32	7.0
-0.23	0.19	40.44637978142077	0.38	26.0
1.57	1.17	40.44637978142077	0.44	37.0
0.22	1.8	40.44637978142077	2.29	26.0
-1.27	-2.59	38.24782764489832	-2.62	10.0
-0.5	-0.86	38.24782764489832	-0.86	39.0
-2.4	-1.5	38.24782764489832	-0.48	20.0
-1.31	-1.63	38.24782764489832	-1.25	51.0
-1.36	-0.21	38.24782764489832	0.78	39.0
1.19	-0.44	38.24782764489832	-1.25	12.0
1.99	0.87	38.24782764489832	-0.32	36.0
2.71	2.7	38.24782764489832	1.71	5.0
0.12	0.35	38.24782764489832	0.4	3.0
-1.3	-0.46	38.24782764489832	0.53	49.0
1.86	0.85	38.24782764489832	-0.25	36.0
0.6	-0.99	38.24782764489832	-1.8	17.0
1.99	0.86	38.24782764489832	-0.38	38.0
2.07	0.55	38.24782764489832	-0.46	12.0
-0.47	-0.15	38.24782764489832	0.21	8.0
2.07	0.97	38.24782764489832	-0.25	37.0
-1.2	-1.57	38.24782764489832	-1.25	50.0
-0.82	-0.02	38.24782764489832	0.45	13.0
-0.93	0.09	38.24782764489832	0.83	37.0
-1.09	-1.37	38.24782764489832	-1.19	16.0
2.64	1.03	38.24782764489832	-0.93	49.0
-4.11	-3.79	38.24782764489832	-2.14	38.0
1.24	0.92	38.24782764489832	0.27	24.0
0.63	0.87	38.24782764489832	0.74	5.0
2.24	1.17	38.24782764489832	-0.32	49.0
4.4	2.09	38.24782764489832	-0.6	37.0
-0.09	0.99	38.24782764489832	1.38	15.0
1.98	2.04	38.24782764489832	1.67	12.0
0.07	-0.87	38.24782764489832	-1.39	27.0
-0.68	0.1	38.24782764489832	0.79	48.0
-3.23	-1.38	38.24782764489832	0.73	39.0
-5.38	-3.35	38.24782764489832	-0.6	16.0
-3.29	-1.25	38.24782764489832	1.06	41.0
1.0	0.89	38.24782764489832	0.63	13.0
2.33	0.89	38.24782764489832	-0.79	47.0
1.05	-0.99	76.82044825072886	-1.93	12.0
-1.12	0.01	76.82044825072886	0.87	32.0
0.33	-0.95	76.82044825072886	-1.81	53.0
-1.79	-1.85	76.82044825072886	-1.22	10.0
-0.85	-3.15	76.82044825072886	-4.13	36.0
-0.13	-0.85	76.82044825072886	-1.1	2.0
-3.05	-3.16	76.82044825072886	-1.89	56.0
-0.68	-0.22	76.82044825072886	0.25	8.0
0.17	-1.07	76.82044825072886	-1.77	47.0
-1.5	-1.5	76.82044825072886	-1.01	26.0
-2.59	-1.12	76.82044825072886	0.5	38.0
-1.74	-1.98	76.82044825072886	-1.5	23.0
-0.61	0.45	76.82044825072886	1.26	53.0
-2.02	-2.49	76.82044825072886	-2.1	20.0
-2.38	-1.38	76.82044825072886	-0.07	40.0
-1.72	-1.17	76.82044825072886	-0.41	11.0
-4.13	-2.97	76.82044825072886	-0.71	42.0
-2.01	-1.03	76.82044825072886	-0.13	16.0
-2.84	-1.66	41.1606366684605	-0.4	15.0
-1.56	-1.33	41.1606366684605	-0.65	39.0
0.43	-0.14	41.1606366684605	-0.38	16.0
-1.32	-0.35	41.1606366684605	1.18	2.0
-3.79	-1.65	41.1606366684605	0.58	28.0
-1.28	0.01	41.1606366684605	1.27	4.0
-1.36	-1.16	41.1606366684605	-0.5	53.0
-1.36	-0.67	41.1606366684605	0.8	2.0
-1.31	-1.23	41.1606366684605	-0.73	36.0
-2.31	-1.52	41.1606366684605	0.79	2.0
-1.4	-0.51	41.1606366684605	0.48	44.0
-4.0	-2.6	41.1606366684605	-0.81	22.0
3.1	1.9	41.1606366684605	0.73	8.0
0.97	0.04	41.1606366684605	-0.51	11.0
-1.3	-0.42	41.1606366684605	0.43	38.0
-1.6	-0.36	41.1606366684605	0.66	9.0
-4.12	-2.93	87.2146307817798	-0.68	38.0
-2.82	-1.47	87.2146307817798	1.75	1.0
-0.72	0.4	87.2146307817798	1.03	20.0
-4.07	-2.37	87.2146307817798	0.25	37.0
-3.32	-3.63	87.2146307817798	-2.83	14.0
-0.77	-0.82	87.2146307817798	-0.61	36.0
-3.29	-2.53	87.2146307817798	-0.72	33.0
-3.16	-2.7	87.2146307817798	-1.46	15.0
2.38	1.69	87.2146307817798	0.92	11.0
-1.66	-1.32	87.2146307817798	-0.32	6.0
-1.5	-2.39	87.2146307817798	-2.21	45.0
-3.26	-1.87	87.2146307817798	-0.26	24.0
-2.33	-2.44	87.2146307817798	-1.74	41.0
-0.92	-0.79	55.7358925170068	-0.44	36.0
-2.4	-2.09	55.7358925170068	-1.13	12.0
-1.3	-1.05	55.7358925170068	-0.61	13.0
0.45	0.19	55.7358925170068	-0.2	2.0
-1.46	-2.84	55.7358925170068	-2.9	39.0
-1.39	-0.86	55.7358925170068	0.42	2.0
-0.44	-0.38	55.7358925170068	-0.22	39.0
-0.73	-1.42	55.7358925170068	-1.49	14.0
-1.92	-1.85	55.7358925170068	-1.04	47.0
-2.14	-1.35	55.7358925170068	-0.3	24.0
-1.45	0.02	55.7358925170068	1.43	3.0
2.48	0.22	55.7358925170068	-1.59	22.0
-1.5	-1.55	55.7358925170068	-0.67	3.0
-3.54	-1.95	55.7358925170068	0.35	47.0
-2.56	-1.59	55.7358925170068	-0.12	37.0
-3.76	-1.98	55.7358925170068	0.82	7.0
0.41	-0.51	55.7358925170068	-1.09	23.0
-5.45	-4.4	55.7358925170068	0.74	2.0
-5.4	-5.39	55.7358925170068	-1.41	2.0
-2.66	-1.51	55.7358925170068	-0.02	34.0
-1.49	-0.32	55.7358925170068	0.63	10.0
-2.44	-1.56	55.7358925170068	-0.19	36.0
-1.06	-1.03	55.7358925170068	-0.09	1.0
-4.75	-2.84	55.7358925170068	0.21	55.0
-3.12	-2.26	55.7358925170068	-0.56	53.0
-2.53	-1.42	55.7358925170068	0.02	27.0
1.28	1.6	55.7358925170068	1.24	6.0
-0.61	0.07	55.7358925170068	0.81	0.0
-5.71	-4.5	55.7358925170068	-1.47	41.0
-1.04	-0.8	35.1000110314396	-0.3	41.0
-4.2	-3.69	35.1000110314396	-2.31	18.0
-3.7	-3.8	35.1000110314396	-2.93	18.0
-1.7	-2.73	35.1000110314396	-2.55	50.0
-3.68	-3.86	35.1000110314396	-1.64	6.0
-2.18	-0.66	35.1000110314396	1.15	4.0
-2.5	-2.01	35.1000110314396	-0.9	33.0
-3.82	-3.49	35.1000110314396	-1.65	50.0
-3.77	-3.61	35.1000110314396	-2.23	50.0
-1.52	-0.62	35.1000110314396	0.78	3.0
1.5	1.67	35.1000110314396	1.24	37.0
-5.07	-3.39	35.1000110314396	-0.77	33.0
-1.82	-0.92	35.1000110314396	0.04	10.0
-1.81	-0.13	35.1000110314396	1.33	6.0
-0.51	0.47	35.1000110314396	1.09	6.0
-3.49	-2.67	35.1000110314396	-0.93	40.0
1.57	0.04	35.1000110314396	-1.12	28.0
-0.14	-0.44	35.1000110314396	-0.52	44.0
-0.67	0.16	35.1000110314396	0.65	29.0
-3.23	-3.53	35.1000110314396	-2.27	10.0
-2.51	-2.18	35.1000110314396	-1.05	10.0
-3.78	-2.68	35.1000110314396	-0.63	41.0
-3.98	-3.49	35.1000110314396	-1.76	53.0
-3.53	-3.05	35.1000110314396	-1.17	36.0
-4.37	-3.65	35.1000110314396	-1.7	36.0
-4.04	-3.31	35.1000110314396	-1.6	29.0
-3.3	-2.07	35.1000110314396	-0.22	36.0
-1.52	-0.63	52.96538161346042	0.31	38.0
-0.96	-1.83	52.96538161346042	-1.5	3.0
-3.6	-2.5	52.96538161346042	-0.85	19.0
-1.83	-2.13	52.96538161346042	-1.73	37.0
-3.08	-1.49	52.96538161346042	0.52	40.0
-3.84	-2.68	52.96538161346042	-0.72	32.0
-1.43	-2.14	52.96538161346042	-1.92	33.0
-0.48	-0.31	52.96538161346042	0.05	5.0
-1.19	0.11	52.96538161346042	1.31	57.0
-0.58	-1.05	52.96538161346042	-1.06	39.0
1.79	-0.22	52.96538161346042	-1.38	9.0
-2.36	-1.89	52.96538161346042	-0.88	37.0
-2.37	-1.44	52.96538161346042	-0.07	41.0
-1.14	-1.7	52.96538161346042	-1.62	13.0
-2.14	-2.0	52.96538161346042	-1.14	10.0
-2.38	-0.16	56.81814285714286	1.96	5.0
-2.26	-2.31	56.81814285714286	-1.09	7.0
0.3	0.73	56.81814285714286	0.7	28.0
0.52	0.58	47.31149027917178	0.27	1.0
-1.93	-1.51	47.31149027917178	-0.69	36.0
-1.16	-1.27	47.31149027917178	-0.62	3.0
-2.77	-2.18	47.31149027917178	-1.16	20.0
-2.95	-2.14	47.31149027917178	-0.48	50.0
-3.46	-2.57	47.31149027917178	-0.59	41.0
-1.22	-0.99	47.31149027917178	-0.58	17.0
-1.15	-1.44	47.31149027917178	-1.2	25.0
-0.58	-1.51	47.31149027917178	-1.6	3.0
-2.44	-0.81	47.31149027917178	0.78	32.0
1.24	0.13	47.31149027917178	-0.85	40.0
-5.27	-0.21	47.31149027917178	4.18	40.0
0.99	0.1	47.31149027917178	-0.81	51.0
-2.88	-1.98	47.31149027917178	-0.32	52.0
-3.82	-3.56	47.31149027917178	-1.66	39.0
-0.83	-1.65	47.31149027917178	-1.78	50.0
-3.24	-3.14	47.31149027917178	-1.68	28.0
-1.35	-1.51	47.31149027917178	-0.39	1.0
0.56	-0.39	47.31149027917178	-1.08	24.0
-0.22	-0.23	47.31149027917178	-0.26	26.0
-3.28	-3.43	47.31149027917178	-2.13	11.0
-4.46	-2.86	47.31149027917178	-0.15	50.0
-2.03	-0.7	22.1369387755102	0.53	25.0
-3.92	-3.47	22.1369387755102	-1.82	14.0
-1.28	-0.95	22.1369387755102	-0.26	48.0
-2.95	-3.94	22.1369387755102	-3.52	12.0
-0.34	-2.57	22.1369387755102	-3.58	51.0
0.07	-0.79	22.1369387755102	-1.24	39.0
-0.95	-0.64	22.1369387755102	-0.03	6.0
-2.08	-2.68	22.1369387755102	-2.05	32.0
-2.81	-2.56	22.1369387755102	-1.52	12.0
-1.91	-2.91	22.1369387755102	-2.46	8.0
-2.18	-2.69	22.1369387755102	-2.02	38.0
-4.15	-3.3	22.1369387755102	-1.41	22.0
-0.85	-0.98	22.1369387755102	-0.83	15.0
-1.82	-0.44	22.1369387755102	0.53	17.0
-2.68	-2.52	22.1369387755102	-1.3	41.0
-2.05	-2.1	22.1369387755102	-1.31	36.0
0.11	-1.25	22.1369387755102	-1.87	3.0
-4.18	-2.96	89.06186296824967	-0.93	21.0
-3.21	-2.35	89.06186296824967	-0.93	21.0
-0.44	-2.32	89.06186296824967	-3.12	50.0
-3.9	-2.57	89.06186296824967	-0.37	38.0
-2.59	-2.18	89.06186296824967	-0.91	38.0
-1.01	-1.15	89.06186296824967	-0.9	11.0
4.74	1.86	89.06186296824967	-1.27	41.0
-1.39	0.41	89.06186296824967	1.53	24.0
2.33	0.74	89.06186296824967	-1.05	51.0
-1.49	-1.52	89.06186296824967	-1.08	36.0
4.18	1.83	89.06186296824967	0.03	12.0
-0.71	-1.33	89.06186296824967	-1.39	50.0
-2.94	-2.49	89.06186296824967	-1.15	25.0
0.78	-0.6	89.06186296824967	-1.37	5.0
-2.12	-0.99	89.06186296824967	0.02	19.0
-2.43	-1.7	89.06186296824967	-0.33	50.0
-1.95	-1.21	89.06186296824967	-0.18	9.0
-0.62	-0.32	72.59245206006932	-0.05	24.0
0.0	-1.34	72.59245206006932	-1.98	36.0
-1.73	-2.19	72.59245206006932	-1.79	24.0
2.01	0.76	72.59245206006932	-0.63	3.0
-0.65	-1.1	72.59245206006932	-0.83	3.0
-2.74	-1.46	72.59245206006932	0.14	38.0
-0.09	-0.4	72.59245206006932	-0.43	3.0
-5.88	-5.13	72.59245206006932	-2.61	33.0
-1.91	-1.47	72.59245206006932	-0.54	33.0
1.11	0.43	72.59245206006932	-0.29	40.0
-0.6	-0.74	72.59245206006932	-0.62	20.0
-0.72	-0.48	72.59245206006932	-0.12	38.0
2.47	1.28	72.59245206006932	-0.05	23.0
-1.22	-1.73	72.59245206006932	-1.53	37.0
-0.61	-1.94	72.59245206006932	-2.15	8.0
-3.02	-2.81	72.59245206006932	-1.35	37.0
-1.96	-1.84	72.59245206006932	-1.17	36.0
-2.33	-3.07	72.59245206006932	-2.7	13.0
-0.99	-1.26	72.59245206006932	-1.01	50.0
-2.7	-3.01	72.59245206006932	-2.31	13.0
-0.01	0.29	72.59245206006932	0.45	52.0
1.26	-0.39	39.84181626908328	-1.98	2.0
-1.75	-0.76	39.84181626908328	0.28	33.0
-1.01	-0.48	39.84181626908328	0.23	6.0
-0.46	-0.48	39.84181626908328	-0.4	28.0
-2.95	-1.93	39.84181626908328	-0.36	38.0
-2.28	-1.03	39.84181626908328	0.5	8.0
-2.63	-1.19	39.84181626908328	0.48	42.0
-2.4	-1.91	39.84181626908328	-0.71	41.0
-4.66	-1.99	39.84181626908328	1.27	38.0
0.38	-0.25	39.84181626908328	-0.74	50.0
0.95	-0.4	39.84181626908328	-1.58	52.0
-2.56	-2.07	39.84181626908328	-0.95	37.0
-2.45	-2.06	39.84181626908328	-0.89	52.0
-1.98	-2.26	39.84181626908328	-1.62	24.0
-0.28	-0.72	39.84181626908328	-0.82	45.0
-4.29	-3.33	39.84181626908328	-1.61	17.0
-2.92	-3.48	39.84181626908328	-2.66	10.0
-1.35	-1.78	39.84181626908328	-1.58	40.0
-3.7	-3.1	39.84181626908328	-1.09	44.0
-2.22	-0.79	42.80818982387475	0.89	6.0
-0.74	-1.13	42.80818982387475	-1.05	51.0
-2.13	-1.58	42.80818982387475	-0.59	38.0
-1.48	-1.15	42.80818982387475	-0.53	27.0
-5.0	-3.5	42.80818982387475	-0.51	37.0
-3.94	-3.74	42.80818982387475	-1.84	40.0
-2.37	-2.88	42.80818982387475	-2.31	51.0
-0.88	-1.38	42.80818982387475	-1.33	54.0
-1.78	-0.33	42.80818982387475	1.48	0.0
-3.29	-2.2	42.80818982387475	-0.42	35.0
-3.87	-2.61	42.80818982387475	-0.24	48.0
-3.07	-2.12	42.80818982387475	-0.89	18.0
1.92	0.25	42.80818982387475	-1.34	46.0
1.31	0.52	42.80818982387475	-0.45	49.0
-3.27	-2.97	42.80818982387475	-1.3	37.0
-2.5	-2.54	42.80818982387475	-1.49	37.0
0.36	-0.11	42.80818982387475	-0.64	1.0
-1.98	-1.57	42.80818982387475	-0.6	42.0
0.72	0.3	42.80818982387475	-0.28	2.0
-1.6	-1.47	42.80818982387475	-0.83	43.0
-3.02	-3.33	42.80818982387475	-1.99	9.0
-2.4	-2.1	42.80818982387475	-1.24	12.0
-3.93	-3.76	42.80818982387475	-2.35	18.0
-2.37	-2.12	42.80818982387475	-1.2	40.0
-1.71	-1.77	42.80818982387475	-1.12	29.0
-4.27	-3.05	42.80818982387475	-0.78	37.0
-1.3	-0.59	42.80818982387475	0.32	51.0
-0.79	-0.53	42.80818982387475	-0.06	47.0
-1.96	-1.18	42.80818982387475	-0.17	26.0
-0.89	-0.9	42.80818982387475	-0.41	4.0
-0.43	-1.07	42.80818982387475	-1.02	4.0
-2.28	-0.74	42.80818982387475	0.79	35.0
-4.51	-2.93	42.80818982387475	-0.01	46.0
-1.72	-2.3	42.80818982387475	-1.64	7.0
-2.66	-2.6	42.80818982387475	-1.87	17.0
-1.9	-1.3	42.80818982387475	-0.2	54.0
-2.48	-3.43	42.80818982387475	-3.05	16.0
1.35	-1.04	42.80818982387475	-2.69	37.0
-3.76	-2.15	42.80818982387475	0.1	37.0
-1.04	-1.18	42.80818982387475	-0.9	26.0
-3.13	-1.34	58.97300697796683	0.73	34.0
-0.61	-0.06	58.97300697796683	0.48	48.0
-0.55	-0.3	58.97300697796683	0.02	9.0
1.2	-0.91	58.97300697796683	-2.37	37.0
-4.13	-3.87	58.97300697796683	-2.55	27.0
2.09	0.52	58.97300697796683	-0.95	36.0
-2.41	-0.92	58.97300697796683	0.45	11.0
-0.33	-0.52	58.97300697796683	-0.48	50.0
-1.42	-1.13	58.97300697796683	-0.08	4.0
3.39	1.39	58.97300697796683	-0.74	36.0
-2.95	-1.31	58.97300697796683	0.56	30.0
-1.58	-1.43	58.97300697796683	-0.84	26.0
1.74	0.53	58.97300697796683	-0.53	27.0
-0.98	-1.99	58.97300697796683	-1.8	5.0
0.09	-0.34	58.97300697796683	-0.57	39.0
-0.17	0.01	58.97300697796683	0.12	17.0
-0.19	-1.04	58.97300697796683	-1.41	25.0
0.46	0.05	58.97300697796683	-0.28	39.0
0.21	1.0	58.97300697796683	1.18	1.0
-1.83	-0.12	58.97300697796683	0.97	17.0
-2.01	-2.08	58.97300697796683	-1.32	37.0
-1.32	-0.99	58.97300697796683	-0.25	54.0
-2.85	-2.68	58.97300697796683	-1.35	29.0
-5.9	-4.96	58.97300697796683	-2.32	28.0
-1.29	-1.7	58.97300697796683	-1.36	51.0
-0.94	-0.71	58.97300697796683	-0.33	26.0
-2.98	-3.31	58.97300697796683	-1.9	6.0
1.63	0.78	58.97300697796683	-0.41	52.0
-0.88	-0.34	58.97300697796683	0.38	4.0
0.18	-0.74	58.97300697796683	-1.25	36.0
-3.27	-1.73	58.97300697796683	-0.11	23.0
-4.93	-3.66	58.97300697796683	-1.24	17.0
-2.23	-0.75	58.97300697796683	0.53	22.0
0.76	0.22	46.28044217687074	-0.34	32.0
1.01	-0.34	46.28044217687074	-1.4	45.0
-2.1	-2.48	46.28044217687074	-1.94	11.0
-2.58	-1.96	46.28044217687074	-0.61	38.0
-0.16	-0.74	46.28044217687074	-0.8	5.0
-3.7	-4.17	46.28044217687074	-3.3	12.0
-1.97	-0.8	46.28044217687074	0.47	40.0
-2.89	-1.52	46.28044217687074	0.05	24.0
-1.53	-1.15	46.28044217687074	-0.52	20.0
-2.43	-1.64	46.28044217687074	-0.2	7.0
-2.65	-1.73	46.28044217687074	-0.22	35.0
-3.7	-2.55	46.28044217687074	-0.85	25.0
1.63	0.25	46.28044217687074	-1.16	48.0
-2.44	-3.29	46.28044217687074	-2.97	51.0
-4.57	-2.17	46.28044217687074	0.3	24.0
-2.59	-1.46	46.28044217687074	-0.28	21.0
-2.03	-0.95	46.28044217687074	0.42	48.0
-0.69	-0.68	46.28044217687074	-0.47	24.0
-5.43	-3.61	46.28044217687074	-0.55	28.0
-2.45	-1.95	46.28044217687074	-0.68	50.0
-2.85	-2.18	46.28044217687074	-0.67	43.0
-4.27	-2.3	46.28044217687074	0.2	28.0
-2.18	-2.13	46.28044217687074	-1.24	26.0
-2.92	-2.67	46.28044217687074	-1.42	53.0
-2.03	-2.59	46.28044217687074	-2.15	52.0
-2.58	-2.04	46.28044217687074	-0.63	58.0
-4.5	-3.87	63.14140263248157	-1.91	24.0
-3.03	-2.0	63.14140263248157	-0.22	37.0
-2.26	-1.92	63.14140263248157	-1.01	36.0
-5.62	-3.61	63.14140263248157	-0.58	13.0
-3.97	-2.92	63.14140263248157	-0.83	37.0
-1.73	-2.76	63.14140263248157	-2.69	12.0
-1.38	-1.08	63.14140263248157	0.15	0.0
-1.37	-1.28	63.14140263248157	-0.9	14.0
-0.91	-0.59	63.14140263248157	-0.05	49.0
-2.41	-1.39	63.14140263248157	0.02	30.0
-2.79	-2.23	63.14140263248157	-1.11	12.0
0.5	-0.45	63.14140263248157	-1.08	28.0
-3.12	-3.33	63.14140263248157	-2.07	8.0
-0.5	-1.44	63.14140263248157	-1.7	48.0
-3.93	-2.76	63.14140263248157	-0.62	38.0
-1.46	-1.21	63.14140263248157	-0.6	40.0
-0.04	-0.55	63.14140263248157	-0.79	36.0
-5.87	-4.3	51.26448979591837	-1.42	41.0
-2.57	-2.27	51.26448979591837	-1.29	13.0
-2.06	-1.82	51.26448979591837	-0.52	4.0
0.97	0.46	51.26448979591837	-0.19	48.0
-0.67	-2.09	51.26448979591837	-2.67	36.0
-0.23	0.14	51.26448979591837	0.34	36.0
0.49	-0.95	51.26448979591837	-1.89	48.0
-0.97	-0.06	51.26448979591837	0.62	23.0
-2.66	-2.55	51.26448979591837	-1.59	13.0
-1.23	-2.6	51.26448979591837	-2.64	8.0
-0.31	-1.25	51.26448979591837	-1.62	52.0
-2.67	-1.64	51.26448979591837	-0.2	35.0
0.02	0.29	51.26448979591837	0.36	35.0
-1.05	-2.02	51.26448979591837	-2.24	36.0
2.62	0.67	51.26448979591837	-0.87	20.0
3.37	1.32	51.26448979591837	-0.66	29.0
-3.01	-2.23	51.26448979591837	-1.09	18.0
-3.0	-1.35	51.26448979591837	0.29	24.0
-2.01	-2.37	51.26448979591837	-1.71	49.0
-1.03	-1.09	51.26448979591837	-0.77	37.0
-0.67	-0.79	51.26448979591837	-0.59	52.0
-3.77	-2.81	51.26448979591837	-0.84	27.0
-1.74	-1.01	51.26448979591837	-0.15	22.0
-0.31	-1.08	51.26448979591837	-1.35	23.0
-4.05	-2.9	51.26448979591837	-0.68	41.0
-1.35	-0.6	51.26448979591837	0.7	3.0
0.22	-1.36	51.26448979591837	-2.2	34.0
-5.55	-4.46	51.26448979591837	-1.7	32.0
-0.91	-0.93	51.26448979591837	-0.7	12.0
-0.15	0.41	51.26448979591837	0.59	26.0
-0.82	-0.17	58.2939387755102	0.42	37.0
-0.91	0.33	58.2939387755102	1.23	5.0
-3.31	-3.51	58.2939387755102	-2.67	24.0
-4.43	-2.79	58.2939387755102	-0.3	35.0
-2.99	-1.93	58.2939387755102	-0.32	35.0
-5.21	-3.67	58.2939387755102	-1.35	23.0
-3.36	-2.85	58.2939387755102	-1.11	47.0
-1.89	-1.37	58.2939387755102	-0.42	29.0
-3.83	-3.2	58.2939387755102	-1.41	36.0
-0.71	1.35	58.2939387755102	2.31	25.0
-3.17	-2.02	58.2939387755102	-0.54	24.0
-0.94	-2.11	58.2939387755102	-2.31	50.0
-2.48	-2.38	58.2939387755102	-1.28	28.0
-1.33	-0.16	58.2939387755102	0.82	35.0
-5.29	-4.27	58.2939387755102	-1.4	47.0
-5.01	-4.24	58.2939387755102	-2.53	19.0
-0.88	-1.05	58.2939387755102	-0.79	9.0
-0.67	-1.09	58.2939387755102	-1.03	49.0
-0.3	0.01	58.2939387755102	0.3	3.0
-1.55	-0.99	58.2939387755102	-0.19	39.0
2.18	0.21	58.2939387755102	-1.48	37.0
-4.85	-3.35	58.2939387755102	-0.99	30.0
0.05	0.91	58.2939387755102	1.16	21.0
-0.11	-0.53	58.2939387755102	-0.7	48.0
-0.38	0.24	58.2939387755102	0.52	27.0
-0.95	-0.39	58.2939387755102	0.69	0.0
-2.19	-1.45	58.2939387755102	-0.35	29.0
-1.67	-0.63	58.2939387755102	0.57	46.0
-0.83	-2.02	58.2939387755102	-2.42	36.0
-3.81	-2.3	58.2939387755102	-0.08	36.0
-4.12	-2.31	69.53575057178043	0.46	53.0
-2.71	-2.12	69.53575057178043	-0.84	25.0
-0.28	-0.29	69.53575057178043	-0.17	47.0
-2.26	-1.75	69.53575057178043	-0.91	16.0
0.41	0.03	69.53575057178043	-0.38	2.0
-1.77	-1.51	69.53575057178043	-0.56	7.0
-1.54	-1.82	69.53575057178043	-1.28	8.0
1.54	0.68	69.53575057178043	-0.29	40.0
-1.72	-0.51	69.53575057178043	0.77	6.0
-2.21	-0.74	69.53575057178043	0.73	38.0
-2.71	-2.18	69.53575057178043	-1.1	23.0
-0.71	0.44	69.53575057178043	1.19	34.0
-0.87	-0.79	69.53575057178043	0.02	1.0
-3.75	-1.94	69.53575057178043	0.03	15.0
-1.95	-1.98	69.53575057178043	-1.37	38.0
-2.12	-1.09	69.53575057178043	-0.07	20.0
-3.1	-4.43	49.87841478696743	-4.26	13.0
1.29	-0.7	49.87841478696743	-2.1	37.0
-3.63	-2.37	49.87841478696743	-0.4	33.0
0.94	-0.78	49.87841478696743	-2.33	59.0
-0.92	-2.05	49.87841478696743	-2.2	25.0
-2.13	-2.37	49.87841478696743	-1.7	54.0
-1.46	-1.11	49.87841478696743	-0.59	17.0
0.68	-0.68	49.87841478696743	-1.6	24.0
-2.17	-1.79	49.87841478696743	-1.01	14.0
-1.9	-2.53	49.87841478696743	-1.97	9.0
-4.43	-3.99	49.87841478696743	-2.18	50.0
-2.47	-1.92	49.87841478696743	-1.04	15.0
-1.82	-2.56	49.87841478696743	-2.39	17.0
-1.3	-1.75	49.87841478696743	-1.51	47.0
-1.62	-1.88	49.87841478696743	-1.43	21.0
0.08	-0.48	58.21217418102846	-0.81	33.0
-1.17	-0.31	58.21217418102846	0.51	41.0
-2.6	-3.51	58.21217418102846	-3.08	11.0
-2.35	-0.52	58.21217418102846	1.24	43.0
-2.02	-0.65	58.21217418102846	0.37	17.0
-3.48	-2.61	58.21217418102846	-1.09	18.0
-2.69	-2.83	58.21217418102846	-1.81	24.0
-1.6	-0.86	58.21217418102846	-0.09	20.0
-0.74	0.12	58.21217418102846	0.89	52.0
-1.56	-0.57	58.21217418102846	0.37	26.0
-2.12	-2.28	58.21217418102846	-1.78	18.0
-0.89	0.29	58.21217418102846	1.27	50.0
-3.28	-2.43	58.21217418102846	-0.85	11.0
-1.52	-0.37	58.21217418102846	0.88	56.0
1.27	0.04	58.21217418102846	-0.96	4.0
-2.31	-1.18	58.21217418102846	1.53	1.0
1.83	0.89	58.21217418102846	-0.39	50.0
-3.35	-1.43	58.21217418102846	0.85	40.0
-3.87	-2.08	58.21217418102846	0.52	52.0
2.94	0.82	58.21217418102846	-1.58	50.0
-2.05	-1.8	58.21217418102846	-0.97	28.0
-2.65	-2.47	58.21217418102846	-1.44	28.0
-0.22	0.08	58.21217418102846	0.29	39.0
-3.29	-2.93	58.21217418102846	-1.34	28.0
-0.94	-0.04	58.21217418102846	0.9	0.0
0.11	-0.21	50.55267757826156	-0.48	25.0
-3.5	-4.12	50.55267757826156	-3.15	52.0
-2.58	-2.38	50.55267757826156	-1.18	53.0
-1.62	-1.08	50.55267757826156	-0.27	27.0
-5.25	-4.29	50.55267757826156	-2.0	40.0
0.51	-1.12	50.55267757826156	-2.08	39.0
-0.43	-1.99	50.55267757826156	-2.47	11.0
-0.43	-0.12	50.55267757826156	0.23	50.0
-2.07	-0.4	50.55267757826156	1.06	34.0
-0.55	-0.61	50.55267757826156	-0.58	0.0
-0.38	-0.39	50.55267757826156	-0.35	28.0
-0.97	-0.49	50.55267757826156	0.1	40.0
-0.16	0.28	50.55267757826156	0.41	0.0
-3.61	-0.9	50.55267757826156	1.79	40.0
-0.8	0.03	50.55267757826156	0.79	49.0
-2.55	-1.42	50.55267757826156	0.27	57.0
-3.43	-2.21	50.55267757826156	-0.45	24.0
-1.45	-0.59	50.55267757826156	0.32	39.0
-2.89	-2.12	50.55267757826156	-0.58	29.0
-2.61	-1.87	50.55267757826156	-0.72	24.0
-2.25	-2.37	50.55267757826156	-1.74	15.0
-1.96	-1.28	50.55267757826156	-0.23	38.0
0.37	0.36	50.55267757826156	0.06	1.0
-2.99	-2.12	50.55267757826156	-0.77	25.0
-3.4	-0.82	50.55267757826156	1.68	35.0
1.35	0.71	50.55267757826156	-0.17	3.0
-3.19	-1.46	50.55267757826156	1.15	5.0
2.4	0.69	50.55267757826156	-1.2	47.0
-3.19	-2.54	50.55267757826156	-1.02	35.0
-2.1	-2.03	50.55267757826156	-1.33	35.0
-2.97	-1.22	50.55267757826156	0.63	29.0
-2.7	-1.43	50.55267757826156	0.36	53.0
-3.99	-2.95	57.10580244951768	-0.79	54.0
-2.95	-1.59	57.10580244951768	-0.06	25.0
-2.65	-1.5	57.10580244951768	0.16	50.0
-3.59	-2.45	57.10580244951768	-0.3	51.0
-2.14	-1.02	57.10580244951768	0.19	25.0
-2.07	-0.32	57.10580244951768	1.05	24.0
-0.32	-0.07	57.10580244951768	0.21	48.0
-2.68	-1.4	57.10580244951768	0.25	33.0
-2.54	-1.42	57.10580244951768	0.18	49.0
-0.62	-0.98	57.10580244951768	-0.98	33.0
-5.3	-3.96	57.10580244951768	-1.15	30.0
-2.96	-2.47	57.10580244951768	-0.96	30.0
-2.01	-2.86	57.10580244951768	-2.37	32.0
-1.02	-0.9	57.10580244951768	-0.41	50.0
-1.18	-1.29	57.10580244951768	-0.93	23.0
-1.82	-3.35	57.10580244951768	-3.53	28.0
-0.8	-0.64	57.10580244951768	-0.21	53.0
-1.05	-2.31	57.10580244951768	-2.55	13.0
-3.56	-2.42	57.10580244951768	-0.61	11.0
1.17	0.84	57.10580244951768	0.18	49.0
1.6	-0.19	57.10580244951768	-1.84	49.0
-2.03	-1.53	57.10580244951768	-0.48	48.0
-1.8	-0.5	57.10580244951768	0.63	24.0
-1.98	-1.44	57.10580244951768	-0.39	48.0
-2.22	-1.46	57.10580244951768	-0.18	49.0
3.55	0.87	57.10580244951768	-0.85	12.0
3.96	1.03	57.10580244951768	-0.89	12.0
-0.48	0.32	57.10580244951768	0.73	23.0
-3.76	-1.25	57.10580244951768	1.59	51.0
-2.27	-1.99	57.10580244951768	-0.62	5.0
-1.69	-0.81	57.10580244951768	0.14	33.0
-2.79	-1.92	57.10580244951768	-0.56	27.0
-2.75	-1.63	57.10580244951768	0.01	36.0
-2.91	-2.89	57.10580244951768	-1.34	6.0
-2.39	-1.57	57.10580244951768	-0.16	52.0
-1.35	-1.1	43.7572225471385	-0.6	19.0
-1.68	0.38	43.7572225471385	1.62	21.0
-0.94	0.4	43.7572225471385	1.5	49.0
-4.91	-4.15	43.7572225471385	-2.03	40.0
-2.67	-3.33	43.7572225471385	-2.93	16.0
-1.97	-1.85	43.7572225471385	-1.3	17.0
-0.96	-0.71	43.7572225471385	-0.22	41.0
-0.65	-1.34	43.7572225471385	-1.48	52.0
-4.54	-3.33	43.7572225471385	-1.27	28.0
-1.51	-0.81	43.7572225471385	0.01	25.0
-0.33	-0.81	43.7572225471385	-0.75	2.0
-1.3	-1.53	43.7572225471385	-1.21	25.0
-4.16	-1.91	43.7572225471385	0.84	34.0
-3.09	-1.95	43.7572225471385	-0.52	20.0
-1.74	-1.97	43.7572225471385	-1.38	25.0
-0.17	0.12	43.7572225471385	0.34	51.0
-2.63	-1.88	43.7572225471385	-0.43	48.0
-3.67	-3.61	43.7572225471385	-2.29	45.0
-2.59	-1.86	43.7572225471385	-0.62	10.0
-3.0	-2.57	43.7572225471385	-1.27	41.0
-2.36	-1.26	27.27729143125173	-0.07	22.0
0.23	-1.35	27.27729143125173	-2.21	24.0
-2.24	-1.12	27.27729143125173	-0.12	15.0
-1.22	-0.85	27.27729143125173	-0.39	17.0
-0.19	-0.29	27.27729143125173	-0.25	45.0
-1.42	-0.42	27.27729143125173	0.47	27.0
-0.73	-1.58	27.27729143125173	-1.46	5.0
-5.13	-3.4	27.27729143125173	-0.24	37.0
-2.73	-2.38	27.27729143125173	-1.36	23.0
-2.14	-2.69	27.27729143125173	-1.04	1.0
2.78	-0.81	27.27729143125173	-3.33	24.0
-1.15	-0.61	27.27729143125173	-0.05	20.0
-2.0	-2.0	27.27729143125173	-1.41	20.0
-2.76	-1.64	27.27729143125173	0.03	45.0
-1.74	-1.19	27.27729143125173	-0.18	8.0
-3.34	-3.19	27.27729143125173	-1.64	46.0
-4.83	-3.32	27.27729143125173	-1.04	27.0
-2.17	-1.9	27.27729143125173	-0.93	48.0
-1.79	-1.5	27.27729143125173	-0.69	33.0
-2.85	-2.4	27.27729143125173	-0.95	52.0
-2.47	-2.91	27.27729143125173	-1.43	5.0
-2.17	-1.81	27.27729143125173	-0.76	9.0
-2.85	-1.71	27.27729143125173	-0.29	25.0
-1.02	0.36	27.27729143125173	1.45	42.0
-0.31	-0.54	27.27729143125173	-0.58	36.0
-0.59	-1.07	27.27729143125173	-1.07	52.0
-1.18	-0.76	27.27729143125173	-0.19	24.0
-2.96	-2.88	27.27729143125173	-1.87	17.0
-1.71	-1.04	34.60826816495099	-0.17	35.0
-1.86	-1.13	34.60826816495099	-0.17	36.0
-1.36	-1.27	34.60826816495099	-0.7	9.0
-0.97	-0.47	34.60826816495099	0.05	35.0
1.65	-0.44	34.60826816495099	-2.22	51.0
-2.78	-3.31	34.60826816495099	-1.74	4.0
-1.53	-1.86	34.60826816495099	-1.45	37.0
2.42	1.22	34.60826816495099	-0.1	27.0
3.52	1.1	34.60826816495099	-1.35	38.0
-0.45	0.21	34.60826816495099	0.68	7.0
-3.25	-1.57	34.60826816495099	0.6	50.0
0.07	-1.15	34.60826816495099	-1.86	52.0
-1.88	-2.52	34.60826816495099	-2.0	27.0
-2.96	-2.56	34.60826816495099	-1.52	14.0
-2.84	-2.51	34.60826816495099	-1.12	38.0
-5.06	-5.19	34.60826816495099	-3.65	16.0
-5.56	-5.78	34.60826816495099	-4.22	16.0
-2.65	-1.48	34.60826816495099	-0.08	24.0
-0.36	-0.78	34.60826816495099	-0.88	52.0
-0.25	-0.07	34.60826816495099	0.14	3.0
-4.89	-3.19	34.60826816495099	-0.48	37.0
-0.93	-1.22	34.60826816495099	-1.06	41.0
-2.04	-0.67	34.60826816495099	0.84	46.0
-2.57	-2.24	34.60826816495099	-1.01	9.0
1.86	-0.85	34.60826816495099	-2.18	11.0
-1.71	-1.73	14.36071539415205	-0.99	8.0
-0.74	-0.9	14.36071539415205	-0.7	54.0
1.28	0.28	14.36071539415205	-0.63	35.0
-2.32	-1.96	14.36071539415205	-1.19	14.0
0.62	0.48	14.36071539415205	0.28	6.0
0.33	0.14	14.36071539415205	-0.15	54.0
-0.02	-0.38	14.36071539415205	-0.54	44.0
-0.06	0.82	14.36071539415205	1.16	22.0
-1.39	-0.71	14.36071539415205	0.15	44.0
-0.54	-0.77	14.36071539415205	-0.67	46.0
0.92	0.45	14.36071539415205	-0.56	0.0
-3.55	-1.42	14.36071539415205	0.66	27.0
-1.58	-0.78	14.36071539415205	-0.04	19.0
-0.48	-0.7	14.36071539415205	-0.67	11.0
-1.62	-1.0	14.36071539415205	-0.21	32.0
0.16	-0.23	14.36071539415205	-0.51	50.0
-0.81	-1.27	14.36071539415205	-1.19	20.0
1.29	0.3	14.36071539415205	-0.61	37.0
0.78	1.25	14.36071539415205	1.25	15.0
-1.47	-1.18	58.46626888055927	-0.57	21.0
-2.32	-1.7	58.46626888055927	0.09	4.0
-4.34	-3.05	58.46626888055927	-1.08	26.0
-1.42	-0.61	58.46626888055927	0.36	48.0
1.1	0.66	58.46626888055927	0.08	20.0
0.08	-1.34	58.46626888055927	-1.83	5.0
-2.33	-0.95	58.46626888055927	0.41	24.0
-1.73	-2.09	58.46626888055927	-1.55	28.0
-2.27	-1.31	58.46626888055927	-0.33	19.0
0.31	0.6	58.46626888055927	0.63	8.0
3.06	0.79	58.46626888055927	-0.63	9.0
0.44	-0.28	58.46626888055927	-0.95	1.0
-1.8	-2.07	58.46626888055927	-1.65	33.0
-1.65	-0.39	58.46626888055927	0.95	49.0
-1.0	0.48	58.46626888055927	1.32	20.0
-1.98	-1.0	58.46626888055927	0.16	36.0
-0.36	-0.3	58.46626888055927	-0.13	42.0
-0.59	-0.93	58.46626888055927	-0.88	45.0
-1.81	-2.42	58.46626888055927	-1.95	25.0
-0.6	-0.4	58.46626888055927	-0.14	10.0
0.1	-0.13	58.46626888055927	-0.36	28.0
-2.73	-2.47	58.46626888055927	-1.06	8.0
-4.11	-3.11	26.91858678955453	-1.26	28.0
-0.51	-0.27	26.91858678955453	0.11	5.0
-4.84	-4.06	26.91858678955453	-1.76	29.0
-0.54	-0.29	26.91858678955453	0.11	5.0
-3.95	-3.01	26.91858678955453	-1.26	27.0
-2.13	-1.29	26.91858678955453	-0.37	13.0
0.88	0.26	55.23551248965492	-0.13	13.0
-0.13	-0.49	55.23551248965492	-0.56	15.0
-1.8	-0.71	55.23551248965492	0.55	48.0
-0.52	-1.1	55.23551248965492	-1.05	3.0
-1.01	-1.04	55.23551248965492	-0.72	36.0
-0.57	0.71	55.23551248965492	1.54	42.0
-0.56	-1.03	55.23551248965492	-0.99	18.0
-0.61	-1.18	55.23551248965492	-1.25	36.0
-3.86	-3.49	55.23551248965492	-1.99	30.0
-1.17	-1.92	55.23551248965492	-1.81	25.0
1.31	0.0	55.23551248965492	-1.21	49.0
-0.75	0.16	55.23551248965492	0.78	37.0
-2.08	0.11	55.23551248965492	1.39	15.0
-1.9	-1.06	55.23551248965492	0.51	4.0
-1.62	-0.45	55.23551248965492	0.85	50.0
-0.16	0.27	55.23551248965492	0.54	53.0
-0.22	-0.46	55.23551248965492	-0.4	8.0
-0.53	-0.43	55.23551248965492	-0.15	46.0
-1.0	-0.8	55.23551248965492	-0.25	7.0
-1.82	-1.35	55.23551248965492	-0.51	24.0
-1.46	-1.0	55.23551248965492	-0.35	30.0
1.79	1.22	55.23551248965492	0.21	47.0
-1.46	-1.29	55.23551248965492	-0.71	41.0
-2.29	-1.82	55.23551248965492	-0.72	26.0
-0.98	-0.26	55.23551248965492	0.5	44.0
-0.31	-0.75	43.1507086257442	-0.73	4.0
-3.49	-1.89	43.1507086257442	0.1	26.0
-2.96	-1.66	43.1507086257442	-0.27	18.0
-0.73	-1.32	43.1507086257442	-1.33	40.0
-3.77	-1.94	43.1507086257442	0.61	50.0
0.72	-1.36	43.1507086257442	-2.29	17.0
-0.29	-0.71	43.1507086257442	-0.88	29.0
-1.8	-2.08	43.1507086257442	-1.51	39.0
-1.8	-0.81	43.1507086257442	0.14	11.0
-0.3	-0.57	43.1507086257442	-0.63	13.0
-0.68	-0.66	43.1507086257442	-0.29	7.0
-1.2	-1.9	43.1507086257442	-1.9	29.0
[truncated: 514 more rows]
