# Supplementary material for: Influence of non-directional errors in anthropometric measurements and age estimation on anthropometric prevalence indicators
Source: PLoS One. 2024 Sep 4;19(9):e0304131. doi: 10.1371/journal.pone.0304131 (PMC11373794; doi:10.1371/journal.pone.0304131)
Supplement: S1 Dataset — Included are the child’s age in months (variable name ‘age’), z-score values for height-for-age (‘haz’), weight-for-height (‘whz’), weight-for-age (‘waz’) and survey weights (‘wt’). (ZIP) [file pone.0304131.s001.zip › S1_Dataset/anthro_data_20.csv]

age	haz	waz	whz	wt
47.0	-0.76	-2.04	-2.46	23.27427703245646
25.0	-2.04	-2.03	-1.33	23.27427703245646
6.0	-0.86	-1.62	-1.46	23.27427703245646
26.0	2.42	1.27	-0.04	23.27427703245646
14.0	-1.6	-0.93	-0.27	23.27427703245646
56.0	-4.16	-3.22	-1.06	23.27427703245646
35.0	-2.41	-3.01	-2.53	23.27427703245646
9.0	-2.91	-2.34	-0.78	23.27427703245646
19.0	-3.36	-1.55	0.18	23.27427703245646
46.0	-3.59	-3.05	-1.4	23.27427703245646
46.0	-3.62	-3.08	-1.43	23.27427703245646
7.0	-2.52	-3.66	-3.05	23.27427703245646
7.0	-1.38	-2.26	-1.95	23.27427703245646
52.0	-3.41	-3.19	-1.82	23.27427703245646
8.0	-2.43	-2.33	-1.08	23.27427703245646
9.0	-1.19	0.23	1.15	23.27427703245646
49.0	-3.88	-3.09	-1.16	23.27427703245646
7.0	-0.57	-1.49	-1.52	23.27427703245646
56.0	-2.82	-2.12	-0.53	23.27427703245646
36.0	-3.5	-2.88	-1.23	23.27427703245646
1.0	2.62	2.37	0.43	23.27427703245646
31.0	1.18	-0.36	-1.51	23.27427703245646
15.0	-2.26	-3.04	-2.78	23.27427703245646
48.0	-0.2	-1.43	-1.98	23.27427703245646
26.0	-2.56	-2.15	-0.93	23.27427703245646
40.0	-1.53	-0.4	0.69	23.27427703245646
14.0	-2.62	-2.5	-1.6	23.27427703245646
2.0	-0.51	0.48	1.3	23.27427703245646
1.0	-0.2	0.15	0.54	23.27427703245646
34.0	-3.04	-1.52	0.42	23.27427703245646
54.0	-3.23	-2.74	-1.07	23.27427703245646
20.0	-2.49	-2.24	-1.34	23.27427703245646
49.0	-1.81	-1.15	-0.07	23.27427703245646
19.0	-2.52	-0.9	0.44	23.27427703245646
34.0	-3.25	-4.19	-3.72	23.27427703245646
1.0	-1.22	-1.21	-0.06	23.27427703245646
1.0	-2.76	-1.3	1.76	23.27427703245646
42.0	-4.36	-4.39	-3.03	23.27427703245646
14.0	-3.39	-3.71	-2.89	23.27427703245646
35.0	-0.85	-1.52	-1.63	100.8477032083433
40.0	-1.45	-1.48	-0.96	100.8477032083433
12.0	-2.63	-3.3	-2.65	100.8477032083433
21.0	-4.39	-4.05	-2.78	100.8477032083433
21.0	-3.58	-3.1	-1.62	100.8477032083433
47.0	-5.62	-3.94	-0.82	100.8477032083433
27.0	-2.18	-2.06	-1.12	100.8477032083433
39.0	-0.26	-1.28	-1.72	100.8477032083433
57.0	-2.43	-1.99	-0.77	100.8477032083433
37.0	-1.0	-0.88	-0.5	100.8477032083433
11.0	-3.66	-4.25	-3.39	100.8477032083433
49.0	-0.12	0.06	0.22	100.8477032083433
4.0	-3.09	-2.68	-0.14	100.8477032083433
26.0	0.35	-1.0	-1.8	100.8477032083433
26.0	-3.46	-1.93	-0.15	100.8477032083433
51.0	-1.85	-0.25	1.32	100.8477032083433
36.0	-2.74	-2.98	-2.16	100.8477032083433
2.0	1.82	0.56	-1.13	100.8477032083433
59.0	-2.24	-2.84	-2.17	100.8477032083433
22.0	-2.16	-1.49	-0.49	100.8477032083433
57.0	-1.29	-1.46	-1.01	100.8477032083433
51.0	-1.68	-2.29	-1.9	100.8477032083433
17.0	-2.43	-2.12	-1.27	100.8477032083433
29.0	-2.13	-0.27	1.26	100.8477032083433
39.0	-4.86	-3.56	-1.06	100.8477032083433
8.0	-3.62	-2.93	-0.94	100.8477032083433
50.0	0.43	0.26	-0.01	100.8477032083433
25.0	-3.79	-3.11	-1.34	100.8477032083433
2.0	-1.27	-1.09	0.08	100.8477032083433
51.0	2.14	-0.18	-2.43	100.8477032083433
37.0	-1.06	-1.32	-1.12	100.8477032083433
10.0	-1.11	-0.87	-0.39	100.8477032083433
10.0	-1.92	-2.51	-2.06	100.8477032083433
53.0	-2.01	-0.23	1.52	43.70239000966184
22.0	-1.79	0.5	1.9	43.70239000966184
29.0	-0.15	-0.07	-0.09	43.70239000966184
37.0	0.06	0.06	0.06	43.70239000966184
29.0	-2.07	-0.75	0.54	43.70239000966184
57.0	-3.73	-1.62	1.09	43.70239000966184
23.0	-1.1	-0.9	-0.44	43.70239000966184
40.0	-1.57	-1.49	-0.94	43.70239000966184
12.0	-1.52	-1.61	-1.22	43.70239000966184
42.0	-3.63	-1.81	0.63	43.70239000966184
26.0	-4.73	-3.05	-0.73	43.70239000966184
26.0	-0.3	-0.47	-0.51	43.70239000966184
40.0	-1.7	-1.73	-1.19	43.70239000966184
0.0	0.51	-0.06	-1.05	43.70239000966184
26.0	-1.79	-1.56	-0.79	43.70239000966184
50.0	-1.66	-1.05	-0.06	43.70239000966184
16.0	-0.64	-0.28	0.01	43.70239000966184
30.0	1.74	-0.03	-1.43	43.70239000966184
27.0	-3.39	-1.34	0.69	43.70239000966184
22.0	-1.05	-0.59	-0.08	43.70239000966184
51.0	-2.23	-1.09	0.4	43.70239000966184
48.0	-2.68	-0.27	2.01	43.70239000966184
28.0	-1.85	-1.26	-0.32	43.70239000966184
30.0	-2.52	-1.48	-0.01	43.70239000966184
24.0	-1.03	-0.41	0.18	43.70239000966184
14.0	-0.14	-0.18	-0.18	43.70239000966184
53.0	-1.95	-1.14	0.09	43.70239000966184
13.0	-1.37	-0.85	-0.28	43.70239000966184
37.0	-3.37	-1.67	0.54	43.70239000966184
3.0	0.74	-0.97	-2.16	43.70239000966184
57.0	1.18	-0.27	-1.73	43.70239000966184
5.0	1.39	-1.76	-3.49	43.70239000966184
39.0	-2.21	-1.46	-0.25	43.70239000966184
18.0	-2.31	-1.86	-1.08	43.70239000966184
57.0	-2.0	-1.07	0.28	43.70239000966184
39.0	-2.96	-2.24	-0.63	43.70239000966184
25.0	-2.61	-2.27	-1.25	43.70239000966184
26.0	0.9	0.94	0.65	30.55494830927617
36.0	0.89	1.31	1.22	30.55494830927617
14.0	-2.79	0.24	2.08	30.55494830927617
1.0	-1.1	0.51	2.26	30.55494830927617
52.0	0.7	-0.27	-1.1	30.55494830927617
25.0	0.53	-0.64	-1.39	30.55494830927617
35.0	0.72	0.55	0.26	30.55494830927617
38.0	-1.39	-0.28	0.74	30.55494830927617
19.0	-1.28	-1.29	-0.9	30.55494830927617
52.0	1.97	0.69	-0.89	30.55494830927617
25.0	-0.28	-1.79	-2.47	30.55494830927617
6.0	-0.63	-0.88	-0.6	30.55494830927617
36.0	0.79	-0.57	-1.5	30.55494830927617
16.0	-2.32	-0.62	0.61	30.55494830927617
4.0	-1.52	0.66	2.26	30.55494830927617
43.0	-2.43	-0.99	0.62	30.55494830927617
18.0	-1.24	0.3	1.18	30.55494830927617
56.0	2.09	1.43	0.12	30.55494830927617
25.0	-0.35	-1.21	-1.54	30.55494830927617
1.0	-1.61	0.56	2.84	30.55494830927617
18.0	-2.89	-2.37	-1.37	30.55494830927617
56.0	-2.11	-1.87	-0.83	30.55494830927617
40.0	0.26	-0.45	-0.88	30.55494830927617
4.0	1.52	0.65	-0.24	30.55494830927617
35.0	0.53	-0.63	-1.37	30.55494830927617
5.0	-1.72	-1.73	-0.83	30.55494830927617
2.0	-1.23	-0.92	0.3	30.55494830927617
36.0	0.9	-0.19	-1.02	30.55494830927617
6.0	-0.34	-0.97	-0.96	30.55494830927617
21.0	0.26	-0.43	-0.84	30.55494830927617
59.0	-3.42	-3.06	-1.53	105.5343011292089
30.0	-3.08	-2.12	-0.4	105.5343011292089
4.0	1.73	1.86	1.12	105.5343011292089
49.0	-1.04	-0.48	0.25	105.5343011292089
18.0	-1.63	-0.37	0.53	105.5343011292089
37.0	1.34	0.3	-0.66	105.5343011292089
31.0	-1.02	-0.12	0.57	105.5343011292089
20.0	-1.98	-1.14	-0.2	105.5343011292089
38.0	-0.35	0.98	1.77	105.5343011292089
8.0	-0.4	-0.43	-0.23	105.5343011292089
13.0	-1.08	-1.29	-1.09	105.5343011292089
49.0	0.62	-0.69	-1.64	105.5343011292089
40.0	-3.36	-1.95	0.15	105.5343011292089
20.0	-1.46	-1.69	-1.31	47.98081726691024
46.0	0.87	0.06	-0.68	47.98081726691024
20.0	-0.51	-0.96	-0.94	47.98081726691024
9.0	-0.11	0.22	0.4	47.98081726691024
45.0	-0.09	1.08	1.71	47.98081726691024
16.0	-1.63	0.01	1.0	47.98081726691024
32.0	-2.54	-0.74	0.97	47.98081726691024
7.0	-0.71	-0.86	-0.57	47.98081726691024
27.0	-2.61	-0.8	0.88	47.98081726691024
22.0	-0.59	1.01	1.76	47.98081726691024
48.0	-2.45	-1.91	-0.69	47.98081726691024
48.0	-1.99	-0.69	0.79	47.98081726691024
0.0	0.02	1.47	2.1	47.98081726691024
26.0	-3.35	-2.62	-1.19	47.98081726691024
0.0	0.09	1.54	2.1	47.98081726691024
24.0	-2.32	-0.94	0.39	47.98081726691024
41.0	-3.51	-3.12	-1.31	36.90151125510339
13.0	-1.24	-0.27	0.38	36.90151125510339
4.0	-1.15	-1.89	-1.56	36.90151125510339
29.0	0.06	0.18	0.17	36.90151125510339
3.0	1.5	0.98	0.02	36.90151125510339
26.0	-1.74	-1.95	-1.35	36.90151125510339
4.0	-4.11	-4.72	-2.29	36.90151125510339
38.0	-0.23	-0.26	-0.22	36.90151125510339
22.0	-1.19	-0.12	0.65	36.90151125510339
1.0	-0.97	-0.43	0.74	36.90151125510339
43.0	-0.85	-0.46	0.08	36.90151125510339
5.0	0.03	-1.61	-2.18	36.90151125510339
43.0	-1.08	-0.59	0.08	36.90151125510339
14.0	-1.08	-0.91	-0.59	36.90151125510339
2.0	-0.98	-0.33	0.68	36.90151125510339
15.0	-1.57	-0.93	-0.3	36.90151125510339
18.0	-0.45	-0.95	-0.96	36.90151125510339
42.0	-0.96	-0.9	-0.51	36.90151125510339
23.0	-4.39	-3.95	-2.15	36.90151125510339
39.0	-2.72	-2.04	-0.74	36.90151125510339
42.0	-3.63	-1.66	0.83	36.90151125510339
32.0	-2.03	-1.04	0.15	36.90151125510339
7.0	-0.39	0.06	0.42	36.90151125510339
52.0	-1.65	-1.54	-0.83	36.90151125510339
26.0	-1.8	-1.45	-0.63	36.90151125510339
40.0	-1.35	-1.22	-0.71	57.46308991145877
11.0	0.23	-1.39	-2.03	57.46308991145877
36.0	0.34	0.05	-0.24	57.46308991145877
5.0	-0.16	-0.78	-0.86	57.46308991145877
19.0	-2.8	-2.09	-1.05	57.46308991145877
49.0	-0.32	-0.96	-1.15	57.46308991145877
28.0	-4.51	-4.13	-2.19	57.46308991145877
36.0	1.65	0.65	-0.4	57.46308991145877
20.0	-2.93	-1.62	-0.27	57.46308991145877
38.0	-5.32	-3.72	-0.96	57.46308991145877
16.0	-1.13	-2.12	-2.2	57.46308991145877
41.0	-1.73	-1.15	-0.23	57.46308991145877
48.0	1.26	0.89	0.2	57.46308991145877
24.0	-2.59	-2.28	-1.18	57.46308991145877
48.0	-2.31	-1.69	-0.44	57.46308991145877
49.0	1.26	0.91	0.21	57.46308991145877
30.0	-1.58	-1.39	-0.73	57.46308991145877
9.0	-2.22	-2.46	-1.55	57.46308991145877
38.0	-1.82	-2.05	-1.44	57.46308991145877
40.0	-2.56	-1.18	0.41	57.46308991145877
5.0	-1.66	-0.92	0.26	57.46308991145877
54.0	-2.35	-2.05	-0.95	57.46308991145877
28.0	-2.42	-1.85	-0.62	57.46308991145877
59.0	-0.92	-0.99	-0.72	57.46308991145877
38.0	-0.84	-1.1	-0.93	57.46308991145877
8.0	-0.66	-0.89	-0.67	57.46308991145877
35.0	-0.65	-1.42	-1.57	35.66335372973329
15.0	-0.67	-0.53	-0.34	35.66335372973329
39.0	-3.05	-0.82	1.38	35.66335372973329
50.0	-1.04	-1.54	-1.35	35.66335372973329
11.0	-0.03	0.18	0.25	35.66335372973329
46.0	3.72	1.98	-0.38	35.66335372973329
28.0	1.38	1.31	0.75	35.66335372973329
52.0	1.09	-0.55	-1.95	35.66335372973329
38.0	-1.92	-1.65	-0.89	35.66335372973329
19.0	-1.61	-1.4	-0.84	35.66335372973329
5.0	-0.03	0.14	0.28	35.66335372973329
16.0	-2.46	-1.44	-0.35	35.66335372973329
32.0	-3.36	-1.27	0.9	35.66335372973329
12.0	-1.65	-1.2	-0.53	35.66335372973329
24.0	-2.54	-2.43	-1.54	35.66335372973329
9.0	-1.55	-1.71	-1.11	35.66335372973329
17.0	-1.98	-1.25	-0.45	35.66335372973329
50.0	2.47	1.23	-0.48	35.66335372973329
25.0	-0.98	-0.75	-0.34	35.66335372973329
0.0	-2.43	-0.59	2.25	35.66335372973329
50.0	1.18	-0.1	-1.3	35.66335372973329
27.0	-1.78	-0.39	0.8	35.66335372973329
32.0	-3.36	-1.2	1.0	35.66335372973329
48.0	-2.34	-1.73	-0.52	26.34527933600911
12.0	-2.24	-3.19	-2.95	26.34527933600911
12.0	-2.1	-3.26	-3.04	26.34527933600911
37.0	-1.81	-1.97	-1.35	26.34527933600911
24.0	-1.28	-0.31	0.51	26.34527933600911
12.0	0.22	-0.72	-1.15	26.34527933600911
24.0	-4.6	-4.43	-2.77	26.34527933600911
41.0	-0.12	-1.1	-1.55	26.34527933600911
16.0	-2.72	-2.19	-1.15	26.34527933600911
30.0	-1.85	-0.96	0.1	26.34527933600911
49.0	0.42	-0.12	-0.56	26.34527933600911
38.0	-1.21	0.19	1.29	26.34527933600911
18.0	1.81	0.85	-0.09	26.34527933600911
3.0	-0.45	0.55	1.23	26.34527933600911
51.0	-4.8	-4.36	-2.5	26.34527933600911
12.0	-3.73	-3.67	-2.22	26.34527933600911
9.0	-1.1	-1.39	-1.04	26.34527933600911
21.0	-2.78	-1.71	-0.48	26.34527933600911
50.0	-1.75	-1.52	-0.71	26.34527933600911
17.0	-4.13	-3.22	-1.6	26.34527933600911
55.0	-2.36	-2.59	-1.69	26.34527933600911
28.0	-1.71	-1.68	-1.01	26.34527933600911
53.0	-0.46	-0.66	-0.59	26.34527933600911
58.0	-0.29	-1.28	-1.78	26.34527933600911
35.0	2.04	0.36	-1.1	26.34527933600911
9.0	-1.24	-0.88	-0.28	26.34527933600911
36.0	-3.13	-2.39	-0.66	26.34527933600911
19.0	-3.05	-3.28	-2.35	26.34527933600911
48.0	0.13	-0.57	-0.97	26.34527933600911
34.0	-4.44	-3.14	-0.84	26.34527933600911
36.0	-3.25	-3.12	-1.54	26.34527933600911
38.0	-3.55	-3.45	-2.12	84.09373879387809
3.0	-0.12	-0.95	-1.23	84.09373879387809
4.0	-0.19	0.21	0.46	84.09373879387809
24.0	-1.46	-0.73	0.06	84.09373879387809
0.0	1.61	1.81	0.48	84.09373879387809
34.0	-1.6	-1.62	-1.16	84.09373879387809
10.0	-1.37	-1.3	-0.78	84.09373879387809
56.0	-0.98	-0.24	0.57	84.09373879387809
23.0	-0.28	0.44	0.75	84.09373879387809
53.0	-1.21	-1.89	-1.82	84.09373879387809
27.0	-0.41	-0.01	0.21	84.09373879387809
3.0	0.01	0.03	0.09	84.09373879387809
46.0	-3.45	-2.32	-0.42	84.09373879387809
6.0	-0.77	-1.62	-1.49	84.09373879387809
50.0	-2.52	-1.27	0.4	84.09373879387809
13.0	-2.11	-1.62	-0.8	84.09373879387809
12.0	-1.33	-0.75	-0.17	84.09373879387809
40.0	-1.06	-1.61	-1.46	84.09373879387809
45.0	-3.96	-2.98	-0.89	84.09373879387809
14.0	-5.12	-4.59	-2.87	84.09373879387809
33.0	-0.46	-2.14	-2.77	84.09373879387809
0.0	-0.58	-0.62	-0.24	84.09373879387809
49.0	-1.23	-1.35	-0.92	84.09373879387809
5.0	-0.67	-0.01	0.61	84.09373879387809
36.0	-4.01	-1.78	0.94	84.09373879387809
36.0	-3.54	-1.32	1.15	84.09373879387809
44.0	-2.27	-0.7	0.91	84.09373879387809
50.0	-0.95	-0.63	-0.07	84.09373879387809
28.0	-1.01	-0.68	-0.24	84.09373879387809
8.0	-0.45	-0.12	0.25	84.09373879387809
27.0	-3.03	-3.24	-2.05	84.09373879387809
27.0	-3.23	-3.02	-1.82	84.09373879387809
44.0	-1.8	-0.89	0.25	43.96714945666194
41.0	-4.65	-3.18	-0.26	43.96714945666194
49.0	-1.13	-0.6	0.15	43.96714945666194
18.0	-2.21	-2.51	-1.96	43.96714945666194
18.0	-1.52	-1.96	-1.69	43.96714945666194
48.0	-3.34	-3.11	-1.75	43.96714945666194
13.0	-2.12	-2.15	-1.51	43.96714945666194
50.0	-2.24	-1.69	-0.5	43.96714945666194
24.0	-2.29	-1.61	-0.49	43.96714945666194
39.0	-2.62	-2.99	-2.02	43.96714945666194
9.0	-2.1	-2.34	-1.61	43.96714945666194
36.0	-1.08	-0.49	0.11	43.96714945666194
38.0	-1.71	-2.15	-1.85	43.96714945666194
24.0	-1.38	-1.4	-0.94	43.96714945666194
16.0	-3.21	-2.66	-1.54	43.96714945666194
30.0	-0.38	0.96	1.63	43.96714945666194
36.0	-3.83	-2.27	-0.03	43.96714945666194
19.0	-2.65	-1.64	-0.45	43.96714945666194
2.0	-1.0	-0.39	0.7	43.96714945666194
50.0	-2.93	-1.24	0.81	43.96714945666194
21.0	-3.27	-1.58	0.12	43.96714945666194
23.0	-1.89	-1.7	-0.98	43.96714945666194
35.0	-2.43	-1.92	-0.68	43.96714945666194
35.0	-2.16	-2.15	-1.45	43.96714945666194
1.0	-1.48	-0.39	1.51	43.96714945666194
47.0	-1.86	-1.59	-0.71	43.96714945666194
23.0	-2.64	-2.61	-1.61	43.96714945666194
41.0	-2.28	-0.48	1.2	43.96714945666194
42.0	-2.81	-2.19	-0.88	43.96714945666194
16.0	-1.88	-1.93	-1.43	43.96714945666194
7.0	-1.28	0.07	1.15	43.96714945666194
36.0	-0.41	-0.27	-0.05	43.96714945666194
14.0	-1.12	-1.17	-0.92	43.96714945666194
38.0	-2.53	-1.7	-0.42	43.96714945666194
36.0	0.13	-0.56	-0.96	43.96714945666194
39.0	-0.8	0.13	0.87	43.96714945666194
14.0	-1.87	-0.88	-0.02	43.96714945666194
35.0	-0.96	-1.02	-0.74	43.96714945666194
35.0	-1.33	-0.92	-0.29	43.96714945666194
57.0	-1.87	-0.8	0.57	60.11294180175391
14.0	-0.19	-0.37	-0.38	60.11294180175391
57.0	-0.84	-2.22	-2.74	60.11294180175391
27.0	-2.92	-2.86	-1.59	60.11294180175391
53.0	-2.43	-2.0	-0.75	60.11294180175391
16.0	-1.29	-0.95	-0.5	60.11294180175391
52.0	-0.1	-1.1	-1.61	60.11294180175391
17.0	-1.2	-1.94	-1.92	60.11294180175391
50.0	-1.86	-0.23	1.34	60.11294180175391
26.0	-2.76	-2.35	-1.07	60.11294180175391
51.0	-2.32	-2.68	-1.87	60.11294180175391
48.0	-2.84	-2.95	-1.78	60.11294180175391
20.0	-2.98	-3.4	-2.82	60.11294180175391
11.0	0.45	0.59	0.53	60.11294180175391
48.0	-1.08	-0.91	-0.38	60.11294180175391
27.0	-4.21	-2.16	0.13	60.11294180175391
14.0	-1.28	-1.61	-1.4	60.11294180175391
39.0	-0.68	-0.26	0.17	60.11294180175391
17.0	-1.66	-1.49	-0.97	60.11294180175391
23.0	-0.46	0.66	1.23	60.11294180175391
14.0	-3.27	-3.3	-2.32	60.11294180175391
38.0	-0.72	-1.05	-0.99	60.11294180175391
14.0	-1.53	-1.95	-1.72	60.11294180175391
16.0	-1.08	0.21	0.92	60.11294180175391
48.0	-1.05	-1.24	-0.92	60.11294180175391
39.0	0.19	-0.26	-0.54	60.11294180175391
2.0	-0.26	-0.39	-0.19	60.11294180175391
40.0	-2.56	-1.57	-0.09	60.11294180175391
4.0	-2.19	-1.25	0.59	60.11294180175391
23.0	0.3	0.69	0.66	60.11294180175391
36.0	-1.95	-1.43	-0.55	60.11294180175391
12.0	-4.75	-4.87	-3.6	60.11294180175391
35.0	-1.45	-1.15	-0.51	60.11294180175391
8.0	-0.5	0.5	1.06	60.11294180175391
13.0	-4.23	-3.17	-1.24	60.11294180175391
54.0	-1.74	-1.8	-1.15	42.37111972575407
47.0	-3.78	-3.42	-1.83	42.37111972575407
12.0	-2.38	-2.69	-2.06	42.37111972575407
50.0	1.26	-0.35	-1.7	42.37111972575407
11.0	-1.78	-3.28	-3.26	42.37111972575407
9.0	-0.92	-1.23	-0.95	42.37111972575407
20.0	-3.34	-0.73	1.19	42.37111972575407
27.0	-1.4	-1.66	-1.25	42.37111972575407
57.0	-2.9	-2.71	-1.48	42.37111972575407
24.0	-2.19	-2.12	-1.25	42.37111972575407
46.0	-2.35	-0.91	0.72	42.37111972575407
9.0	-1.15	-2.96	-3.2	42.37111972575407
58.0	-3.74	-2.72	-0.65	42.37111972575407
15.0	-0.38	-0.65	-0.62	42.37111972575407
37.0	-0.76	-0.31	0.16	42.37111972575407
12.0	-1.66	-1.98	-1.58	42.37111972575407
49.0	-0.4	-1.3	-1.59	42.37111972575407
29.0	-3.23	-2.83	-1.48	42.37111972575407
36.0	-0.58	-1.88	-2.28	42.37111972575407
28.0	-3.12	-4.3	-4.01	42.37111972575407
38.0	-3.59	-2.38	-0.38	42.37111972575407
25.0	-2.71	-0.41	1.37	42.37111972575407
3.0	-1.68	-1.22	0.04	42.37111972575407
53.0	-0.57	-0.86	-0.8	42.37111972575407
13.0	-1.03	-0.75	-0.4	42.37111972575407
24.0	-3.22	-3.36	-2.47	42.37111972575407
13.0	-2.12	-1.95	-1.27	42.37111972575407
42.0	-2.64	-2.32	-1.24	35.58957047387283
49.0	-4.4	-3.17	-0.48	35.58957047387283
35.0	0.67	-1.3	-2.52	35.58957047387283
53.0	-2.53	-2.26	-1.12	35.58957047387283
16.0	-2.32	-0.84	0.31	35.58957047387283
41.0	-0.92	-1.67	-1.68	35.58957047387283
41.0	-3.18	-2.68	-1.27	35.58957047387283
14.0	-1.86	-1.15	-0.39	35.58957047387283
44.0	-3.01	-1.6	0.24	35.58957047387283
14.0	-2.43	-1.02	0.19	35.58957047387283
25.0	-1.75	-0.54	0.55	35.58957047387283
55.0	-2.48	-2.63	-1.77	35.58957047387283
36.0	-0.68	-0.78	-0.62	35.58957047387283
11.0	-1.71	-2.77	-2.59	35.58957047387283
38.0	-1.64	-0.64	0.39	35.58957047387283
9.0	-0.34	0.1	0.39	35.58957047387283
33.0	-2.44	-1.65	-0.3	35.58957047387283
9.0	-1.05	-0.65	-0.13	35.58957047387283
14.0	-1.68	-2.49	-2.32	35.58957047387283
38.0	3.18	1.3	-0.75	35.58957047387283
41.0	-4.34	-4.68	-3.14	35.58957047387283
29.0	-2.91	-1.95	-0.33	35.58957047387283
50.0	-2.16	-1.9	-0.93	35.58957047387283
32.0	-3.1	-1.95	-0.26	35.58957047387283
2.0	-1.8	-2.32	-1.14	35.58957047387283
42.0	-1.28	-0.1	0.91	12.5443186483658
18.0	-1.25	-0.52	0.1	12.5443186483658
11.0	-1.86	-0.93	0.03	12.5443186483658
37.0	-2.78	-0.59	1.45	12.5443186483658
16.0	-3.46	-2.1	-0.54	12.5443186483658
29.0	-4.05	-2.35	0.04	12.5443186483658
6.0	0.45	0.68	0.65	12.5443186483658
53.0	-3.98	-2.81	-0.58	12.5443186483658
36.0	-2.9	-2.28	-0.73	12.5443186483658
36.0	-2.96	-2.7	-1.25	12.5443186483658
23.0	-0.38	-0.16	0.0	12.5443186483658
33.0	-1.93	-2.04	-1.5	12.5443186483658
8.0	-0.45	-0.63	-0.48	12.5443186483658
56.0	-2.04	-1.43	-0.27	12.5443186483658
40.0	-3.13	-2.05	-0.19	12.5443186483658
14.0	-1.18	-1.19	-0.9	12.5443186483658
9.0	0.41	-0.82	-1.32	12.5443186483658
39.0	-1.61	-0.94	-0.06	12.5443186483658
15.0	-1.17	-0.92	-0.55	12.5443186483658
29.0	-4.11	-3.04	-1.12	12.5443186483658
51.0	-2.84	-3.47	-2.91	12.5443186483658
23.0	-2.2	-2.17	-1.43	12.5443186483658
4.0	-0.51	-2.34	-2.86	12.5443186483658
1.0	-2.55	-1.71	1.07	12.5443186483658
5.0	-0.27	-1.41	-1.69	12.5443186483658
6.0	0.44	-0.15	-0.46	12.5443186483658
48.0	2.56	0.77	-1.25	99.78469880206528
37.0	-0.25	-0.23	-0.16	99.78469880206528
24.0	-2.1	-2.32	-1.71	99.78469880206528
43.0	-3.1	-2.52	-0.89	99.78469880206528
9.0	-1.49	-2.27	-1.97	99.78469880206528
39.0	-0.83	-0.82	-0.54	99.78469880206528
26.0	-5.34	-4.77	-3.2	99.78469880206528
42.0	-1.5	-0.75	0.18	99.78469880206528
5.0	0.62	0.81	0.7	99.78469880206528
48.0	-1.34	-1.21	-0.6	99.78469880206528
19.0	-2.87	-2.46	-1.38	99.78469880206528
54.0	-1.37	0.35	1.81	99.78469880206528
51.0	-1.86	-0.27	1.3	99.78469880206528
19.0	-1.88	-1.19	-0.39	99.78469880206528
30.0	-2.67	-0.59	1.29	99.78469880206528
56.0	-1.67	-0.96	0.14	99.78469880206528
46.0	-2.76	-2.33	-1.11	99.78469880206528
19.0	-4.52	-3.97	-2.13	99.78469880206528
30.0	-2.94	-2.45	-1.15	99.78469880206528
5.0	-0.96	-1.46	-1.09	99.78469880206528
52.0	-3.3	-2.43	-0.68	99.78469880206528
39.0	-2.34	-2.19	-1.17	99.78469880206528
4.0	0.75	-2.13	-3.58	99.78469880206528
24.0	-1.0	-1.52	-1.4	99.78469880206528
15.0	-3.75	-3.75	-2.46	99.78469880206528
51.0	-1.41	-0.85	0.03	99.78469880206528
40.0	-3.08	-1.84	-0.09	99.78469880206528
12.0	-4.19	-3.36	-1.49	99.78469880206528
59.0	-2.15	-1.05	0.46	99.78469880206528
24.0	-1.08	-1.36	-1.1	99.78469880206528
58.0	-2.75	-2.54	-1.36	99.78469880206528
59.0	-1.12	-0.38	0.44	99.78469880206528
16.0	0.31	-0.36	-0.61	99.78469880206528
51.0	-1.11	-1.31	-0.94	99.78469880206528
37.0	0.0	-1.28	-1.89	99.78469880206528
17.0	-2.82	-1.96	-0.77	99.78469880206528
28.0	-1.31	-0.18	0.7	99.78469880206528
39.0	-0.39	0.03	0.4	99.78469880206528
51.0	-0.41	-1.31	-1.66	107.2847341923422
29.0	-3.58	-3.2	-1.77	107.2847341923422
39.0	-1.13	-0.5	0.17	107.2847341923422
18.0	-1.98	-1.55	-0.83	107.2847341923422
43.0	-2.12	-1.46	-0.32	107.2847341923422
5.0	-0.11	0.8	1.21	107.2847341923422
32.0	-0.15	0.02	0.07	107.2847341923422
49.0	-1.18	-0.48	0.36	107.2847341923422
23.0	-2.98	-2.16	-0.9	107.2847341923422
48.0	-1.97	-1.95	-1.21	107.2847341923422
27.0	-2.2	-2.15	-1.35	107.2847341923422
51.0	-1.36	-1.4	-0.85	107.2847341923422
28.0	-1.66	-0.93	-0.03	107.2847341923422
49.0	-1.98	-2.34	-1.8	107.2847341923422
21.0	-2.67	-3.14	-2.38	107.2847341923422
45.0	-0.52	-0.3	0.04	107.2847341923422
46.0	-1.08	-0.94	-0.44	107.2847341923422
19.0	-2.09	-1.86	-1.19	107.2847341923422
51.0	-3.34	-3.18	-1.86	107.2847341923422
16.0	-3.37	-2.5	-1.03	107.2847341923422
50.0	-1.6	-1.63	-0.98	107.2847341923422
23.0	-1.91	-1.75	-0.99	107.2847341923422
28.0	-1.44	-2.17	-1.92	107.2847341923422
34.0	-2.08	-1.54	-0.49	107.2847341923422
35.0	-2.66	-1.67	-0.26	78.7826984469939
3.0	-1.68	-1.09	0.29	78.7826984469939
40.0	-2.48	-1.31	0.21	78.7826984469939
8.0	0.08	0.5	0.67	78.7826984469939
15.0	-3.66	-3.2	-1.7	78.7826984469939
24.0	0.33	-1.61	-2.65	78.7826984469939
3.0	-0.48	-0.4	-0.05	78.7826984469939
42.0	-0.89	-1.17	-0.96	78.7826984469939
17.0	-1.53	-1.83	-1.53	78.7826984469939
40.0	-1.22	-0.78	-0.13	78.7826984469939
22.0	0.28	0.31	0.15	78.7826984469939
3.0	-0.38	-0.95	-0.9	78.7826984469939
48.0	-0.34	0.35	0.85	78.7826984469939
5.0	1.18	0.07	-0.72	78.7826984469939
16.0	-2.1	-2.49	-2.11	40.89528468423217
48.0	-2.52	-2.31	-1.15	40.89528468423217
26.0	-2.83	-1.65	-0.1	40.89528468423217
1.0	0.29	-0.39	-0.95	40.89528468423217
49.0	-3.21	-1.58	0.53	40.89528468423217
9.0	-0.78	-0.94	-0.68	40.89528468423217
44.0	-2.05	-0.82	0.56	40.89528468423217
22.0	-4.11	-3.52	-1.77	40.89528468423217
14.0	-0.23	-1.02	-1.29	40.89528468423217
16.0	-1.52	-1.32	-0.86	40.89528468423217
43.0	-1.67	-2.27	-1.89	40.89528468423217
10.0	-2.99	-2.77	-1.59	40.89528468423217
50.0	-1.1	-1.34	-1.03	40.89528468423217
27.0	-0.86	-0.63	-0.29	40.89528468423217
46.0	-0.67	-0.54	-0.2	40.89528468423217
5.0	-0.84	-2.34	-2.43	40.89528468423217
59.0	-4.43	-3.67	-1.29	40.89528468423217
32.0	-5.71	-4.97	-2.46	40.89528468423217
47.0	-0.96	-1.38	-1.19	40.89528468423217
14.0	-1.22	-2.1	-2.14	40.89528468423217
57.0	-2.46	-2.59	-1.59	40.89528468423217
24.0	-2.51	-2.75	-2.03	40.89528468423217
39.0	-3.07	-2.58	-1.22	40.89528468423217
58.0	-2.71	-2.62	-1.53	40.89528468423217
18.0	-5.27	-3.98	-1.78	40.89528468423217
18.0	-1.49	-1.23	-0.71	40.89528468423217
18.0	-1.48	-2.68	-2.69	40.89528468423217
37.0	-1.59	-1.06	-0.28	40.89528468423217
55.0	-0.91	-0.68	-0.2	39.77433642729196
33.0	-1.63	-0.99	-0.14	39.77433642729196
5.0	0.23	-1.35	-1.97	39.77433642729196
24.0	-1.25	-1.34	-0.94	39.77433642729196
5.0	1.35	-0.17	-1.16	39.77433642729196
49.0	-1.6	-2.08	-1.65	39.77433642729196
24.0	0.92	-1.18	-2.52	39.77433642729196
32.0	-0.33	-1.45	-1.89	39.77433642729196
11.0	-1.85	-1.69	-0.99	39.77433642729196
49.0	-0.37	-0.77	-0.83	39.77433642729196
37.0	-1.49	-0.31	0.72	39.77433642729196
12.0	0.53	0.1	-0.18	39.77433642729196
49.0	-0.43	-0.85	-0.9	39.77433642729196
38.0	-2.07	-1.89	-0.99	39.77433642729196
8.0	-1.59	-2.67	-2.4	39.77433642729196
39.0	-0.52	-0.99	-1.03	154.5860573459891
25.0	0.15	-0.34	-0.71	154.5860573459891
16.0	0.38	-1.53	-2.29	154.5860573459891
56.0	-3.06	-2.88	-1.43	154.5860573459891
48.0	-1.31	-1.69	-1.4	154.5860573459891
27.0	-1.59	-2.01	-1.68	154.5860573459891
29.0	-0.9	-0.75	-0.43	154.5860573459891
44.0	2.85	1.27	-0.65	154.5860573459891
13.0	-4.26	-3.17	-1.23	154.5860573459891
40.0	-2.4	-2.11	-1.16	154.5860573459891
15.0	-2.33	-2.33	-1.64	154.5860573459891
47.0	-1.28	-1.71	-1.45	154.5860573459891
28.0	-1.91	-1.43	-0.49	154.5860573459891
38.0	1.93	0.52	-0.83	30.73046979157578
25.0	-2.26	-1.99	-1.09	30.73046979157578
0.0	-0.68	-0.19	0.66	30.73046979157578
26.0	-3.03	-2.51	-1.07	30.73046979157578
40.0	-3.4	-2.28	-0.25	30.73046979157578
40.0	-1.67	-2.2	-1.8	30.73046979157578
44.0	-0.75	-0.87	-0.62	30.73046979157578
23.0	-2.08	-2.05	-1.35	30.73046979157578
17.0	-2.57	-2.63	-1.98	30.73046979157578
50.0	0.15	-0.57	-1.02	30.73046979157578
42.0	-1.42	-1.79	-1.51	30.73046979157578
3.0	0.12	0.24	0.22	30.73046979157578
6.0	-2.28	-2.06	-0.79	30.73046979157578
38.0	-2.26	-1.94	-1.04	30.73046979157578
44.0	1.35	-0.85	-2.49	30.73046979157578
38.0	-4.11	-3.98	-2.07	30.73046979157578
49.0	0.32	-0.31	-0.77	30.73046979157578
22.0	-3.08	-2.08	-0.78	30.73046979157578
6.0	-1.33	-2.34	-1.99	30.73046979157578
21.0	-3.61	-2.62	-0.96	30.73046979157578
57.0	-1.35	-1.32	-0.73	30.73046979157578
40.0	0.57	-0.29	-0.91	30.73046979157578
13.0	2.51	1.14	0.06	30.73046979157578
51.0	-1.09	-2.53	-2.81	30.73046979157578
38.0	-2.89	-3.1	-1.9	30.73046979157578
18.0	-2.19	-3.1	-2.76	30.73046979157578
44.0	-1.62	-0.18	1.17	30.73046979157578
24.0	-1.63	-1.04	-0.24	30.73046979157578
21.0	0.0	-1.04	-1.47	30.73046979157578
39.0	-1.77	-1.42	-0.68	27.35311508454963
5.0	-0.2	0.67	1.12	27.35311508454963
38.0	-0.35	-1.67	-2.17	27.35311508454963
6.0	-0.25	-1.84	-2.26	27.35311508454963
23.0	-1.26	-1.07	-0.57	27.35311508454963
11.0	-3.17	-3.05	-1.89	27.35311508454963
52.0	-2.09	-1.89	-0.91	27.35311508454963
29.0	-0.53	-0.47	-0.35	27.35311508454963
12.0	0.08	-0.04	-0.12	27.35311508454963
29.0	-1.84	-0.65	0.52	27.35311508454963
46.0	-2.98	-2.69	-1.26	27.35311508454963
24.0	-3.35	-3.1	-1.69	27.35311508454963
11.0	-2.44	-1.49	-0.27	27.35311508454963
19.0	-0.94	0.2	0.89	27.35311508454963
16.0	-2.05	-0.73	0.29	27.35311508454963
44.0	0.07	0.01	-0.03	27.35311508454963
18.0	-0.26	0.51	0.87	27.35311508454963
11.0	-1.87	-1.89	-1.26	27.35311508454963
29.0	-2.02	-3.02	-2.84	27.35311508454963
39.0	-0.9	-1.89	-2.13	27.35311508454963
26.0	-1.97	-2.2	-1.62	27.35311508454963
59.0	-2.12	-3.0	-2.75	27.35311508454963
32.0	-1.43	-2.04	-1.94	27.35311508454963
25.0	-1.85	-1.02	-0.03	27.35311508454963
19.0	-1.43	-0.92	-0.29	27.35311508454963
20.0	0.19	0.18	0.07	27.35311508454963
22.0	-3.09	-2.02	-0.67	27.35311508454963
26.0	-2.7	-1.36	0.2	25.68935100512114
57.0	-0.66	-1.17	-1.25	25.68935100512114
36.0	-2.4	-1.34	0.08	25.68935100512114
5.0	0.16	-0.64	-0.94	25.68935100512114
57.0	-2.35	-2.26	-1.3	25.68935100512114
18.0	-1.47	-1.64	-1.3	25.68935100512114
53.0	-4.15	-4.45	-3.1	25.68935100512114
18.0	-2.97	-2.99	-2.02	25.68935100512114
33.0	-0.63	-0.15	0.25	25.68935100512114
9.0	-0.66	-0.11	0.37	25.68935100512114
55.0	-0.45	-1.67	-2.17	25.68935100512114
29.0	-1.71	-1.7	-1.03	25.68935100512114
0.0	-1.69	0.55	2.68	25.68935100512114
17.0	-0.58	-0.21	0.12	25.68935100512114
38.0	1.4	0.54	-0.35	25.68935100512114
28.0	-2.43	-1.84	-0.59	25.68935100512114
2.0	-2.19	-1.46	0.64	25.68935100512114
50.0	-3.68	-2.14	0.23	25.68935100512114
34.0	-3.3	-2.31	-0.58	25.68935100512114
36.0	0.66	1.89	2.19	25.68935100512114
11.0	-0.94	0.03	0.65	25.68935100512114
10.0	-1.86	-2.03	-1.38	25.68935100512114
38.0	-1.53	-1.3	-0.63	25.68935100512114
4.0	-0.54	-0.88	-0.65	25.68935100512114
26.0	-2.78	-1.54	0.01	25.68935100512114
30.0	-2.37	-0.39	1.31	25.68935100512114
52.0	-3.3	-1.78	0.36	25.68935100512114
25.0	-1.46	-1.39	-0.83	25.68935100512114
1.0	-0.91	-0.89	-0.03	25.68935100512114
37.0	-0.03	-0.6	-0.87	25.68935100512114
25.0	-0.14	-0.27	-0.34	25.68935100512114
51.0	-0.98	-1.1	-0.74	25.68935100512114
4.0	0.78	0.39	-0.07	25.68935100512114
35.0	-2.36	-2.04	-0.92	25.68935100512114
2.0	-0.84	-0.24	0.68	25.68935100512114
51.0	-0.27	-0.67	-0.77	25.68935100512114
29.0	-1.55	-1.63	-1.08	25.68935100512114
44.0	-1.53	-0.12	1.19	25.68935100512114
20.0	-0.82	-1.25	-1.13	25.68935100512114
34.0	-1.78	-1.48	-0.78	25.68935100512114
11.0	-0.07	-1.84	-2.51	25.68935100512114
33.0	0.17	-0.36	-0.72	33.18634606109006
17.0	0.08	-1.09	-1.57	33.18634606109006
39.0	-0.75	0.03	0.69	33.18634606109006
27.0	-2.06	-1.32	-0.22	33.18634606109006
41.0	-0.29	-0.11	0.11	33.18634606109006
57.0	-2.47	-1.63	-0.15	33.18634606109006
28.0	-3.03	-2.01	-0.48	33.18634606109006
45.0	1.62	0.99	0.05	33.18634606109006
30.0	-0.28	0.26	0.48	33.18634606109006
28.0	-2.58	-1.99	-0.68	33.18634606109006
8.0	-0.24	-1.04	-1.16	33.18634606109006
45.0	-0.47	-0.55	-0.4	33.18634606109006
29.0	-2.13	-1.92	-0.96	33.18634606109006
37.0	-2.19	-1.21	0.0	33.18634606109006
16.0	-1.5	-2.96	-3.1	33.18634606109006
51.0	1.9	0.4	-1.2	33.18634606109006
28.0	1.63	0.13	-1.13	33.18634606109006
20.0	1.54	0.42	-0.5	33.18634606109006
47.0	-0.65	-0.37	0.05	33.18634606109006
33.0	-1.67	-0.62	0.41	33.18634606109006
39.0	-1.31	-0.2	0.76	33.18634606109006
11.0	-1.78	-2.12	-1.69	33.18634606109006
11.0	-2.08	-2.65	-2.11	33.18634606109006
24.0	0.87	-0.04	-0.74	33.18634606109006
27.0	-0.07	0.34	0.48	33.18634606109006
18.0	-0.62	-0.39	-0.14	33.18634606109006
39.0	-2.46	-0.78	0.92	33.18634606109006
17.0	1.4	0.79	0.21	33.18634606109006
13.0	-1.42	-0.15	0.67	33.18634606109006
39.0	1.61	0.57	-0.5	33.18634606109006
24.0	-2.73	-1.6	-0.25	33.18634606109006
51.0	-0.46	-0.33	-0.07	33.18634606109006
51.0	-0.62	-1.11	-1.11	33.18634606109006
24.0	-1.28	-0.57	0.14	41.49189103384265
2.0	0.78	-0.91	-2.3	41.49189103384265
46.0	-0.93	-0.58	-0.02	41.49189103384265
7.0	-0.41	-1.34	-1.44	41.49189103384265
6.0	0.02	-0.85	-1.08	41.49189103384265
43.0	-2.21	-2.36	-1.71	41.49189103384265
42.0	-0.04	-0.38	-0.51	41.49189103384265
42.0	-3.68	-2.08	0.16	41.49189103384265
26.0	-3.65	-2.97	-1.2	41.49189103384265
31.0	0.26	0.84	1.01	41.49189103384265
18.0	-0.71	-0.99	-0.85	41.49189103384265
53.0	-1.24	-1.42	-1.04	41.49189103384265
25.0	-0.31	0.45	0.81	41.49189103384265
46.0	-0.29	-0.4	-0.32	41.49189103384265
22.0	-1.41	-1.23	-0.69	41.49189103384265
37.0	-1.04	-1.74	-1.79	41.49189103384265
4.0	0.85	0.17	-0.43	41.49189103384265
39.0	-1.73	-0.93	0.07	41.49189103384265
0.0	-2.18	0.9	3.91	41.49189103384265
34.0	-2.03	-2.35	-1.66	41.49189103384265
46.0	-3.59	-2.88	-0.91	41.49189103384265
29.0	-1.0	-0.72	-0.31	41.49189103384265
0.0	-0.38	-1.52	-2.11	41.49189103384265
38.0	0.8	-0.89	-2.02	41.49189103384265
24.0	-4.13	-3.71	-1.96	41.49189103384265
24.0	-3.98	-3.46	-1.7	41.49189103384265
40.0	-0.96	-1.43	-1.37	41.49189103384265
56.0	0.47	-0.62	-1.5	41.49189103384265
6.0	-1.03	-1.22	-0.76	41.49189103384265
29.0	1.23	-0.27	-1.35	41.49189103384265
39.0	-0.26	-0.74	-0.89	41.49189103384265
5.0	-2.85	-2.19	-0.26	41.49189103384265
25.0	3.97	2.78	1.15	41.49189103384265
49.0	-1.32	-0.33	0.75	41.49189103384265
12.0	-2.76	-3.21	-2.39	41.49189103384265
53.0	-0.46	-0.8	-0.79	41.49189103384265
26.0	-3.02	-2.31	-0.95	41.49189103384265
19.0	-1.45	-1.37	-0.9	41.49189103384265
40.0	-2.15	-1.05	0.23	70.01461223381826
3.0	-1.97	-1.57	-0.01	70.01461223381826
39.0	-2.95	-2.88	-1.81	70.01461223381826
37.0	-0.91	-1.67	-1.71	70.01461223381826
0.0	-2.08	-1.23	0.58	70.01461223381826
37.0	-0.86	-1.51	-1.52	70.01461223381826
10.0	-2.36	-1.31	-0.07	70.01461223381826
40.0	-1.65	-1.55	-0.87	70.01461223381826
6.0	-0.56	-0.25	0.18	70.01461223381826
28.0	-2.47	-0.47	1.24	70.01461223381826
41.0	-1.59	-0.67	0.34	70.01461223381826
1.0	0.31	0.39	0.25	70.01461223381826
0.0	-0.72	-0.57	-0.04	70.01461223381826
43.0	-2.84	-1.45	0.29	70.01461223381826
20.0	-2.36	-1.25	-0.12	70.01461223381826
48.0	1.27	0.09	-1.02	70.01461223381826
18.0	0.66	-0.72	-1.48	70.01461223381826
30.0	-1.67	-0.37	0.74	70.01461223381826
36.0	-2.81	-2.25	-0.77	70.01461223381826
8.0	0.22	-1.09	-1.55	70.01461223381826
44.0	-0.94	-1.18	-0.92	70.01461223381826
11.0	-0.12	-1.23	-1.6	70.01461223381826
38.0	2.1	1.27	0.14	70.01461223381826
16.0	1.82	0.67	-0.21	70.01461223381826
1.0	-0.72	0.01	0.96	70.01461223381826
49.0	1.44	0.63	-0.39	70.01461223381826
36.0	-2.12	-1.31	-0.21	70.01461223381826
0.0	0.33	-0.46	-1.31	70.01461223381826
45.0	-2.03	-1.54	-0.49	70.01461223381826
37.0	-0.12	-0.35	-0.42	70.01461223381826
45.0	-0.44	-0.38	-0.15	70.01461223381826
6.0	0.34	-0.6	-0.99	70.01461223381826
58.0	-1.92	-0.86	0.52	70.01461223381826
23.0	0.37	0.0	-0.32	70.01461223381826
34.0	-0.58	-0.79	-0.73	70.01461223381826
9.0	-2.87	-2.84	-1.64	70.01461223381826
44.0	-2.08	-0.65	0.83	70.01461223381826
21.0	-1.86	-1.68	-1.02	70.01461223381826
3.0	-1.75	-1.5	-0.05	60.37957385301758
43.0	-1.08	-0.75	-0.18	60.37957385301758
12.0	-0.08	-0.39	-0.51	60.37957385301758
34.0	0.05	-1.2	-1.82	60.37957385301758
5.0	4.71	2.0	-0.19	60.37957385301758
51.0	1.18	-0.06	-1.26	60.37957385301758
29.0	-1.65	-1.15	-0.39	60.37957385301758
1.0	5.47	2.27	-1.84	60.37957385301758
50.0	-2.45	-3.0	-2.43	60.37957385301758
9.0	-0.76	-1.84	-1.91	60.37957385301758
52.0	-1.44	-2.49	-2.56	60.37957385301758
25.0	-3.4	-1.71	0.07	60.37957385301758
14.0	5.32	0.78	-2.35	60.37957385301758
47.0	-1.29	-1.17	-0.58	60.37957385301758
19.0	-1.14	-1.9	-1.84	60.37957385301758
50.0	0.19	0.01	-0.16	60.37957385301758
42.0	0.45	-0.61	-1.28	60.37957385301758
44.0	-0.48	-0.44	-0.22	60.37957385301758
24.0	-1.9	-1.02	-0.01	60.37957385301758
46.0	-2.41	-1.36	0.11	60.37957385301758
10.0	-1.02	-2.26	-2.4	60.37957385301758
58.0	-1.55	-1.17	-0.3	60.37957385301758
37.0	0.09	0.14	0.16	60.37957385301758
9.0	-1.15	-2.1	-2.0	60.37957385301758
29.0	-2.57	-0.85	0.85	60.37957385301758
1.0	-0.13	-0.92	-1.14	60.37957385301758
40.0	-2.53	-1.34	0.21	60.37957385301758
14.0	0.72	-0.53	-1.18	60.37957385301758
52.0	0.29	0.34	0.23	60.37957385301758
56.0	-0.2	-0.11	-0.03	60.37957385301758
30.0	-0.29	-0.1	0.03	60.37957385301758
0.0	-1.1	-1.0	-0.13	60.37957385301758
27.0	2.58	1.14	-0.32	60.37957385301758
3.0	-1.37	-0.38	0.92	60.37957385301758
58.0	-2.41	-1.78	-0.46	19.27007676160136
29.0	-3.15	-1.86	-0.01	19.27007676160136
39.0	-3.05	-1.85	-0.14	19.27007676160136
29.0	-5.08	-3.47	-0.62	19.27007676160136
0.0	-0.53	-0.24	-0.02	19.27007676160136
48.0	-0.87	-1.42	-1.37	19.27007676160136
45.0	-2.93	-2.28	-0.73	19.27007676160136
16.0	-3.66	-2.95	-1.57	19.27007676160136
31.0	-2.49	-1.4	0.07	19.27007676160136
27.0	-2.34	-1.82	-0.66	19.27007676160136
32.0	-2.62	-1.63	-0.11	19.27007676160136
17.0	-2.79	-3.22	-2.69	19.27007676160136
29.0	-0.57	-0.04	0.3	19.27007676160136
38.0	-3.0	-3.46	-2.36	19.27007676160136
2.0	-1.49	-1.69	-0.56	19.27007676160136
37.0	2.14	-0.91	-3.15	19.27007676160136
7.0	-0.89	-1.75	-1.63	19.27007676160136
25.0	-1.5	-0.92	-0.16	19.27007676160136
43.0	-3.49	-2.75	-0.81	19.27007676160136
7.0	-1.03	-0.2	0.56	19.27007676160136
59.0	-3.24	-2.9	-1.45	19.27007676160136
18.0	-3.17	-2.77	-1.74	19.27007676160136
41.0	-3.35	-3.24	-1.99	16.79333390066863
11.0	-1.47	-2.82	-2.85	16.79333390066863
27.0	-1.21	-1.96	-1.96	16.79333390066863
15.0	-0.03	0.21	0.29	16.79333390066863
53.0	-1.31	-0.5	0.47	16.79333390066863
54.0	-4.91	-4.06	-1.78	16.79333390066863
6.0	0.83	-3.14	-4.73	16.79333390066863
46.0	-2.21	-1.82	-0.74	16.79333390066863
24.0	-1.93	-2.09	-1.5	16.79333390066863
41.0	-1.39	-0.14	1.0	16.79333390066863
14.0	-0.8	-0.08	0.36	16.79333390066863
9.0	-1.52	-2.92	-2.9	16.79333390066863
53.0	-2.63	-1.2	0.65	16.79333390066863
8.0	3.16	-0.56	-2.61	16.79333390066863
52.0	-1.45	-1.51	-0.93	16.79333390066863
24.0	-0.68	-1.03	-0.98	16.79333390066863
41.0	2.47	0.81	-0.91	16.79333390066863
54.0	-0.18	-0.67	-0.87	16.79333390066863
33.0	-0.63	0.17	0.65	16.79333390066863
3.0	-0.58	-1.44	-1.39	16.79333390066863
56.0	-1.44	-1.67	-1.17	16.79333390066863
22.0	-1.73	-1.23	-0.47	16.79333390066863
20.0	-3.65	-2.61	-1.12	16.79333390066863
24.0	-4.08	-3.23	-1.31	16.79333390066863
0.0	-2.3	-0.67	1.64	16.79333390066863
31.0	-1.92	-1.1	-0.09	16.79333390066863
54.0	-3.11	-3.13	-1.78	16.79333390066863
54.0	-3.38	-2.8	-1.01	16.79333390066863
37.0	0.02	-0.81	-1.22	16.79333390066863
6.0	-0.07	-2.96	-4.01	16.79333390066863
51.0	-1.97	-2.17	-1.53	16.79333390066863
26.0	-1.78	-1.4	-0.63	16.79333390066863
24.0	0.49	0.14	-0.22	58.46468572199053
39.0	-4.2	-2.8	-0.17	58.46468572199053
30.0	-0.74	-0.58	-0.33	58.46468572199053
17.0	-3.08	-2.06	-0.8	58.46468572199053
5.0	-1.17	-1.33	-0.68	58.46468572199053
30.0	-3.17	-2.13	-0.48	58.46468572199053
20.0	0.84	-0.01	-0.69	58.46468572199053
47.0	-1.91	-1.24	-0.14	58.46468572199053
38.0	-0.91	-0.32	0.24	58.46468572199053
3.0	0.01	0.65	0.91	58.46468572199053
49.0	-1.75	-1.48	-0.65	58.46468572199053
24.0	-0.99	-0.3	0.31	58.46468572199053
36.0	-2.69	-2.99	-1.92	58.46468572199053
9.0	-1.8	-3.78	-4.01	58.46468572199053
59.0	-0.65	-1.07	-1.08	58.46468572199053
29.0	-1.99	-1.57	-0.71	58.46468572199053
37.0	-0.89	-0.42	0.07	58.46468572199053
2.0	0.46	-0.43	-1.08	58.46468572199053
2.0	0.9	-0.59	-1.89	58.46468572199053
1.0	-0.12	-1.33	-1.91	58.46468572199053
53.0	-1.27	-1.58	-1.21	58.46468572199053
24.0	-2.14	-1.36	-0.27	58.46468572199053
0.0	0.73	0.09	-0.9	58.46468572199053
6.0	1.09	0.42	-0.13	58.46468572199053
49.0	-3.52	-3.5	-2.27	75.8972139615071
12.0	-2.5	-1.55	-0.36	75.8972139615071
22.0	-2.93	-2.58	-1.56	75.8972139615071
53.0	-1.55	-1.93	-1.54	75.8972139615071
27.0	-1.02	-0.99	-0.66	75.8972139615071
26.0	-0.78	-0.93	-0.76	75.8972139615071
29.0	0.45	0.3	-0.02	75.8972139615071
29.0	-2.94	-2.64	-1.43	75.8972139615071
50.0	-1.02	-0.64	-0.02	75.8972139615071
22.0	-2.1	-2.76	-2.26	75.8972139615071
49.0	-3.23	-2.5	-0.89	75.8972139615071
39.0	1.06	-0.48	-1.59	75.8972139615071
5.0	0.44	-0.69	-1.21	75.8972139615071
33.0	0.19	-0.46	-0.83	75.8972139615071
38.0	-1.87	-2.73	-2.37	75.8972139615071
50.0	-0.41	-0.59	-0.51	18.82269197584125
23.0	-1.33	-0.33	0.5	18.82269197584125
52.0	-0.23	-0.83	-1.06	18.82269197584125
27.0	-0.7	-0.48	-0.21	18.82269197584125
37.0	0.46	-0.38	-0.92	18.82269197584125
1.0	-1.02	1.16	2.89	18.82269197584125
39.0	-1.12	-1.12	-0.74	18.82269197584125
13.0	-2.5	-2.76	-2.01	18.82269197584125
13.0	-2.0	-1.83	-1.22	18.82269197584125
54.0	-0.84	-1.49	-1.55	18.82269197584125
47.0	-0.1	-1.04	-1.5	18.82269197584125
28.0	-1.35	-1.87	-1.72	18.82269197584125
1.0	-1.97	-1.7	0.27	18.82269197584125
24.0	0.95	-0.39	-1.32	18.82269197584125
16.0	-1.43	-0.69	-0.05	18.82269197584125
48.0	-0.07	-0.14	-0.13	18.82269197584125
22.0	-1.6	0.07	1.22	18.82269197584125
59.0	-2.32	-1.93	-0.71	18.82269197584125
36.0	-4.13	-2.89	-0.65	18.82269197584125
2.0	-0.69	0.17	1.12	18.82269197584125
42.0	-0.65	-0.53	-0.22	18.82269197584125
21.0	-0.65	0.73	1.42	18.82269197584125
50.0	-0.77	-1.89	-2.23	18.82269197584125
28.0	-1.68	-2.09	-1.75	18.82269197584125
46.0	-1.2	-1.21	-0.73	18.82269197584125
13.0	-1.65	-0.89	-0.18	18.82269197584125
36.0	-0.82	-1.64	-1.84	18.82269197584125
12.0	1.46	0.01	-0.78	18.82269197584125
27.0	1.61	0.16	-0.97	18.82269197584125
15.0	0.11	-0.57	-0.8	18.82269197584125
14.0	-3.37	-3.37	-2.17	18.82269197584125
49.0	-1.22	-1.47	-1.12	18.82269197584125
34.0	-2.59	-2.3	-1.24	18.82269197584125
7.0	-0.43	0.25	0.7	18.82269197584125
36.0	0.62	-0.52	-1.29	18.82269197584125
1.0	-2.82	-1.9	1.04	18.82269197584125
24.0	3.32	0.89	-1.05	18.82269197584125
10.0	-0.52	0.69	1.27	18.82269197584125
26.0	-1.83	-1.49	-0.65	18.82269197584125
1.0	-0.78	0.56	1.76	18.82269197584125
36.0	0.72	-0.31	-1.03	18.82269197584125
27.0	-0.62	-0.16	0.19	18.82269197584125
2.0	-0.58	-0.84	-0.45	31.52671273088561
8.0	-1.61	-1.37	-0.53	31.52671273088561
34.0	1.02	0.44	-0.2	31.52671273088561
13.0	-1.45	-1.25	-0.78	31.52671273088561
26.0	-0.72	-0.24	0.16	31.52671273088561
50.0	-1.51	-1.93	-1.59	31.52671273088561
35.0	-3.2	-2.52	-0.77	31.52671273088561
9.0	-1.66	-2.88	-2.63	31.52671273088561
49.0	-1.5	-2.28	-2.04	31.52671273088561
40.0	-3.54	-2.77	-0.77	31.52671273088561
13.0	-1.88	-0.92	-0.03	31.52671273088561
48.0	2.78	0.17	-2.26	31.52671273088561
26.0	-1.74	-1.65	-1.01	31.52671273088561
38.0	-3.31	-0.57	1.97	31.52671273088561
11.0	-0.68	0.0	0.42	31.52671273088561
50.0	2.62	0.68	-1.38	31.52671273088561
1.0	-0.61	-0.77	-0.38	31.52671273088561
37.0	-1.3	-0.26	0.67	31.52671273088561
15.0	-0.45	-1.01	-1.13	31.52671273088561
38.0	0.55	0.63	0.5	31.52671273088561
44.0	-1.8	-0.58	0.69	31.52671273088561
5.0	0.09	0.23	0.32	31.52671273088561
48.0	2.46	1.5	-0.01	31.52671273088561
25.0	-1.09	-0.88	-0.44	31.52671273088561
5.0	0.13	0.34	0.43	31.52671273088561
27.0	-1.83	-0.84	0.21	31.52671273088561
2.0	-1.21	-0.32	1.08	31.52671273088561
47.0	2.62	0.54	-1.65	31.52671273088561
22.0	3.59	2.41	0.88	31.52671273088561
21.0	5.21	2.94	0.69	31.52671273088561
37.0	-0.72	0.35	1.03	31.52671273088561
51.0	-1.58	-1.72	-1.18	40.44637978142077
35.0	2.72	1.31	-0.27	40.44637978142077
13.0	1.05	0.6	0.23	40.44637978142077
50.0	-2.04	-2.0	-1.2	40.44637978142077
13.0	-3.99	-1.71	0.53	40.44637978142077
19.0	-0.52	-0.46	-0.24	40.44637978142077
12.0	-0.33	-0.56	-0.56	40.44637978142077
37.0	4.31	2.39	-0.07	40.44637978142077
23.0	-0.25	-0.43	-0.45	40.44637978142077
11.0	4.2	1.28	-0.69	40.44637978142077
36.0	-1.02	0.43	1.37	40.44637978142077
15.0	2.18	0.53	-0.69	40.44637978142077
41.0	-1.88	-0.62	0.67	40.44637978142077
15.0	-0.17	-1.02	-1.25	40.44637978142077
48.0	-0.92	0.61	1.79	40.44637978142077
50.0	0.35	0.26	0.07	40.44637978142077
11.0	-2.51	-1.1	0.27	40.44637978142077
0.0	-0.18	2.87	4.13	40.44637978142077
9.0	-2.48	-2.15	-0.91	40.44637978142077
40.0	-0.47	-0.44	-0.24	40.44637978142077
6.0	1.04	0.29	-0.28	40.44637978142077
52.0	0.82	-0.33	-1.29	40.44637978142077
29.0	-0.41	-1.12	-1.39	40.44637978142077
7.0	0.78	0.1	-0.32	40.44637978142077
37.0	1.57	1.17	0.44	40.44637978142077
26.0	-0.23	0.19	0.38	40.44637978142077
26.0	0.22	1.8	2.29	40.44637978142077
39.0	-0.5	-0.86	-0.86	38.24782764489832
10.0	-1.27	-2.59	-2.62	38.24782764489832
51.0	-1.31	-1.63	-1.25	38.24782764489832
20.0	-2.4	-1.5	-0.48	38.24782764489832
39.0	-1.36	-0.21	0.78	38.24782764489832
12.0	1.19	-0.44	-1.25	38.24782764489832
36.0	1.99	0.87	-0.32	38.24782764489832
5.0	2.71	2.7	1.71	38.24782764489832
3.0	0.12	0.35	0.4	38.24782764489832
49.0	-1.3	-0.46	0.53	38.24782764489832
36.0	1.86	0.85	-0.25	38.24782764489832
17.0	0.6	-0.99	-1.8	38.24782764489832
38.0	1.99	0.86	-0.38	38.24782764489832
12.0	2.07	0.55	-0.46	38.24782764489832
37.0	2.07	0.97	-0.25	38.24782764489832
8.0	-0.47	-0.15	0.21	38.24782764489832
50.0	-1.2	-1.57	-1.25	38.24782764489832
13.0	-0.82	-0.02	0.45	38.24782764489832
37.0	-0.93	0.09	0.83	38.24782764489832
16.0	-1.09	-1.37	-1.19	38.24782764489832
49.0	2.64	1.03	-0.93	38.24782764489832
38.0	-4.11	-3.79	-2.14	38.24782764489832
49.0	2.24	1.17	-0.32	38.24782764489832
24.0	1.24	0.92	0.27	38.24782764489832
5.0	0.63	0.87	0.74	38.24782764489832
37.0	4.4	2.09	-0.6	38.24782764489832
15.0	-0.09	0.99	1.38	38.24782764489832
12.0	1.98	2.04	1.67	38.24782764489832
27.0	0.07	-0.87	-1.39	38.24782764489832
48.0	-0.68	0.1	0.79	38.24782764489832
39.0	-3.23	-1.38	0.73	38.24782764489832
16.0	-5.38	-3.35	-0.6	38.24782764489832
41.0	-3.29	-1.25	1.06	38.24782764489832
13.0	1.0	0.89	0.63	38.24782764489832
47.0	2.33	0.89	-0.79	38.24782764489832
50.0	0.19	0.74	0.96	61.5553895274585
22.0	0.46	0.14	-0.17	61.5553895274585
36.0	-2.23	-2.34	-1.48	61.5553895274585
4.0	-3.04	-3.71	-1.89	61.5553895274585
4.0	-3.18	-4.2	-2.56	61.5553895274585
51.0	-1.62	-2.37	-2.19	61.5553895274585
28.0	-3.25	-4.23	-3.79	61.5553895274585
33.0	0.72	0.16	-0.38	61.5553895274585
14.0	-0.94	-0.9	-0.67	61.5553895274585
17.0	0.01	-0.38	-0.54	61.5553895274585
36.0	0.24	0.24	0.12	61.5553895274585
9.0	-3.0	-3.82	-2.82	61.5553895274585
20.0	-2.8	-2.9	-2.16	61.5553895274585
40.0	-2.18	-2.43	-1.65	61.5553895274585
19.0	-1.41	-0.71	-0.03	61.5553895274585
43.0	-1.85	-2.16	-1.69	61.5553895274585
9.0	-0.87	-1.16	-0.91	61.5553895274585
40.0	-2.4	-2.19	-1.1	61.5553895274585
3.0	-0.65	-1.65	-1.73	61.5553895274585
19.0	-1.75	-0.7	0.19	61.5553895274585
21.0	-2.38	-1.1	0.11	61.5553895274585
10.0	-3.13	-3.09	-1.87	61.5553895274585
37.0	-3.8	-3.78	-2.05	61.5553895274585
2.0	-2.1	-2.56	-1.07	61.5553895274585
40.0	-1.74	-1.28	-0.42	61.5553895274585
1.0	-2.56	-1.69	0.98	61.5553895274585
28.0	-2.76	-2.55	-1.47	61.5553895274585
37.0	-3.0	-2.5	-0.94	61.5553895274585
1.0	-1.58	-1.65	-0.21	61.5553895274585
52.0	-4.26	-3.56	-1.29	49.90619753086421
8.0	-1.08	-1.53	-1.21	49.90619753086421
17.0	-0.37	-0.06	0.15	49.90619753086421
38.0	-2.77	-3.18	-2.14	49.90619753086421
3.0	-1.45	-0.74	0.57	49.90619753086421
50.0	-2.77	-2.04	-0.59	49.90619753086421
24.0	-3.26	-2.07	-0.55	49.90619753086421
36.0	0.44	1.14	1.27	49.90619753086421
15.0	-0.87	0.99	1.83	49.90619753086421
38.0	-2.91	-2.17	-0.76	49.90619753086421
0.0	-1.52	-1.32	-0.01	49.90619753086421
36.0	-1.81	-0.58	0.6	49.90619753086421
32.0	-3.07	-2.34	-0.85	49.90619753086421
36.0	-4.46	-2.65	-0.05	49.90619753086421
36.0	-1.89	-1.87	-1.27	49.90619753086421
8.0	-2.88	-3.63	-2.58	49.90619753086421
8.0	-4.81	-5.36	-3.89	49.90619753086421
15.0	0.58	-0.3	-0.79	49.90619753086421
13.0	-0.25	-0.86	-1.02	78.47010094110506
25.0	-1.67	-1.0	-0.15	78.47010094110506
46.0	0.69	-0.02	-0.63	78.47010094110506
4.0	-3.16	-3.14	-0.97	78.47010094110506
4.0	-1.18	-1.55	-0.93	78.47010094110506
29.0	-2.63	-1.66	-0.18	78.47010094110506
15.0	-2.36	-1.96	-1.11	78.47010094110506
24.0	1.04	0.08	-0.78	78.47010094110506
38.0	-2.91	-2.32	-0.79	78.47010094110506
51.0	-3.66	-2.17	0.18	78.47010094110506
29.0	-0.72	-0.86	-0.76	78.47010094110506
49.0	-1.07	-1.86	-1.9	78.47010094110506
18.0	-2.83	-2.08	-1.02	78.47010094110506
28.0	0.44	-0.4	-1.01	78.47010094110506
5.0	-3.48	-2.49	-0.03	78.47010094110506
51.0	-2.13	-1.14	0.24	22.18710619333026
41.0	-2.62	-3.23	-2.74	22.18710619333026
7.0	-1.84	-3.07	-2.73	22.18710619333026
12.0	-4.22	-3.71	-1.7	22.18710619333026
39.0	0.23	0.18	0.07	22.18710619333026
13.0	2.1	1.95	1.47	22.18710619333026
55.0	-3.42	-2.18	-0.06	22.18710619333026
3.0	-2.42	-1.58	0.54	38.78237747445722
36.0	-4.25	-3.5	-1.18	38.78237747445722
16.0	-3.34	-1.78	-0.2	38.78237747445722
8.0	-2.33	-1.33	0.08	38.78237747445722
20.0	-1.36	-0.98	-0.43	38.78237747445722
18.0	-1.93	-1.43	-0.7	38.78237747445722
0.0	4.3	3.58	0.42	38.78237747445722
12.0	-2.98	-2.2	-0.9	38.78237747445722
57.0	-0.73	-1.55	-1.77	38.78237747445722
47.0	-3.5	-2.58	-0.58	38.78237747445722
28.0	-3.11	-2.25	-0.59	38.78237747445722
15.0	-0.62	-0.72	-0.59	38.78237747445722
32.0	-1.1	-1.46	-1.34	37.93822544054027
20.0	-2.34	-1.57	-0.6	37.93822544054027
42.0	-2.83	-2.03	-0.48	37.93822544054027
3.0	-5.01	-2.71	2.61	37.93822544054027
36.0	-2.51	-2.25	-1.27	37.93822544054027
4.0	-1.51	-1.21	-0.14	37.93822544054027
9.0	-4.67	-4.31	-2.14	37.93822544054027
29.0	-3.42	-2.59	-0.99	37.93822544054027
2.0	-2.26	-1.06	1.28	37.93822544054027
15.0	-1.3	-1.82	-1.68	37.93822544054027
50.0	1.28	0.35	-0.67	37.93822544054027
57.0	-0.24	-0.25	-0.21	37.93822544054027
19.0	-0.76	-1.76	-1.91	37.09165154264973
32.0	2.02	0.63	-0.67	37.09165154264973
21.0	-2.12	-2.89	-2.44	37.09165154264973
54.0	-1.98	-1.07	0.24	37.09165154264973
38.0	-3.96	-2.44	-0.12	37.09165154264973
9.0	-4.51	-2.49	0.35	37.09165154264973
45.0	-1.66	-0.94	0.05	37.09165154264973
20.0	0.07	-0.16	-0.3	37.09165154264973
49.0	-2.98	-2.07	-0.45	37.09165154264973
35.0	-1.94	-1.06	0.0	37.09165154264973
34.0	-2.9	-1.65	0.0	37.09165154264973
34.0	-1.99	-1.38	-0.36	37.09165154264973
46.0	0.7	1.18	1.17	37.09165154264973
9.0	0.51	-0.23	-0.62	37.09165154264973
19.0	-1.11	-0.85	-0.39	37.09165154264973
14.0	0.56	0.16	-0.08	37.09165154264973
57.0	-2.34	-2.37	-1.48	37.09165154264973
22.0	-1.18	-2.73	-2.92	37.09165154264973
48.0	-1.59	-0.77	0.31	37.09165154264973
44.0	-1.9	-1.9	-1.24	37.09165154264973
8.0	-0.96	-0.96	-0.52	37.09165154264973
38.0	-1.76	-0.6	0.56	37.09165154264973
48.0	-2.67	-1.24	0.54	37.09165154264973
6.0	-2.19	-2.53	-1.42	37.09165154264973
6.0	-1.31	-1.47	-0.87	37.09165154264973
59.0	-3.05	-1.28	0.97	37.09165154264973
57.0	-5.0	-3.27	-0.2	37.09165154264973
57.0	-5.49	-3.85	-0.68	37.09165154264973
11.0	0.02	-1.09	-1.49	37.09165154264973
1.0	0.33	-2.42	-4.27	37.09165154264973
57.0	-4.24	-3.24	-1.01	37.09165154264973
51.0	-2.88	-2.74	-1.43	45.08235185866766
30.0	-1.71	-1.21	-0.37	45.08235185866766
54.0	0.61	-0.12	-0.84	45.08235185866766
24.0	-0.58	0.43	0.95	45.08235185866766
22.0	-0.84	-0.13	0.39	45.08235185866766
30.0	0.04	-0.35	-0.63	45.08235185866766
46.0	-2.0	-1.31	-0.18	45.08235185866766
54.0	-0.21	-0.51	-0.61	45.08235185866766
2.0	-3.36	-2.46	0.99	45.08235185866766
52.0	3.24	1.92	-0.14	45.08235185866766
37.0	1.91	2.13	1.55	45.08235185866766
30.0	-0.15	0.42	0.69	45.08235185866766
17.0	-0.13	0.25	0.42	45.08235185866766
58.0	-1.83	-1.2	-0.07	45.08235185866766
4.0	1.63	1.06	0.16	45.08235185866766
32.0	-0.67	0.61	1.38	45.08235185866766
2.0	-0.31	0.75	1.42	50.43060238832376
4.0	0.27	-0.23	-0.49	50.43060238832376
58.0	0.27	-1.36	-2.48	50.43060238832376
53.0	-5.06	-3.21	-0.03	50.43060238832376
53.0	0.48	-0.99	-2.04	50.43060238832376
15.0	-3.39	-3.27	-2.03	50.43060238832376
23.0	1.06	0.28	-0.41	50.43060238832376
21.0	-3.2	-2.33	-0.91	50.43060238832376
50.0	-1.86	-1.4	-0.42	50.43060238832376
1.0	0.23	0.09	-0.1	50.43060238832376
6.0	-1.58	-0.98	0.02	50.43060238832376
31.0	-2.35	-0.47	1.19	50.43060238832376
17.0	-1.72	-0.74	0.07	50.43060238832376
46.0	-1.17	-0.91	-0.32	50.43060238832376
8.0	-0.04	0.5	0.74	50.43060238832376
26.0	-0.47	-0.24	-0.04	50.43060238832376
28.0	-1.11	0.26	1.17	50.43060238832376
0.0	2.3	1.71	-0.46	50.43060238832376
46.0	-1.73	-1.72	-1.08	50.43060238832376
17.0	-0.54	-2.04	-2.44	50.43060238832376
29.0	-1.66	-1.16	-0.39	50.43060238832376
5.0	-0.1	-0.54	-0.57	50.43060238832376
34.0	-3.28	-3.21	-1.65	34.47324088523195
38.0	-4.84	-0.07	3.94	34.47324088523195
2.0	-3.13	-3.54	-1.04	34.47324088523195
44.0	-3.36	-2.42	-0.49	34.47324088523195
25.0	-3.27	-2.07	-0.52	34.47324088523195
28.0	-1.69	-0.72	0.26	34.47324088523195
37.0	0.58	0.27	-0.08	34.47324088523195
44.0	-3.61	-2.67	-0.79	34.47324088523195
20.0	-2.96	-1.9	-0.64	34.47324088523195
17.0	-2.64	-1.9	-0.9	34.47324088523195
44.0	-3.45	-2.74	-1.06	34.47324088523195
14.0	-1.82	-2.23	-1.92	34.47324088523195
9.0	1.11	-0.36	-1.14	34.47324088523195
49.0	-3.69	-2.61	-0.43	34.47324088523195
25.0	-1.49	-1.93	-1.55	34.47324088523195
49.0	-3.68	-2.9	-0.86	34.47324088523195
49.0	-5.37	-3.64	-0.48	34.47324088523195
21.0	-3.11	-2.13	-0.71	34.47324088523195
33.0	-3.81	-2.24	-0.06	34.47324088523195
18.0	-5.14	-4.56	-2.96	34.47324088523195
49.0	-4.59	-3.33	-0.77	34.47324088523195
28.0	0.31	0.65	0.57	68.76561403508772
0.0	-1.22	-0.16	1.05	68.76561403508772
37.0	-1.3	-0.4	0.48	68.76561403508772
13.0	-0.47	-1.09	-1.2	68.76561403508772
22.0	0.48	1.15	1.17	68.76561403508772
50.0	0.7	0.4	-0.06	68.76561403508772
17.0	-3.23	-1.29	0.41	68.76561403508772
17.0	-2.63	-0.92	0.45	68.76561403508772
28.0	-1.13	0.5	1.49	68.76561403508772
43.0	0.63	-0.3	-0.98	68.76561403508772
11.0	-0.26	0.3	0.54	68.76561403508772
36.0	0.35	0.64	0.68	68.76561403508772
1.0	-1.05	-0.28	0.98	68.76561403508772
2.0	-0.49	0.21	0.88	68.76561403508772
21.0	0.57	0.2	-0.15	58.43518921270118
17.0	-0.92	-0.6	-0.24	58.43518921270118
53.0	-4.19	-1.74	1.33	58.43518921270118
11.0	-0.4	-0.48	-0.39	58.43518921270118
45.0	-0.49	-0.85	-0.81	58.43518921270118
3.0	0.15	-0.19	-0.38	58.43518921270118
8.0	-0.25	-0.85	-0.93	58.43518921270118
18.0	-2.65	-1.97	-0.9	58.43518921270118
11.0	-1.33	-2.09	-1.99	58.43518921270118
37.0	-0.61	-1.48	-1.68	58.43518921270118
30.0	-3.16	-2.61	-1.19	58.43518921270118
42.0	-1.88	-1.64	-0.86	58.43518921270118
48.0	2.78	0.76	-1.5	58.43518921270118
10.0	-1.29	-1.04	-0.52	58.43518921270118
42.0	-0.57	-0.35	-0.01	58.43518921270118
32.0	-2.47	-0.33	1.5	58.43518921270118
51.0	-1.17	-0.11	0.95	58.43518921270118
24.0	-2.74	-1.86	-0.5	8.083776908732098
39.0	-1.68	-0.8	0.2	8.083776908732098
3.0	-1.57	-1.12	0.13	8.083776908732098
44.0	0.0	0.06	0.12	8.083776908732098
17.0	-0.26	-0.75	-0.8	8.083776908732098
26.0	-3.06	-2.46	-0.96	8.083776908732098
23.0	-3.13	-1.33	0.41	8.083776908732098
35.0	-2.2	-1.27	-0.09	8.083776908732098
6.0	-0.13	-0.83	-0.93	8.083776908732098
9.0	-1.15	-0.63	-0.02	8.083776908732098
13.0	-2.66	-2.06	-1.02	8.083776908732098
15.0	-3.23	-2.78	-1.5	8.083776908732098
15.0	-2.03	-1.0	-0.07	8.083776908732098
11.0	-1.57	-0.74	0.05	8.083776908732098
27.0	1.79	1.38	0.56	8.083776908732098
35.0	-0.89	-0.64	-0.25	8.083776908732098
38.0	-1.11	0.47	1.53	8.083776908732098
13.0	-0.94	-0.32	0.12	8.083776908732098
20.0	-1.7	-1.19	-0.48	8.083776908732098
42.0	-1.3	-1.03	-0.41	8.083776908732098
14.0	-2.07	-0.37	0.79	8.083776908732098
28.0	-0.62	0.7	1.41	48.81124779404131
56.0	0.12	0.09	-0.02	48.81124779404131
3.0	-0.43	0.8	1.49	48.81124779404131
30.0	-1.91	-0.87	0.28	48.81124779404131
43.0	-0.48	0.22	0.78	48.81124779404131
23.0	-1.34	-0.31	0.55	48.81124779404131
55.0	-0.08	0.14	0.27	48.81124779404131
29.0	-1.09	-0.54	0.01	48.81124779404131
38.0	0.76	0.4	-0.03	48.81124779404131
16.0	-2.1	-1.77	-1.1	48.81124779404131
45.0	-2.18	-1.39	-0.14	48.81124779404131
50.0	-0.78	-0.93	-0.7	48.81124779404131
14.0	-1.83	-2.59	-2.35	48.81124779404131
38.0	-1.34	-1.94	-1.86	48.81124779404131
25.0	-2.59	-1.5	-0.18	48.81124779404131
51.0	-0.3	-0.08	0.16	48.81124779404131
44.0	-1.5	-0.8	0.12	48.81124779404131
52.0	-4.25	-2.93	-0.29	48.81124779404131
9.0	-0.93	-0.83	-0.43	48.81124779404131
14.0	-1.2	-0.45	0.11	48.81124779404131
19.0	-2.44	-0.77	0.51	48.81124779404131
55.0	-2.03	-2.07	-1.29	48.81124779404131
52.0	-5.26	-3.3	0.03	48.81124779404131
24.0	-1.36	-0.25	0.63	48.81124779404131
53.0	-0.75	-0.26	0.32	48.81124779404131
27.0	-2.65	-1.52	-0.02	48.81124779404131
6.0	0.74	0.34	0.0	48.81124779404131
38.0	-1.2	-1.4	-1.13	33.27368421052631
20.0	-0.66	-1.74	-1.92	33.27368421052631
22.0	-1.79	-0.36	0.76	33.27368421052631
59.0	-1.79	-1.14	-0.02	33.27368421052631
46.0	-2.47	-2.02	-0.79	33.27368421052631
51.0	-0.22	-0.34	-0.31	33.27368421052631
9.0	-2.0	-3.45	-3.17	33.27368421052631
48.0	0.93	0.08	-0.75	33.27368421052631
17.0	3.08	0.54	-1.24	33.27368421052631
50.0	-0.11	-1.21	-1.74	33.27368421052631
24.0	-0.94	0.66	1.54	33.27368421052631
10.0	-1.62	-0.36	0.64	33.27368421052631
40.0	-0.4	0.5	1.04	33.27368421052631
9.0	-1.85	-2.25	-1.67	33.27368421052631
56.0	-0.98	0.41	1.55	33.27368421052631
2.0	0.9	0.45	-0.28	33.27368421052631
32.0	-2.06	-0.67	0.65	33.27368421052631
24.0	-1.62	-1.54	-0.95	33.27368421052631
49.0	-0.99	-1.18	-0.88	33.27368421052631
9.0	-0.7	-2.45	-2.82	33.27368421052631
25.0	-1.32	-0.33	0.52	33.27368421052631
52.0	1.61	0.69	-0.49	33.27368421052631
18.0	-0.32	-0.77	-0.85	33.27368421052631
52.0	-1.73	-0.78	0.42	70.739328636552
20.0	-1.11	-0.16	0.56	70.739328636552
40.0	-2.38	0.22	2.31	70.739328636552
9.0	0.54	-0.5	-1.0	70.739328636552
24.0	-1.69	-1.98	-1.53	70.739328636552
45.0	-1.88	-1.04	0.09	70.739328636552
53.0	-1.72	-0.93	0.22	70.739328636552
24.0	-2.8	-1.57	-0.15	70.739328636552
15.0	-0.87	-2.91	-3.5	70.739328636552
48.0	-2.01	-1.99	-1.23	70.739328636552
27.0	-2.26	-0.86	0.52	70.739328636552
47.0	-0.13	-0.33	-0.36	70.739328636552
34.0	-1.8	0.15	1.59	70.739328636552
13.0	-1.09	-0.95	-0.62	70.739328636552
54.0	-1.92	-2.42	-1.98	70.739328636552
54.0	-1.94	-1.97	-1.23	70.739328636552
13.0	-1.08	-0.64	-0.22	70.739328636552
30.0	-1.1	0.24	1.16	70.739328636552
50.0	-3.49	0.77	4.47	70.739328636552
26.0	-1.51	0.37	1.59	70.739328636552
49.0	-2.1	-1.81	-0.8	70.739328636552
24.0	-1.47	-1.13	-0.48	70.739328636552
22.0	-1.01	-0.32	0.29	70.739328636552
36.0	-4.23	-3.37	-0.99	70.739328636552
59.0	-2.56	-2.55	-1.57	70.739328636552
21.0	-2.45	-2.38	-1.52	70.739328636552
41.0	3.03	1.13	-0.93	62.38815789473684
52.0	-2.33	-2.27	-1.34	62.38815789473684
43.0	-2.21	-0.9	0.56	62.38815789473684
5.0	-0.99	-0.41	0.34	62.38815789473684
33.0	-2.44	-1.76	-0.58	62.38815789473684
27.0	-1.38	-1.24	-0.69	62.38815789473684
22.0	-2.55	-1.66	-0.52	62.38815789473684
56.0	-3.06	-1.87	0.03	62.38815789473684
24.0	-3.61	-2.24	-0.54	62.38815789473684
49.0	-5.53	-4.26	-1.12	62.38815789473684
32.0	-3.85	-2.81	-0.87	62.38815789473684
16.0	-1.09	-0.21	0.37	62.38815789473684
11.0	-1.41	-3.68	-4.19	62.38815789473684
49.0	-1.16	-1.15	-0.68	62.38815789473684
32.0	-1.12	0.01	0.87	76.82044825072886
12.0	1.05	-0.99	-1.93	76.82044825072886
53.0	0.33	-0.95	-1.81	76.82044825072886
10.0	-1.79	-1.85	-1.22	76.82044825072886
36.0	-0.85	-3.15	-4.13	76.82044825072886
2.0	-0.13	-0.85	-1.1	76.82044825072886
56.0	-3.05	-3.16	-1.89	76.82044825072886
8.0	-0.68	-0.22	0.25	76.82044825072886
47.0	0.17	-1.07	-1.77	76.82044825072886
26.0	-1.5	-1.5	-1.01	76.82044825072886
38.0	-2.59	-1.12	0.5	76.82044825072886
23.0	-1.74	-1.98	-1.5	76.82044825072886
53.0	-0.61	0.45	1.26	76.82044825072886
20.0	-2.02	-2.49	-2.1	76.82044825072886
40.0	-2.38	-1.38	-0.07	76.82044825072886
11.0	-1.72	-1.17	-0.41	76.82044825072886
42.0	-4.13	-2.97	-0.71	76.82044825072886
16.0	-2.01	-1.03	-0.13	76.82044825072886
15.0	-2.84	-1.66	-0.4	41.1606366684605
39.0	-1.56	-1.33	-0.65	41.1606366684605
16.0	0.43	-0.14	-0.38	41.1606366684605
2.0	-1.32	-0.35	1.18	41.1606366684605
28.0	-3.79	-1.65	0.58	41.1606366684605
4.0	-1.28	0.01	1.27	41.1606366684605
53.0	-1.36	-1.16	-0.5	41.1606366684605
36.0	-1.31	-1.23	-0.73	41.1606366684605
2.0	-1.36	-0.67	0.8	41.1606366684605
2.0	-2.31	-1.52	0.79	41.1606366684605
44.0	-1.4	-0.51	0.48	41.1606366684605
22.0	-4.0	-2.6	-0.81	41.1606366684605
8.0	3.1	1.9	0.73	41.1606366684605
11.0	0.97	0.04	-0.51	41.1606366684605
38.0	-1.3	-0.42	0.43	41.1606366684605
9.0	-1.6	-0.36	0.66	41.1606366684605
12.0	-2.4	-2.09	-1.13	55.7358925170068
36.0	-0.92	-0.79	-0.44	55.7358925170068
13.0	-1.3	-1.05	-0.61	55.7358925170068
2.0	0.45	0.19	-0.2	55.7358925170068
39.0	-1.46	-2.84	-2.9	55.7358925170068
39.0	-0.44	-0.38	-0.22	55.7358925170068
2.0	-1.39	-0.86	0.42	55.7358925170068
47.0	-1.92	-1.85	-1.04	55.7358925170068
14.0	-0.73	-1.42	-1.49	55.7358925170068
24.0	-2.14	-1.35	-0.3	55.7358925170068
3.0	-1.45	0.02	1.43	55.7358925170068
47.0	-3.54	-1.95	0.35	55.7358925170068
3.0	-1.5	-1.55	-0.67	55.7358925170068
22.0	2.48	0.22	-1.59	55.7358925170068
37.0	-2.56	-1.59	-0.12	55.7358925170068
7.0	-3.76	-1.98	0.82	55.7358925170068
23.0	0.41	-0.51	-1.09	55.7358925170068
2.0	-5.4	-5.39	-1.41	55.7358925170068
2.0	-5.45	-4.4	0.74	55.7358925170068
34.0	-2.66	-1.51	-0.02	55.7358925170068
10.0	-1.49	-0.32	0.63	55.7358925170068
36.0	-2.44	-1.56	-0.19	55.7358925170068
55.0	-4.75	-2.84	0.21	55.7358925170068
1.0	-1.06	-1.03	-0.09	55.7358925170068
53.0	-3.12	-2.26	-0.56	55.7358925170068
27.0	-2.53	-1.42	0.02	55.7358925170068
6.0	1.28	1.6	1.24	55.7358925170068
41.0	-5.71	-4.5	-1.47	55.7358925170068
0.0	-0.61	0.07	0.81	55.7358925170068
41.0	-1.04	-0.8	-0.3	35.1000110314396
18.0	-4.2	-3.69	-2.31	35.1000110314396
18.0	-3.7	-3.8	-2.93	35.1000110314396
50.0	-1.7	-2.73	-2.55	35.1000110314396
6.0	-3.68	-3.86	-1.64	35.1000110314396
4.0	-2.18	-0.66	1.15	35.1000110314396
33.0	-2.5	-2.01	-0.9	35.1000110314396
50.0	-3.77	-3.61	-2.23	35.1000110314396
50.0	-3.82	-3.49	-1.65	35.1000110314396
3.0	-1.52	-0.62	0.78	35.1000110314396
37.0	1.5	1.67	1.24	35.1000110314396
33.0	-5.07	-3.39	-0.77	35.1000110314396
10.0	-1.82	-0.92	0.04	35.1000110314396
40.0	-3.49	-2.67	-0.93	35.1000110314396
6.0	-1.81	-0.13	1.33	35.1000110314396
6.0	-0.51	0.47	1.09	35.1000110314396
28.0	1.57	0.04	-1.12	35.1000110314396
44.0	-0.14	-0.44	-0.52	35.1000110314396
10.0	-3.23	-3.53	-2.27	35.1000110314396
29.0	-0.67	0.16	0.65	35.1000110314396
10.0	-2.51	-2.18	-1.05	35.1000110314396
41.0	-3.78	-2.68	-0.63	35.1000110314396
36.0	-3.53	-3.05	-1.17	35.1000110314396
36.0	-4.37	-3.65	-1.7	35.1000110314396
53.0	-3.98	-3.49	-1.76	35.1000110314396
29.0	-4.04	-3.31	-1.6	35.1000110314396
36.0	-3.3	-2.07	-0.22	35.1000110314396
5.0	-2.38	-0.16	1.96	56.81814285714286
7.0	-2.26	-2.31	-1.09	56.81814285714286
28.0	0.3	0.73	0.7	56.81814285714286
1.0	0.52	0.58	0.27	47.31149027917178
3.0	-1.16	-1.27	-0.62	47.31149027917178
36.0	-1.93	-1.51	-0.69	47.31149027917178
50.0	-2.95	-2.14	-0.48	47.31149027917178
20.0	-2.77	-2.18	-1.16	47.31149027917178
41.0	-3.46	-2.57	-0.59	47.31149027917178
17.0	-1.22	-0.99	-0.58	47.31149027917178
25.0	-1.15	-1.44	-1.2	47.31149027917178
3.0	-0.58	-1.51	-1.6	47.31149027917178
32.0	-2.44	-0.81	0.78	47.31149027917178
40.0	1.24	0.13	-0.85	47.31149027917178
40.0	-5.27	-0.21	4.18	47.31149027917178
51.0	0.99	0.1	-0.81	47.31149027917178
52.0	-2.88	-1.98	-0.32	47.31149027917178
50.0	-0.83	-1.65	-1.78	47.31149027917178
39.0	-3.82	-3.56	-1.66	47.31149027917178
28.0	-3.24	-3.14	-1.68	47.31149027917178
1.0	-1.35	-1.51	-0.39	47.31149027917178
24.0	0.56	-0.39	-1.08	47.31149027917178
26.0	-0.22	-0.23	-0.26	47.31149027917178
50.0	-4.46	-2.86	-0.15	47.31149027917178
11.0	-3.28	-3.43	-2.13	47.31149027917178
25.0	-2.03	-0.7	0.53	22.1369387755102
14.0	-3.92	-3.47	-1.82	22.1369387755102
48.0	-1.28	-0.95	-0.26	22.1369387755102
51.0	-0.34	-2.57	-3.58	22.1369387755102
12.0	-2.95	-3.94	-3.52	22.1369387755102
39.0	0.07	-0.79	-1.24	22.1369387755102
32.0	-2.08	-2.68	-2.05	22.1369387755102
6.0	-0.95	-0.64	-0.03	22.1369387755102
12.0	-2.81	-2.56	-1.52	22.1369387755102
38.0	-2.18	-2.69	-2.02	22.1369387755102
8.0	-1.91	-2.91	-2.46	22.1369387755102
22.0	-4.15	-3.3	-1.41	22.1369387755102
15.0	-0.85	-0.98	-0.83	22.1369387755102
41.0	-2.68	-2.52	-1.3	22.1369387755102
17.0	-1.82	-0.44	0.53	22.1369387755102
36.0	-2.05	-2.1	-1.31	22.1369387755102
3.0	0.11	-1.25	-1.87	22.1369387755102
24.0	-0.62	-0.32	-0.05	72.59245206006932
36.0	0.0	-1.34	-1.98	72.59245206006932
24.0	-1.73	-2.19	-1.79	72.59245206006932
3.0	2.01	0.76	-0.63	72.59245206006932
3.0	-0.65	-1.1	-0.83	72.59245206006932
38.0	-2.74	-1.46	0.14	72.59245206006932
3.0	-0.09	-0.4	-0.43	72.59245206006932
33.0	-1.91	-1.47	-0.54	72.59245206006932
33.0	-5.88	-5.13	-2.61	72.59245206006932
20.0	-0.6	-0.74	-0.62	72.59245206006932
40.0	1.11	0.43	-0.29	72.59245206006932
38.0	-0.72	-0.48	-0.12	72.59245206006932
23.0	2.47	1.28	-0.05	72.59245206006932
37.0	-1.22	-1.73	-1.53	72.59245206006932
8.0	-0.61	-1.94	-2.15	72.59245206006932
37.0	-3.02	-2.81	-1.35	72.59245206006932
36.0	-1.96	-1.84	-1.17	72.59245206006932
13.0	-2.33	-3.07	-2.7	72.59245206006932
50.0	-0.99	-1.26	-1.01	72.59245206006932
13.0	-2.7	-3.01	-2.31	72.59245206006932
52.0	-0.01	0.29	0.45	72.59245206006932
2.0	1.26	-0.39	-1.98	39.84181626908328
33.0	-1.75	-0.76	0.28	39.84181626908328
28.0	-0.46	-0.48	-0.4	39.84181626908328
6.0	-1.01	-0.48	0.23	39.84181626908328
38.0	-2.95	-1.93	-0.36	39.84181626908328
42.0	-2.63	-1.19	0.48	39.84181626908328
8.0	-2.28	-1.03	0.5	39.84181626908328
41.0	-2.4	-1.91	-0.71	39.84181626908328
38.0	-4.66	-1.99	1.27	39.84181626908328
50.0	0.38	-0.25	-0.74	39.84181626908328
52.0	0.95	-0.4	-1.58	39.84181626908328
37.0	-2.56	-2.07	-0.95	39.84181626908328
52.0	-2.45	-2.06	-0.89	39.84181626908328
45.0	-0.28	-0.72	-0.82	39.84181626908328
24.0	-1.98	-2.26	-1.62	39.84181626908328
40.0	-1.35	-1.78	-1.58	39.84181626908328
44.0	-3.7	-3.1	-1.09	39.84181626908328
10.0	-2.92	-3.48	-2.66	39.84181626908328
17.0	-4.29	-3.33	-1.61	39.84181626908328
6.0	-2.22	-0.79	0.89	42.80818982387475
51.0	-0.74	-1.13	-1.05	42.80818982387475
38.0	-2.13	-1.58	-0.59	42.80818982387475
27.0	-1.48	-1.15	-0.53	42.80818982387475
37.0	-5.0	-3.5	-0.51	42.80818982387475
51.0	-2.37	-2.88	-2.31	42.80818982387475
40.0	-3.94	-3.74	-1.84	42.80818982387475
54.0	-0.88	-1.38	-1.33	42.80818982387475
0.0	-1.78	-0.33	1.48	42.80818982387475
35.0	-3.29	-2.2	-0.42	42.80818982387475
48.0	-3.87	-2.61	-0.24	42.80818982387475
18.0	-3.07	-2.12	-0.89	42.80818982387475
46.0	1.92	0.25	-1.34	42.80818982387475
37.0	-3.27	-2.97	-1.3	42.80818982387475
37.0	-2.5	-2.54	-1.49	42.80818982387475
49.0	1.31	0.52	-0.45	42.80818982387475
1.0	0.36	-0.11	-0.64	42.80818982387475
42.0	-1.98	-1.57	-0.6	42.80818982387475
2.0	0.72	0.3	-0.28	42.80818982387475
43.0	-1.6	-1.47	-0.83	42.80818982387475
9.0	-3.02	-3.33	-1.99	42.80818982387475
12.0	-2.4	-2.1	-1.24	42.80818982387475
40.0	-2.37	-2.12	-1.2	42.80818982387475
18.0	-3.93	-3.76	-2.35	42.80818982387475
29.0	-1.71	-1.77	-1.12	42.80818982387475
37.0	-4.27	-3.05	-0.78	42.80818982387475
51.0	-1.3	-0.59	0.32	42.80818982387475
26.0	-1.96	-1.18	-0.17	42.80818982387475
47.0	-0.79	-0.53	-0.06	42.80818982387475
4.0	-0.89	-0.9	-0.41	42.80818982387475
4.0	-0.43	-1.07	-1.02	42.80818982387475
35.0	-2.28	-0.74	0.79	42.80818982387475
46.0	-4.51	-2.93	-0.01	42.80818982387475
7.0	-1.72	-2.3	-1.64	42.80818982387475
17.0	-2.66	-2.6	-1.87	42.80818982387475
54.0	-1.9	-1.3	-0.2	42.80818982387475
16.0	-2.48	-3.43	-3.05	42.80818982387475
37.0	1.35	-1.04	-2.69	42.80818982387475
37.0	-3.76	-2.15	0.1	42.80818982387475
26.0	-1.04	-1.18	-0.9	42.80818982387475
11.0	-2.1	-2.48	-1.94	46.28044217687074
45.0	1.01	-0.34	-1.4	46.28044217687074
32.0	0.76	0.22	-0.34	46.28044217687074
38.0	-2.58	-1.96	-0.61	46.28044217687074
5.0	-0.16	-0.74	-0.8	46.28044217687074
12.0	-3.7	-4.17	-3.3	46.28044217687074
24.0	-2.89	-1.52	0.05	46.28044217687074
40.0	-1.97	-0.8	0.47	46.28044217687074
20.0	-1.53	-1.15	-0.52	46.28044217687074
7.0	-2.43	-1.64	-0.2	46.28044217687074
35.0	-2.65	-1.73	-0.22	46.28044217687074
25.0	-3.7	-2.55	-0.85	46.28044217687074
48.0	1.63	0.25	-1.16	46.28044217687074
24.0	-4.57	-2.17	0.3	46.28044217687074
51.0	-2.44	-3.29	-2.97	46.28044217687074
21.0	-2.59	-1.46	-0.28	46.28044217687074
48.0	-2.03	-0.95	0.42	46.28044217687074
24.0	-0.69	-0.68	-0.47	46.28044217687074
28.0	-5.43	-3.61	-0.55	46.28044217687074
50.0	-2.45	-1.95	-0.68	46.28044217687074
43.0	-2.85	-2.18	-0.67	46.28044217687074
28.0	-4.27	-2.3	0.2	46.28044217687074
53.0	-2.92	-2.67	-1.42	46.28044217687074
26.0	-2.18	-2.13	-1.24	46.28044217687074
52.0	-2.03	-2.59	-2.15	46.28044217687074
58.0	-2.58	-2.04	-0.63	46.28044217687074
41.0	-5.87	-4.3	-1.42	51.26448979591837
13.0	-2.57	-2.27	-1.29	51.26448979591837
4.0	-2.06	-1.82	-0.52	51.26448979591837
48.0	0.97	0.46	-0.19	51.26448979591837
36.0	-0.67	-2.09	-2.67	51.26448979591837
36.0	-0.23	0.14	0.34	51.26448979591837
23.0	-0.97	-0.06	0.62	51.26448979591837
48.0	0.49	-0.95	-1.89	51.26448979591837
13.0	-2.66	-2.55	-1.59	51.26448979591837
52.0	-0.31	-1.25	-1.62	51.26448979591837
8.0	-1.23	-2.6	-2.64	51.26448979591837
35.0	0.02	0.29	0.36	51.26448979591837
35.0	-2.67	-1.64	-0.2	51.26448979591837
36.0	-1.05	-2.02	-2.24	51.26448979591837
18.0	-3.01	-2.23	-1.09	51.26448979591837
20.0	2.62	0.67	-0.87	51.26448979591837
29.0	3.37	1.32	-0.66	51.26448979591837
24.0	-3.0	-1.35	0.29	51.26448979591837
37.0	-1.03	-1.09	-0.77	51.26448979591837
49.0	-2.01	-2.37	-1.71	51.26448979591837
52.0	-0.67	-0.79	-0.59	51.26448979591837
27.0	-3.77	-2.81	-0.84	51.26448979591837
22.0	-1.74	-1.01	-0.15	51.26448979591837
23.0	-0.31	-1.08	-1.35	51.26448979591837
3.0	-1.35	-0.6	0.7	51.26448979591837
41.0	-4.05	-2.9	-0.68	51.26448979591837
34.0	0.22	-1.36	-2.2	51.26448979591837
32.0	-5.55	-4.46	-1.7	51.26448979591837
26.0	-0.15	0.41	0.59	51.26448979591837
12.0	-0.91	-0.93	-0.7	51.26448979591837
37.0	-0.82	-0.17	0.42	58.2939387755102
5.0	-0.91	0.33	1.23	58.2939387755102
24.0	-3.31	-3.51	-2.67	58.2939387755102
35.0	-2.99	-1.93	-0.32	58.2939387755102
35.0	-4.43	-2.79	-0.3	58.2939387755102
23.0	-5.21	-3.67	-1.35	58.2939387755102
47.0	-3.36	-2.85	-1.11	58.2939387755102
29.0	-1.89	-1.37	-0.42	58.2939387755102
36.0	-3.83	-3.2	-1.41	58.2939387755102
25.0	-0.71	1.35	2.31	58.2939387755102
24.0	-3.17	-2.02	-0.54	58.2939387755102
50.0	-0.94	-2.11	-2.31	58.2939387755102
28.0	-2.48	-2.38	-1.28	58.2939387755102
35.0	-1.33	-0.16	0.82	58.2939387755102
47.0	-5.29	-4.27	-1.4	58.2939387755102
19.0	-5.01	-4.24	-2.53	58.2939387755102
9.0	-0.88	-1.05	-0.79	58.2939387755102
49.0	-0.67	-1.09	-1.03	58.2939387755102
3.0	-0.3	0.01	0.3	58.2939387755102
37.0	2.18	0.21	-1.48	58.2939387755102
39.0	-1.55	-0.99	-0.19	58.2939387755102
30.0	-4.85	-3.35	-0.99	58.2939387755102
48.0	-0.11	-0.53	-0.7	58.2939387755102
21.0	0.05	0.91	1.16	58.2939387755102
27.0	-0.38	0.24	0.52	58.2939387755102
0.0	-0.95	-0.39	0.69	58.2939387755102
29.0	-2.19	-1.45	-0.35	58.2939387755102
46.0	-1.67	-0.63	0.57	58.2939387755102
36.0	-0.83	-2.02	-2.42	58.2939387755102
36.0	-3.81	-2.3	-0.08	58.2939387755102
53.0	-4.12	-2.31	0.46	69.53575057178043
25.0	-2.71	-2.12	-0.84	69.53575057178043
16.0	-2.26	-1.75	-0.91	69.53575057178043
47.0	-0.28	-0.29	-0.17	69.53575057178043
2.0	0.41	0.03	-0.38	69.53575057178043
7.0	-1.77	-1.51	-0.56	69.53575057178043
40.0	1.54	0.68	-0.29	69.53575057178043
8.0	-1.54	-1.82	-1.28	69.53575057178043
6.0	-1.72	-0.51	0.77	69.53575057178043
38.0	-2.21	-0.74	0.73	69.53575057178043
23.0	-2.71	-2.18	-1.1	69.53575057178043
1.0	-0.87	-0.79	0.02	69.53575057178043
34.0	-0.71	0.44	1.19	69.53575057178043
15.0	-3.75	-1.94	0.03	69.53575057178043
38.0	-1.95	-1.98	-1.37	69.53575057178043
20.0	-2.12	-1.09	-0.07	69.53575057178043
19.0	-1.35	-1.1	-0.6	43.7572225471385
21.0	-1.68	0.38	1.62	43.7572225471385
49.0	-0.94	0.4	1.5	43.7572225471385
40.0	-4.91	-4.15	-2.03	43.7572225471385
16.0	-2.67	-3.33	-2.93	43.7572225471385
17.0	-1.97	-1.85	-1.3	43.7572225471385
41.0	-0.96	-0.71	-0.22	43.7572225471385
52.0	-0.65	-1.34	-1.48	43.7572225471385
28.0	-4.54	-3.33	-1.27	43.7572225471385
2.0	-0.33	-0.81	-0.75	43.7572225471385
25.0	-1.51	-0.81	0.01	43.7572225471385
25.0	-1.3	-1.53	-1.21	43.7572225471385
34.0	-4.16	-1.91	0.84	43.7572225471385
20.0	-3.09	-1.95	-0.52	43.7572225471385
25.0	-1.74	-1.97	-1.38	43.7572225471385
51.0	-0.17	0.12	0.34	43.7572225471385
48.0	-2.63	-1.88	-0.43	43.7572225471385
45.0	-3.67	-3.61	-2.29	43.7572225471385
41.0	-3.0	-2.57	-1.27	43.7572225471385
10.0	-2.59	-1.86	-0.62	43.7572225471385
22.0	-2.36	-1.26	-0.07	27.27729143125173
15.0	-2.24	-1.12	-0.12	27.27729143125173
17.0	-1.22	-0.85	-0.39	27.27729143125173
24.0	0.23	-1.35	-2.21	27.27729143125173
45.0	-0.19	-0.29	-0.25	27.27729143125173
27.0	-1.42	-0.42	0.47	27.27729143125173
5.0	-0.73	-1.58	-1.46	27.27729143125173
37.0	-5.13	-3.4	-0.24	27.27729143125173
23.0	-2.73	-2.38	-1.36	27.27729143125173
24.0	2.78	-0.81	-3.33	27.27729143125173
1.0	-2.14	-2.69	-1.04	27.27729143125173
45.0	-2.76	-1.64	0.03	27.27729143125173
20.0	-2.0	-2.0	-1.41	27.27729143125173
20.0	-1.15	-0.61	-0.05	27.27729143125173
8.0	-1.74	-1.19	-0.18	27.27729143125173
46.0	-3.34	-3.19	-1.64	27.27729143125173
48.0	-2.17	-1.9	-0.93	27.27729143125173
27.0	-4.83	-3.32	-1.04	27.27729143125173
33.0	-1.79	-1.5	-0.69	27.27729143125173
5.0	-2.47	-2.91	-1.43	27.27729143125173
52.0	-2.85	-2.4	-0.95	27.27729143125173
9.0	-2.17	-1.81	-0.76	27.27729143125173
25.0	-2.85	-1.71	-0.29	27.27729143125173
42.0	-1.02	0.36	1.45	27.27729143125173
36.0	-0.31	-0.54	-0.58	27.27729143125173
24.0	-1.18	-0.76	-0.19	27.27729143125173
52.0	-0.59	-1.07	-1.07	27.27729143125173
17.0	-2.96	-2.88	-1.87	27.27729143125173
35.0	-1.71	-1.04	-0.17	34.60826816495099
36.0	-1.86	-1.13	-0.17	34.60826816495099
9.0	-1.36	-1.27	-0.7	34.60826816495099
35.0	-0.97	-0.47	0.05	34.60826816495099
4.0	-2.78	-3.31	-1.74	34.60826816495099
51.0	1.65	-0.44	-2.22	34.60826816495099
37.0	-1.53	-1.86	-1.45	34.60826816495099
27.0	2.42	1.22	-0.1	34.60826816495099
38.0	3.52	1.1	-1.35	34.60826816495099
7.0	-0.45	0.21	0.68	34.60826816495099
50.0	-3.25	-1.57	0.6	34.60826816495099
52.0	0.07	-1.15	-1.86	34.60826816495099
27.0	-1.88	-2.52	-2.0	34.60826816495099
38.0	-2.84	-2.51	-1.12	34.60826816495099
14.0	-2.96	-2.56	-1.52	34.60826816495099
16.0	-5.56	-5.78	-4.22	34.60826816495099
16.0	-5.06	-5.19	-3.65	34.60826816495099
24.0	-2.65	-1.48	-0.08	34.60826816495099
52.0	-0.36	-0.78	-0.88	34.60826816495099
3.0	-0.25	-0.07	0.14	34.60826816495099
37.0	-4.89	-3.19	-0.48	34.60826816495099
41.0	-0.93	-1.22	-1.06	34.60826816495099
46.0	-2.04	-0.67	0.84	34.60826816495099
9.0	-2.57	-2.24	-1.01	34.60826816495099
11.0	1.86	-0.85	-2.18	34.60826816495099
8.0	-1.71	-1.73	-0.99	14.36071539415205
54.0	-0.74	-0.9	-0.7	14.36071539415205
35.0	1.28	0.28	-0.63	14.36071539415205
14.0	-2.32	-1.96	-1.19	14.36071539415205
54.0	0.33	0.14	-0.15	14.36071539415205
6.0	0.62	0.48	0.28	14.36071539415205
22.0	-0.06	0.82	1.16	14.36071539415205
44.0	-0.02	-0.38	-0.54	14.36071539415205
44.0	-1.39	-0.71	0.15	14.36071539415205
46.0	-0.54	-0.77	-0.67	14.36071539415205
0.0	0.92	0.45	-0.56	14.36071539415205
27.0	-3.55	-1.42	0.66	14.36071539415205
19.0	-1.58	-0.78	-0.04	14.36071539415205
11.0	-0.48	-0.7	-0.67	14.36071539415205
50.0	0.16	-0.23	-0.51	14.36071539415205
32.0	-1.62	-1.0	-0.21	14.36071539415205
20.0	-0.81	-1.27	-1.19	14.36071539415205
37.0	1.29	0.3	-0.61	14.36071539415205
15.0	0.78	1.25	1.25	14.36071539415205
21.0	-1.47	-1.18	-0.57	58.46626888055927
4.0	-2.32	-1.7	0.09	58.46626888055927
26.0	-4.34	-3.05	-1.08	58.46626888055927
48.0	-1.42	-0.61	0.36	58.46626888055927
5.0	0.08	-1.34	-1.83	58.46626888055927
20.0	1.1	0.66	0.08	58.46626888055927
24.0	-2.33	-0.95	0.41	58.46626888055927
28.0	-1.73	-2.09	-1.55	58.46626888055927
19.0	-2.27	-1.31	-0.33	58.46626888055927
8.0	0.31	0.6	0.63	58.46626888055927
9.0	3.06	0.79	-0.63	58.46626888055927
33.0	-1.8	-2.07	-1.65	58.46626888055927
1.0	0.44	-0.28	-0.95	58.46626888055927
49.0	-1.65	-0.39	0.95	58.46626888055927
20.0	-1.0	0.48	1.32	58.46626888055927
36.0	-1.98	-1.0	0.16	58.46626888055927
42.0	-0.36	-0.3	-0.13	58.46626888055927
45.0	-0.59	-0.93	-0.88	58.46626888055927
25.0	-1.81	-2.42	-1.95	58.46626888055927
10.0	-0.6	-0.4	-0.14	58.46626888055927
28.0	0.1	-0.13	-0.36	58.46626888055927
8.0	-2.73	-2.47	-1.06	58.46626888055927
15.0	-0.13	-0.49	-0.56	55.23551248965492
13.0	0.88	0.26	-0.13	55.23551248965492
48.0	-1.8	-0.71	0.55	55.23551248965492
3.0	-0.52	-1.1	-1.05	55.23551248965492
36.0	-1.01	-1.04	-0.72	55.23551248965492
18.0	-0.56	-1.03	-0.99	55.23551248965492
42.0	-0.57	0.71	1.54	55.23551248965492
36.0	-0.61	-1.18	-1.25	55.23551248965492
30.0	-3.86	-3.49	-1.99	55.23551248965492
25.0	-1.17	-1.92	-1.81	55.23551248965492
49.0	1.31	0.0	-1.21	55.23551248965492
15.0	-2.08	0.11	1.39	55.23551248965492
37.0	-0.75	0.16	0.78	55.23551248965492
50.0	-1.62	-0.45	0.85	55.23551248965492
4.0	-1.9	-1.06	0.51	55.23551248965492
53.0	-0.16	0.27	0.54	55.23551248965492
8.0	-0.22	-0.46	-0.4	55.23551248965492
7.0	-1.0	-0.8	-0.25	55.23551248965492
46.0	-0.53	-0.43	-0.15	55.23551248965492
30.0	-1.46	-1.0	-0.35	55.23551248965492
24.0	-1.82	-1.35	-0.51	55.23551248965492
47.0	1.79	1.22	0.21	55.23551248965492
41.0	-1.46	-1.29	-0.71	55.23551248965492
26.0	-2.29	-1.82	-0.72	55.23551248965492
44.0	-0.98	-0.26	0.5	55.23551248965492
4.0	-0.31	-0.75	-0.73	43.1507086257442
26.0	-3.49	-1.89	0.1	43.1507086257442
18.0	-2.96	-1.66	-0.27	43.1507086257442
40.0	-0.73	-1.32	-1.33	43.1507086257442
50.0	-3.77	-1.94	0.61	43.1507086257442
11.0	-1.8	-0.81	0.14	43.1507086257442
29.0	-0.29	-0.71	-0.88	43.1507086257442
13.0	-0.3	-0.57	-0.63	43.1507086257442
39.0	-1.8	-2.08	-1.51	43.1507086257442
17.0	0.72	-1.36	-2.29	43.1507086257442
7.0	-0.68	-0.66	-0.29	43.1507086257442
29.0	-1.2	-1.9	-1.9	43.1507086257442
27.0	-2.34	-0.95	0.49	43.1507086257442
40.0	-2.06	-1.0	0.23	43.1507086257442
28.0	-2.42	-1.75	-0.5	43.1507086257442
48.0	-0.45	0.02	0.46	43.1507086257442
4.0	-1.32	-1.39	-0.67	43.1507086257442
38.0	0.52	-1.14	-2.12	43.1507086257442
30.0	-0.74	-1.01	-0.92	43.1507086257442
21.0	1.07	1.02	0.58	43.1507086257442
9.0	-0.49	-0.74	-0.63	43.1507086257442
27.0	0.12	0.24	0.14	43.1507086257442
58.0	-2.16	-1.96	-0.91	43.1507086257442
18.0	-0.76	-0.53	-0.19	43.1507086257442
25.0	-2.24	-1.61	-0.57	43.1507086257442
22.0	-1.4	-0.69	0.07	43.1507086257442
17.0	-3.6	-3.81	-2.72	43.1507086257442
50.0	-2.35	-2.18	-1.21	43.1507086257442
40.0	-0.45	-0.68	-0.63	43.1507086257442
18.0	-1.89	-1.77	-1.17	43.1507086257442
15.0	-3.7	-3.86	-2.69	43.1507086257442
34.0	-3.24	-2.65	-0.91	43.1507086257442
52.0	-1.0	-0.72	-0.15	43.1507086257442
7.0	-1.75	-1.64	-0.77	43.1507086257442
32.0	-1.24	-0.95	-0.43	43.1507086257442
51.0	-3.36	-2.8	-1.04	43.1507086257442
49.0	-3.43	-1.74	0.55	43.1507086257442
49.0	-3.43	-1.42	1.01	43.1507086257442
39.0	-0.02	-1.99	-3.05	43.1507086257442
25.0	-2.96	-3.03	-1.84	43.1507086257442
24.0	1.59	-1.12	-2.87	43.1507086257442
29.0	-2.68	-2.36	-1.25	32.57510900187243
49.0	-0.01	-1.16	-1.76	32.57510900187243
39.0	-0.23	-1.11	-1.45	32.57510900187243
49.0	1.3	0.29	-0.76	32.57510900187243
36.0	-3.24	-2.06	-0.11	32.57510900187243
37.0	-1.44	-0.09	1.03	32.57510900187243
9.0	-2.42	-1.57	-0.25	32.57510900187243
46.0	1.73	1.31	0.39	32.57510900187243
38.0	-1.03	-0.96	-0.58	32.57510900187243
25.0	0.18	-0.55	-1.02	32.57510900187243
11.0	0.71	0.16	-0.22	32.57510900187243
49.0	-0.68	-0.5	-0.12	32.57510900187243
25.0	-2.24	-1.69	-0.69	32.57510900187243
49.0	-1.92	-1.32	-0.24	32.57510900187243
6.0	-1.44	-1.78	-1.19	32.57510900187243
50.0	-2.45	-1.11	0.57	32.57510900187243
36.0	-1.13	-0.14	0.69	32.57510900187243
3.0	-0.51	-1.8	-2.1	32.57510900187243
51.0	0.17	-0.79	-1.38	32.57510900187243
27.0	0.25	-0.42	-0.9	32.57510900187243
4.0	-0.58	-0.17	0.34	32.57510900187243
36.0	-0.36	0.9	1.54	32.57510900187243
0.0	-0.51	-0.82	-0.7	32.57510900187243
25.0	-1.84	-3.32	-3.19	32.57510900187243
41.0	-4.18	-2.78	-0.38	32.57510900187243
25.0	-4.32	-3.53	-1.5	32.57510900187243
58.0	-3.62	-2.9	-1.08	32.57510900187243
5.0	-2.28	-2.74	-1.65	32.57510900187243
42.0	-0.62	-0.83	-0.69	32.57510900187243
26.0	-1.16	-2.36	-2.57	32.57510900187243
24.0	-1.16	-0.41	0.28	32.57510900187243
53.0	-0.91	-1.03	-0.74	32.57510900187243
7.0	-2.07	-2.31	-1.35	32.57510900187243
45.0	-2.91	-2.43	-0.96	32.57510900187243
35.0	-2.38	-1.18	0.27	32.57510900187243
50.0	-1.8	-1.08	0.02	32.57510900187243
16.0	-1.6	-2.68	-2.73	32.57510900187243
24.0	2.34	1.19	-0.1	32.57510900187243
49.0	-1.66	-2.12	-1.75	32.57510900187243
24.0	-0.61	-1.35	-1.48	52.98505617300684
44.0	-0.1	-0.39	-0.48	52.98505617300684
0.0	-1.24	0.12	1.44	52.98505617300684
37.0	-3.76	-2.8	-0.86	52.98505617300684
41.0	-2.13	-1.93	-0.98	52.98505617300684
21.0	-1.88	-3.17	-3.01	52.98505617300684
48.0	-4.39	-3.62	-1.52	52.98505617300684
35.0	-4.94	-4.59	-3.0	52.98505617300684
56.0	-1.57	-0.73	0.38	52.98505617300684
26.0	-1.2	-0.42	0.29	52.98505617300684
13.0	-2.33	-1.6	-0.65	52.98505617300684
26.0	0.91	0.16	-0.48	52.98505617300684
49.0	0.6	-0.25	-0.93	52.98505617300684
17.0	-1.21	-0.72	-0.22	52.98505617300684
28.0	-1.44	-1.15	-0.57	52.98505617300684
53.0	0.82	-0.18	-1.12	52.98505617300684
30.0	-1.22	-0.96	-0.49	52.98505617300684
37.0	-0.92	-1.24	-1.12	52.98505617300684
8.0	-2.32	-2.29	-1.19	52.98505617300684
39.0	-1.28	-1.15	-0.67	52.98505617300684
1.0	0.89	-0.3	-1.71	52.98505617300684
9.0	-0.98	-1.94	-1.93	52.98505617300684
48.0	-2.45	-2.22	-1.19	52.98505617300684
57.0	-1.84	-1.78	-0.95	52.98505617300684
30.0	-3.22	-2.6	-0.91	52.98505617300684
19.0	0.03	-1.07	-1.45	52.98505617300684
8.0	-2.3	-1.29	0.12	52.98505617300684
5.0	-0.2	-1.45	-1.79	52.98505617300684
16.0	-1.46	-1.63	-1.31	52.98505617300684
5.0	-1.77	-2.22	-1.46	52.98505617300684
9.0	-2.81	-3.78	-3.22	52.98505617300684
32.0	-0.67	0.09	0.58	52.98505617300684
42.0	-5.22	-4.47	-2.32	52.98505617300684
9.0	-3.46	-2.84	-0.92	52.98505617300684
8.0	-0.65	-0.35	0.03	52.98505617300684
5.0	0.0	0.14	0.24	52.98505617300684
47.0	-0.2	-0.42	-0.43	39.86336514583586
26.0	-2.53	-0.91	0.64	39.86336514583586
35.0	-2.23	-0.71	0.79	39.86336514583586
49.0	-0.58	-0.14	0.34	39.86336514583586
4.0	-1.93	-2.09	-0.99	39.86336514583586
40.0	-2.45	-2.79	-2.18	39.86336514583586
31.0	-2.45	-0.91	0.66	39.86336514583586
8.0	-1.4	-1.52	-0.93	39.86336514583586
20.0	-2.56	-1.87	-0.89	39.86336514583586
35.0	-2.05	-1.61	-0.74	39.86336514583586
47.0	-0.26	0.32	0.75	39.86336514583586
29.0	-3.43	-1.99	-0.14	39.86336514583586
48.0	-1.71	-1.35	-0.49	39.86336514583586
24.0	-1.04	-0.5	0.05	39.86336514583586
51.0	-0.91	-1.12	-0.86	39.86336514583586
20.0	0.54	-1.08	-1.98	39.86336514583586
38.0	-1.77	-1.15	-0.22	39.86336514583586
32.0	-2.93	-2.87	-1.51	39.86336514583586
36.0	-2.99	-3.56	-2.49	39.86336514583586
0.0	-0.36	-1.85	-2.95	39.86336514583586
52.0	-4.21	-4.64	-3.81	39.86336514583586
34.0	-3.29	-2.62	-1.06	39.86336514583586
53.0	-2.41	-0.39	1.69	39.86336514583586
5.0	-0.69	-0.3	0.26	39.86336514583586
39.0	-0.89	-0.74	-0.37	39.86336514583586
39.0	0.76	0.12	-0.45	39.86336514583586
27.0	-1.24	-1.35	-1.02	22.23149210056231
50.0	0.21	-0.4	-0.8	22.23149210056231
49.0	-2.31	-1.3	0.15	22.23149210056231
20.0	-1.41	-1.24	-0.72	22.23149210056231
11.0	3.28	0.38	-1.42	22.23149210056231
52.0	-4.12	-2.39	0.21	22.23149210056231
35.0	-3.26	-3.16	-1.6	22.23149210056231
45.0	-3.46	-1.91	0.21	22.23149210056231
35.0	-0.73	-0.87	-0.73	22.23149210056231
24.0	1.27	0.88	0.2	22.23149210056231
52.0	1.21	-0.83	-2.52	22.23149210056231
48.0	1.2	0.17	-0.83	22.23149210056231
9.0	-0.82	-0.94	-0.66	22.23149210056231
32.0	0.81	0.55	0.1	22.23149210056231
29.0	-3.56	-1.95	0.17	22.23149210056231
42.0	-1.23	-1.04	-0.5	22.23149210056231
16.0	-0.87	-0.6	-0.28	22.23149210056231
42.0	-2.65	-2.08	-0.72	22.23149210056231
7.0	-0.25	-1.33	-1.54	22.23149210056231
16.0	-2.6	-1.19	0.05	22.23149210056231
13.0	-1.5	-1.62	-1.26	22.23149210056231
0.0	-0.14	-0.99	-1.39	22.23149210056231
[truncated: 196 more rows]
