# Supplementary material for: Influence of non-directional errors in anthropometric measurements and age estimation on anthropometric prevalence indicators
Source: PLoS One. 2024 Sep 4;19(9):e0304131. doi: 10.1371/journal.pone.0304131 (PMC11373794; doi:10.1371/journal.pone.0304131)
Supplement: S1 Dataset — Included are the child’s age in months (variable name ‘age’), z-score values for height-for-age (‘haz’), weight-for-height (‘whz’), weight-for-age (‘waz’) and survey weights (‘wt’). (ZIP) [file pone.0304131.s001.zip › S1_Dataset/anthro_data_8.csv]

haz	waz	whz	age	wt
-3.6	-3.21	-1.47	29	6.875
-2.45	-3.51	-2.77	6	6.875
-4.0	-3.21	-0.95	43	6.875
-2.43	-2.05	-0.58	7	6.875
-1.89	-2.15	-1.68	32	6.875
-2.47	-2.47	-1.62	26	6.875
-1.39	-1.44	-1.07	13	6.875
-2.94	-1.72	-0.05	35	6.875
-0.13	-1.43	-1.83	4	6.875
-4.5	-3.25	-0.75	31	6.875
-3.34	-4.36	-3.61	11	6.875
-3.42	-2.17	-0.4	29	6.875
-4.96	-2.99	0.37	47	13.75
-1.67	-3.28	-3.44	11	6.875
-3.9	-2.48	-0.02	49	6.875
-3.12	-2.61	-1.31	22	6.875
-2.81	-1.79	-0.32	29	9.16666666666667
-2.86	-3.76	-2.82	7	9.16666666666667
-3.22	-2.74	-1.05	35	10.3125
-1.09	-1.61	-1.49	18	10.3125
-3.69	-1.4	0.67	24	6.875
-3.06	-3.05	-1.92	22	6.875
-2.65	-2.26	-1.39	19	6.875
-3.33	-2.8	-1.21	58	6.875
-4.12	-2.95	-0.52	34	6.875
-2.41	-2.45	-1.46	38	6.875
0.19	-1.06	-1.5	6	6.875
-3.74	-1.15	1.55	37	6.875
1.81	0.08	-0.88	15	15.625
-1.12	-0.85	-0.26	47	15.625
-1.73	-1.93	-1.41	60	6.875
-0.33	-0.73	-0.75	10	6.875
-1.68	-2.11	-1.52	8	6.875
-4.15	-3.01	-0.57	35	6.875
-1.47	-0.38	0.82	53	6.875
-2.77	-1.45	-0.2	17	6.875
-3.77	-3.28	-1.31	44	6.875
-3.99	-3.34	-1.47	47	6.875
-0.86	1.17	2.22	7	6.875
-2.79	-2.24	-0.79	31	6.875
-2.03	-2.27	-1.78	16	6.875
-1.01	-1.86	-2.03	36	6.875
-2.42	-2.03	-1.16	15	10.3125
0.24	0.38	0.26	30	10.3125
-3.97	-3.82	-1.94	26	6.875
-1.65	-0.76	0.33	48	6.875
-1.21	-0.85	-0.18	48	6.875
-4.8	-4.37	-2.22	33	6.875
0.55	0.17	-0.07	7	7.58620689655173
-4.65	-3.72	-1.95	22	7.58620689655173
-0.77	-1.86	-1.82	5	7.58620689655173
0.14	0.06	-0.02	2	15.1724137931035
-3.88	-2.65	-0.38	32	10.1149425287356
-3.79	-3.77	-2.43	36	10.1149425287356
-2.31	-3.43	-2.9	7	7.58620689655173
-4.34	-3.27	-0.94	47	7.58620689655173
-0.39	0.28	1.01	1	7.58620689655173
-4.76	-3.38	-0.97	23	7.58620689655173
-3.68	-1.49	1.11	43	7.58620689655173
-0.28	-0.46	-0.32	5	24.7715053763442
-4.44	-2.78	-0.58	27	24.7715053763442
-1.74	-2.71	-2.72	39	7.58620689655173
2.4	-0.01	-1.73	5	7.58620689655173
-2.54	-3.06	-1.82	7	7.58620689655173
-5.63	-3.86	-1.02	33	15.1724137931035
-1.94	-2.53	-1.66	6	7.58620689655173
-2.43	-2.86	-2.14	11	7.58620689655173
-3.45	-0.54	1.67	25	7.58620689655173
-2.54	-2.31	-1.32	27	11.3793103448276
-2.88	-2.78	-0.23	1	11.3793103448276
-4.58	-2.46	0.55	37	11.3793103448276
-1.53	-0.71	0.94	2	11.3793103448276
-2.79	-2.5	-1.15	37	11.3793103448276
-1.75	-2.41	-2.12	11	11.3793103448276
-2.22	-2.43	-1.72	22	7.58620689655173
-1.5	-1.79	-1.34	44	7.58620689655173
-1.29	-2.08	-2.02	13	7.58620689655173
-0.53	-1.28	-1.42	47	7.58620689655173
-1.97	-1.31	-0.33	37	7.58620689655173
-2.94	-2.93	-1.94	12	7.58620689655173
-2.59	-1.53	-0.06	43	7.58620689655173
-2.48	-1.35	-0.03	24	14.8148148148148
-2.09	-1.14	-0.1	11	7.58620689655173
-4.69	-4.18	-1.9	51	16.1290322580645
-0.86	-0.46	0.22	3	16.544
-5.67	-3.38	0.27	45	16.544
-5.37	-3.4	-0.38	26	16.544
-2.11	-1.48	-0.3	56	16.544
-3.72	-3.21	-1.29	53	16.544
-4.33	-3.39	-0.93	37	16.544
-3.78	-3.22	-1.45	26	16.544
-1.47	-1.77	-1.31	52	16.544
-0.79	-1.13	-0.68	3	16.544
-2.93	-3.68	-3.3	19	16.544
0.2	-0.92	-1.61	52	16.544
-5.14	-4.12	0.83	1	16.544
-2.45	-2.66	-1.25	6	16.544
-3.29	-2.99	-1.39	29	16.544
-2.39	-1.17	1.45	2	16.544
-3.75	-1.8	0.59	31	16.544
-3.79	-3.08	-1.29	25	16.544
-3.97	-3.55	-1.89	59	16.544
-1.21	-1.83	-1.74	17	16.544
-1.35	-0.91	-0.35	12	16.544
-2.6	-1.66	-0.55	10	16.544
-1.1	-0.78	-0.31	31	16.544
-3.41	-1.67	0.49	39	16.544
-3.52	-1.83	0.34	8	16.544
-2.92	-2.27	-0.93	27	16.544
-2.03	-2.45	-1.96	18	22.0586666666666
-1.11	0.05	1.14	50	22.0586666666666
-5.69	-3.62	-0.79	18	16.544
-4.55	-4.03	-1.74	44	16.544
-5.59	-4.83	-2.62	54	16.544
-3.93	-2.49	-0.7	21	22.0586666666666
-2.97	-2.34	-1.06	25	20.68
-4.03	-3.46	-1.95	25	20.68
-2.88	-3.18	-2.21	1	20.68
-2.87	-1.65	-0.09	9	16.544
-4.47	-2.4	0.56	50	16.544
-4.29	-3.19	-0.86	48	16.544
-2.8	-2.71	-1.76	18	16.544
-2.77	-2.08	-0.59	55	16.544
-0.6	-0.52	-0.03	1	16.544
-2.03	-0.86	0.6	50	16.544
-2.45	-2.52	-1.64	10	24.816
-3.08	-1.44	0.49	37	24.816
-0.57	-0.97	-0.81	7	16.2931034482759
-2.83	-2.53	-1.36	2	16.2931034482759
-2.57	-1.3	0.28	33	16.2931034482759
-5.73	-3.78	-0.21	49	16.2931034482759
-2.33	-1.27	-0.26	17	16.2931034482759
-2.04	-0.77	0.67	46	16.2931034482759
-3.64	-1.92	-0.16	16	16.2931034482759
-3.74	-3.05	-1.31	33	16.2931034482759
-2.41	-0.39	1.36	32	16.2931034482759
-3.05	-2.82	-1.34	30	16.2931034482759
-1.32	-1.33	-0.79	50	16.2931034482759
-0.01	-1.4	-2.13	42	16.2931034482759
-3.55	-2.28	-0.14	35	16.2931034482759
-0.01	-0.26	-0.38	38	16.2931034482759
-4.19	-3.23	-0.95	31	16.2931034482759
-3.9	-3.13	-1.63	25	16.2931034482759
-2.6	-1.04	0.64	39	16.2931034482759
-2.39	-1.47	-0.49	16	16.2931034482759
-2.55	-1.93	-0.55	51	16.2931034482759
-1.48	-2.9	-2.98	19	16.2931034482759
-4.65	-3.58	-1.31	24	16.2931034482759
-2.77	-3.01	-1.91	27	16.2931034482759
-1.58	-1.16	-0.38	43	16.2931034482759
-0.07	-0.59	-1.16	1	16.2931034482759
-4.24	-3.52	-1.95	24	16.2931034482759
-2.25	-1.12	-0.07	17	16.2931034482759
-3.62	-1.54	0.98	41	16.2931034482759
0.11	0.06	-0.04	36	16.2931034482759
-3.11	-2.2	-0.47	31	16.2931034482759
-2.24	-2.99	-2.6	59	16.2931034482759
-1.02	-1.66	-1.16	3	16.2931034482759
-4.01	-3.67	-2.03	45	16.2931034482759
-5.04	-4.26	-1.83	32	16.2931034482759
-3.69	-3.61	-1.44	6	16.2931034482759
-1.92	-0.64	0.46	11	16.2931034482759
-2.82	-3.01	-1.81	37	16.2931034482759
-1.92	-1.45	-0.6	31	16.2931034482759
-1.41	-1.12	-0.59	19	16.2931034482759
-3.02	-1.72	0.08	46	16.2931034482759
-1.97	-3.35	-2.73	5	16.2931034482759
-2.73	-2.06	-0.75	25	16.2931034482759
-1.86	-1.0	-0.12	20	16.2931034482759
-3.41	-2.0	0.08	50	16.2931034482759
-0.53	-1.62	-1.87	21	16.2931034482759
-0.12	-1.6	-2.04	7	16.2931034482759
-1.05	-1.18	-0.67	5	16.2931034482759
-1.55	-2.13	-1.76	28	32.5862068965519
-0.54	-0.52	-0.41	13	14.2258064516129
-1.35	-1.48	-1.13	19	14.2258064516129
-0.15	-0.6	-0.74	17	7.11290322580646
-3.14	-2.07	-0.32	29	10.6693548387097
-1.28	-1.2	-0.33	4	10.6693548387097
-0.13	-0.28	-0.29	1	7.11290322580646
-3.8	-3.18	-1.59	29	14.2258064516129
-0.76	-1.95	-2.21	17	7.11290322580646
-0.28	-1.05	-1.29	28	7.11290322580646
-3.58	-3.63	-2.66	24	7.11290322580646
-2.22	-2.55	-1.9	53	7.11290322580646
-1.63	-2.11	-1.43	7	7.11290322580646
-4.36	-3.59	-1.22	55	7.11290322580646
-1.69	-2.42	-2.26	18	7.11290322580646
-0.87	-0.14	0.4	24	14.2258064516129
-1.97	-2.03	-1.42	20	7.11290322580646
-3.18	-1.47	0.56	40	7.11290322580646
-3.37	-3.28	-2.05	30	21.3387096774194
-0.95	-1.42	-1.32	36	7.11290322580646
-1.45	-1.99	-1.75	19	7.11290322580646
-2.28	-2.16	-1.33	43	9.46296296296297
-2.96	-1.94	-0.37	33	9.46296296296297
-3.89	-3.44	-1.51	31	14.1944444444445
-2.71	-3.1	-1.73	7	14.1944444444445
-0.84	-0.21	0.22	13	18.9259259259259
-4.7	-3.63	-1.69	16	14.1944444444445
-2.15	-1.65	-0.65	42	14.1944444444445
-3.87	-2.02	0.59	47	12.6172839506173
-1.0	-0.77	-0.42	13	9.46296296296297
-4.1	-2.78	-0.9	15	9.46296296296297
-3.85	-2.91	-1.14	29	9.46296296296297
-2.53	-1.97	-0.12	5	9.46296296296297
-2.89	-2.76	-1.56	25	18.9259259259259
-0.91	-0.77	-0.43	35	14.1944444444445
-2.99	-4.15	-3.43	10	14.1944444444445
-2.54	-1.84	-0.88	16	9.46296296296297
-2.91	-1.34	0.6	47	9.46296296296297
-2.33	-2.23	-1.39	43	9.46296296296297
-2.08	-1.84	-1.13	19	9.46296296296297
-5.21	-3.8	-0.66	45	9.46296296296297
-2.37	-2.2	-1.33	40	9.46296296296297
-3.93	-3.35	-1.95	12	9.46296296296297
-3.53	-3.98	-3.35	20	11.0
-1.73	-1.75	-1.1	33	11.0
-0.52	-0.4	-0.03	5	11.0
-1.98	-2.51	-2.13	14	11.0
-0.74	-2.27	-2.49	7	11.0
-4.58	-5.31	-4.73	16	11.0
-5.37	-4.03	-0.91	53	11.0
2.48	1.61	0.43	24	11.0
-1.21	-2.13	-2.16	12	11.0
-4.32	-1.75	0.63	23	11.0
-3.87	-3.94	-2.34	47	11.0
-2.79	-2.83	-2.09	15	11.0
-2.96	-2.77	-1.59	36	22.0
-3.45	-3.65	-2.43	25	14.6666666666667
-3.03	-2.92	-1.74	34	14.6666666666667
-1.69	-1.62	-0.87	54	11.0
-2.05	-1.59	-0.45	59	11.0
-3.51	-3.6	-2.47	17	16.2931034482759
-4.15	-2.96	-0.43	53	16.2931034482759
-1.52	-1.18	-0.49	10	14.6666666666667
-3.52	-2.38	-0.47	28	14.6666666666667
-2.41	-1.75	-0.67	12	16.5
-2.39	-2.16	-1.16	47	16.5
-5.1	-5.04	-2.93	9	11.0
0.72	-0.39	-0.92	13	11.0
4.18	2.58	-1.07	1	11.0
-2.14	-2.28	-1.37	9	14.6666666666667
-1.97	-2.04	-1.34	49	14.6666666666667
-3.65	-3.6	-2.26	23	11.0
-3.42	-2.13	-0.04	54	11.0
-2.58	-1.4	0.21	50	22.0
-2.94	-1.84	-0.51	17	11.0
-2.31	-2.4	-1.73	18	11.0
-3.18	-2.6	-0.9	35	11.0
-1.37	-0.84	-0.24	19	11.0
-2.98	-3.25	-2.5	23	11.0
-0.87	-0.04	0.74	42	11.0
0.18	0.18	0.2	17	11.0
-2.28	-1.61	-0.33	53	11.0
-0.8	-1.25	-1.13	10	11.0
-2.8	-2.8	-1.74	56	11.0
-1.37	-0.31	0.41	16	11.0
-2.41	-2.33	-1.27	49	11.0
-3.2	-2.28	-0.86	20	11.0
0.5	-0.4	-1.32	1	8.87096774193549
-1.36	-1.41	-1.03	29	8.87096774193549
-2.82	-1.99	-0.75	3	8.87096774193549
-3.27	-1.92	0.02	46	8.87096774193549
-1.2	-1.33	-0.65	5	8.87096774193549
-3.36	-0.56	2.03	3	8.87096774193549
-0.43	-1.66	-1.88	7	8.87096774193549
-2.15	-1.34	-0.13	42	8.87096774193549
-2.86	-1.22	0.26	19	8.87096774193549
-3.1	-2.62	-1.51	22	8.87096774193549
-1.82	-1.95	-1.08	6	8.87096774193549
-1.97	-0.79	0.43	37	8.87096774193549
-3.45	-0.51	1.93	29	8.87096774193549
-2.55	-1.53	-0.07	29	8.87096774193549
-1.17	-0.03	0.8	29	8.87096774193549
-2.62	-1.22	0.35	30	11.8279569892473
-1.59	-1.07	-0.11	7	11.8279569892473
-3.79	-2.93	-1.23	21	13.3064516129032
0.64	-0.4	-1.21	3	13.3064516129032
-2.12	-1.63	-0.84	11	13.3064516129032
-2.4	-0.78	0.91	43	13.3064516129032
-2.56	-3.19	-2.34	8	8.87096774193549
-3.66	-3.01	-1.06	31	8.87096774193549
-3.29	-1.53	1.75	3	8.87096774193549
-2.02	-1.66	-0.71	47	8.87096774193549
-0.98	-0.19	0.64	53	8.87096774193549
-3.83	-1.46	0.71	15	8.87096774193549
-3.79	-1.6	0.9	36	8.87096774193549
-1.65	-0.4	0.75	37	17.741935483871
-3.34	-1.69	-0.03	29	8.87096774193549
-3.12	-2.28	-0.53	42	8.87096774193549
1.31	-0.79	-3.31	1	17.741935483871
-1.38	-1.77	-1.48	11	8.87096774193549
-1.93	-1.41	-0.45	32	8.87096774193549
-2.66	-2.86	-2.03	11	8.87096774193549
-4.09	-1.81	1.0	30	8.87096774193549
-1.57	-1.74	-1.11	8	8.87096774193549
-4.27	-4.89	-3.65	30	8.87096774193549
-2.9	-1.3	0.51	35	11.8279569892473
1.02	1.6	1.21	2	11.8279569892473
-0.09	-0.36	-0.51	1	13.3064516129032
-3.58	-2.3	-0.67	24	17.741935483871
-3.93	-1.85	1.08	7	8.87096774193549
-3.48	-3.4	-1.84	29	17.741935483871
-3.21	-2.68	-1.41	25	17.5
-2.67	-1.93	-0.48	52	17.5
0.1	-0.06	-0.21	21	17.5
-4.02	-2.33	-0.28	20	17.5
-3.0	-1.59	0.4	55	17.5
-4.92	-4.18	-2.53	22	17.5
1.6	-0.97	-2.35	8	17.5
-2.79	-2.85	-1.68	51	17.5
-4.59	-2.7	-0.12	26	17.5
0.22	-2.2	-3.14	7	17.5
-2.68	-2.45	-1.43	40	17.5
-4.12	-2.86	-0.61	37	17.5
-3.4	-2.35	-0.48	50	17.5
-2.47	-1.43	-0.22	12	17.5
-4.38	-2.93	-0.15	47	17.5
-2.18	-1.55	-0.51	24	17.5
-2.14	-1.5	-0.38	36	17.5
0.81	-1.72	-2.95	6	17.5
-0.23	1.16	1.95	48	17.5
-1.78	-0.66	0.4	24	17.5
-4.57	-2.86	-0.27	36	35.0
-3.82	-3.35	0.35	2	17.5
-3.27	-1.81	0.11	34	17.5
-4.05	-3.7	-1.72	48	17.5
0.9	0.38	-0.23	23	17.5
-0.49	-0.12	0.28	47	17.5
-3.33	-4.16	-3.03	7	17.5
-3.29	-3.94	-2.95	9	17.5
-2.9	-2.43	-1.27	14	17.5
-2.43	-3.07	-2.56	16	35.0
-3.25	-1.67	0.31	36	35.0
-5.66	-4.21	0.45	7	26.25
-2.26	-1.77	-0.77	40	26.25
-4.61	-3.11	-0.3	36	26.25
-3.2	-3.55	-2.68	12	26.25
-2.85	-1.6	0.12	48	17.5
-2.87	-2.85	-1.8	11	17.5
-1.59	-0.41	0.66	37	27.1333333333333
-2.05	-1.89	-1.0	29	13.5666666666667
-5.82	-4.34	-1.18	35	16.9583333333333
-2.32	-2.2	-1.4	13	16.9583333333333
-3.71	-3.92	-2.9	59	13.5666666666667
-3.65	-3.64	-2.64	23	13.5666666666667
-2.44	-1.2	0.24	37	13.5666666666667
-3.26	-1.7	0.52	57	13.5666666666667
-0.6	-0.69	-0.67	1	13.5666666666667
-1.82	-0.94	0.09	34	13.5666666666667
-0.6	0.14	0.55	16	13.5666666666667
-3.72	-3.2	-1.83	25	13.5666666666667
-2.24	-2.38	-1.69	31	40.7
-2.89	-2.12	-0.53	37	13.5666666666667
-2.1	-1.72	-0.98	15	13.5666666666667
-0.42	0.51	1.13	3	18.0888888888889
-3.93	-3.51	-1.89	34	18.0888888888889
-4.31	-2.84	-0.63	23	13.5666666666667
-4.19	-2.86	-0.24	50	13.5666666666667
-4.09	-3.85	-1.89	6	13.5666666666667
-4.46	-3.69	-1.66	37	13.5666666666667
-1.58	-1.74	-0.79	4	13.5666666666667
-2.3	-2.18	-1.18	35	13.5666666666667
-3.73	-3.02	-0.92	37	13.5666666666667
0.25	0.15	0.0	28	13.5666666666667
-4.8	-3.77	-1.73	30	13.5666666666667
-3.48	-2.75	-0.82	40	13.5666666666667
-2.07	-1.3	-0.03	55	13.5666666666667
-4.07	-3.42	0.15	3	13.5666666666667
-2.91	-2.61	-1.34	53	13.5666666666667
-1.89	-1.88	-1.13	55	13.5666666666667
-1.26	-2.47	-2.56	12	13.5666666666667
-2.52	-2.86	-1.9	36	8.92500000000001
-1.19	-0.97	-0.48	26	8.92500000000001
-2.37	-4.12	-3.8	6	11.9
-3.3	-2.52	-0.85	27	11.9
-2.23	-2.15	-1.14	56	11.9
-3.47	-2.8	-1.46	13	11.9
-1.84	-1.15	-0.05	50	8.92500000000001
-2.49	-1.47	-0.41	19	8.92500000000001
-2.59	-2.28	-1.16	50	8.92500000000001
-3.09	-2.3	-0.91	26	8.92500000000001
-3.05	-1.71	0.14	32	17.85
-2.41	-2.2	-1.2	48	8.92500000000001
-1.36	-1.4	-0.89	48	8.92500000000001
-3.03	-3.35	-2.72	18	8.92500000000001
-3.63	-3.23	-2.01	22	8.92500000000001
-1.96	-2.07	-1.41	48	8.92500000000001
-2.8	-2.39	-1.29	13	8.92500000000001
-2.72	-1.27	0.39	36	8.92500000000001
-3.42	-2.65	-1.08	29	8.92500000000001
-3.5	-3.65	-2.5	36	11.9
-2.59	-1.26	0.13	23	11.9
-2.94	-2.63	-1.7	19	8.92500000000001
-2.27	-1.83	-0.72	39	8.92500000000001
-2.6	-2.33	-1.53	18	8.92500000000001
-3.1	-1.77	0.12	49	11.15625
-1.9	-2.25	-1.63	10	11.15625
-0.78	-0.66	-0.35	19	11.15625
-2.08	-0.9	0.83	4	8.92500000000001
-2.43	-1.29	0.1	30	8.92500000000001
-0.83	-0.02	0.5	20	8.92500000000001
-0.42	0.19	0.56	31	8.92500000000001
-2.38	-1.33	0.63	4	8.92500000000001
-2.77	-3.53	-3.01	12	8.92500000000001
-2.37	-1.36	0.03	36	8.92500000000001
-3.95	-2.34	-0.18	26	8.92500000000001
-2.69	-2.14	-0.84	49	8.92500000000001
-0.6	-2.63	-3.25	25	11.9
-1.18	-0.65	0.01	9	11.9
-0.53	-0.83	-0.75	49	8.92500000000001
-0.56	1.13	2.06	3	22.037037037037
-0.24	-0.37	-0.32	16	18.3641975308642
-4.03	-2.66	-0.19	36	18.3641975308642
1.35	-1.7	-3.45	4	11.0185185185185
-3.67	-2.61	-0.66	38	22.037037037037
-5.23	-3.35	-0.11	50	22.037037037037
-2.98	-3.52	-1.99	5	22.037037037037
1.51	0.27	-0.84	25	18.3641975308642
2.42	0.74	-0.79	25	18.3641975308642
-3.28	-3.3	-2.08	14	11.0185185185185
-3.97	-2.8	-0.94	13	11.0185185185185
-5.59	-4.37	-2.18	25	22.037037037037
-4.24	-3.09	-0.53	51	11.0185185185185
-1.86	-0.42	0.58	15	11.0185185185185
-4.86	-3.56	-0.74	37	11.0185185185185
-4.13	-3.66	-2.25	16	11.0185185185185
-5.19	-3.78	-0.82	36	33.0555555555555
-1.43	-0.09	0.93	27	22.037037037037
-1.42	-1.18	-0.57	37	16.5277777777778
2.71	-0.05	-1.7	8	11.0185185185185
-2.39	-0.49	1.31	43	11.0185185185185
-3.7	-1.55	0.54	38	11.0185185185185
-1.95	-1.32	-0.33	10	11.0185185185185
0.89	-0.03	-0.58	12	22.037037037037
-3.29	-2.19	-0.33	31	11.0185185185185
-1.04	-1.25	-0.97	57	11.0185185185185
-1.86	-1.21	-0.42	20	11.0185185185185
-4.64	-4.6	-3.47	27	22.0
-2.02	-1.54	-0.42	56	11.0
-4.31	-3.18	-0.96	36	11.0
-3.95	-3.04	-0.84	32	11.0
0.42	-0.46	-1.38	1	11.0
-2.12	-1.9	-0.87	59	11.0
0.27	0.72	0.55	1	11.0
-4.11	-1.95	0.82	37	11.0
-4.27	-2.65	-0.41	30	11.0
-4.01	-3.37	-1.69	18	11.0
-2.73	-2.97	-1.89	59	11.0
0.13	0.02	-0.06	43	11.0
0.79	0.48	0.04	45	11.0
-5.02	-3.32	-0.88	16	11.0
-2.59	-1.17	0.51	44	11.0
-1.67	-1.17	-0.39	11	11.0
-3.86	-1.86	0.84	59	11.0
-5.43	-3.3	-0.25	21	11.0
-0.44	0.13	0.62	1	11.0
-3.2	-3.6	-2.42	28	11.0
-3.11	-2.75	-1.44	37	14.6666666666667
-2.84	-2.75	-1.56	9	14.6666666666667
-1.71	-2.09	-1.76	13	11.0
-3.6	-2.4	-0.41	39	11.0
-0.84	-0.64	-0.22	42	11.0
-0.37	-3.51	-4.57	17	11.0
-2.47	-1.06	0.53	35	11.0
-2.24	-1.4	-0.18	41	11.0
-3.44	-2.6	-1.01	23	11.0
-3.32	-1.88	0.3	54	11.0
-2.55	-0.95	0.65	28	11.0
-4.94	-3.47	-0.63	48	11.0
-1.6	-1.86	-1.28	9	11.0
0.87	-0.38	-1.05	9	11.0
-3.47	-2.98	-1.15	42	11.0
-1.92	-1.6	-0.8	22	11.0
-1.53	-2.01	-1.81	16	11.0
-3.05	-2.71	-1.17	36	16.5
-1.74	-1.58	-0.16	3	16.5
-1.86	-2.4	-2.1	31	11.0
-2.79	-3.45	-2.12	6	11.0
-3.75	-3.95	-2.95	13	22.0
-1.02	-1.37	-1.13	48	7.9
-4.44	-4.26	-2.27	36	10.5333333333333
-1.83	-2.43	-1.97	10	10.5333333333333
-5.68	-3.8	-0.84	36	7.9
-3.55	-3.25	-1.75	25	15.8
-3.88	-3.51	-1.88	38	7.9
-3.28	-2.8	-0.63	7	7.9
-2.24	-3.54	-3.07	7	15.8
-3.61	-2.52	-0.6	36	10.5333333333333
-0.05	-1.24	-1.6	5	10.5333333333333
-4.04	-1.24	1.59	36	15.8
-2.82	-2.83	-1.95	24	15.8
-0.41	-0.68	-0.66	42	7.9
1.9	-1.12	-3.13	29	7.9
-3.62	-3.3	-1.83	23	7.9
-2.75	-2.54	-1.5	13	7.9
-3.53	-1.25	1.31	45	7.9
-1.25	-0.94	-0.4	33	7.9
-0.3	-1.1	-1.42	56	7.9
-0.63	-1.38	-1.27	5	7.9
-2.99	-1.45	0.47	34	7.9
-3.6	-2.14	-0.02	40	9.48
3.78	0.01	-2.24	13	9.48
-0.67	-1.69	-2.0	49	9.48
-3.99	-3.33	-1.92	19	10.5333333333333
-2.97	-2.36	-0.77	33	10.5333333333333
-1.62	-1.73	-0.87	4	7.9
-3.92	-3.59	-1.87	27	7.9
-4.36	-3.33	-1.3	32	7.9
4.17	-0.03	-2.89	5	10.5333333333333
-0.59	0.07	0.57	40	7.9
-0.83	-0.4	0.22	4	7.9
-4.84	-3.23	-0.12	45	7.9
-2.15	-2.35	-1.68	11	7.9
-0.92	-0.54	0.02	46	7.9
-0.97	-1.16	-0.94	34	7.9
-4.04	-1.89	0.54	8	7.9
-3.65	-3.32	-1.61	28	7.9
-1.7	-2.18	-1.69	25	11.85
2.42	1.53	0.35	24	15.8
-0.99	-0.87	-0.27	6	9.875
-3.86	-3.03	-1.48	24	15.8
2.89	0.89	-0.49	8	15.8
0.6	0.34	0.05	50	9.875
-3.32	-2.43	-0.86	24	9.875
-2.57	-2.74	-2.13	16	9.875
-3.51	-1.6	0.62	27	23.7
-3.67	-3.13	-1.18	24	11.85
-2.08	-2.94	-1.6	2	11.85
-2.13	-0.99	0.25	26	15.8
-1.9	-2.3	-1.83	24	38.5
-1.98	-2.14	-1.57	42	19.25
-1.19	-1.05	-0.69	13	19.25
-3.39	-2.76	-1.13	50	12.8333333333333
-0.86	-2.75	-3.02	6	12.8333333333333
-1.92	-3.83	-4.15	27	6.41666666666667
-1.8	-0.57	0.65	40	25.6666666666667
-1.98	-2.29	-1.75	22	19.25
-3.21	-1.93	-0.41	21	19.25
-0.49	-0.75	-0.59	8	19.25
-1.09	-0.54	0.77	1	12.8333333333333
-0.31	0.4	0.78	36	17.1111111111111
-2.21	-1.26	-0.3	16	17.1111111111111
-3.74	-3.19	-1.23	50	12.8333333333333
-1.97	-0.63	0.68	38	12.8333333333333
-4.2	-3.66	-2.07	29	12.8333333333333
0.39	-0.16	-0.67	2	12.8333333333333
-5.22	-3.79	-1.16	41	12.8333333333333
-4.12	-2.22	0.35	41	12.8333333333333
-2.75	-1.46	0.27	48	12.8333333333333
-2.66	-2.87	-2.22	15	12.8333333333333
-2.08	0.17	2.58	1	12.8333333333333
-4.66	-3.01	-0.56	23	12.8333333333333
0.84	1.03	0.42	1	12.8333333333333
-0.05	-0.85	-1.22	36	17.1111111111111
-3.74	-2.49	-0.76	24	17.1111111111111
-4.85	-3.76	-1.7	29	33.6
-1.14	-2.54	-2.72	11	22.4
-3.2	-2.31	-0.63	27	22.4
0.25	-0.32	-0.54	7	22.4
-3.62	-1.29	2.96	2	14.9333333333333
-2.19	-2.53	-2.02	21	14.9333333333333
-3.68	-2.8	-0.92	42	22.4
-0.36	-0.85	-0.76	1	11.2
-1.81	-1.12	-0.18	25	11.2
-4.75	-2.91	0.25	43	11.2
-3.81	-3.97	-3.11	22	11.2
-1.44	-1.37	-0.89	11	11.2
-2.41	-0.76	2.07	1	11.2
-3.45	-1.96	0.21	35	11.2
-3.92	-4.06	-2.53	36	11.2
-2.67	-1.04	0.78	43	11.2
-2.47	-1.44	-0.2	11	11.2
-5.38	-3.02	0.31	31	11.2
-3.74	-2.53	-0.44	44	11.2
-4.27	-3.01	-1.13	24	11.2
-3.93	-1.93	0.55	36	11.2
1.79	-2.21	-4.29	5	11.2
-4.32	-3.02	-0.54	52	18.6666666666667
-2.91	-1.69	0.11	48	18.6666666666667
-0.98	-1.93	-1.65	3	11.2
-2.52	-2.53	-1.69	36	16.8
-2.58	-2.28	-1.48	18	16.8
-2.64	-2.16	-1.01	36	11.2
-0.88	-2.19	-2.26	5	11.2
-4.5	-4.07	-2.42	33	11.2
-1.26	-1.7	-1.18	6	11.2
-3.65	-1.72	0.69	35	11.2
-2.84	-1.42	0.22	28	11.2
-4.36	-2.58	0.11	42	11.2
-1.82	-2.52	-2.2	19	11.2
-3.06	-2.02	-0.13	59	11.2
-1.92	0.04	1.5	28	11.2
-2.16	-2.45	-1.7	43	8.87096774193549
-3.87	-2.2	-0.05	17	8.87096774193549
-0.03	-0.11	-0.13	10	8.87096774193549
-1.32	-0.51	0.35	41	8.87096774193549
-3.37	-1.54	0.78	52	8.87096774193549
0.36	0.11	-0.18	3	8.87096774193549
-1.12	-1.95	-1.99	14	13.3064516129032
-0.82	-0.66	-0.36	34	13.3064516129032
-3.38	-1.64	0.04	15	11.0887096774194
-2.94	-2.94	-1.77	11	11.0887096774194
-3.21	-4.84	-4.61	10	11.0887096774194
-3.99	-1.87	0.27	19	8.87096774193549
-2.68	-0.62	1.33	35	8.87096774193549
-4.12	-1.46	1.42	30	8.87096774193549
-2.16	-1.73	-0.62	53	8.87096774193549
-1.11	-1.22	-0.84	51	8.87096774193549
-2.13	-1.03	0.32	7	8.87096774193549
-1.95	-1.06	0.23	53	8.87096774193549
-4.12	-3.35	-1.69	13	13.3064516129032
-3.5	-1.15	1.38	38	13.3064516129032
-3.69	-4.09	-2.53	8	8.87096774193549
-3.31	-2.14	-0.28	44	8.87096774193549
-3.14	-2.54	-1.19	26	17.741935483871
-3.91	-3.11	-1.24	24	8.87096774193549
-3.05	-2.53	-0.95	51	8.87096774193549
-3.5	-2.44	-0.5	52	8.87096774193549
-4.7	-2.13	1.21	50	8.87096774193549
-0.81	-1.07	-0.86	48	8.87096774193549
-0.32	0.03	0.34	4	8.87096774193549
-2.16	-0.88	0.59	44	8.87096774193549
-1.53	-1.1	-0.4	36	11.0887096774194
-0.18	-0.71	-0.98	56	11.0887096774194
-3.39	-1.94	0.2	40	11.0887096774194
-1.87	-2.29	-1.97	13	8.87096774193549
-2.84	-2.04	-0.43	49	8.87096774193549
1.49	-1.8	-3.8	23	8.87096774193549
-2.67	-2.48	-1.47	22	26.6129032258065
-1.98	-2.34	-1.44	6	8.87096774193549
-3.04	-2.51	-0.91	36	8.87096774193549
-1.65	-1.91	-1.04	5	12.959375
-0.63	-1.68	-1.88	11	12.959375
-3.73	-4.08	-2.62	37	12.959375
3.22	0.44	-1.32	12	18.143125
-1.22	-0.38	0.63	5	18.143125
-3.05	-1.25	0.66	28	18.143125
-1.79	-0.72	0.61	56	12.959375
-2.09	-1.57	-0.62	38	12.959375
-3.77	-2.76	0.72	3	12.959375
-2.55	-1.66	1.14	1	12.959375
-5.23	-3.67	-0.94	29	12.959375
-3.54	-3.55	-1.9	10	12.959375
-4.18	-2.75	-0.15	39	12.959375
0.39	0.82	0.71	1	12.959375
-0.07	-0.08	-0.14	32	12.959375
-0.7	-0.93	-0.64	5	12.959375
-4.98	-2.89	0.6	58	25.91875
-2.88	-2.03	-0.38	53	12.959375
-2.05	-1.89	-1.28	18	12.959375
-2.05	-2.93	-2.71	13	12.959375
-0.88	-1.23	-1.08	46	12.959375
-1.62	-1.13	-0.53	16	12.959375
-3.11	-2.98	-1.49	31	12.959375
-2.78	-2.63	-1.79	15	25.91875
0.0	-0.01	-0.04	54	12.959375
-3.44	-2.07	-0.01	31	12.959375
-4.55	-4.01	-2.15	17	12.959375
-4.2	-3.02	-1.0	17	12.959375
-2.89	-2.24	-0.87	34	12.959375
-2.13	-0.83	1.18	3	12.959375
-1.8	-2.37	-1.89	9	12.959375
-1.55	-1.77	-1.27	28	12.959375
-1.5	-1.71	-1.26	56	12.959375
-2.53	-2.94	-1.89	6	12.959375
-3.17	-1.07	1.28	48	12.959375
-4.39	-3.13	-0.42	47	18.143125
-2.1	-2.95	-2.52	8	18.143125
0.3	-1.95	-2.95	4	18.143125
-2.2	-2.31	-1.65	34	18.143125
-0.78	-0.74	-0.56	13	12.959375
-2.33	-0.73	1.06	36	12.959375
-1.45	-1.1	-0.59	17	19.4390625
1.06	0.77	0.31	36	19.4390625
-1.61	-1.28	-0.54	41	8.09285714285717
2.28	-1.88	-4.33	21	8.09285714285717
-4.35	-3.49	-1.6	31	8.09285714285717
-0.39	0.09	0.43	1	8.09285714285717
-5.87	-4.4	-1.26	33	8.09285714285717
-1.7	-0.96	0.14	54	8.09285714285717
-1.42	-1.31	-0.42	4	8.09285714285717
-1.93	-0.87	0.51	56	8.09285714285717
-2.6	-1.42	0.06	35	8.09285714285717
-3.04	-1.24	0.98	55	12.1392857142857
-2.86	-2.68	-1.83	22	12.1392857142857
-2.72	-1.61	0.02	44	12.1392857142857
-2.57	-1.37	0.36	5	8.09285714285717
-3.08	-2.22	-0.9	24	8.09285714285717
-3.66	-1.58	0.29	17	12.1392857142857
-4.29	-3.47	-1.08	36	12.1392857142857
0.12	-3.14	-4.78	43	8.09285714285717
-3.56	-2.56	-1.13	18	8.09285714285717
-2.77	-2.18	-0.81	50	8.09285714285717
-1.15	-2.27	-2.36	11	8.09285714285717
-1.93	-0.61	0.67	37	8.99999999999998
-0.15	-1.2	-1.43	6	8.99999999999998
1.35	-0.86	-2.41	39	8.09285714285717
-0.72	-0.75	-0.58	28	8.09285714285717
-1.92	-1.6	-0.54	1	8.09285714285717
-2.7	-1.91	-0.43	34	13.4880952380953
-4.32	-4.12	-2.94	17	13.4880952380953
-2.43	-1.3	0.23	47	8.09285714285717
-0.8	-2.73	-3.17	4	8.09285714285717
-3.94	-2.31	0.01	29	8.09285714285717
-2.67	-2.18	-1.04	22	8.09285714285717
-3.73	-2.65	-0.67	35	8.09285714285717
-2.43	-1.58	-0.41	25	8.09285714285717
-2.98	-1.88	-0.53	19	8.09285714285717
-2.82	0.16	2.59	43	24.2785714285715
-3.31	-0.81	1.15	21	8.09285714285717
-3.85	-3.73	-2.62	24	12.1392857142857
-4.18	-3.46	-1.57	35	12.1392857142857
-1.92	-1.69	-0.93	28	8.09285714285717
-1.32	-2.25	-2.24	17	8.09285714285717
-2.1	-1.47	-0.63	14	16.9806451612903
-0.45	-0.62	-0.52	17	16.9806451612903
-2.32	-1.74	-0.67	38	16.9806451612903
-2.45	-1.9	0.19	3	16.9806451612903
-1.16	-1.31	-0.99	20	16.9806451612903
-1.66	-1.02	-0.02	48	16.9806451612903
-0.83	-0.65	-0.39	13	16.9806451612903
-1.41	-0.13	0.78	10	16.9806451612903
-0.04	-0.24	-0.37	34	33.9612903225806
-5.48	-4.17	-1.05	44	16.9806451612903
-5.31	-5.13	-3.12	10	16.9806451612903
0.68	-0.13	-0.83	3	16.9806451612903
-1.1	-1.28	-0.91	48	16.9806451612903
-0.51	0.68	1.41	4	16.9806451612903
-0.13	-0.68	-0.91	38	22.6408602150537
-3.13	-1.77	-0.2	25	22.6408602150537
-2.23	-2.89	-2.4	20	16.9806451612903
-0.95	-1.87	-1.77	8	16.9806451612903
-1.45	-0.32	0.85	47	16.9806451612903
-4.53	-2.17	0.56	33	16.9806451612903
-2.73	-0.96	0.79	28	21.2258064516129
-4.26	-2.95	-0.58	39	21.2258064516129
-1.71	-1.07	0.06	6	21.2258064516129
-2.74	-2.27	-0.79	8	16.9806451612903
-2.74	-2.7	-1.52	27	16.9806451612903
-2.73	-3.0	-2.26	24	16.9806451612903
-3.94	-3.04	0.73	3	16.9806451612903
-0.19	-0.3	-0.16	1	16.9806451612903
-2.15	-1.57	-0.74	15	16.9806451612903
-2.75	-3.18	-2.22	44	16.9806451612903
-2.15	-2.11	-1.17	9	16.9806451612903
-2.63	-2.84	-1.78	39	33.9612903225806
-1.65	-1.3	-0.62	21	33.9612903225806
-1.84	-2.54	-2.12	50	16.9806451612903
-5.52	-5.33	-3.44	28	16.9806451612903
0.62	-0.34	-1.5	1	16.9806451612903
-2.18	-2.61	-1.88	35	16.9806451612903
-3.27	-2.42	-0.77	44	21.2258064516129
-3.79	-2.77	-1.07	13	21.2258064516129
-1.43	-0.89	0.58	1	21.2258064516129
-1.64	-1.48	-0.79	45	16.9806451612903
-1.26	-1.31	-0.9	10	16.9806451612903
2.64	-0.21	-1.9	15	22.6408602150537
-3.54	-1.58	0.79	5	22.6408602150537
-2.52	-1.43	-0.1	25	24.0483870967742
-0.82	0.25	1.13	49	24.0483870967742
-3.68	-2.33	-0.71	20	24.0483870967742
-3.21	-1.09	1.25	48	24.0483870967742
-2.3	-0.69	1.01	48	36.0725806451613
-1.49	-1.14	-0.36	8	36.0725806451613
-2.5	-2.35	-1.0	7	48.0967741935484
-5.34	-3.09	-0.26	26	24.0483870967742
-1.84	-1.05	0.01	41	24.0483870967742
-3.28	-2.28	-0.81	15	24.0483870967742
-2.12	-1.03	0.32	45	24.0483870967742
0.29	-0.88	-1.36	11	24.0483870967742
-5.25	-3.71	-0.97	24	24.0483870967742
-1.48	-3.07	-3.08	9	24.0483870967742
0.31	-0.02	-0.26	36	24.0483870967742
-1.55	-0.56	0.25	19	24.0483870967742
-3.53	-2.02	0.21	36	24.0483870967742
-5.15	-3.89	-1.18	14	36.0725806451613
-3.32	-3.21	-2.01	15	36.0725806451613
-1.39	-1.38	-0.89	48	24.0483870967742
-4.02	-2.81	-0.81	24	24.0483870967742
1.07	0.13	-0.69	36	24.0483870967742
-0.82	1.33	3.03	1	24.0483870967742
-2.67	-2.29	-1.32	18	24.0483870967742
-0.68	-0.76	-0.21	2	36.0725806451613
-5.35	-4.24	-1.35	40	36.0725806451613
-0.11	0.51	0.76	19	24.0483870967742
-2.9	-1.61	-0.31	16	28.8580645161291
-5.52	-3.26	-0.31	16	28.8580645161291
3.04	-1.07	-3.55	5	28.8580645161291
-5.06	-2.93	-0.31	26	28.8580645161291
-2.53	-1.65	-0.57	18	24.0483870967742
0.01	-0.27	-0.42	50	24.0483870967742
-1.11	-2.36	-2.55	12	24.0483870967742
-2.66	-2.6	-1.56	10	30.0604838709678
-4.26	-3.19	-0.91	54	30.0604838709678
-1.3	-0.63	0.13	39	24.0483870967742
-2.51	-2.17	-0.25	10	24.0483870967742
-1.98	-1.73	-0.84	31	24.0483870967742
-2.32	-2.19	-1.44	15	24.0483870967742
-2.92	-2.03	-0.36	58	24.0483870967742
-1.96	-1.87	-1.17	21	24.0483870967742
-3.79	-2.01	0.23	33	24.0483870967742
-3.78	-3.6	-2.49	17	24.0483870967742
-2.53	-2.78	-1.97	54	24.0483870967742
-1.96	-1.94	-1.09	54	24.0483870967742
-4.29	-2.98	-0.63	38	24.0483870967742
-3.56	-3.97	-3.08	40	30.0604838709678
-1.36	-2.08	-1.87	23	30.0604838709678
-1.66	-1.33	-0.63	24	24.0483870967742
-2.65	-1.29	0.95	5	24.0483870967742
-2.55	0.22	2.63	48	9.07407407407407
0.94	-0.88	-1.78	8	9.07407407407407
-0.12	-1.13	-1.58	24	9.07407407407407
-2.71	-2.77	-1.78	12	9.07407407407407
-1.33	-0.96	-0.24	48	9.07407407407407
-1.85	-2.53	-2.2	12	9.07407407407407
-1.55	-1.32	-0.71	11	9.07407407407407
-1.66	1.09	2.72	7	9.07407407407407
0.94	0.28	-0.37	36	9.07407407407407
-3.86	-1.95	0.67	48	9.07407407407407
-2.22	-1.49	-0.25	48	10.8888888888889
-2.31	-1.29	1.32	2	10.8888888888889
-4.32	-2.07	0.88	48	10.8888888888889
-3.01	-1.07	0.48	18	10.8888888888889
-2.99	-2.89	-0.69	4	9.07407407407407
-0.74	-1.38	-1.44	14	9.07407407407407
-3.7	-2.08	-0.16	27	13.6111111111111
-1.12	-1.38	-1.03	9	13.6111111111111
-3.58	-3.2	-1.67	35	12.0987654320988
-0.91	-1.87	-2.0	12	12.0987654320988
-1.81	-1.41	-0.55	34	9.07407407407407
-1.39	-1.92	-1.77	14	9.07407407407407
-3.57	-3.35	-1.75	28	12.0987654320988
0.67	-0.16	-0.59	8	12.0987654320988
-5.51	-3.67	-0.4	35	9.07407407407407
-0.64	-1.69	-1.7	6	9.07407407407407
-0.15	-0.75	-0.95	15	9.07407407407407
-1.89	-2.06	-1.56	39	9.07407407407407
-3.94	-2.59	-0.88	19	9.07407407407407
-1.51	-0.22	0.89	39	9.07407407407407
-0.37	-1.26	-1.4	9	9.07407407407407
-1.86	-1.93	-1.26	24	9.07407407407407
-2.28	-2.26	-1.51	13	9.07407407407407
-3.82	-2.66	-0.55	45	9.07407407407407
-1.5	-1.34	-0.66	48	9.07407407407407
-1.21	-0.33	0.43	29	9.07407407407407
-3.91	-2.96	-0.81	11	9.07407407407407
-1.94	-1.75	-0.88	44	9.07407407407407
-3.83	-3.47	-1.54	35	9.07407407407407
-2.11	-0.96	0.35	41	9.07407407407407
-2.79	-3.57	-3.23	19	9.07407407407407
-2.43	-2.77	-2.27	16	9.07407407407407
-4.32	-2.73	0.08	48	9.07407407407407
-3.45	-4.29	-3.6	19	9.07407407407407
-1.67	-0.97	0.06	49	9.07407407407407
-1.17	-2.05	-2.1	16	13.6111111111111
-1.77	-2.77	-2.34	7	13.6111111111111
2.05	1.11	-0.02	35	15.35625
-2.41	-1.81	-0.7	38	15.35625
-3.06	-2.75	-1.42	10	15.35625
-3.7	-4.18	-3.55	18	12.796875
-3.39	-1.74	0.43	48	12.796875
-2.68	-1.82	-0.53	23	12.796875
-1.42	-1.06	-0.41	31	12.796875
-3.14	-3.01	-1.78	13	12.796875
-3.11	-3.82	-3.3	42	12.796875
-0.02	-0.45	-0.59	10	12.796875
-1.64	-2.01	-1.63	13	12.796875
-3.13	-2.52	-1.06	44	12.796875
-1.99	-2.79	-2.52	12	12.796875
-1.88	-0.97	0.07	34	19.1953125
-1.56	-2.41	-2.14	10	19.1953125
-2.76	-3.81	-3.56	22	12.796875
-2.32	-2.14	-1.33	13	12.796875
-2.97	-2.12	-0.63	38	12.796875
-1.7	-1.77	-1.18	23	12.796875
-2.21	-2.44	-1.76	49	12.796875
-4.02	-3.84	-2.29	24	12.796875
-3.82	-3.54	-1.75	53	12.796875
-2.23	-2.45	-1.96	18	12.796875
-2.8	-2.43	-1.06	45	12.796875
-2.26	-1.64	-0.79	15	12.796875
-1.24	-1.5	-1.18	30	12.796875
-4.06	-3.02	-0.88	13	12.796875
0.54	0.69	0.53	24	12.796875
-1.42	-0.37	0.56	36	6.39843749999999
-0.8	-0.86	-0.62	18	6.39843749999999
-2.55	-1.88	-0.67	34	25.59375
-2.71	-1.51	0.14	41	12.796875
-2.83	-2.1	-0.73	35	12.796875
-2.6	-1.57	-0.36	13	12.796875
0.46	0.01	-0.41	49	12.796875
-1.83	-0.92	1.13	2	12.796875
-3.39	-2.92	-1.35	55	12.796875
-5.09	-3.06	-0.12	15	12.796875
-0.05	0.19	0.26	28	12.796875
-2.52	-3.52	-2.94	8	12.796875
-0.43	0.21	0.53	27	12.03125
-2.25	-1.07	0.3	31	12.03125
0.01	0.87	1.21	6	12.03125
-2.21	-2.87	-2.38	12	12.03125
-1.49	-1.39	-0.9	35	12.03125
-2.65	-0.79	0.7	22	12.03125
-2.84	-2.31	-0.85	48	12.03125
-2.84	-2.35	-0.89	35	12.03125
-0.74	-0.1	0.76	1	12.03125
-2.91	-3.14	-2.22	29	12.03125
-2.4	-3.18	-2.78	12	18.046875
-4.18	-3.66	-1.52	47	18.046875
-0.29	-1.47	-1.82	11	12.03125
-1.32	-1.26	-0.7	50	12.03125
-0.48	-0.08	0.25	20	12.03125
-2.22	-0.83	0.61	35	12.03125
-1.27	-2.37	-2.36	21	16.0416666666667
0.28	-0.84	-1.5	39	16.0416666666667
-2.93	-1.83	-0.25	31	18.046875
-1.53	-1.69	-1.19	31	12.03125
-2.53	-2.6	-1.8	12	12.03125
-2.19	-2.28	-1.51	23	12.03125
-1.28	-1.38	-0.89	51	12.03125
-2.03	-0.81	0.6	48	12.03125
-0.69	0.21	0.96	53	12.03125
-5.09	-4.03	-1.16	39	12.03125
1.33	0.15	-0.86	31	12.03125
-1.62	-2.56	-1.94	5	12.03125
-3.26	-2.46	-0.09	5	12.03125
-0.05	-0.55	-0.71	12	12.03125
-0.64	-0.33	-0.04	35	12.03125
-4.1	-4.92	-4.5	19	12.03125
-3.08	-1.33	0.56	28	12.03125
-0.73	-1.21	-1.21	35	12.03125
1.13	0.25	-0.6	24	17.6767676767677
-3.49	-1.78	0.44	32	17.6767676767677
-1.32	-1.66	-1.28	49	10.6060606060606
-2.71	-2.75	-1.67	49	10.6060606060606
-3.65	-1.97	-0.1	19	10.6060606060606
-4.46	-3.96	-2.06	46	15.9090909090909
-3.62	-3.86	-2.64	14	15.9090909090909
-2.24	-1.95	-0.96	49	3.53535353535354
-0.62	-0.83	-0.68	48	3.53535353535354
-3.41	-3.5	-2.26	24	10.6060606060606
-3.21	-1.52	0.18	22	10.6060606060606
-3.41	-2.07	-0.13	23	10.6060606060606
0.76	-1.43	-2.57	5	10.6060606060606
-4.54	-4.41	-2.9	48	21.2121212121212
-1.64	-1.86	-1.32	30	24.7474747474748
0.21	-0.4	-0.78	36	24.7474747474748
-2.45	-1.97	-0.86	24	21.2121212121212
-4.91	-3.76	-1.02	36	21.2121212121212
-1.85	-1.76	-1.21	6	10.6060606060606
1.64	0.93	0.02	39	10.6060606060606
-3.11	-2.65	-1.33	28	10.6060606060606
0.81	-0.34	-1.26	48	10.6060606060606
-4.15	-3.16	-1.5	19	14.1414141414142
-5.94	-4.36	-1.42	12	14.1414141414142
-3.71	-1.07	1.21	13	17.6767676767677
-4.12	-2.62	0.03	52	26.5151515151515
-3.41	-0.58	1.52	14	26.5151515151515
3.93	0.21	-3.4	2	15.9090909090909
-3.56	-2.87	-0.9	40	15.9090909090909
-3.78	-2.31	-0.29	30	18.5606060606061
-0.34	0.43	0.94	56	18.5606060606061
-3.04	-1.84	-0.53	19	18.5606060606061
-2.73	-2.42	-1.28	28	10.6060606060606
-2.65	-2.43	-1.51	19	10.6060606060606
-1.59	-0.22	0.92	36	10.6060606060606
-0.99	0.26	1.34	54	15.9090909090909
0.07	0.27	0.36	5	15.9090909090909
-1.13	-0.07	0.96	54	10.6060606060606
-1.65	-1.65	-1.13	28	10.6060606060606
-2.66	-2.47	-1.48	39	7.95454545454546
-4.87	-3.58	-0.98	29	7.95454545454546
-3.23	-0.61	2.73	1	7.95454545454546
-3.24	-3.03	-1.95	14	23.8636363636364
-3.16	-2.94	-1.9	14	23.8636363636364
-3.11	-2.12	-0.6	27	23.8636363636364
-1.96	-2.38	-1.53	6	14.1414141414142
1.15	1.14	0.73	51	14.1414141414142
-0.81	-1.7	-1.88	57	10.6060606060606
-2.39	-0.8	0.8	32	10.6060606060606
-3.23	-1.63	0.49	40	21.2121212121212
-0.9	-0.31	0.18	11	15.9677419354839
-2.74	-2.72	-1.77	36	15.9677419354839
-2.98	-3.08	-1.89	25	10.6451612903226
-1.39	-1.23	-0.41	5	10.6451612903226
-0.56	-0.63	-0.44	57	10.6451612903226
-4.76	-3.94	-1.75	26	10.6451612903226
-2.4	-1.81	-0.57	54	10.6451612903226
-2.35	-2.41	-1.7	14	10.6451612903226
-4.17	-2.28	0.02	25	10.6451612903226
-5.85	-3.39	0.41	25	10.6451612903226
-3.65	-3.29	-1.83	14	10.6451612903226
-4.21	-3.7	-1.51	39	10.6451612903226
-2.74	-1.7	-0.09	36	10.6451612903226
-0.8	-1.2	-1.06	11	10.6451612903226
0.01	-0.94	-1.44	29	10.6451612903226
-3.86	-3.32	-1.87	13	10.6451612903226
-5.3	-3.71	-0.67	43	10.6451612903226
-2.88	-2.57	-1.57	14	10.6451612903226
-4.33	-2.53	0.37	40	10.6451612903226
-2.5	-1.48	-0.14	25	10.6451612903226
-3.74	-2.04	0.43	52	10.6451612903226
-1.53	-0.86	0.13	7	14.1935483870968
-4.49	-2.98	-0.1	41	14.1935483870968
-3.08	-2.69	-1.52	16	10.6451612903226
-1.46	-2.12	-1.94	52	10.6451612903226
-4.38	-3.89	-2.5	19	10.6451612903226
-1.25	-0.91	-0.21	56	10.6451612903226
-3.69	-3.82	-2.42	26	21.2903225806452
-3.21	-3.51	-2.76	14	21.2903225806452
-3.48	-2.23	0.75	4	10.6451612903226
-3.25	-1.99	-0.15	40	10.6451612903226
-4.75	-3.62	-0.83	53	21.2903225806452
-2.72	-1.19	0.48	9	10.6451612903226
-4.89	-3.24	-0.27	52	10.6451612903226
-3.31	-2.24	-0.52	26	10.6451612903226
-2.62	-2.32	-1.16	51	10.6451612903226
-3.38	-3.65	-2.35	27	15.9677419354839
0.18	0.56	0.71	50	15.9677419354839
-3.14	-3.76	-2.99	9	10.6451612903226
-2.13	-2.76	-1.9	7	10.6451612903226
-2.62	-1.37	-0.14	17	10.6451612903226
-2.03	-0.69	0.91	58	10.6451612903226
-0.65	-0.74	-0.64	13	10.6451612903226
-5.25	-2.76	0.71	36	10.6451612903226
-3.28	-2.01	-0.08	48	10.6451612903226
-1.92	0.03	1.88	52	10.6451612903226
-1.64	-1.2	-0.55	12	10.6451612903226
-3.84	-3.16	-1.07	32	10.6451612903226
-2.85	-3.59	-3.04	11	10.6451612903226
-4.69	-2.01	1.16	39	10.6451612903226
-1.56	-2.92	-2.5	4	10.6451612903226
-1.12	0.21	1.23	37	10.6451612903226
-1.4	-0.86	-0.19	30	10.6451612903226
-4.02	-2.69	-0.19	47	7.62666666666668
-4.56	-2.71	0.21	58	7.62666666666668
-4.29	-2.61	-0.2	27	7.62666666666668
-1.27	-1.31	-1.01	18	7.62666666666668
-0.98	-1.13	-0.39	2	7.62666666666668
-3.64	-2.35	-0.3	39	7.62666666666668
-3.38	-3.86	-2.99	13	7.62666666666668
-2.86	-4.24	-3.81	11	10.1688888888889
-1.54	-1.25	-0.64	31	10.1688888888889
-2.54	-2.29	-0.41	1	7.62666666666668
-3.49	-2.8	-1.39	25	7.62666666666668
-4.5	-2.2	0.14	18	7.62666666666668
-3.71	-2.26	-0.03	41	7.62666666666668
-4.54	-5.2	-4.19	11	7.62666666666668
-2.06	-0.86	0.26	11	7.62666666666668
-3.19	-2.4	-0.91	28	7.62666666666668
-3.67	-3.28	-1.79	30	7.62666666666668
-2.36	-1.71	-0.36	57	7.62666666666668
0.15	0.34	0.41	5	7.62666666666668
-1.62	-1.71	-1.12	53	7.62666666666668
-5.13	-3.84	-0.93	37	7.62666666666668
-1.42	-1.49	-1.07	27	7.62666666666668
-0.5	-0.95	-0.79	4	7.62666666666668
-0.04	-1.73	-2.52	42	7.62666666666668
-2.47	-0.97	0.86	54	7.62666666666668
-4.14	-2.51	-0.31	24	7.62666666666668
-1.83	-1.04	-0.23	19	7.62666666666668
-2.73	-2.21	-1.16	17	7.62666666666668
-3.57	-2.22	-0.66	19	7.62666666666668
-2.04	-4.15	-4.23	28	11.44
-3.26	-3.53	-2.54	20	11.44
-2.46	-1.42	0.02	31	7.62666666666668
-2.94	-0.39	1.88	38	11.44
0.09	0.95	1.22	4	11.44
-4.04	-2.31	-0.19	22	7.62666666666668
-2.45	-1.62	-0.3	13	7.62666666666668
-2.29	-2.72	-2.23	38	7.62666666666668
-2.87	-1.21	0.73	45	7.62666666666668
-1.44	-1.18	-0.2	3	7.62666666666668
-2.52	-2.43	-1.49	29	11.44
-1.52	-0.17	0.79	20	11.44
-3.52	-2.99	-1.52	21	56.3999999999999
-3.26	-2.03	-0.02	58	56.3999999999999
-3.28	-2.37	-1.0	23	56.3999999999999
-2.65	-2.98	-2.0	52	56.3999999999999
-3.55	-3.28	-1.89	31	56.3999999999999
-2.37	-3.24	-3.02	15	56.3999999999999
-0.69	-0.74	-0.47	53	56.3999999999999
-1.71	-2.01	-1.6	12	56.3999999999999
-2.87	-1.19	0.75	44	56.3999999999999
-1.8	-1.82	-1.2	11	112.8
-1.26	-0.7	0.17	5	56.3999999999999
-2.12	-1.45	-0.33	36	56.3999999999999
-0.77	-1.42	-1.45	12	56.3999999999999
-3.45	-2.35	-0.83	24	84.5999999999998
-0.33	-0.49	-0.46	12	84.5999999999998
-2.57	-2.9	-2.34	20	112.8
-1.75	-1.8	-1.35	18	112.8
-3.5	-3.1	-1.4	29	56.3999999999999
-3.5	-3.37	-1.77	47	56.3999999999999
-3.45	-1.78	0.46	36	56.3999999999999
-1.4	-1.04	-0.3	48	56.3999999999999
-3.35	-2.33	-0.36	36	56.3999999999999
-0.63	0.28	1.0	48	56.3999999999999
1.96	-0.06	-1.65	4	56.3999999999999
-2.85	-3.45	-2.73	11	56.3999999999999
-0.69	-1.46	-1.61	50	56.3999999999999
-0.73	-1.16	-1.18	28	56.3999999999999
-1.99	-2.39	-1.95	18	56.3999999999999
-3.22	-2.77	-1.47	27	56.3999999999999
-3.74	-2.62	-0.4	37	56.3999999999999
-1.99	-2.11	-1.52	12	56.3999999999999
-3.21	-2.69	-1.52	48	56.3999999999999
-2.75	-3.77	-3.53	22	84.5999999999998
-2.14	-1.64	-0.81	21	84.5999999999998
-0.87	-1.8	-1.99	51	56.3999999999999
-1.3	-1.0	0.05	3	56.3999999999999
-4.76	-3.24	-0.2	53	56.3999999999999
-3.87	-2.5	-0.25	48	56.3999999999999
-3.86	-2.83	-0.79	12	56.3999999999999
-0.8	-0.99	-0.48	3	56.3999999999999
-3.22	-2.71	-1.26	40	56.3999999999999
-1.75	-1.7	-0.61	4	56.3999999999999
-1.91	-1.61	-0.78	25	133.419354838709
-1.4	-1.83	-1.07	4	33.3548387096773
-3.24	-2.23	-0.34	50	33.3548387096773
-2.63	-1.17	0.48	40	33.3548387096773
-3.36	-0.96	1.62	51	33.3548387096773
0.11	-1.52	-2.96	1	33.3548387096773
-2.95	-1.75	0.12	58	33.3548387096773
-2.08	-1.76	-0.79	38	33.3548387096773
0.2	-0.11	-0.36	36	33.3548387096773
-0.61	0.21	1.07	1	33.3548387096773
-1.77	-1.46	-0.89	15	33.3548387096773
-3.47	-1.64	0.73	51	33.3548387096773
-3.34	-3.07	-1.39	38	33.3548387096773
-2.34	-1.19	0.26	44	33.3548387096773
-2.09	-3.75	-3.75	10	33.3548387096773
-1.22	-1.67	-1.43	40	33.3548387096773
-1.17	-1.1	-0.63	42	33.3548387096773
-1.91	-1.48	-0.4	8	33.3548387096773
-2.1	-1.42	-0.39	31	33.3548387096773
-0.85	-0.84	-0.41	7	33.3548387096773
-1.77	-0.88	-0.09	17	33.3548387096773
-4.91	-2.68	0.39	40	33.3548387096773
-1.37	-1.85	-1.32	9	33.3548387096773
-1.75	-0.64	0.44	33	33.3548387096773
-2.93	-1.52	0.06	25	33.3548387096773
-3.05	-1.5	0.47	40	33.3548387096773
-0.14	-1.38	-1.95	26	33.3548387096773
-2.22	-3.28	-2.63	5	33.3548387096773
-4.18	-3.8	-2.36	27	33.3548387096773
-1.14	-0.26	0.32	14	50.032258064516
-3.11	-1.66	0.21	40	50.032258064516
-2.73	-2.82	-2.01	12	40.0258064516128
-2.53	-3.18	-2.41	40	40.0258064516128
-2.63	-2.22	-0.97	26	40.0258064516128
-0.32	0.06	0.33	38	40.0258064516128
-0.02	0.21	0.37	1	33.3548387096773
-3.71	-2.18	-0.13	30	33.3548387096773
-3.27	-2.36	-0.9	12	33.3548387096773
-3.63	-1.73	0.71	37	33.3548387096773
-3.16	-2.55	-1.07	37	41.6935483870966
-1.89	-1.49	-0.52	52	41.6935483870966
-2.02	-1.08	0.34	6	33.3548387096773
-4.57	-3.48	-1.07	54	33.3548387096773
-3.77	-1.79	0.76	49	33.3548387096773
-1.49	-1.3	-0.86	14	33.3548387096773
-3.15	-1.31	0.33	17	33.3548387096773
-2.34	-1.38	0.05	49	33.3548387096773
-2.19	-2.22	-1.66	18	46.6666666666667
-3.16	-2.47	-1.17	18	46.6666666666667
-0.9	-1.7	-1.8	48	35.0
-1.9	-1.5	-0.72	11	35.0
-5.59	-3.34	0.22	48	70.0000000000001
0.22	1.0	0.93	1	70.0000000000001
-2.88	-1.92	-0.33	48	70.0000000000001
-4.67	-4.55	-2.98	20	70.0000000000001
-2.87	-1.05	1.03	50	35.0
1.39	0.81	0.03	28	35.0
-2.14	-1.69	-0.9	16	35.0
-3.57	-3.01	-1.33	53	46.6666666666667
-2.69	-2.38	-1.46	21	46.6666666666667
-5.66	-4.13	-1.04	55	70.0000000000001
-1.42	-1.81	-1.42	55	70.0000000000001
-3.43	-3.0	-1.75	24	35.0
-3.24	-2.96	-1.63	48	35.0
-2.08	-2.82	-2.58	38	19.140625
-4.62	-3.18	-0.37	37	19.140625
-3.0	-2.04	-0.09	8	19.140625
-4.82	-2.91	-0.12	37	19.140625
0.46	-1.38	-2.23	13	19.140625
-0.15	0.77	1.15	18	19.140625
-5.1	-3.04	0.22	37	19.140625
-2.37	-4.0	-3.55	8	19.140625
-3.73	-1.09	1.76	49	19.140625
-3.81	-2.5	-0.68	18	19.140625
-1.15	-1.37	-1.03	49	19.140625
-4.57	-4.3	-2.55	25	19.140625
-4.57	-3.6	-0.98	48	19.140625
-0.67	-2.61	-2.99	5	19.140625
-3.94	-4.07	-2.98	59	19.140625
-0.54	-2.86	-3.61	25	19.140625
-1.64	-0.78	0.16	36	25.5208333333334
0.98	0.5	-0.14	48	25.5208333333334
-2.14	0.89	2.74	26	25.5208333333334
0.11	-0.28	-0.47	2	19.140625
-2.9	-3.03	-2.07	37	19.140625
-2.44	-1.78	-0.6	43	22.96875
-3.85	-2.5	-0.11	38	22.96875
-1.21	-2.62	-2.51	7	22.96875
-3.47	-0.96	1.85	57	28.7109375
0.32	-0.63	-1.03	5	28.7109375
-2.49	-2.3	-1.15	29	19.140625
-1.98	-1.71	-1.02	13	19.140625
-1.92	-1.07	-0.24	15	19.140625
-3.04	-2.21	-0.86	24	18.4916666666667
-3.65	-4.04	-2.65	10	36.9833333333334
-2.32	-2.0	-0.59	6	9.24583333333334
-3.74	-2.95	-1.16	32	9.24583333333334
-1.93	-1.67	-0.78	49	18.4916666666667
-4.11	-3.76	-2.51	19	15.4097222222222
-2.09	-1.37	-0.07	59	15.4097222222222
2.44	1.5	-0.42	2	15.4097222222222
-2.64	-0.85	0.95	34	15.4097222222222
-3.01	-1.56	1.27	4	18.4916666666667
-2.72	-1.38	0.32	37	18.4916666666667
0.85	0.26	-0.28	36	18.4916666666667
-3.62	-3.27	-1.75	13	24.6555555555556
-1.59	-0.33	1.76	1	24.6555555555556
-0.77	-1.44	-1.5	48	18.4916666666667
-3.28	-3.74	-2.89	18	18.4916666666667
-3.89	-5.13	-4.91	28	27.7375
-1.91	-1.38	-0.36	48	27.7375
-3.12	-1.58	-0.12	16	18.4916666666667
-2.45	-2.67	-1.74	48	18.4916666666667
-1.63	-1.23	-0.59	12	27.7375
-3.32	-2.76	-1.25	41	18.4916666666667
-3.82	-2.6	-0.98	20	18.4916666666667
-4.62	-3.58	-1.41	35	36.9833333333334
-2.91	-1.89	-0.28	43	24.6555555555556
-1.6	-1.12	-0.29	45	24.6555555555556
-3.58	-3.9	-1.57	4	18.4916666666667
-2.92	-2.57	-1.14	51	18.4916666666667
-5.68	-3.35	0.63	53	18.4916666666667
-3.74	-3.44	-2.06	14	18.4916666666667
-3.69	-1.42	1.27	50	24.6555555555556
-2.63	-0.89	0.8	29	24.6555555555556
-2.39	-0.57	0.95	10	36.9833333333334
-2.75	-2.95	-1.8	35	18.4916666666667
-0.21	-0.27	-0.13	4	18.4916666666667
-4.77	-3.4	-0.8	41	18.4916666666667
-1.19	-0.54	0.9	1	18.4916666666667
-3.87	-2.37	-0.43	27	24.6555555555556
-5.6	-3.67	0.06	58	24.6555555555556
-1.62	-1.43	-0.58	7	18.4916666666667
-3.41	-3.83	-2.82	23	11.3333333333334
-2.64	-0.96	0.95	48	11.3333333333334
-1.83	-1.8	-1.25	13	17.0
-2.33	-1.33	0.15	8	17.0
-0.65	-0.95	-0.72	4	13.5483870967742
-0.93	-1.46	-1.37	20	13.5483870967742
-1.24	-0.19	0.81	43	13.5483870967742
0.2	-0.59	-1.04	48	13.5483870967742
-2.4	-2.37	-1.64	22	13.5483870967742
-3.24	-2.67	-1.19	39	20.3225806451613
-4.5	-4.16	-2.76	28	20.3225806451613
-1.86	-1.38	-0.56	23	13.5483870967742
-3.57	-2.42	-0.47	36	13.5483870967742
-1.54	-1.57	-0.43	3	13.5483870967742
-2.5	-2.61	-1.38	7	13.5483870967742
-4.52	-3.49	-1.28	36	13.5483870967742
-2.45	-1.54	-0.37	12	13.5483870967742
1.67	0.04	-1.28	53	13.5483870967742
-2.09	-2.35	-1.79	23	13.5483870967742
-2.27	-1.58	-0.27	59	13.5483870967742
-2.29	-0.87	0.6	3	13.5483870967742
-0.64	-0.92	-0.87	36	13.5483870967742
-1.31	-1.12	0.11	2	13.5483870967742
-3.62	-3.31	-1.83	48	13.5483870967742
-2.15	-1.47	-0.27	48	13.5483870967742
-1.57	-2.47	-2.43	18	13.5483870967742
1.98	0.82	0.02	14	13.5483870967742
-2.61	-1.15	0.73	40	13.5483870967742
-2.38	-3.5	-3.4	15	30.0193548387095
0.24	-0.84	-1.26	8	30.0193548387095
-0.79	-0.49	-0.09	20	30.0193548387095
-1.96	-0.65	0.62	36	30.0193548387095
-5.2	-4.35	-2.08	21	30.0193548387095
-0.69	-0.56	-0.31	25	60.0387096774191
-0.17	-0.73	-0.82	1	60.0387096774191
2.03	1.41	0.43	24	15.0096774193548
-3.15	-1.26	0.79	33	60.0387096774191
1.25	-0.11	-1.29	3	45.0290322580643
-0.3	0.02	0.32	49	30.0193548387095
-3.75	-2.54	-0.81	25	30.0193548387095
0.19	-2.21	-3.18	6	30.0193548387095
-1.87	-2.23	-1.34	3	45.0290322580643
-1.63	-2.13	-1.89	13	30.0193548387095
-2.16	-2.58	-2.15	13	30.0193548387095
-0.8	-1.33	-1.27	48	30.0193548387095
-3.84	-0.01	2.63	25	30.0193548387095
-3.43	-1.28	1.28	43	40.0258064516127
-1.83	-0.76	0.1	15	40.0258064516127
-2.34	-1.84	-0.62	37	30.0193548387095
1.48	0.44	-0.41	5	30.0193548387095
0.14	-1.46	-2.13	12	30.0193548387095
-2.11	-2.27	-1.66	32	30.0193548387095
-2.07	-3.48	-3.06	8	30.0193548387095
-3.57	-1.55	0.44	25	30.0193548387095
-1.54	-2.3	-2.15	13	60.0387096774191
-1.83	-2.56	-2.26	14	30.0193548387095
-2.79	-2.09	-0.76	37	30.0193548387095
-2.51	-3.11	-2.52	18	18.6666666666667
-3.47	-2.37	-0.31	44	18.6666666666667
-2.48	-1.09	0.5	39	11.2
-1.15	-1.89	-1.74	10	11.2
-2.69	-1.56	0.01	30	14.1
-2.17	-1.25	0.08	8	14.1
-4.63	-4.34	-2.82	33	14.1
-2.88	-1.29	0.72	52	14.1
-1.92	-1.7	-1.08	14	14.1
-4.31	-2.1	0.86	51	14.1
-3.11	-2.72	-1.72	18	14.1
-2.04	-1.09	-0.14	19	14.1
-3.11	-4.06	-3.19	32	14.1
-1.8	-1.38	-0.25	5	14.1
-4.2	-3.19	-1.14	14	14.1
-3.04	-2.56	-0.98	35	18.8
-1.61	-1.48	-1.02	13	18.8
-1.15	-1.51	-1.37	32	14.1
-3.87	-2.08	0.01	25	14.1
-2.53	-2.22	-1.0	36	14.1
-5.45	-3.3	-0.52	24	14.1
-3.16	-1.94	-0.46	19	14.1
-3.59	-2.43	-0.28	36	21.15
-1.8	-2.1	-1.4	8	21.15
-1.49	-1.13	-0.45	29	28.2
-5.62	-2.99	0.23	29	14.1
-4.89	-2.45	0.9	48	21.15
-3.09	-1.0	0.73	13	21.15
-2.81	-2.41	-0.96	58	14.1
-2.87	-1.84	-0.34	28	14.1
-1.49	-1.69	-1.33	29	14.1
-4.2	-1.55	0.91	15	14.1
-5.41	-3.04	0.4	34	21.15
-1.91	-1.78	-1.05	43	21.15
0.83	0.79	0.48	39	14.1
-0.77	-0.54	-0.24	30	14.1
-1.12	-1.59	-1.41	31	14.1
-3.41	-1.79	0.25	34	18.8
1.79	0.99	0.34	10	18.8
-3.4	-2.73	-1.31	19	28.2
-0.47	-1.59	-1.84	18	28.2
-1.12	-0.29	0.3	12	28.2
-4.49	-3.42	1.03	3	23.5
0.89	-1.12	-2.29	19	23.5
-1.84	-1.5	-0.65	35	18.8
0.04	-0.64	-0.9	10	18.8
-2.49	-1.91	-0.67	49	23.4999999999999
0.23	-0.32	-0.5	6	23.4999999999999
-3.0	-1.08	0.68	25	37.5999999999999
-1.89	-2.21	-1.78	21	28.1999999999999
-2.71	-1.65	-0.25	11	28.1999999999999
-3.76	-3.41	-1.56	48	18.8
-2.5	-0.33	1.45	28	18.8
-3.87	-3.16	-1.04	49	18.8
1.07	0.29	-0.24	13	18.8
-1.17	-0.86	-0.35	23	37.5999999999999
-1.92	-1.25	-0.47	19	18.8
-2.86	-1.3	0.54	32	18.8
-0.21	-1.88	-2.35	7	18.8
-1.89	-2.38	-1.97	13	18.8
-3.3	-2.29	-0.55	36	18.8
-3.9	-0.55	2.52	38	18.8
-1.17	-1.9	-1.62	8	18.8
3.22	1.74	0.52	13	18.8
-1.44	-0.98	-0.26	39	56.3999999999999
-1.52	-2.57	-2.47	38	18.8
-2.13	-3.12	-2.83	18	18.8
-4.13	-3.24	-1.64	18	25.0666666666666
-5.1	-3.83	-1.34	38	25.0666666666666
-3.86	-0.48	2.09	25	18.8
-5.45	-2.02	2.09	49	18.8
-2.34	-2.35	-1.38	49	12.43
-2.57	-1.06	0.47	27	12.43
-2.3	-2.14	-1.02	8	12.43
-1.74	-1.86	-1.21	49	12.43
-4.49	-3.57	-1.31	29	12.43
-4.28	-2.24	0.61	38	12.43
-1.87	-0.38	0.64	19	12.43
-2.22	-0.94	1.05	4	20.7166666666667
-1.79	-1.67	-0.48	4	20.7166666666667
-2.7	-0.98	0.82	34	12.43
-1.87	-1.63	-0.69	58	12.43
-0.97	-1.15	-0.8	9	12.43
-2.86	-1.82	-0.23	46	12.43
-1.11	-2.21	-2.06	8	12.43
-2.9	-2.56	-1.15	41	12.43
-2.18	-2.36	-1.68	22	24.86
-4.05	-2.6	-0.68	25	20.7166666666667
-1.85	-1.38	-0.55	9	20.7166666666667
-0.47	-2.08	-2.44	7	24.86
4.4	3.83	1.5	3	20.7166666666667
-1.96	-1.47	-0.41	53	18.645
-0.98	-1.41	-1.26	20	18.645
-2.13	-1.69	-0.66	40	12.43
-3.12	-3.37	-2.58	24	12.43
-1.76	-2.55	-2.22	43	18.645
1.15	-1.78	-4.87	1	18.645
-0.21	0.13	0.34	17	12.43
-4.32	-3.81	-1.65	35	12.43
-3.01	-2.71	-1.24	43	18.645
-2.08	-2.06	-1.39	23	12.43
-2.89	-1.86	-0.37	32	12.43
-5.27	-3.67	-0.62	12	12.43
-3.55	-1.62	0.53	31	18.645
-1.7	-1.71	-1.26	14	18.645
-2.13	-1.86	-1.01	31	24.86
-3.95	-1.87	0.68	36	16.5733333333333
0.46	0.88	0.94	36	16.5733333333333
-2.96	-2.76	-1.8	23	24.86
-2.22	-2.42	-1.69	52	12.43
-2.29	-1.97	-1.24	17	12.43
-1.39	-1.22	-0.77	18	24.86
-0.13	-3.03	-4.07	14	22.5806451612903
-0.56	-0.63	-0.52	35	22.5806451612903
-4.15	-2.84	-0.49	40	22.5806451612903
-2.9	-1.96	-0.31	53	22.5806451612903
2.11	-0.13	-1.67	6	22.5806451612903
-3.1	-1.22	0.83	38	22.5806451612903
-1.98	-3.17	-3.09	22	22.5806451612903
-2.86	-1.3	0.5	48	33.8709677419355
0.3	-0.15	-0.37	8	33.8709677419355
-2.6	-1.89	-0.46	48	22.5806451612903
-3.19	-1.8	1.62	3	22.5806451612903
-2.04	-2.92	-2.62	14	22.5806451612903
-3.66	-3.82	-2.94	16	28.2258064516129
-3.29	-3.21	-2.0	48	28.2258064516129
-3.14	-1.9	0.02	48	16.9354838709678
-2.83	-2.27	-1.16	18	16.9354838709678
-3.58	-1.7	0.67	32	16.9354838709678
2.67	0.5	-1.45	36	22.5806451612903
0.57	0.07	-0.43	24	22.5806451612903
-1.23	-0.91	-0.35	36	22.5806451612903
-0.5	-1.07	-0.99	1	22.5806451612903
-3.19	-2.26	-0.99	20	22.5806451612903
-2.55	-0.47	1.61	48	22.5806451612903
-1.05	-1.15	-0.77	59	22.5806451612903
-4.74	-3.14	-0.96	19	22.5806451612903
-4.21	-2.51	0.11	48	30.1075268817204
-2.44	-3.61	-3.44	31	30.1075268817204
1.72	0.5	-0.65	36	33.8709677419355
-1.5	-1.08	-0.54	17	33.8709677419355
-0.82	-0.54	-0.21	18	22.5806451612903
-1.02	-0.81	-0.32	59	22.5806451612903
-4.28	-2.99	-0.64	9	22.5806451612903
-0.54	-2.49	-3.07	5	22.5806451612903
-3.63	-2.64	-0.71	48	22.5806451612903
-1.38	-1.76	-1.38	55	22.5806451612903
0.07	-0.65	-0.86	9	22.5806451612903
-2.17	-1.06	0.43	55	22.5806451612903
-4.44	-2.73	-0.04	31	22.5806451612903
-0.4	-0.81	-0.87	40	22.5806451612903
-0.8	-1.77	-1.78	9	22.5806451612903
-1.75	-1.99	-1.57	13	33.8709677419355
-5.27	-3.93	-1.61	30	33.8709677419355
-3.02	-1.32	0.73	49	33.8709677419355
-2.63	-1.96	-0.95	15	23.7373737373737
-3.08	-2.18	-0.95	15	23.7373737373737
-3.48	-3.22	-1.67	12	14.2424242424242
-1.2	-1.2	-0.78	38	14.2424242424242
-0.88	-1.33	-1.31	32	14.2424242424242
-3.64	-2.62	-0.69	28	14.2424242424242
-0.53	-2.64	-3.32	12	14.2424242424242
-3.54	-2.17	-0.14	38	14.2424242424242
-1.46	-1.02	-0.05	5	14.2424242424242
-2.31	-1.44	-0.14	38	14.2424242424242
-3.09	-1.75	-0.28	18	14.2424242424242
-0.26	-0.64	-0.75	38	14.2424242424242
-2.08	-3.37	-3.16	44	14.2424242424242
-3.5	-2.97	-1.38	25	14.2424242424242
1.83	-0.1	-1.86	27	18.9898989898989
-2.75	-2.64	-1.63	27	18.9898989898989
-1.97	-0.98	0.42	7	14.2424242424242
0.21	-0.73	-1.29	49	14.2424242424242
0.68	0.54	0.34	27	14.2424242424242
-2.52	-2.29	-1.13	49	17.8030303030303
-0.22	-0.49	-0.61	31	21.3636363636363
-3.37	-2.39	-0.8	28	18.9898989898989
-0.38	-0.55	-0.54	33	18.9898989898989
-0.17	0.24	0.53	47	18.9898989898989
-3.62	-1.5	1.04	42	18.9898989898989
-0.42	0.05	0.47	6	14.2424242424242
-2.78	-2.23	-0.97	11	18.9898989898989
-2.36	-1.27	0.31	59	14.2424242424242
-2.02	-2.68	-2.37	21	14.2424242424242
-3.17	-2.62	-1.17	33	14.2424242424242
-1.33	-2.58	-2.47	8	14.2424242424242
-2.55	-1.12	0.47	29	14.2424242424242
-3.41	-2.25	-0.48	31	14.2424242424242
-4.04	0.24	4.96	4	14.2424242424242
-1.45	-1.46	-0.87	49	14.2424242424242
-4.28	-3.11	-0.87	37	56.0
-1.39	-1.86	-1.04	4	56.0
-3.44	-3.31	-1.93	11	28.0
-2.55	-3.3	-2.68	12	28.0
-3.15	-2.08	-0.46	11	42.0
-3.55	-1.71	0.43	11	42.0
-2.63	-2.9	-2.33	19	42.0
-3.52	-2.48	-0.78	24	42.0
-5.3	-4.49	-1.84	41	42.0
-0.4	0.78	1.4	7	28.0
-3.94	-2.88	-0.57	36	56.0
-3.51	-3.97	-3.23	26	56.0
-4.63	-5.51	-4.57	26	28.0
3.7	3.24	0.16	2	28.0
-1.32	-1.18	-0.81	15	28.0
-1.51	-0.01	1.05	24	28.0
-2.31	-1.29	0.09	45	28.0
-3.08	-1.98	-0.15	38	28.0
-1.96	-1.58	-0.53	58	28.0
-2.36	-2.58	-0.88	4	28.0
-1.91	-1.27	-0.27	29	28.0
-1.54	-0.98	-0.24	35	28.0
-2.42	-0.51	0.84	16	28.0
-1.12	-1.08	-0.72	11	56.0
-0.67	-1.76	-1.91	10	37.3333333333334
-2.72	-1.77	-0.34	40	37.3333333333334
-2.73	-1.2	0.15	20	28.0
-2.2	-1.07	0.32	8	28.0
-1.64	-1.36	-0.7	28	37.3333333333334
0.19	-2.56	-4.01	28	37.3333333333334
-4.66	-2.88	0.14	40	37.3333333333334
-1.85	-2.38	-1.5	4	37.3333333333334
-0.57	-0.71	-0.52	10	28.0
-1.58	-0.52	0.75	3	28.4848484848484
-0.28	-0.11	0.02	27	28.4848484848484
-2.73	-3.57	-3.15	23	28.4848484848484
-2.01	-1.66	-0.66	55	28.4848484848484
-4.41	-4.66	-3.29	13	28.4848484848484
0.11	-0.98	-1.57	29	28.4848484848484
-3.01	-2.78	-1.56	12	23.4999999999999
-1.79	-0.67	0.41	26	23.4999999999999
-3.53	-1.81	0.48	35	23.4999999999999
-2.07	-0.23	2.08	3	23.4999999999999
0.0	-0.83	-1.11	4	23.4999999999999
-4.28	-2.91	-0.46	30	23.4999999999999
-0.73	-0.63	-0.19	3	31.3333333333333
1.63	0.9	0.03	36	32.8999999999999
-3.16	-2.64	-1.24	24	32.8999999999999
-2.4	-1.41	-0.12	29	23.4999999999999
0.89	0.33	-0.07	8	23.4999999999999
5.51	0.65	-2.51	12	46.9999999999999
-2.45	-2.56	-1.65	9	46.9999999999999
-0.99	-0.71	-0.19	58	31.3333333333333
-2.78	-1.19	0.18	19	31.3333333333333
0.34	-0.03	-0.27	1	23.4999999999999
-4.0	-3.25	-1.58	28	39.1666666666666
-2.32	-1.83	-1.03	14	23.4999999999999
-1.3	-2.18	-2.28	36	29.3749999999999
-2.97	-2.79	-1.92	17	29.3749999999999
0.18	-0.92	-1.56	28	29.3749999999999
-1.87	-1.88	-1.31	36	46.9999999999999
-2.61	-2.13	-0.8	31	46.9999999999999
-1.91	-2.18	-1.64	25	58.7499999999999
-0.57	-0.69	-0.58	36	58.7499999999999
-0.69	-0.24	0.13	34	35.2499999999999
-3.22	-1.71	-0.11	15	35.2499999999999
-1.54	-3.09	-3.04	7	23.4999999999999
-1.09	-0.64	-0.1	33	23.4999999999999
-2.84	-1.44	-0.13	18	23.4999999999999
-3.03	-1.76	0.1	39	23.4999999999999
-2.17	-1.33	-0.01	51	23.4999999999999
-1.56	-1.82	-1.35	23	23.4999999999999
-2.33	-2.09	-1.38	16	23.4999999999999
-0.43	0.34	0.91	56	12.3103448275862
-2.66	-1.55	0.03	38	12.3103448275862
-1.32	-1.01	-0.54	17	24.6206896551724
-2.78	-1.1	0.33	16	12.3103448275862
1.26	-0.18	-1.01	7	12.3103448275862
-3.66	-1.81	0.68	54	12.3103448275862
-2.19	-2.05	-1.1	36	12.3103448275862
0.68	0.06	-0.51	20	12.3103448275862
-4.73	-5.19	-2.6	5	12.3103448275862
-2.54	-1.67	-0.47	4	12.3103448275862
-0.92	-1.8	-1.86	43	12.3103448275862
1.14	0.82	0.29	5	12.3103448275862
-0.83	-1.4	-1.47	34	12.3103448275862
-4.05	-2.91	-0.5	36	12.3103448275862
-3.28	-3.62	-2.45	53	12.3103448275862
-4.34	-3.55	-1.45	50	12.3103448275862
-2.57	-0.68	0.82	12	12.3103448275862
-3.01	-1.85	-0.03	43	12.3103448275862
-3.0	-1.53	0.01	13	12.3103448275862
-0.65	0.15	0.62	26	12.3103448275862
-0.92	-0.84	-0.02	1	12.3103448275862
-2.82	-1.07	0.83	36	12.3103448275862
-1.42	-0.75	0.17	42	12.3103448275862
1.07	1.8	1.52	3	12.3103448275862
0.28	-0.58	-1.1	44	12.3103448275862
-1.93	-2.42	-1.91	22	12.3103448275862
-0.58	-1.06	-1.06	10	12.3103448275862
-2.97	-2.93	-0.43	3	12.3103448275862
-0.96	-0.55	0.13	4	12.3103448275862
-2.55	-1.78	-0.45	45	12.3103448275862
-2.94	-3.36	-2.38	9	24.6206896551724
-2.87	-1.47	0.23	33	18.4655172413793
-2.04	-2.55	-1.95	50	18.4655172413793
-1.13	-1.33	-1.04	11	12.3103448275862
-0.25	-1.01	-1.32	30	12.3103448275862
-1.2	-1.09	-0.28	3	12.3103448275862
-3.42	-3.06	-1.62	31	12.3103448275862
-1.73	-1.79	-1.37	17	14.7724137931035
-1.08	-1.2	-0.88	41	14.7724137931035
-1.68	-2.56	-2.54	37	14.7724137931035
-1.07	-2.38	-2.37	4	14.7724137931035
0.62	-0.86	-1.52	7	12.3103448275862
-1.85	-2.3	-1.73	58	20.0827586206897
-2.98	-2.78	-1.4	28	20.0827586206897
-3.53	-3.01	-1.2	30	20.0827586206897
-0.78	-0.8	-0.13	2	20.0827586206897
-3.38	-2.12	-0.21	38	20.0827586206897
-3.94	-2.22	0.2	40	20.0827586206897
-3.44	-2.37	-0.52	41	20.0827586206897
-1.63	-1.84	-1.34	10	20.0827586206897
-4.3	-2.68	-0.11	42	20.0827586206897
-3.61	-0.82	1.25	17	20.0827586206897
-2.01	-1.12	-0.03	36	20.0827586206897
-1.96	-1.42	-0.7	17	20.0827586206897
-2.47	-2.15	-1.17	25	40.1655172413793
-2.22	-2.23	-1.32	9	20.0827586206897
-3.11	-1.44	0.53	40	20.0827586206897
-2.32	-1.64	-0.39	48	20.0827586206897
-2.66	-2.72	-0.69	3	20.0827586206897
-5.27	-4.44	-1.77	41	20.0827586206897
-3.96	-2.31	-0.01	28	30.1241379310345
-0.52	-1.89	-2.09	5	30.1241379310345
-0.04	0.3	0.23	1	20.0827586206897
-2.82	-2.48	-1.08	32	20.0827586206897
0.4	-0.15	-0.55	3	30.1241379310345
-2.63	-2.1	-0.18	3	20.0827586206897
-3.64	-3.15	-1.35	29	20.0827586206897
0.11	0.92	1.18	2	40.1655172413793
-2.07	-1.3	-0.17	31	20.0827586206897
-3.11	-2.53	-0.91	47	20.0827586206897
-1.72	-2.22	-1.9	44	20.0827586206897
-2.85	-2.1	0.03	5	20.0827586206897
-3.6	-2.74	-1.12	27	20.0827586206897
-4.96	-4.94	-2.65	7	30.1241379310345
-2.83	-3.94	-3.03	7	30.1241379310345
-4.02	-2.67	-0.16	50	20.0827586206897
-1.42	-0.76	0.6	1	20.0827586206897
-3.91	-2.7	-0.56	37	20.0827586206897
-3.6	-3.4	-1.8	11	28.1158620689655
-3.29	-2.15	-0.12	55	28.1158620689655
-2.29	-3.13	-2.88	40	28.1158620689655
-4.23	-2.21	0.7	49	5.32258064516128
-0.45	0.59	1.29	41	5.32258064516128
-1.33	-0.84	0.04	6	5.32258064516128
-4.16	-3.12	-0.88	58	5.32258064516128
-1.93	-2.5	-1.97	39	10.6451612903226
-1.81	-2.34	-1.99	19	5.32258064516128
-2.54	-2.53	-1.63	47	5.32258064516128
-0.33	0.63	1.03	27	5.32258064516128
-1.59	-1.35	-0.76	21	5.32258064516128
-3.45	-2.49	-0.6	30	5.32258064516128
0.48	-0.49	-1.16	47	5.32258064516128
0.21	-0.29	-0.7	57	5.32258064516128
-2.91	-2.24	-0.69	48	5.32258064516128
-2.16	-1.32	-0.03	48	5.32258064516128
-4.65	-2.79	-0.33	20	5.32258064516128
-1.9	-2.56	-2.32	15	10.6451612903226
-2.0	-1.74	-1.12	16	5.32258064516128
-3.83	-2.85	-0.89	36	5.32258064516128
-2.93	-2.21	-0.79	36	5.32258064516128
1.27	0.58	0.07	13	7.98387096774192
-3.24	-2.51	-0.75	47	7.98387096774192
-1.07	-0.55	0.03	37	5.32258064516128
1.96	0.13	-1.1	7	5.32258064516128
-5.29	-3.38	0.1	47	5.32258064516128
-4.39	-3.91	-2.07	25	5.32258064516128
-1.91	-2.65	-2.09	8	5.32258064516128
-3.38	-2.75	-1.55	19	5.32258064516128
-4.69	-3.81	-1.41	32	22.4
-2.75	-1.41	0.37	48	22.4
-1.81	-1.85	-1.32	37	11.2
-3.39	-0.96	1.49	40	11.2
-1.49	-1.88	-1.21	7	11.2
-2.46	-2.1	-1.05	11	16.8
0.48	-0.09	-0.52	30	16.8
-2.94	-2.81	-1.45	10	11.2
-3.23	-2.17	-0.68	21	11.2
-3.11	-2.06	-0.24	42	11.2
-2.03	-0.85	0.1	16	11.2
-4.71	-4.34	-2.36	29	11.2
-3.63	-3.69	-2.51	47	11.2
-2.08	-1.78	-1.05	21	11.2
-1.71	-1.95	-1.36	50	11.2
-4.57	-3.85	-1.76	15	11.2
-2.79	-0.27	2.0	44	11.2
-3.26	-3.4	-2.18	25	22.4
-2.0	-2.02	-0.81	6	14.9333333333333
0.73	-1.08	-2.34	3	11.2
-4.47	-5.04	-4.36	28	11.2
5.19	1.52	-0.84	11	11.2
-2.21	-2.69	-2.13	21	11.2
-1.99	-2.47	-2.06	21	11.2
-2.56	-2.67	-1.89	39	11.2
-2.25	-2.37	-1.8	20	15.68
-2.48	-2.26	-1.11	32	15.68
-2.87	-1.84	-0.39	25	15.68
-0.09	1.53	2.12	1	15.68
-0.13	-1.06	-1.34	11	11.2
-1.63	-1.04	-0.23	25	11.2
1.39	0.75	0.06	18	17.2375
0.21	-0.13	-0.33	18	17.2375
-2.15	-1.82	-0.97	24	17.2375
-2.75	-2.31	-1.12	36	17.2375
-2.15	-1.79	-0.86	24	17.2375
3.96	1.7	-0.86	3	17.2375
-4.27	-2.51	0.22	55	17.2375
-2.04	-0.9	0.31	28	17.2375
0.88	-0.45	-1.47	47	17.2375
-3.59	-2.23	0.63	5	17.2375
2.95	1.34	-0.35	4	17.2375
-1.32	-1.55	-1.22	20	17.2375
0.98	0.62	-0.01	53	17.2375
-0.93	-1.62	-1.61	23	17.2375
-0.82	-1.31	-1.3	40	17.2375
-2.72	-2.06	-0.79	38	17.2375
-2.07	-1.58	-0.49	52	17.2375
-1.51	-0.49	0.55	43	17.2375
-4.31	-3.13	-0.52	52	17.2375
-1.29	-2.06	-1.91	10	17.2375
-2.67	-0.98	0.93	48	17.2375
-2.56	-1.31	0.27	8	17.2375
-2.84	-2.19	-0.69	31	17.2375
-1.04	-0.54	0.62	1	17.2375
-2.27	-2.48	-0.88	4	17.2375
-3.47	-2.75	-0.96	28	17.2375
-1.12	-2.56	-2.46	4	17.2375
-1.51	-1.36	-0.79	39	17.2375
-2.13	-1.01	0.22	28	17.2375
-1.65	-2.35	-2.04	11	22.9833333333334
-3.66	-2.57	-0.6	40	22.9833333333334
-2.08	-1.78	-1.04	12	14.1806451612903
-1.82	-2.69	-2.43	11	14.1806451612903
-0.83	-0.77	-0.49	1	14.1806451612903
-1.29	-0.66	0.01	30	14.1806451612903
0.58	-0.04	-0.43	20	14.1806451612903
-3.83	-3.64	-2.19	35	14.1806451612903
-3.06	-2.56	-1.21	40	14.1806451612903
-3.31	-3.49	-2.38	14	14.1806451612903
-2.72	-3.29	-2.84	16	14.1806451612903
-3.49	-2.49	-1.02	15	14.1806451612903
-1.04	-1.52	-1.36	20	14.1806451612903
-0.98	-1.42	-1.33	17	14.1806451612903
-0.39	-0.92	-1.02	46	14.1806451612903
-1.33	-0.98	-0.48	12	28.3612903225807
-3.16	-1.74	0.14	40	21.2709677419355
-1.65	-0.51	0.55	35	14.1806451612903
-1.63	-1.05	-0.41	14	14.1806451612903
-2.15	-2.06	-1.43	14	21.2709677419355
-2.8	-2.98	-2.02	58	21.2709677419355
-2.39	-1.4	-0.22	24	14.1806451612903
-2.65	-1.22	0.66	56	14.1806451612903
-1.53	-1.26	-0.51	9	14.1806451612903
-2.63	-3.09	-2.14	38	14.1806451612903
-1.79	-1.93	-1.3	41	14.1806451612903
-3.36	-4.54	-3.79	8	18.9075268817204
-3.32	-3.86	-2.68	8	18.9075268817204
-2.33	-0.95	0.25	19	14.1806451612903
-2.17	-0.17	1.69	46	14.1806451612903
-3.1	-0.43	3.0	3	14.1806451612903
-3.94	-3.53	-1.89	24	14.1806451612903
-4.04	-4.06	-2.86	13	14.1806451612903
-2.76	-1.61	-0.19	24	14.1806451612903
-1.79	-0.2	0.84	18	28.5032258064515
-4.08	-3.61	-1.66	30	42.7548387096772
-1.3	-1.84	-1.69	28	42.7548387096772
-1.56	-1.9	-1.52	25	57.006451612903
-2.78	-0.47	1.59	35	57.006451612903
-3.58	-2.94	-1.65	18	28.5032258064515
-4.04	-2.83	-0.43	35	28.5032258064515
-0.45	-1.04	-0.97	7	28.5032258064515
-2.79	-1.53	0.81	1	28.5032258064515
-1.15	-0.58	-0.03	12	42.7548387096772
-2.42	-3.24	-2.56	36	42.7548387096772
-1.18	-0.74	0.18	1	28.5032258064515
-2.9	-1.8	-0.09	34	28.5032258064515
-0.61	-1.79	-2.1	15	28.5032258064515
-1.69	-1.84	-1.18	57	22.8025806451612
-2.68	-2.5	-1.35	10	22.8025806451612
-3.09	-2.0	1.15	3	22.8025806451612
-4.33	-3.82	-1.65	35	22.8025806451612
-1.49	-1.26	-0.31	6	28.5032258064515
-2.38	-3.46	-3.33	47	28.5032258064515
-2.18	-2.12	-1.39	23	57.006451612903
-1.89	-1.07	-0.11	23	38.0043010752686
-0.41	0.65	1.24	5	38.0043010752686
0.67	0.2	-0.12	12	28.5032258064515
-2.8	-2.07	-0.55	42	28.5032258064515
-3.35	-2.11	-0.4	12	47.5053763440858
-1.2	-0.86	-0.32	23	47.5053763440858
-2.62	-2.65	-1.71	23	42.7548387096772
-1.98	-1.85	-1.05	47	42.7548387096772
-1.16	-0.52	0.04	18	28.5032258064515
0.42	0.1	-0.19	39	28.5032258064515
1.74	-0.65	-1.96	12	42.7548387096772
-2.67	-4.07	-4.06	35	42.7548387096772
-2.68	-0.89	0.61	23	42.7548387096772
-1.53	-1.7	-1.37	15	28.5032258064515
-2.67	-2.93	-1.91	48	28.5032258064515
-3.47	-1.93	-0.28	16	28.5032258064515
0.46	-0.42	-1.09	3	28.5032258064515
-2.02	-2.03	-1.46	20	28.5032258064515
-1.77	-1.86	-1.43	15	28.5032258064515
-2.11	-1.79	-0.93	41	28.5032258064515
-3.15	-2.23	-0.87	18	42.7548387096772
-4.31	-2.05	0.94	41	42.7548387096772
-3.86	-3.44	-1.84	33	10.4485294117647
-2.3	-1.82	-0.89	12	10.4485294117647
-1.51	-0.25	0.84	23	10.4485294117647
-1.28	-1.23	-0.77	22	10.4485294117647
-3.31	-1.54	0.29	24	15.6727941176471
-2.52	-2.72	-1.75	48	15.6727941176471
-2.84	-2.55	-1.16	33	10.4485294117647
-2.86	-3.0	-2.2	13	10.4485294117647
-3.32	-2.0	0.07	36	10.4485294117647
-5.4	-4.03	-0.97	28	10.4485294117647
-4.63	-3.19	-0.99	28	10.4485294117647
-2.36	-0.68	1.1	48	10.4485294117647
-2.79	-2.42	-1.5	16	10.4485294117647
-3.17	-1.22	0.9	38	10.4485294117647
-1.55	-2.65	-2.4	8	10.4485294117647
-3.27	-3.17	-1.61	37	10.4485294117647
-2.18	-1.55	-0.52	33	13.9313725490196
-2.23	-1.2	0.09	41	13.9313725490196
-1.58	-1.68	-1.12	30	10.4485294117647
-2.61	-1.25	0.58	58	10.4485294117647
-3.39	-1.99	-0.1	31	10.4485294117647
-1.66	-1.53	-0.98	12	20.8970588235294
-1.62	-1.67	-1.16	28	15.6727941176471
-2.29	-3.22	-3.01	47	10.4485294117647
-2.43	-2.26	-1.54	19	10.4485294117647
-0.61	-0.86	-0.81	34	10.4485294117647
-2.13	-2.25	-1.7	14	10.4485294117647
-1.02	-2.43	-2.55	8	10.4485294117647
-4.09	-4.06	-2.69	19	10.4485294117647
-2.28	-1.49	-0.16	49	10.4485294117647
-0.11	-1.61	-2.25	4	10.4485294117647
-0.85	-0.29	0.4	4	10.4485294117647
-3.64	-2.68	-0.56	43	10.4485294117647
-1.53	-2.72	-2.75	17	13.9313725490196
-5.2	-4.31	-1.93	26	13.9313725490196
-3.16	-2.22	-0.8	21	11.22
-1.69	-2.67	-2.62	18	11.22
-3.37	-0.84	1.69	42	11.22
-1.5	-0.76	0.11	9	11.22
-3.6	-2.28	-0.53	26	11.22
-2.46	-1.57	-0.42	12	11.22
-2.69	-2.0	-0.55	17	11.22
-2.07	-1.69	-0.7	39	11.22
-4.77	-4.58	-2.91	22	18.7
-3.49	-1.86	0.42	42	18.7
-3.7	-3.29	-1.69	41	11.22
-2.31	-2.37	-1.63	41	11.22
-4.09	-4.31	-3.47	21	11.22
-1.55	-2.9	-2.98	13	11.22
-3.36	-2.06	-0.34	36	22.44
-2.64	-1.21	0.1	19	11.22
-0.54	-0.66	-0.5	17	22.44
-2.02	-1.38	-0.25	8	33.66
-3.99	-3.07	-1.06	27	7.48
-2.52	-1.35	0.24	49	7.48
-4.48	-1.27	1.54	25	11.22
-2.62	-2.08	-0.96	26	11.22
-0.47	-1.07	-1.18	40	11.22
-4.16	-2.47	0.04	40	11.22
-3.94	-4.51	-2.81	8	40.32
-3.69	-3.26	-1.72	14	60.48
-3.58	-2.15	-0.1	28	20.16
-3.99	-2.99	-0.66	36	20.16
-3.56	-2.49	-0.56	45	20.16
-2.0	-0.64	0.54	9	20.16
-1.71	-2.04	-1.52	24	20.16
-5.9	-5.8	-3.93	36	20.16
-1.76	-1.36	-0.48	46	30.24
-3.2	-2.67	-1.31	22	30.24
-4.9	-4.33	-2.6	32	20.16
-0.87	0.18	1.05	42	13.6287878787879
-4.52	-3.79	-1.97	7	13.6287878787879
-5.9	-3.31	0.58	37	20.4431818181819
-4.4	-3.31	-0.75	37	18.1717171717172
-2.9	-2.18	-0.91	13	18.1717171717172
-3.57	-2.61	-0.93	22	13.6287878787879
-1.18	-2.42	-2.54	39	13.6287878787879
-1.89	-2.39	-1.77	8	13.6287878787879
-2.44	-2.78	-2.13	43	18.1717171717172
-4.35	-3.93	-2.15	2	18.1717171717172
-1.89	-2.13	-1.46	28	13.6287878787879
-0.93	-0.78	-0.49	12	13.6287878787879
-3.0	-2.18	-0.71	30	13.6287878787879
-0.6	-0.71	-0.53	53	13.6287878787879
-2.54	-2.0	-0.85	24	13.6287878787879
0.1	-0.95	-1.49	24	13.6287878787879
0.25	-0.75	-1.31	41	13.6287878787879
-1.29	-1.24	-0.38	11	13.6287878787879
-3.05	-1.62	0.24	8	13.6287878787879
-1.93	-1.27	-0.25	38	13.6287878787879
-1.37	-0.92	-0.25	38	27.2575757575759
-3.57	-2.93	-0.61	5	20.4431818181819
-5.39	-4.33	-1.5	38	20.4431818181819
-4.97	-3.5	-0.66	32	13.6287878787879
-2.49	-2.6	-1.85	12	13.6287878787879
-4.93	-4.49	-2.2	39	13.6287878787879
-2.23	-1.8	-0.84	11	9.08585858585862
-3.16	-1.96	-0.2	40	9.08585858585862
-1.28	-0.43	0.48	7	22.7146464646466
-0.57	-1.17	-1.3	30	22.7146464646466
-1.91	-1.72	-0.86	53	13.6287878787879
-3.9	-2.82	-0.73	28	13.6287878787879
-2.52	-1.43	0.19	54	13.6287878787879
-4.1	-2.02	0.78	52	13.6287878787879
-2.71	-3.97	-3.11	6	13.6287878787879
-0.48	-0.59	-0.48	36	13.6287878787879
-2.44	-2.01	-0.8	8	13.6287878787879
-1.24	-0.55	0.13	28	13.6287878787879
-4.85	-3.82	-1.83	27	13.6287878787879
-0.46	-1.27	-1.54	54	13.6287878787879
-2.8	-1.05	0.47	13	13.6287878787879
-2.57	-0.84	0.91	36	13.6287878787879
-0.69	-0.66	-0.38	58	13.6287878787879
-0.66	0.97	2.03	2	13.6287878787879
-2.01	-1.04	1.17	1	13.6287878787879
-2.8	-3.53	-2.96	30	13.6287878787879
-3.53	-3.53	-2.27	11	13.6287878787879
-3.11	-1.87	-0.11	35	13.6287878787879
-2.79	-2.14	-1.03	16	28.3733333333333
-2.8	-2.82	-2.08	16	28.3733333333333
-0.63	-0.99	-0.97	13	18.9155555555555
-1.62	-1.53	-0.82	52	14.1866666666666
-1.18	-0.79	-0.29	11	28.3733333333333
-2.34	-3.31	-2.88	1	14.1866666666666
-1.24	-1.67	-1.37	1	14.1866666666666
-2.01	-2.48	-1.87	1	21.28
1.35	0.78	0.05	46	21.28
-3.55	-3.4	-1.68	32	14.1866666666666
-0.87	-1.33	-1.03	1	21.28
-2.07	-1.54	-0.49	39	21.28
-2.22	-1.72	-0.68	24	14.1866666666666
0.39	-0.29	-0.77	35	14.1866666666666
-4.5	-4.09	-2.6	14	14.1866666666666
-0.29	-1.72	-2.2	3	14.1866666666666
-3.4	-3.57	-2.49	19	23.6444444444444
-5.03	-4.39	-2.34	19	23.6444444444444
-3.22	-2.02	-0.31	29	14.1866666666666
1.16	0.16	-0.72	38	14.1866666666666
-1.73	-1.6	-0.76	7	14.1866666666666
-2.66	-2.11	-0.88	26	14.1866666666666
-2.52	-1.5	-0.38	15	14.1866666666666
-2.74	-0.23	1.42	16	14.1866666666666
-4.51	-3.23	-1.28	24	21.28
-1.62	-1.48	-0.81	38	21.28
-1.64	-0.93	-0.05	37	28.3733333333333
0.36	-0.05	-0.38	4	14.1866666666666
-0.85	-1.18	-1.06	36	14.1866666666666
-1.06	-1.84	-1.79	20	14.1866666666666
-3.17	-2.3	-0.52	46	14.1866666666666
-1.9	-1.73	-0.65	6	23.6444444444444
-2.07	-1.51	-0.46	34	23.6444444444444
-1.03	-1.24	-1.03	36	14.1866666666666
-2.73	-3.08	-2.33	48	17.1733333333333
-1.44	-1.01	-0.33	24	17.1733333333333
-1.72	-1.6	0.01	1	17.1733333333333
-1.87	-0.84	0.44	48	17.1733333333333
-2.14	-0.38	0.81	16	17.1733333333333
-2.32	-3.2	-2.84	27	17.1733333333333
0.88	-0.58	-1.25	15	17.1733333333333
-4.55	-3.18	-0.32	47	17.1733333333333
-2.43	-2.95	-1.5	4	17.1733333333333
1.37	1.61	1.36	15	17.1733333333333
-4.98	-4.11	-1.77	47	11.4488888888889
-2.79	-1.73	-0.25	30	11.4488888888889
-2.82	0.05	2.36	36	34.3466666666666
-5.87	-3.93	-0.2	48	17.1733333333333
-4.04	-2.78	-0.87	27	25.7599999999999
-3.65	-3.72	-2.51	33	25.7599999999999
-0.19	-1.41	-1.85	13	17.1733333333333
-2.41	-1.98	-0.79	43	17.1733333333333
-2.66	-2.31	-1.01	36	22.8977777777777
-5.45	-4.69	-1.95	13	22.8977777777777
-4.04	-3.28	-1.38	26	20.5625000000001
-3.65	-2.98	-1.21	52	20.5625000000001
-1.6	-1.94	-1.27	8	20.5625000000001
4.28	1.8	-0.4	21	20.5625000000001
-3.66	-3.77	-2.28	30	41.1250000000001
0.77	0.04	-0.58	39	20.5625000000001
-0.53	-0.92	-0.94	39	20.5625000000001
-1.7	-2.82	-2.46	9	20.5625000000001
-4.51	-4.47	-2.56	40	20.5625000000001
-3.7	-1.85	0.61	39	20.5625000000001
-0.3	-0.52	-0.55	24	20.5625000000001
[truncated: 5,674 more rows]
