# Supplementary material for: Influence of non-directional errors in anthropometric measurements and age estimation on anthropometric prevalence indicators
Source: PLoS One. 2024 Sep 4;19(9):e0304131. doi: 10.1371/journal.pone.0304131 (PMC11373794; doi:10.1371/journal.pone.0304131)
Supplement: S1 Dataset — Included are the child’s age in months (variable name ‘age’), z-score values for height-for-age (‘haz’), weight-for-height (‘whz’), weight-for-age (‘waz’) and survey weights (‘wt’). (ZIP) [file pone.0304131.s001.zip › S1_Dataset/anthro_data_9.csv]

haz	waz	whz	age	wt
-0.99	-0.61	-0.12	37	73.305
-1.08	-1.19	-0.89	28	73.305
0.27	-0.54	-0.94	18	73.305
-0.13	-0.44	-0.54	40	73.305
0.6	-0.09	-0.59	4	73.305
-1.17	-0.82	-0.26	38	73.305
-0.99	-0.98	-0.64	58	73.305
-1.25	-1.13	-0.65	27	73.305
-1.53	-0.31	0.72	30	73.305
-1.66	-0.88	0.18	48	73.305
-2.97	-1.95	-0.18	58	73.305
-0.79	-0.34	0.17	8	73.305
-0.23	0.09	0.26	18	73.305
-1.19	-0.82	-0.18	42	73.305
-0.94	1.11	2.18	30	73.305
-1.05	-0.66	-0.15	10	73.305
-2.14	-1.62	-0.64	29	73.305
-1.11	0.15	1.28	47	93.5166666666666
-1.76	-0.38	1.1	57	93.5166666666666
-3.2	-1.39	0.25	15	93.5166666666666
-0.98	-1.21	-0.99	41	93.5166666666666
-1.58	0.03	1.4	5	93.5166666666666
-0.61	-0.09	0.22	13	93.5166666666666
0.31	-0.57	-1.14	29	93.5166666666666
-1.36	-0.94	-0.14	52	93.5166666666666
-1.58	-1.04	-0.37	19	93.5166666666666
-1.42	-1.51	-1.12	29	93.5166666666666
0.11	-0.42	-0.83	58	93.5166666666666
-2.92	-1.26	0.74	48	93.5166666666666
-0.01	-0.6	-0.84	13	93.5166666666666
-1.6	-2.13	-1.7	9	93.5166666666666
0.78	0.08	-0.54	34	93.5166666666666
-0.32	-1.4	-1.8	39	93.5166666666666
1.28	0.9	0.28	38	93.5166666666666
-0.19	-0.77	-0.98	50	93.5166666666666
-0.26	-0.72	-0.84	50	93.5166666666666
-0.11	0.61	0.86	31	93.5166666666666
-3.59	-1.64	0.15	19	93.5166666666666
-0.55	-0.19	0.24	52	93.5166666666666
-2.41	-1.94	-0.79	47	93.5166666666666
-1.74	-1.65	-0.93	27	93.5166666666666
-1.41	-0.8	-0.01	9	93.5166666666666
-1.42	-1.78	-1.38	49	93.5166666666666
-0.87	-0.21	0.28	17	93.5166666666666
0.6	0.08	-0.37	40	93.5166666666666
-1.85	-1.04	-0.06	24	93.5166666666666
-1.3	-1.35	-0.97	27	93.5166666666666
-2.5	-2.27	-0.06	1	67.8750000000001
-0.09	-0.58	-0.8	51	67.8750000000001
2.28	1.37	0.49	14	67.8750000000001
0.48	-0.03	-0.3	14	67.8750000000001
-3.82	-1.02	1.81	38	67.8750000000001
1.13	0.91	0.29	52	67.8750000000001
-0.23	-1.7	-2.19	14	67.8750000000001
-0.65	-0.92	-0.83	57	67.8750000000001
-1.39	-0.67	0.09	25	67.8750000000001
0.17	0.93	1.1	28	67.8750000000001
-0.44	-0.57	-0.5	17	67.8750000000001
-1.4	-1.45	-0.93	55	67.8750000000001
-1.59	-2.14	-1.79	21	67.8750000000001
-2.02	-0.96	0.37	47	67.8750000000001
-1.57	-0.64	0.36	41	71.6458333333332
-0.89	0.13	0.69	13	71.6458333333332
-1.07	-0.96	-0.6	11	71.6458333333332
-2.49	-1.58	-0.17	35	71.6458333333332
-0.03	0.33	0.44	0	71.6458333333332
-0.28	-0.65	-0.7	48	71.6458333333332
-2.71	-1.89	-0.38	46	71.6458333333332
-3.61	-2.02	-0.13	27	71.6458333333332
-1.34	-1.0	-0.24	57	71.6458333333332
-1.03	0.31	1.14	25	71.6458333333332
0.87	0.81	0.15	1	71.6458333333332
-2.39	-2.4	-1.59	43	71.6458333333332
-2.37	-3.3	-3.08	20	71.6458333333332
-0.03	0.74	1.16	45	71.6458333333332
-0.06	0.35	0.54	9	71.6458333333332
0.03	0.27	0.33	28	71.6458333333332
-0.31	-0.5	-0.52	24	71.6458333333332
-0.25	0.08	0.19	0	71.6458333333332
-1.53	-0.12	0.95	23	71.6458333333332
-1.63	-0.46	1.12	3	101.613636363636
-0.9	-0.9	-0.53	51	101.613636363636
-0.42	-0.48	-0.44	13	101.613636363636
0.24	0.56	0.6	53	101.613636363636
-1.99	-1.85	-0.96	48	101.613636363636
-2.19	-1.72	-0.9	18	101.613636363636
1.22	2.08	2.01	19	101.613636363636
-0.79	0.05	0.61	18	101.613636363636
-1.69	-1.1	-0.12	49	101.613636363636
0.49	0.35	0.04	3	101.613636363636
-1.89	-1.32	-0.35	28	101.613636363636
-1.08	-1.3	-0.99	52	101.613636363636
-2.06	-2.29	-1.53	30	101.613636363636
0.31	0.68	0.75	7	101.613636363636
-2.86	-1.34	0.41	33	101.613636363636
-1.45	-0.81	-0.06	23	101.613636363636
-1.08	-0.27	0.4	21	101.613636363636
-1.03	-0.91	-0.48	40	101.613636363636
-2.54	-1.6	-0.45	12	203.227272727273
-0.86	-0.67	-0.34	32	101.613636363636
-0.05	-0.29	-0.25	7	101.613636363636
-0.81	-2.67	-3.31	53	101.613636363636
-1.58	-1.45	-0.86	22	101.613636363636
0.16	0.91	1.1	10	101.835016835017
0.09	0.74	1.06	50	101.835016835017
0.5	-0.57	-1.37	2	101.835016835017
-0.74	-0.36	-0.07	14	101.835016835017
-1.09	-1.11	-0.8	36	101.835016835017
-1.74	-2.13	-1.42	7	101.835016835017
-0.29	-0.26	-0.18	16	101.835016835017
-1.58	-0.75	0.31	47	101.835016835017
2.51	0.78	-0.72	19	101.835016835017
1.41	0.47	-0.2	14	101.835016835017
-2.5	-1.57	-0.03	53	101.835016835017
0.27	-0.38	-0.8	46	101.835016835017
-2.06	-2.3	-1.55	33	101.835016835017
-0.8	-0.91	-0.74	17	101.835016835017
-0.88	-0.7	-0.39	16	101.835016835017
-0.83	0.51	1.5	41	101.835016835017
-0.12	-1.2	-1.49	8	101.835016835017
-2.09	-0.16	1.6	44	101.835016835017
-0.84	0.1	0.62	14	101.835016835017
0.03	-0.07	-0.12	46	101.835016835017
-0.15	-0.59	-0.72	16	101.835016835017
-2.5	-2.03	-0.86	9	100.418181818182
-1.39	-0.64	0.15	30	100.418181818182
-1.66	-0.54	0.28	16	100.418181818182
-2.31	-1.47	-0.27	30	100.418181818182
-0.7	0.04	0.68	40	100.418181818182
-2.07	-1.41	-0.2	53	100.418181818182
-1.8	-0.6	0.55	32	100.418181818182
-0.97	-0.78	-0.27	48	100.418181818182
-1.76	0.42	1.75	22	100.418181818182
0.96	0.92	0.47	4	100.418181818182
0.34	-0.36	-0.98	58	100.418181818182
0.69	0.02	-0.54	25	100.418181818182
-0.17	0.36	0.64	38	100.418181818182
-3.6	-2.38	-0.22	35	100.418181818182
0.46	0.01	-0.43	29	100.418181818182
-0.65	-0.77	-0.47	7	100.418181818182
-0.01	-0.21	-0.29	36	100.418181818182
-0.22	-0.54	-0.68	24	100.418181818182
-1.39	-0.11	1.13	59	99.9834710743801
-0.6	1.94	3.02	4	99.9834710743801
-1.26	0.18	0.99	16	99.9834710743801
-0.25	0.68	1.08	16	99.9834710743801
-0.36	0.03	0.4	47	99.9834710743801
-1.77	-1.34	-0.57	35	99.9834710743801
-0.25	-0.34	-0.19	3	99.9834710743801
-1.35	-1.77	-1.45	41	99.9834710743801
2.12	0.66	-0.59	26	99.9834710743801
-0.48	0.48	1.13	58	99.9834710743801
-1.94	-1.47	-0.4	54	99.9834710743801
-0.08	0.43	0.69	4	99.9834710743801
-1.28	-0.12	0.65	18	99.9834710743801
-1.78	-1.16	-0.12	51	99.9834710743801
-0.97	-1.89	-1.93	24	99.9834710743801
-1.64	-0.65	0.34	35	99.9834710743801
-2.74	-1.12	0.38	12	99.9834710743801
-0.4	0.07	0.51	4	99.9834710743801
-1.71	-1.45	-0.64	47	99.9834710743801
-0.85	0.25	1.18	47	98.6250000000002
0.58	0.41	0.26	16	98.6250000000002
-0.92	-0.54	0.05	49	98.6250000000002
-3.34	-2.3	-0.34	50	98.6250000000002
-0.21	-0.85	-1.2	59	98.6250000000002
-3.72	-2.76	-0.78	52	98.6250000000002
-1.17	-0.07	1.42	1	98.6250000000002
-2.59	0.0	1.87	10	98.6250000000002
-4.3	-2.73	-0.15	32	98.6250000000002
-2.0	-0.59	0.88	47	98.6250000000002
-1.91	-2.53	-2.05	49	98.6250000000002
-0.94	-0.84	-0.47	10	98.6250000000002
-1.8	-1.19	-0.23	43	98.6250000000002
-2.3	-3.01	-2.59	53	98.6250000000002
-3.03	-2.57	-1.24	42	98.6250000000002
-2.9	-2.66	-1.7	22	98.6250000000002
-0.9	-0.89	-0.5	50	98.6250000000002
0.62	0.34	-0.13	2	98.6250000000002
-2.8	-1.91	-0.53	28	98.6250000000002
-0.98	0.17	0.89	20	98.6250000000002
-1.23	-1.23	-0.72	59	98.6250000000002
0.45	0.5	0.26	23	98.6250000000002
-1.62	-1.03	-0.09	47	98.6250000000002
-0.25	0.25	0.61	3	98.6250000000002
-1.73	-0.39	0.97	46	98.6250000000002
1.01	0.68	0.31	18	98.6250000000002
-0.66	-0.14	0.4	46	95.6363636363637
1.2	1.22	0.87	8	95.6363636363637
0.07	0.08	0.09	3	95.6363636363637
0.09	0.12	0.1	11	95.6363636363637
-2.46	-1.71	-0.28	53	95.6363636363637
-2.65	-1.87	-0.73	23	95.6363636363637
-0.26	0.99	1.48	27	95.6363636363637
0.31	0.89	1.02	6	95.6363636363637
-0.98	0.41	1.3	31	95.6363636363637
-1.73	-1.12	-0.23	26	95.6363636363637
-0.59	-0.88	-0.81	11	95.6363636363637
-3.26	-1.94	0.08	41	95.6363636363637
-2.03	-1.01	0.21	38	95.6363636363637
-0.96	-0.65	-0.21	24	95.6363636363637
-0.55	-0.88	-0.8	10	95.6363636363637
0.09	0.71	0.99	50	137.080882352942
-1.21	-1.87	-1.76	12	137.080882352942
-2.0	-1.52	-0.63	39	137.080882352942
0.17	0.03	-0.16	34	137.080882352942
-0.15	0.23	0.5	4	137.080882352942
0.62	0.18	-0.56	1	137.080882352942
-0.66	-0.43	-0.07	38	137.080882352942
1.78	1.08	0.47	13	137.080882352942
-1.39	-1.14	-0.52	42	137.080882352942
-1.25	-1.26	-0.77	55	137.080882352942
-0.11	-0.2	-0.3	28	137.080882352942
-0.82	-0.49	0.01	46	137.080882352942
0.02	1.24	1.87	56	137.080882352942
-4.01	-3.49	-1.7	25	137.080882352942
-2.23	-1.47	-0.18	49	137.080882352942
-1.89	-0.5	0.62	22	137.080882352942
-1.95	-0.41	1.05	43	137.080882352942
-2.53	-2.1	-1.02	39	137.080882352942
-0.73	0.1	0.61	31	137.080882352942
-2.58	-0.75	1.07	38	137.080882352942
-1.31	-0.83	-0.07	45	115.465517241379
-2.66	-1.35	-0.09	17	115.465517241379
-1.64	-1.08	-0.11	51	115.465517241379
-2.45	-1.27	-0.05	12	115.465517241379
-1.26	-0.5	0.34	44	115.465517241379
-3.43	-1.86	0.13	27	115.465517241379
-1.03	0.37	1.31	37	115.465517241379
-2.51	-1.49	-0.02	40	115.465517241379
-1.94	-1.07	0.15	49	115.465517241379
-2.0	-0.47	0.71	21	115.465517241379
-2.27	-0.95	0.84	5	115.465517241379
-1.3	-0.43	0.35	31	115.465517241379
0.99	-0.51	-1.69	48	115.465517241379
0.77	0.05	-0.53	29	115.465517241379
-2.65	-1.2	0.36	27	115.465517241379
-0.23	-0.65	-0.82	55	115.465517241379
-2.24	-2.0	-0.97	29	115.465517241379
-2.16	-0.55	0.59	18	115.465517241379
-1.93	-1.0	0.14	41	115.465517241379
-0.05	-0.32	-0.41	42	115.465517241379
0.44	0.29	0.08	4	115.465517241379
-2.34	-0.77	0.67	25	115.465517241379
-0.04	-0.36	-0.53	53	71.2022058823531
0.68	0.76	0.62	9	71.2022058823531
-1.19	0.28	1.64	3	71.2022058823531
-0.92	-0.68	-0.35	17	71.2022058823531
-0.47	-0.64	-0.58	18	71.2022058823531
-1.19	-0.47	0.23	34	71.2022058823531
-0.09	-0.44	-0.66	28	71.2022058823531
-0.72	0.13	0.6	12	71.2022058823531
-0.92	-1.36	-1.26	28	71.2022058823531
-1.46	-0.15	0.71	18	71.2022058823531
-2.03	-0.42	0.93	26	71.2022058823531
-4.49	-4.07	-2.55	29	99.388392857143
-0.47	-0.41	-0.24	57	99.388392857143
0.0	-0.52	-0.73	21	99.388392857143
-1.39	-1.55	-1.13	33	99.388392857143
-0.77	-0.01	0.7	49	99.388392857143
-1.03	-0.5	0.14	40	99.388392857143
-0.78	0.68	1.54	31	99.388392857143
-1.72	-1.07	-0.04	50	99.388392857143
-0.94	-1.59	-1.52	47	99.388392857143
-0.72	0.08	0.58	27	99.388392857143
-0.96	-0.07	1.11	1	99.388392857143
-2.15	-1.18	-0.19	19	49.6941964285715
0.17	-0.19	-0.44	49	49.6941964285715
0.89	-0.29	-1.46	57	99.388392857143
0.05	-0.33	-0.54	23	99.388392857143
0.66	-0.1	-0.75	49	99.388392857143
-0.12	0.14	0.33	7	99.388392857143
1.33	0.02	-1.3	56	99.388392857143
2.33	-0.41	-2.45	33	99.388392857143
-1.63	-1.11	-0.17	58	99.388392857143
-0.72	0.26	1.06	48	99.388392857143
-1.7	-2.23	-1.77	26	91.20703125
2.73	0.66	-1.32	38	91.20703125
-3.2	-3.26	-2.2	15	91.20703125
-3.33	-1.72	0.23	10	91.20703125
-0.42	-0.67	-0.68	57	91.20703125
-2.05	-1.2	0.14	7	91.20703125
-1.55	-0.36	0.67	32	91.20703125
-1.17	-0.73	-0.05	59	91.20703125
-1.01	-1.3	-1.13	18	91.20703125
-1.64	-0.76	0.38	50	91.20703125
-1.12	-0.95	-0.5	25	91.20703125
0.11	-0.46	-0.82	52	91.20703125
-0.8	-0.8	-0.58	29	91.20703125
-0.14	-0.39	-0.5	54	91.20703125
-1.2	-1.31	-0.66	5	91.20703125
-1.36	-1.04	-0.36	44	91.20703125
-1.81	-0.78	0.1	18	91.20703125
-0.2	-0.35	-0.35	53	91.20703125
-1.0	-1.01	-0.62	45	91.20703125
-0.24	-0.18	-0.05	16	91.20703125
-1.63	-1.32	-0.48	50	91.20703125
-0.7	-0.17	0.19	12	91.20703125
-2.77	-2.86	-1.65	31	91.20703125
-0.95	-1.1	-0.8	50	91.20703125
0.21	0.36	0.3	3	91.20703125
1.54	0.98	0.08	46	91.20703125
1.98	1.3	0.42	21	91.20703125
-0.35	0.31	0.8	42	91.20703125
-0.66	-0.22	0.11	11	91.20703125
-1.62	-1.27	-0.42	56	91.20703125
-1.72	-1.19	-0.33	33	91.20703125
-3.2	-2.36	-0.74	43	91.20703125
-3.25	-2.38	-0.03	6	91.20703125
-0.53	-0.25	-0.02	33	91.20703125
-1.67	-1.22	-0.3	51	91.20703125
2.34	2.13	1.25	33	91.20703125
-0.07	1.09	1.42	12	91.20703125
-1.63	-0.68	0.09	17	91.20703125
-2.42	-1.41	-0.36	14	69.550925925926
-2.3	-0.91	0.23	15	69.550925925926
-1.4	-1.78	-1.43	32	69.550925925926
-2.27	-0.31	1.33	30	69.550925925926
-0.75	-1.28	-1.24	45	69.550925925926
-3.07	-2.4	-0.75	41	69.550925925926
-2.76	-1.74	-0.53	21	69.550925925926
-0.79	-1.41	-1.45	52	69.550925925926
-0.43	-1.37	-1.76	30	69.550925925926
-0.38	-0.54	-0.46	43	92.7625000000001
-2.89	-1.05	0.76	28	92.7625000000001
-0.37	0.29	0.74	35	92.7625000000001
0.66	0.1	-0.44	30	92.7625000000001
1.49	1.26	0.64	5	92.7625000000001
-1.77	-0.18	1.14	38	92.7625000000001
0.31	1.5	1.76	25	92.7625000000001
-0.97	-0.78	-0.29	55	92.7625000000001
-1.66	-1.38	-0.52	56	48.2981366459627
-1.86	-1.85	-1.12	32	48.2981366459627
-0.42	-0.43	-0.24	48	48.2981366459627
-0.47	-0.26	0.03	53	48.2981366459627
1.2	0.97	0.36	4	48.2981366459627
-2.18	-1.67	-0.86	16	48.2981366459627
-1.69	-0.61	0.61	49	48.2981366459627
1.02	0.5	-0.32	58	48.2981366459627
-0.67	-0.31	0.05	23	48.2981366459627
0.25	1.11	1.36	1	48.2981366459627
-3.54	-0.75	1.76	30	46.2857142857143
-0.62	-0.38	0.09	4	46.2857142857143
-2.05	-2.1	-1.59	18	46.2857142857143
-0.84	1.02	2.33	51	46.2857142857143
-0.52	0.19	0.77	57	46.2857142857143
-2.41	-2.18	-1.36	18	46.2857142857143
-0.82	-0.09	0.9	0	46.2857142857143
-1.66	-0.92	-0.03	25	46.2857142857143
-2.32	-3.19	-2.66	58	46.2857142857143
-3.87	-4.76	-2.28	2	46.2857142857143
-3.15	-2.8	-1.25	49	46.2857142857143
-1.49	-1.75	-1.26	58	46.2857142857143
-3.2	-4.61	-3.56	1	46.2857142857143
-1.72	-3.25	-3.06	8	46.2857142857143
-1.9	-1.41	-0.34	57	96.4285714285714
-1.81	-0.09	1.15	22	96.4285714285714
-1.33	0.41	1.55	27	96.4285714285714
-0.29	-0.75	-0.69	1	96.4285714285714
0.39	0.99	1.16	46	96.4285714285714
-1.57	-0.39	0.64	28	96.4285714285714
-0.36	-1.23	-1.46	13	96.4285714285714
-1.18	-0.67	0.08	57	96.4285714285714
-0.83	-0.8	-0.43	51	96.4285714285714
-1.38	0.43	1.62	34	96.4285714285714
0.37	-0.05	-0.45	30	96.4285714285714
-1.39	-1.8	-1.5	55	96.4285714285714
0.33	0.11	-0.09	33	96.4285714285714
0.79	-0.28	-1.06	39	96.4285714285714
-0.28	-0.18	-0.08	58	96.4285714285714
0.43	-0.94	-1.93	2	96.4285714285714
1.37	0.51	-0.46	46	35.0758928571428
-1.77	-1.55	-0.78	37	35.0758928571428
-0.99	-0.46	0.05	29	70.1517857142856
-0.21	-0.25	-0.17	45	70.1517857142856
-2.35	-2.42	-1.49	45	70.1517857142856
0.51	0.72	0.63	20	70.1517857142856
-0.82	-0.9	-0.67	37	70.1517857142856
-1.45	-0.26	0.89	6	70.1517857142856
-2.4	-1.5	-0.09	49	70.1517857142856
-1.67	-0.81	0.13	36	70.1517857142856
-0.99	0.64	1.72	40	70.1517857142856
-1.81	-0.8	0.28	9	70.1517857142856
-1.87	-0.84	0.79	4	70.1517857142856
-1.81	-0.86	0.05	11	70.1517857142856
-1.81	-2.35	-1.89	44	70.1517857142856
0.61	1.5	1.69	38	70.1517857142856
-0.18	-0.49	-0.57	50	70.1517857142856
-1.76	-0.68	0.38	26	70.1517857142856
1.61	0.42	-0.78	44	73.0446428571428
-0.1	-0.62	-0.81	11	73.0446428571428
-0.43	-0.78	-0.85	32	73.0446428571428
-0.06	0.21	0.41	6	73.0446428571428
-2.37	-2.82	-2.21	51	73.0446428571428
-1.16	-0.56	0.16	40	73.0446428571428
-2.57	-1.89	-0.5	53	73.0446428571428
-3.08	-1.7	0.07	31	73.0446428571428
-1.43	-0.21	1.32	3	73.0446428571428
-1.43	-2.62	-2.61	39	73.0446428571428
-0.92	-0.6	-0.05	47	73.0446428571428
-1.07	-0.35	0.3	32	73.0446428571428
-0.65	-0.15	0.28	34	73.0446428571428
-1.63	-0.58	0.35	10	73.0446428571428
-4.33	-2.86	-0.33	42	73.0446428571428
-2.27	-1.77	-0.63	49	73.0446428571428
-0.29	-0.07	0.05	13	73.0446428571428
-1.36	-1.67	-1.25	55	73.0446428571428
-0.2	-0.02	0.1	37	73.0446428571428
0.33	0.46	0.39	28	73.0446428571428
-0.59	0.92	1.65	20	73.0446428571428
-0.08	-0.27	-0.31	43	73.0446428571428
-0.01	0.09	0.16	48	73.0446428571428
1.08	0.07	-0.83	3	73.0446428571428
-2.17	-0.26	1.26	26	73.0446428571428
-1.85	-1.91	-1.33	30	73.0446428571428
-1.39	-0.46	1.11	1	73.0446428571428
0.14	0.83	1.12	51	45.9798387096774
-2.97	-0.73	1.41	38	45.9798387096774
-0.63	-1.2	-1.09	3	45.9798387096774
-3.14	-3.14	-1.76	46	45.9798387096774
-2.42	-1.34	-0.12	11	45.9798387096774
-1.88	-0.95	0.13	37	45.9798387096774
-2.12	-1.52	-0.39	44	45.9798387096774
1.81	1.37	0.68	7	45.9798387096774
-1.01	-1.26	-1.03	56	45.9798387096774
-0.67	-1.14	-1.11	54	45.9798387096774
-0.98	-0.33	0.15	16	45.9798387096774
-1.52	-1.06	-0.18	53	45.9798387096774
-1.01	-1.11	-0.75	47	45.9798387096774
-2.59	-1.36	-0.15	16	45.9798387096774
-2.6	-1.68	-0.14	50	45.9798387096774
-0.86	-0.76	-0.45	36	45.9798387096774
-1.43	-0.6	0.4	49	45.9798387096774
-0.78	0.15	0.74	33	45.9798387096774
-1.36	-1.09	-0.57	11	45.9798387096774
1.7	1.39	0.9	15	45.9798387096774
-1.57	-0.74	0.24	41	45.9798387096774
1.91	0.91	-0.24	38	45.9798387096774
-0.66	-0.88	-0.64	8	45.9798387096774
-0.45	-0.84	-0.85	47	45.9798387096774
-2.41	-1.77	-0.26	7	45.9798387096774
-0.83	-0.69	-0.4	26	45.9798387096774
-1.66	0.48	2.14	4	45.9798387096774
1.75	0.67	-0.16	15	45.9798387096774
0.02	0.91	1.3	1	45.9798387096774
-1.97	-1.12	0.13	49	45.9798387096774
0.12	0.44	0.52	17	45.9798387096774
-0.69	-0.15	0.41	43	45.9798387096774
0.25	1.0	1.19	14	45.9798387096774
-2.43	-0.16	1.73	34	113.125
-1.2	-0.37	0.49	41	113.125
-1.16	-1.06	-0.68	18	113.125
-2.27	0.26	2.16	37	113.125
-1.16	-0.78	-0.34	13	113.125
-1.29	-0.34	0.48	32	113.125
-0.14	-0.29	-0.24	4	113.125
-1.6	-1.15	-0.36	38	113.125
-0.74	-2.4	-2.84	11	113.125
-2.02	-1.85	-0.86	7	113.125
-1.43	-0.74	0.09	39	113.125
-0.9	-1.74	-1.85	46	113.125
0.94	0.94	0.52	25	113.125
-4.1	-1.2	1.29	23	113.125
-1.17	-0.78	-0.11	47	113.125
-0.75	0.36	0.99	30	113.125
-1.08	-1.39	-1.25	34	113.125
-2.12	-1.16	0.0	29	113.125
1.36	0.36	-0.5	28	113.125
-1.39	-0.19	1.02	5	163.821548821549
-1.51	-0.45	0.61	42	163.821548821549
0.61	-0.05	-0.45	14	163.821548821549
-0.71	-0.72	-0.48	39	163.821548821549
0.04	0.5	0.7	32	163.821548821549
-0.12	0.93	1.35	21	163.821548821549
-0.08	0.09	0.21	4	163.821548821549
-0.01	0.18	0.32	8	163.821548821549
-0.66	0.39	0.95	18	163.821548821549
-0.91	0.08	0.75	20	163.821548821549
2.36	1.24	-0.36	2	163.821548821549
-0.9	-0.59	-0.09	45	163.821548821549
-1.52	-0.9	0.07	54	82.2472727272727
-3.02	-1.86	0.01	57	82.2472727272727
-1.03	0.0	0.96	57	82.2472727272727
0.4	0.6	0.54	18	82.2472727272727
-1.26	-0.28	0.91	0	82.2472727272727
-2.14	-0.13	1.13	18	82.2472727272727
1.45	1.39	0.96	7	82.2472727272727
-2.3	-2.34	-1.5	51	82.2472727272727
-1.22	0.07	0.96	25	82.2472727272727
-0.89	-0.18	0.87	2	82.2472727272727
-0.92	-1.81	-1.74	8	82.2472727272727
-2.06	-2.11	-1.33	53	82.2472727272727
-2.04	-0.68	0.66	37	82.2472727272727
-0.49	-0.15	0.22	54	82.2472727272727
-1.16	-0.39	0.24	20	82.2472727272727
-0.99	-0.27	0.36	37	82.2472727272727
-3.05	-1.19	0.44	22	82.2472727272727
-1.63	-1.48	-0.73	51	82.2472727272727
-1.53	-0.52	0.4	23	82.2472727272727
-1.15	-0.75	-0.05	58	82.2472727272727
0.23	-0.26	-0.48	10	82.2472727272727
-1.24	-0.21	0.81	45	82.2472727272727
-1.77	-0.86	0.38	6	82.2472727272727
-2.03	-2.13	-1.02	6	82.2472727272727
-2.4	-0.61	1.06	35	82.2472727272727
0.39	0.49	0.45	9	82.2472727272727
-0.37	-0.35	-0.17	45	82.2472727272727
-2.59	-0.59	2.07	0	82.2472727272727
-1.76	-1.86	-1.26	59	82.2472727272727
-0.84	-1.1	-1.01	31	82.2472727272727
-3.4	-3.15	-1.52	56	82.2472727272727
-0.8	-1.55	-1.56	10	82.2472727272727
2.39	1.07	-0.21	18	82.2472727272727
-1.38	-1.05	-0.42	40	82.2472727272727
0.9	-0.23	-1.13	27	82.2472727272727
0.08	-0.62	-0.87	13	82.2472727272727
-0.49	-1.1	-1.03	7	103.880877742947
-2.24	-0.41	1.42	47	103.880877742947
-3.06	-1.83	0.02	35	103.880877742947
-1.81	-0.64	0.7	51	103.880877742947
-0.72	-0.47	-0.18	31	103.880877742947
-1.44	-1.29	-0.71	37	103.880877742947
-1.53	-0.38	0.48	19	103.880877742947
-0.7	0.01	0.68	47	103.880877742947
-2.05	-2.0	-1.31	41	103.880877742947
-1.56	-1.01	-0.4	17	103.880877742947
-1.84	-0.34	0.89	25	103.880877742947
-1.98	-1.29	0.72	2	103.880877742947
-1.1	1.38	2.6	22	103.880877742947
-0.42	-0.35	-0.2	58	103.880877742947
-0.81	-0.54	-0.21	29	103.880877742947
-0.73	-0.6	-0.09	4	103.880877742947
0.95	0.01	-0.92	51	103.880877742947
-1.53	-1.22	-0.23	4	103.880877742947
-1.39	-0.37	0.74	59	103.880877742947
-2.31	-1.46	-0.22	42	103.880877742947
-2.17	-0.29	1.2	25	103.880877742947
-1.65	-0.72	0.24	27	103.880877742947
-1.01	0.19	1.07	35	103.880877742947
-1.78	0.58	2.59	57	100.75974025974
-1.0	0.18	1.09	38	100.75974025974
0.98	1.23	0.92	50	100.75974025974
-2.46	-1.43	0.13	54	100.75974025974
-3.18	-2.36	-0.62	31	100.75974025974
-1.58	-1.95	-0.98	3	100.75974025974
0.4	0.8	0.85	14	100.75974025974
-1.07	-1.87	-1.78	10	100.75974025974
-3.01	-0.58	1.3	24	100.75974025974
-0.51	0.08	0.58	4	100.75974025974
-1.76	-0.82	0.26	41	100.75974025974
-1.63	-0.82	0.09	27	100.75974025974
-2.28	-2.26	-1.18	7	100.75974025974
-1.08	0.1	0.88	20	100.75974025974
0.09	0.4	0.45	20	100.75974025974
-3.98	-1.87	0.66	35	100.75974025974
0.13	0.02	-0.11	54	100.75974025974
-0.15	0.06	0.22	41	100.75974025974
-1.58	-0.81	0.05	27	100.75974025974
2.07	0.94	-0.51	3	100.75974025974
-3.35	-2.35	-0.41	45	100.75974025974
-0.19	0.71	1.03	14	100.75974025974
-0.9	-0.66	-0.13	7	49.4778325123152
-0.11	-0.83	-1.25	57	49.4778325123152
-1.49	-0.92	-0.07	44	49.4778325123152
-0.78	-0.41	-0.07	17	49.4778325123152
-0.37	-0.14	0.0	23	49.4778325123152
-1.73	-1.02	-0.21	21	49.4778325123152
-1.4	-1.23	-0.67	33	49.4778325123152
-1.79	-1.47	0.06	0	49.4778325123152
-2.06	-1.4	-0.58	17	49.4778325123152
-1.0	-1.71	-1.69	57	97.530612244898
0.02	0.31	0.48	46	97.530612244898
-2.38	-2.71	-1.57	7	97.530612244898
-0.57	0.31	0.77	17	97.530612244898
-1.31	-1.53	-0.42	1	97.530612244898
0.96	0.85	0.41	30	97.530612244898
0.23	0.73	0.86	19	97.530612244898
-1.57	-1.7	-1.24	27	97.530612244898
-1.39	-0.73	-0.15	15	97.530612244898
-1.76	-0.92	0.08	31	97.530612244898
-2.39	-2.13	-1.14	24	97.530612244898
0.93	0.87	0.16	1	97.530612244898
-2.37	-2.78	-2.21	16	74.0571428571428
-2.87	-1.56	0.23	44	74.0571428571428
-0.8	-0.69	-0.45	13	74.0571428571428
-2.92	-2.14	-0.56	54	74.0571428571428
1.05	0.24	-0.78	2	74.0571428571428
-4.14	-1.87	0.95	44	74.0571428571428
-1.35	-0.74	0.0	38	74.0571428571428
-0.53	-0.24	-0.02	27	74.0571428571428
-2.05	-1.38	-0.31	28	74.0571428571428
-3.86	-3.65	-1.92	29	74.0571428571428
-1.88	-1.49	0.15	2	74.0571428571428
-1.76	-0.34	0.87	30	74.0571428571428
1.16	0.56	-0.63	1	74.0571428571428
-3.37	-3.29	-2.01	57	74.0571428571428
-2.88	-2.64	-1.56	25	74.0571428571428
-2.61	-1.69	-0.21	30	74.0571428571428
-1.18	-0.52	0.12	24	74.0571428571428
-1.52	-1.6	-1.14	11	74.0571428571428
-0.31	-0.49	-0.55	27	74.0571428571428
-1.07	-0.9	0.14	2	74.0571428571428
-5.74	-4.08	-1.23	38	74.0571428571428
-1.72	-2.05	-1.57	11	74.0571428571428
-3.6	-3.03	-1.12	32	74.0571428571428
-3.04	-2.65	-1.27	54	74.0571428571428
-2.97	-2.97	-1.61	35	74.0571428571428
-2.04	-0.72	0.69	43	74.0571428571428
-2.73	-2.11	-1.03	22	74.0571428571428
-0.92	-0.35	0.15	25	67.0344827586207
-0.77	-0.57	-0.28	28	67.0344827586207
-1.58	-1.56	-0.92	47	67.0344827586207
-1.14	-0.33	0.51	45	67.0344827586207
-1.53	-0.6	0.12	14	67.0344827586207
-2.57	-1.56	-0.31	24	67.0344827586207
-3.92	-3.04	-1.39	26	67.0344827586207
-2.3	-1.72	-0.49	47	67.0344827586207
-1.43	-0.05	1.61	0	67.0344827586207
-0.7	-1.0	-0.88	56	67.0344827586207
-1.95	-2.25	-1.65	22	67.0344827586207
-2.14	-1.21	0.18	57	67.0344827586207
-2.07	-1.78	-1.0	20	67.0344827586207
-2.09	-0.79	0.37	22	115.714285714286
-0.84	-0.87	-0.69	14	115.714285714286
-0.39	-0.05	0.18	29	115.714285714286
-0.29	1.65	2.61	1	115.714285714286
-0.82	-0.14	0.38	28	115.714285714286
-0.49	-0.3	0.0	44	115.714285714286
-1.09	-0.26	0.32	12	115.714285714286
-0.32	0.81	1.27	24	115.714285714286
-0.52	-1.2	-1.37	26	115.714285714286
-1.44	-1.69	-1.3	45	115.714285714286
1.05	0.4	-0.17	5	115.714285714286
-0.57	-1.69	-2.16	58	115.714285714286
0.07	-0.01	-0.14	34	115.714285714286
-0.76	-0.88	-0.71	16	115.714285714286
0.27	-0.64	-1.19	23	115.714285714286
-0.29	0.08	0.57	1	115.714285714286
-0.49	0.42	1.1	49	115.714285714286
-0.53	0.32	0.77	21	115.714285714286
-1.03	-0.9	-0.55	32	115.714285714286
-1.23	-0.66	-0.06	21	115.121323529412
-0.44	-0.89	-0.78	5	115.121323529412
-0.87	-0.18	0.36	30	115.121323529412
-0.83	-1.22	-1.15	13	115.121323529412
-2.12	-1.29	-0.12	36	115.121323529412
0.08	-0.34	-0.6	51	115.121323529412
-1.83	-0.85	0.22	27	115.121323529412
-1.65	-0.97	-0.09	37	115.121323529412
-0.39	0.33	0.74	21	115.121323529412
2.29	3.22	2.85	30	115.121323529412
-3.96	-2.77	-0.51	58	115.121323529412
0.12	0.45	0.53	10	115.121323529412
1.32	-0.36	-1.71	45	115.121323529412
-1.32	-0.36	0.67	46	115.121323529412
-1.57	-2.12	-1.9	16	115.121323529412
-1.94	-1.39	-0.33	50	115.121323529412
-0.65	-0.6	-0.3	48	115.121323529412
-0.42	-0.56	-0.53	34	115.121323529412
0.23	0.13	0.0	3	115.121323529412
0.79	1.63	1.6	25	115.121323529412
0.29	1.16	1.4	35	115.121323529412
-0.13	0.57	0.86	24	115.121323529412
1.1	0.35	-0.58	53	115.121323529412
0.35	0.27	0.15	16	115.121323529412
-0.68	-0.42	-0.06	41	115.121323529412
-0.62	-0.07	0.26	15	115.121323529412
-1.49	-1.12	-0.4	42	115.121323529412
-0.64	-0.67	-0.46	55	115.121323529412
0.35	-0.77	-1.29	11	115.121323529412
-0.5	-0.73	-0.52	5	115.121323529412
-1.56	-2.0	-1.66	47	115.121323529412
0.38	0.37	0.32	16	115.121323529412
-0.36	-0.59	-0.64	59	91.1654411764706
-0.47	0.35	0.76	26	91.1654411764706
-1.08	-0.53	0.01	21	91.1654411764706
-1.17	-0.54	0.28	46	91.1654411764706
-0.74	-0.19	0.18	13	91.1654411764706
-1.24	-1.42	-1.04	41	91.1654411764706
-1.51	-2.37	-2.28	12	91.1654411764706
-1.49	-0.58	0.14	13	91.1654411764706
-2.0	-1.07	0.11	40	91.1654411764706
-0.9	0.07	0.68	11	91.1654411764706
-0.28	-1.62	-2.27	55	91.1654411764706
-2.61	-1.39	0.28	48	91.1654411764706
-1.36	-0.55	0.38	43	91.1654411764706
-2.17	-0.99	0.2	24	91.1654411764706
-1.6	-0.97	-0.16	10	91.1654411764706
-0.05	-0.63	-0.92	34	91.1654411764706
-1.33	-1.25	-0.82	33	91.1654411764706
-3.93	-3.3	-1.2	49	91.1654411764706
-1.88	-1.2	-0.43	14	91.1654411764706
-3.58	-3.12	-1.74	26	91.1654411764706
-0.61	-0.56	0.06	1	91.1654411764706
-1.98	-1.76	-0.86	44	91.1654411764706
-1.91	-2.04	-1.36	55	91.1654411764706
-2.54	-3.04	-2.19	25	91.1654411764706
-2.1	-1.54	-0.41	47	91.1654411764706
-2.29	-1.41	-0.05	47	91.1654411764706
0.71	0.35	-0.53	0	91.1654411764706
-1.02	-1.7	-1.66	59	119.9125
-2.24	-1.72	-0.82	22	119.9125
-1.19	-0.9	-0.46	12	119.9125
0.57	0.28	-0.18	56	119.9125
-1.89	-1.87	-1.27	36	119.9125
-0.44	-0.23	-0.02	11	119.9125
-0.68	-0.04	0.41	28	119.9125
-1.89	-1.85	-1.1	35	119.9125
-0.31	-0.27	-0.03	4	119.9125
-0.35	-0.24	-0.09	57	119.9125
-1.78	-1.38	-0.44	53	119.9125
-3.05	-1.58	0.26	39	119.9125
0.19	0.03	-0.08	3	119.9125
-1.47	-1.15	-0.51	40	119.9125
-0.64	-0.24	0.04	15	119.9125
-2.38	-1.62	-0.24	51	119.9125
-0.56	-0.3	-0.07	25	119.9125
-0.79	-0.66	-0.25	51	119.9125
0.82	1.4	1.34	12	119.9125
-1.34	-1.42	-0.95	57	119.9125
-1.96	-2.1	-1.58	14	119.9125
-0.8	-1.26	-1.24	40	119.9125
0.43	-0.06	-0.51	51	75.1428571428572
-1.38	-1.85	-1.58	53	75.1428571428572
-0.98	-0.87	-0.45	58	75.1428571428572
-1.75	-1.14	-0.24	28	75.1428571428572
-0.67	-0.77	-0.54	54	75.1428571428572
0.13	0.41	0.38	24	75.1428571428572
-1.33	0.91	2.91	2	75.1428571428572
-1.87	-0.93	0.32	49	75.1428571428572
-1.41	-0.24	0.72	32	75.1428571428572
-0.67	-1.08	-1.01	42	75.1428571428572
-0.63	-0.22	0.27	49	75.1428571428572
-1.03	-0.07	1.22	1	75.1428571428572
-2.85	-0.85	1.02	27	75.1428571428572
0.45	0.24	-0.02	47	75.1428571428572
-0.92	-1.73	-1.39	1	75.1428571428572
-4.13	-3.52	-1.63	50	75.1428571428572
-1.49	-1.56	-1.14	37	75.1428571428572
-0.45	-0.09	0.55	1	75.1428571428572
-0.05	0.71	1.03	8	75.1428571428572
-1.19	-1.27	-0.79	54	75.1428571428572
2.16	1.57	0.71	18	75.1428571428572
-2.69	-1.08	0.69	32	118.700460829493
-1.13	-0.95	-0.38	54	118.700460829493
-2.27	-2.78	-2.24	25	118.700460829493
-0.93	-1.46	-1.34	53	118.700460829493
-1.79	-0.49	0.73	37	118.700460829493
-0.97	0.13	0.92	8	118.700460829493
2.2	0.96	-0.08	15	118.700460829493
-0.48	-0.25	-0.06	31	118.700460829493
0.82	1.09	0.88	5	118.700460829493
-1.22	-0.58	0.27	52	118.700460829493
0.83	-0.56	-1.41	4	118.700460829493
-1.16	-0.18	0.6	29	118.700460829493
-1.12	-1.25	-0.89	42	118.700460829493
-0.28	1.0	1.48	10	118.700460829493
-1.42	-1.26	-0.5	7	118.700460829493
-2.59	-2.03	-0.69	56	118.700460829493
-0.55	-0.18	0.25	53	118.700460829493
-0.96	-1.02	-0.7	57	102.857142857143
0.9	0.58	-0.09	2	102.857142857143
0.39	0.52	0.36	2	102.857142857143
-1.62	-1.77	-1.37	34	102.857142857143
-0.49	-1.53	-1.72	1	102.857142857143
-1.0	-0.94	-0.52	54	102.857142857143
-0.14	-0.4	-0.43	14	102.857142857143
-1.07	-1.18	-0.56	3	102.857142857143
-2.57	-0.98	0.66	31	102.857142857143
-2.12	-3.79	-3.13	1	102.857142857143
-0.73	-0.25	0.12	27	102.857142857143
-2.26	-1.35	-0.04	45	102.857142857143
-1.94	0.08	2.27	3	102.857142857143
0.23	0.0	-0.11	14	102.857142857143
-0.99	-0.04	0.89	53	102.857142857143
-1.36	-0.57	0.21	27	102.857142857143
1.3	2.62	2.57	10	102.857142857143
-2.47	-2.0	-0.93	38	102.857142857143
-1.53	-1.13	-0.49	21	102.857142857143
-0.18	-0.93	-1.35	59	102.857142857143
-1.28	-1.15	-0.65	29	102.857142857143
0.73	1.28	1.26	27	102.857142857143
-1.48	-1.73	-1.35	27	73.0446428571428
1.55	0.79	-0.12	4	73.0446428571428
-1.86	-1.09	-0.12	30	73.0446428571428
-0.28	0.15	0.35	12	73.0446428571428
-2.21	-2.48	-1.86	30	73.0446428571428
-1.24	-1.65	-1.34	56	73.0446428571428
-2.93	-2.0	-0.36	30	73.0446428571428
0.32	0.83	0.82	28	73.0446428571428
-1.1	-0.57	-0.01	32	73.0446428571428
-0.94	-0.42	0.13	9	73.0446428571428
-1.85	-1.38	-0.41	46	73.0446428571428
-2.08	-1.27	-0.12	36	73.0446428571428
-2.86	-3.36	-2.38	43	73.0446428571428
-1.46	-1.89	-1.59	46	73.0446428571428
-0.9	0.66	1.45	10	73.0446428571428
-0.33	-0.79	-0.9	52	73.0446428571428
-0.53	0.25	0.68	19	73.0446428571428
1.36	2.09	1.84	47	73.0446428571428
1.39	1.15	0.53	43	69.4285714285715
-2.02	-0.8	0.42	26	69.4285714285715
-0.53	0.62	1.35	36	69.4285714285715
-1.07	-1.94	-1.91	10	69.4285714285715
-2.73	-1.55	0.07	44	69.4285714285715
-1.3	-0.78	-0.22	12	69.4285714285715
-1.48	-0.62	0.46	54	69.4285714285715
-3.28	-1.0	1.26	31	69.4285714285715
-2.41	-2.87	-1.99	29	69.4285714285715
-1.24	-0.72	-0.11	23	69.4285714285715
-2.53	-1.79	-0.61	23	69.4285714285715
-2.21	-3.24	-2.91	12	69.4285714285715
-0.42	-0.85	-0.88	47	69.4285714285715
-3.37	-1.67	0.0	22	69.4285714285715
-1.69	0.01	1.08	19	69.4285714285715
-2.17	-0.72	1.26	4	69.4285714285715
-0.7	0.34	0.89	16	69.4285714285715
-2.06	-1.3	-0.42	13	69.4285714285715
-2.11	-1.01	0.21	30	69.4285714285715
-1.81	-2.03	-1.37	53	69.4285714285715
-3.97	-2.72	-0.28	55	69.4285714285715
-4.24	-3.43	-1.47	24	69.4285714285715
-1.33	-1.02	-0.43	28	69.4285714285715
1.95	2.0	0.26	0	69.4285714285715
-2.27	-1.21	0.03	25	69.4285714285715
-1.52	-0.46	0.67	48	69.4285714285715
-0.61	0.53	1.15	19	69.4285714285715
-0.24	0.36	0.61	12	69.4285714285715
1.42	0.08	-1.09	41	145.366071428572
-1.36	-0.51	0.51	50	145.366071428572
-1.4	-1.29	-0.69	44	145.366071428572
2.32	-0.52	-2.11	10	145.366071428572
-2.09	-1.7	-1.01	17	145.366071428572
1.33	0.56	-0.13	17	145.366071428572
-2.86	-2.03	-0.56	45	145.366071428572
0.24	0.27	0.13	32	145.366071428572
1.72	0.65	-0.49	40	145.366071428572
-0.29	-0.05	0.09	25	145.366071428572
-2.45	-1.73	-0.41	39	145.366071428572
-2.06	-1.85	-0.91	47	145.366071428572
-3.29	-1.36	0.3	17	145.366071428572
-0.84	-0.61	0.24	1	145.366071428572
-1.02	-1.26	-0.97	45	145.366071428572
-2.14	-1.5	-0.47	26	145.366071428572
-2.81	-2.43	-1.05	47	145.366071428572
-1.76	-2.5	-2.14	9	145.366071428572
1.72	2.6	2.36	27	145.366071428572
0.85	0.14	-0.42	5	145.366071428572
-2.17	-1.59	-0.74	14	145.366071428572
-1.96	-0.99	0.11	34	145.366071428572
-1.31	-1.19	-0.62	57	145.366071428572
-1.69	-0.48	0.89	57	145.366071428572
-1.45	-0.8	-0.18	13	145.366071428572
-0.99	-1.72	-1.68	51	145.366071428572
-2.14	-0.89	0.63	52	145.366071428572
-2.71	-1.98	-0.65	43	91.8712121212121
-1.93	-1.16	0.06	55	91.8712121212121
1.65	2.0	1.58	8	91.8712121212121
0.72	0.6	0.29	42	91.8712121212121
-1.59	-1.32	-0.56	45	91.8712121212121
-0.72	0.02	0.56	21	91.8712121212121
-0.68	-0.44	0.01	0	91.8712121212121
1.16	0.69	0.01	4	91.8712121212121
-1.07	-1.18	-0.87	22	91.8712121212121
0.87	0.43	-0.15	27	91.8712121212121
-1.24	-0.23	0.57	26	91.8712121212121
-0.48	0.09	0.53	40	91.8712121212121
-1.28	-1.83	-1.57	49	91.8712121212121
-2.05	-1.67	0.26	1	91.8712121212121
-0.5	-0.01	0.44	45	91.8712121212121
1.72	2.3	1.97	18	91.8712121212121
-2.04	-1.18	-0.02	38	91.8712121212121
-0.29	-0.35	-0.28	54	91.8712121212121
-1.37	-0.59	0.12	20	91.8712121212121
-0.36	-1.18	-1.44	47	91.8712121212121
-1.64	0.43	1.85	30	91.8712121212121
-0.23	0.2	0.39	0	91.8712121212121
-2.65	-2.16	-0.95	45	91.8712121212121
-2.94	-2.37	-1.03	37	91.8712121212121
-1.83	-1.01	0.15	48	67.8750000000001
0.12	0.74	1.01	35	67.8750000000001
1.03	0.64	0.21	17	67.8750000000001
0.68	1.04	1.0	10	67.8750000000001
-0.59	-0.77	-0.7	25	67.8750000000001
0.42	0.83	0.88	40	67.8750000000001
-2.02	-1.88	-1.02	27	67.8750000000001
-1.63	-1.12	-0.51	14	67.8750000000001
-2.56	-1.6	-0.23	40	67.8750000000001
-1.71	-0.61	0.26	13	67.8750000000001
-2.39	-1.59	-0.52	12	67.8750000000001
-3.27	-3.28	-1.86	46	67.8750000000001
-0.73	-0.72	-0.48	57	67.8750000000001
-2.39	-0.54	1.15	35	67.8750000000001
0.26	0.83	0.92	3	67.8750000000001
0.02	-0.51	-0.83	31	67.8750000000001
-0.63	-3.52	-4.87	56	67.8750000000001
-1.09	-0.9	-0.37	44	94.8387096774193
-0.53	-0.74	-0.65	52	94.8387096774193
-0.76	-0.81	-0.63	33	94.8387096774193
-0.54	-0.19	0.16	36	94.8387096774193
-1.17	-0.78	-0.08	58	94.8387096774193
0.86	0.58	0.28	12	94.8387096774193
0.59	0.5	0.22	49	94.8387096774193
0.37	0.68	0.7	30	94.8387096774193
0.36	0.62	0.4	1	94.8387096774193
-0.25	-0.65	-0.8	55	94.8387096774193
-0.19	-0.51	-0.6	14	94.8387096774193
-2.39	-1.21	0.13	10	94.8387096774193
-0.31	-0.04	0.13	35	94.8387096774193
-0.67	-0.46	-0.24	15	94.8387096774193
-2.92	-1.67	-0.27	23	94.8387096774193
-2.09	-0.7	0.36	16	94.8387096774193
-1.99	-1.32	-0.53	16	94.8387096774193
-0.47	-1.08	-1.01	5	70.7510204081632
-1.04	0.13	0.78	15	70.7510204081632
-2.91	-2.42	-1.13	40	70.7510204081632
-1.51	0.11	1.06	13	70.7510204081632
-3.18	-1.43	0.19	18	70.7510204081632
0.14	-0.48	-0.85	35	70.7510204081632
-4.28	-4.17	-2.31	33	70.7510204081632
-2.67	-2.44	-1.16	33	70.7510204081632
-3.55	-2.47	-0.49	53	70.7510204081632
-2.08	-0.93	0.05	17	70.7510204081632
-0.9	-0.09	0.58	39	70.7510204081632
-2.63	-0.13	1.57	22	70.7510204081632
-0.96	-0.34	0.21	27	70.7510204081632
-2.14	-1.49	-0.6	13	70.7510204081632
-1.83	0.42	2.11	5	70.7510204081632
-1.02	-0.53	-0.01	32	70.7510204081632
0.18	0.13	0.11	5	70.7510204081632
-3.33	-1.84	-0.13	25	70.7510204081632
-2.03	-2.19	-1.45	39	70.7510204081632
-2.44	-1.14	0.25	25	70.7510204081632
-2.65	-0.99	0.39	18	70.7510204081632
-2.06	-2.47	-2.06	36	70.8641975308641
-0.92	-0.74	-0.31	42	70.8641975308641
0.37	0.88	0.94	18	70.8641975308641
-1.26	-1.07	-0.56	27	70.8641975308641
-0.41	0.02	0.38	0	70.8641975308641
-0.47	-0.07	0.21	25	70.8641975308641
-0.61	-0.25	0.17	57	70.8641975308641
-1.12	-1.15	-0.83	36	70.8641975308641
-0.92	-0.81	-0.56	16	70.8641975308641
-0.39	-0.36	-0.19	43	70.8641975308641
-1.63	-0.78	0.14	26	70.8641975308641
-0.24	0.19	0.5	43	70.8641975308641
-1.1	-1.06	-0.66	10	70.8641975308641
-0.36	-0.98	-1.03	4	70.8641975308641
1.65	0.2	-1.33	51	70.8641975308641
-1.22	-1.31	-0.71	6	70.8641975308641
1.67	0.96	-0.12	50	48.679802955665
-0.03	-0.46	-0.69	29	48.679802955665
-1.49	-1.83	-1.58	15	48.679802955665
0.56	-0.5	-1.35	53	48.679802955665
0.79	0.39	0.06	13	48.679802955665
-1.3	-0.73	-0.19	16	48.679802955665
-1.0	-1.14	-0.86	23	48.679802955665
-0.77	-1.54	-1.61	46	48.679802955665
0.5	0.81	0.73	52	48.679802955665
-0.87	-0.77	-0.46	22	48.679802955665
-0.77	-1.16	-1.19	0	48.679802955665
-0.11	-0.75	-1.01	39	48.679802955665
-0.67	-1.27	-1.27	10	48.679802955665
1.62	1.21	0.27	53	48.679802955665
-0.56	-1.03	-1.11	29	48.679802955665
-0.44	-0.18	0.02	21	95.7471264367814
-1.49	-1.05	-0.37	27	95.7471264367814
-2.3	-0.97	0.58	46	95.7471264367814
-1.64	-0.86	-0.16	16	95.7471264367814
-0.84	-0.99	-0.7	50	95.7471264367814
-3.35	-3.4	-1.99	54	95.7471264367814
-0.19	0.46	0.8	8	95.7471264367814
0.05	0.35	0.44	18	95.7471264367814
-1.61	-1.6	-1.16	14	95.7471264367814
-0.37	-0.27	-0.19	26	95.7471264367814
0.03	0.43	0.61	7	95.7471264367814
-2.77	-0.79	0.72	20	95.7471264367814
-1.62	-0.94	0.01	44	95.7471264367814
-0.75	-0.43	-0.03	20	95.7471264367814
-0.47	-0.5	-0.42	30	100.0
1.32	0.66	-0.3	53	100.0
-0.57	-0.53	-0.38	30	100.0
0.92	0.98	0.69	27	100.0
-3.03	-1.81	-0.03	47	100.0
-2.14	-0.3	1.03	21	100.0
1.31	1.12	0.36	56	100.0
0.59	-0.59	-1.25	18	100.0
0.52	0.58	0.43	42	100.0
-1.76	-1.57	-0.8	41	100.0
-0.55	-0.56	-0.43	17	100.0
-3.4	-3.31	-1.79	54	100.0
-3.18	-2.25	-0.92	23	100.0
-0.41	-0.33	-0.11	50	100.0
-1.15	-0.59	0.0	30	100.0
-0.19	0.35	0.69	5	100.0
-1.21	-0.77	0.09	5	100.0
0.45	1.3	1.43	31	100.0
-1.56	-1.28	-0.53	47	94.0196078431371
-0.48	-0.75	-0.77	26	94.0196078431371
0.7	0.94	0.76	33	94.0196078431371
0.75	1.08	1.0	30	94.0196078431371
2.69	0.71	-1.27	40	94.0196078431371
-1.23	-0.62	0.11	41	94.0196078431371
-0.82	-0.57	-0.11	58	94.0196078431371
-0.44	-0.62	-0.39	4	94.0196078431371
0.11	1.82	2.37	13	94.0196078431371
-0.63	-0.95	-0.83	50	94.0196078431371
0.55	0.82	0.81	17	94.0196078431371
0.27	0.7	0.67	26	94.0196078431371
0.19	0.91	1.2	43	94.0196078431371
-0.45	-0.67	-0.67	32	119.777777777778
-1.05	-1.02	-0.57	49	119.777777777778
-1.93	-2.5	-2.24	16	119.777777777778
-2.23	-1.18	0.25	49	119.777777777778
-1.7	-0.9	0.46	4	119.777777777778
-0.78	-1.17	-1.06	57	119.777777777778
-0.16	-0.61	-0.78	38	119.777777777778
-1.02	-0.6	0.16	3	119.777777777778
1.3	0.68	0.0	25	119.777777777778
0.0	-0.89	-1.36	29	119.777777777778
-1.41	-1.35	-0.98	15	119.777777777778
-0.67	-0.5	-0.16	40	119.777777777778
1.06	1.3	0.62	1	119.777777777778
-1.28	-1.13	-0.66	20	119.777777777778
-2.45	-3.05	-2.32	47	119.777777777778
0.0	0.09	0.09	13	119.777777777778
-0.82	-1.05	-0.89	58	119.777777777778
-3.98	-1.51	0.84	24	119.777777777778
-1.01	0.05	0.8	29	119.777777777778
-0.76	-1.68	-1.73	0	119.777777777778
-1.42	-0.08	0.88	21	119.777777777778
0.94	0.64	0.18	23	119.777777777778
0.38	-0.62	-1.25	45	119.777777777778
-0.76	-1.49	-1.6	43	119.777777777778
-0.59	-1.27	-1.41	33	119.777777777778
-1.2	-0.06	0.63	14	119.777777777778
-1.44	-1.01	-0.49	16	119.777777777778
-2.12	-2.07	-1.23	59	119.777777777778
-1.64	-1.42	-0.64	54	119.777777777778
-1.72	-2.07	-1.54	50	119.777777777778
-0.09	-0.3	-0.37	12	119.777777777778
-0.42	0.38	0.94	43	119.777777777778
-2.33	-2.13	-0.27	3	119.777777777778
-1.06	0.5	1.52	32	119.777777777778
-2.72	-3.02	-2.4	15	119.777777777778
-1.13	-1.14	-0.76	40	119.777777777778
-0.52	-0.51	-0.11	2	119.777777777778
-4.24	-3.02	-0.82	34	73.8888888888887
0.25	1.58	1.9	8	73.8888888888887
-1.45	-2.07	-1.78	57	73.8888888888887
-2.05	-0.64	0.69	30	73.8888888888887
-2.66	-2.93	-2.14	25	73.8888888888887
0.2	0.33	0.31	39	73.8888888888887
-0.91	-1.3	-1.21	38	73.8888888888887
-3.07	-1.28	0.5	11	73.8888888888887
-1.47	-0.3	0.85	6	73.8888888888887
-0.89	-1.1	-0.95	27	73.8888888888887
-1.53	-0.33	0.84	42	73.8888888888887
-2.05	-2.43	-2.05	15	73.8888888888887
0.19	0.55	0.66	46	73.8888888888887
-1.63	-1.56	-1.03	33	73.8888888888887
-3.44	-3.62	-1.68	7	73.8888888888887
-2.68	-2.17	-0.8	41	73.8888888888887
-0.95	-0.49	0.15	7	73.8888888888887
-2.22	-1.04	0.02	18	73.8888888888887
-3.08	-1.92	-0.07	45	73.8888888888887
-1.7	-1.71	-1.08	35	73.8888888888887
-0.22	-1.29	-1.8	33	73.8888888888887
1.44	0.54	-0.3	22	73.8888888888887
-1.7	-1.18	-0.29	42	116.666666666667
-2.32	-2.06	-1.21	23	116.666666666667
0.01	-0.3	-0.54	57	116.666666666667
1.04	1.59	1.46	34	116.666666666667
-1.39	-0.02	0.99	32	116.666666666667
-2.14	-1.27	0.12	57	116.666666666667
-1.04	-1.05	-0.74	11	116.666666666667
-2.38	-1.0	0.53	35	116.666666666667
-1.42	-0.1	0.89	22	116.666666666667
-2.06	-0.76	0.6	40	116.666666666667
-0.04	-0.44	-0.55	20	116.666666666667
-0.85	-0.79	-0.41	47	116.666666666667
0.16	-0.35	-0.67	1	116.666666666667
-1.79	-1.27	-0.38	34	116.666666666667
-2.01	-1.94	-1.09	47	116.666666666667
-1.11	-0.32	0.25	16	116.666666666667
-1.07	-0.56	0.15	53	116.666666666667
-1.5	-1.33	-0.88	16	116.666666666667
-0.91	-1.13	-0.91	56	116.666666666667
-2.48	-1.73	-0.56	23	116.666666666667
-0.82	0.69	1.49	22	116.666666666667
-1.66	-0.29	0.94	40	116.666666666667
0.12	-0.08	-0.2	44	116.666666666667
-0.31	-0.64	-0.73	24	116.666666666667
0.6	1.14	1.07	21	116.666666666667
-0.21	-0.15	-0.03	51	116.666666666667
-0.77	0.31	0.87	16	116.666666666667
0.0	0.95	1.31	5	116.666666666667
-2.63	-1.32	0.37	46	94.7474747474746
-1.34	-0.68	0.13	42	94.7474747474746
-3.0	-2.07	0.7	0	94.7474747474746
-0.94	-0.51	-0.12	16	94.7474747474746
-0.36	0.71	1.22	34	94.7474747474746
-0.04	0.02	-0.04	29	94.7474747474746
-0.75	-0.01	0.5	28	94.7474747474746
0.43	0.64	0.53	54	94.7474747474746
0.39	0.81	0.87	14	94.7474747474746
-0.03	1.3	1.97	40	94.7474747474746
1.02	1.13	0.8	43	94.7474747474746
-0.73	-0.04	0.35	14	94.7474747474746
-1.83	-0.98	0.11	42	94.7474747474746
-2.7	-2.53	-1.3	50	94.7474747474746
1.67	0.58	-0.68	50	94.7474747474746
-0.62	-0.99	-0.93	48	94.7474747474746
0.16	-0.2	-0.44	46	94.7474747474746
-0.62	-0.39	-0.01	55	94.7474747474746
-1.13	-1.18	-0.73	49	94.7474747474746
-0.72	0.54	1.31	31	70.752688172043
-1.52	-2.39	-2.34	46	70.752688172043
-1.34	-0.86	-0.14	41	70.752688172043
-2.23	-1.04	0.03	14	70.752688172043
0.49	0.48	0.2	27	70.752688172043
-0.12	0.77	1.35	1	70.752688172043
-0.3	-0.24	-0.16	30	70.752688172043
0.04	-0.63	-0.95	44	70.752688172043
-0.46	-0.53	-0.48	30	70.752688172043
-0.33	0.24	0.69	45	70.752688172043
-1.09	-0.72	-0.06	54	70.752688172043
1.04	-0.22	-1.5	57	70.752688172043
-1.13	0.12	0.99	28	70.752688172043
-0.26	0.1	0.38	55	70.752688172043
-1.11	-0.74	-0.25	27	70.752688172043
2.91	1.17	-0.42	27	70.752688172043
-1.58	-1.37	-0.79	34	70.752688172043
-1.26	-1.37	-0.94	46	70.752688172043
-0.32	-0.41	-0.31	47	70.752688172043
-1.75	-1.24	-0.55	18	144.666666666667
-1.42	-1.03	-0.31	42	144.666666666667
-2.33	-1.07	0.37	41	144.666666666667
-0.89	0.55	1.46	7	144.666666666667
-0.09	0.16	0.25	27	144.666666666667
1.23	0.09	-0.9	40	144.666666666667
-1.67	-1.05	-0.07	47	144.666666666667
-0.74	-1.47	-1.5	19	144.666666666667
-0.15	1.06	1.44	12	144.666666666667
0.03	0.53	0.68	19	144.666666666667
-0.14	-0.15	-0.19	30	144.666666666667
-0.8	-0.12	0.97	1	144.666666666667
-1.74	-1.07	0.41	3	144.666666666667
-0.96	0.67	1.62	34	144.666666666667
-2.0	-1.22	-0.18	27	70.7291666666666
-0.48	-0.46	-0.38	0	70.7291666666666
-1.41	-1.35	-0.78	57	70.7291666666666
-0.14	0.19	0.3	22	70.7291666666666
1.15	0.63	-0.15	52	70.7291666666666
-1.54	-1.77	-1.23	53	70.7291666666666
-0.59	-0.29	-0.01	20	70.7291666666666
0.05	0.36	0.52	42	70.7291666666666
0.1	-0.3	-0.49	21	70.7291666666666
0.37	-0.43	-0.84	20	70.7291666666666
-1.66	-1.37	-0.74	20	129.230769230769
-2.08	-1.28	-0.01	51	129.230769230769
-0.51	-0.81	-0.83	28	129.230769230769
-1.46	-1.75	-1.34	39	129.230769230769
-2.25	-2.23	-1.63	15	129.230769230769
0.28	-0.34	-0.76	22	129.230769230769
-1.89	-1.27	-0.54	17	129.230769230769
-1.06	-0.91	-0.45	41	129.230769230769
-1.69	-0.9	0.23	56	129.230769230769
0.22	-0.1	-0.36	21	129.230769230769
-1.88	-1.97	-1.52	15	129.230769230769
-0.28	-0.17	0.01	42	129.230769230769
-0.09	-0.75	-0.93	2	129.230769230769
-2.03	-1.11	0.23	55	129.230769230769
-1.31	-1.18	-0.48	7	129.230769230769
-1.28	-0.53	0.36	47	129.230769230769
0.3	0.75	0.84	16	129.230769230769
-0.22	-0.72	-0.89	51	129.230769230769
-0.92	-0.59	-0.08	59	129.230769230769
-2.05	-1.55	-0.28	6	129.230769230769
-0.27	0.45	0.81	21	129.230769230769
0.56	0.89	0.82	48	129.230769230769
0.48	1.31	1.38	23	129.230769230769
-1.64	-1.86	-0.56	2	94.6666666666664
-0.91	-1.58	-1.69	32	94.6666666666664
-0.59	-0.24	0.26	4	94.6666666666664
0.79	1.23	1.21	12	94.6666666666664
-0.9	-0.51	0.04	42	94.6666666666664
0.74	1.31	1.32	10	94.6666666666664
1.33	0.5	-0.53	3	94.6666666666664
0.15	0.62	0.76	4	94.6666666666664
-0.44	-0.12	0.13	31	94.6666666666664
1.16	0.61	0.15	13	94.6666666666664
-0.91	-1.62	-1.65	58	94.6666666666664
-0.77	-1.54	-1.65	47	94.6666666666664
0.87	-1.07	-2.3	28	94.6666666666664
0.77	1.01	0.89	35	94.6666666666664
-0.43	-0.09	0.19	33	94.6666666666664
-2.08	-2.52	-2.02	47	94.6666666666664
-0.29	-0.66	-0.81	59	94.6666666666664
-0.79	-0.37	0.01	19	94.6666666666664
-0.26	0.2	0.54	54	143.111111111111
-1.91	-0.85	0.26	29	143.111111111111
-0.51	-0.61	-0.45	52	143.111111111111
-1.04	-0.52	0.03	35	143.111111111111
2.5	0.36	-1.47	4	143.111111111111
-1.09	0.04	1.1	54	143.111111111111
0.06	-0.17	-0.29	39	143.111111111111
-1.44	-1.28	-0.44	0	143.111111111111
-2.01	-0.27	1.38	45	143.111111111111
0.09	0.31	0.4	5	143.111111111111
-0.53	-0.01	0.44	38	143.111111111111
-1.86	-0.54	0.69	31	143.111111111111
0.34	-0.34	-0.88	54	143.111111111111
-0.23	-0.23	-0.22	27	143.111111111111
-0.45	-0.01	0.41	6	143.111111111111
-0.21	-0.07	0.02	11	143.111111111111
0.86	0.97	0.64	22	143.111111111111
1.31	0.07	-0.69	17	143.111111111111
-1.78	-1.17	-0.27	40	143.111111111111
-1.94	-1.51	-0.51	51	143.111111111111
-1.67	-1.23	-0.57	12	143.111111111111
-2.54	-0.44	1.29	26	70.752688172043
-0.7	0.06	0.76	51	70.752688172043
-1.49	-0.07	1.21	43	70.752688172043
-2.66	-2.94	-2.19	37	70.752688172043
-1.17	-0.4	0.29	30	70.752688172043
2.35	1.59	0.35	3	70.752688172043
-0.78	0.06	0.74	41	70.752688172043
-1.73	-1.26	-0.58	18	70.752688172043
-0.84	-0.48	0.06	50	93.3333333333332
-3.03	-3.19	-2.2	29	93.3333333333332
-1.62	-0.34	0.74	29	93.3333333333332
-2.36	-1.84	-0.64	36	93.3333333333332
-1.34	-1.02	-0.34	59	93.3333333333332
-2.73	-2.15	-0.72	32	93.3333333333332
-2.9	-0.86	1.1	32	93.3333333333332
-2.57	-1.98	-0.54	58	93.3333333333332
-2.39	-1.39	-0.06	26	93.3333333333332
-3.17	-1.72	0.26	9	93.3333333333332
0.84	0.38	0.02	11	93.3333333333332
-0.86	-0.31	0.08	14	93.3333333333332
-1.19	-0.62	-0.14	14	93.3333333333332
-0.49	-0.74	-0.73	57	140.0
-2.95	-1.32	0.48	27	140.0
-1.93	-1.31	-0.18	52	93.3333333333332
-0.61	1.31	2.2	29	93.3333333333332
-3.16	-1.56	0.31	30	93.3333333333332
-2.03	-1.41	-0.38	42	140.0
-2.26	-0.68	1.01	49	140.0
0.95	1.44	1.34	18	140.0
-0.05	-0.85	-1.12	13	140.0
0.21	0.66	0.77	10	140.0
-1.68	-0.87	0.18	44	140.0
-2.19	-0.96	0.45	42	140.0
0.05	-0.11	-0.28	56	140.0
-1.2	-0.39	0.68	3	140.0
-2.02	-0.99	0.16	32	140.0
0.47	0.81	0.32	0	140.0
-1.79	-1.69	-1.09	35	140.0
-0.23	-0.31	-0.26	41	140.0
-0.21	0.23	0.44	17	140.0
0.35	0.14	-0.07	41	140.0
1.12	1.31	0.99	6	140.0
-1.26	-0.37	0.45	38	71.3725490196078
-1.0	-0.73	-0.39	14	71.3725490196078
1.66	0.34	-0.85	27	71.3725490196078
0.31	0.32	0.17	53	71.3725490196078
-1.04	-1.2	-1.01	15	71.3725490196078
-1.42	-0.63	0.17	23	71.3725490196078
-1.19	0.39	1.27	18	71.3725490196078
-0.89	0.48	1.57	53	71.3725490196078
-0.56	-0.25	0.1	37	71.3725490196078
0.24	-0.38	-0.83	1	71.3725490196078
-1.27	-0.34	0.48	32	71.3725490196078
0.54	0.97	0.96	6	71.3725490196078
-0.9	-0.98	-0.65	57	71.3725490196078
-0.84	-1.04	-0.88	28	71.3725490196078
0.35	0.01	-0.3	37	71.3725490196078
-0.33	0.44	0.92	6	71.3725490196078
-0.23	-0.76	-0.92	48	71.3725490196078
0.41	-0.36	-0.68	7	71.3725490196078
0.26	-0.36	-0.79	32	71.3725490196078
0.65	0.16	-0.16	8	71.3725490196078
1.09	0.34	-0.48	47	71.3725490196078
0.8	-0.48	-1.06	14	71.3725490196078
0.1	0.59	0.78	54	71.3725490196078
0.61	0.14	-0.36	29	71.3725490196078
0.44	0.8	0.73	56	71.3725490196078
-0.87	-1.5	-1.52	16	71.3725490196078
0.61	0.3	0.06	7	71.3725490196078
-2.43	-2.85	-1.97	10	71.3725490196078
3.02	1.09	-0.18	12	71.3725490196078
-2.03	-1.36	-0.35	27	71.3725490196078
-1.24	-0.96	-0.44	36	71.3725490196078
-0.53	-1.62	-1.81	3	71.3725490196078
-0.65	-0.31	0.05	37	71.3725490196078
-0.63	-0.74	-0.51	8	71.3725490196078
-0.04	-0.11	-0.12	10	71.3725490196078
-0.43	-0.3	-0.05	0	70.0
-0.36	-0.06	0.26	51	70.0
-0.05	0.49	0.68	12	70.0
0.64	1.38	1.53	38	70.0
-0.36	-1.28	-1.39	7	70.0
-0.53	-0.07	0.24	33	70.0
-1.32	-1.74	-1.41	58	70.0
-0.77	0.15	0.72	25	70.0
1.92	1.75	1.04	6	70.0
-0.37	-0.6	-0.59	52	70.0
-2.72	-1.36	0.26	35	70.0
-1.55	-0.75	0.15	37	70.0
-2.09	0.38	2.1	29	70.0
-0.15	-0.08	0.04	42	70.0
-1.34	-0.63	-0.02	13	70.0
-0.6	0.09	0.5	17	119.583333333333
-1.26	-0.91	-0.45	17	119.583333333333
-1.03	0.28	1.01	17	119.583333333333
0.02	0.27	0.26	29	119.583333333333
-0.02	0.8	1.06	31	119.583333333333
-2.18	-1.73	-0.89	13	119.583333333333
-1.2	-1.29	-0.9	24	119.583333333333
-0.39	-0.18	0.05	35	119.583333333333
-2.15	-0.29	1.28	32	119.583333333333
-0.21	-1.52	-2.23	57	119.583333333333
1.63	1.78	1.29	36	119.583333333333
-0.62	-1.35	-1.57	31	119.583333333333
-3.4	-2.93	-1.19	8	119.583333333333
-2.12	-0.56	0.94	39	119.583333333333
-0.27	0.06	0.3	20	119.583333333333
-0.75	-0.18	0.41	41	119.583333333333
-1.85	-1.66	-1.08	15	119.583333333333
-0.43	-0.23	-0.06	14	119.583333333333
-0.8	0.2	1.15	2	119.583333333333
-0.68	-0.86	-0.68	49	119.583333333333
-0.57	-0.92	-0.93	25	119.583333333333
-2.28	-0.48	0.84	20	94.8888888888889
2.27	1.6	0.88	13	94.8888888888889
0.78	1.01	0.69	59	94.8888888888889
-2.86	-2.08	0.73	1	94.8888888888889
-0.98	-0.82	-0.39	40	94.8888888888889
-0.69	-0.38	-0.06	20	94.8888888888889
0.33	0.01	-0.3	34	94.8888888888889
-0.55	-0.79	-0.68	47	94.8888888888889
-0.96	-0.31	0.44	54	94.8888888888889
-1.65	-1.67	-1.11	10	94.8888888888889
-0.56	-1.09	-1.15	50	94.8888888888889
-1.56	-0.78	-0.08	13	94.8888888888889
-0.7	-1.16	-1.14	57	94.8888888888889
-1.8	-1.22	-0.39	22	94.8888888888889
0.01	-0.52	-0.85	54	94.8888888888889
-0.58	-0.81	-0.73	36	94.8888888888889
-1.15	-1.64	-1.44	59	94.8888888888889
-1.99	-1.65	-0.72	29	94.8888888888889
-0.74	-1.29	-1.27	53	94.8888888888889
-2.41	-1.97	-0.79	43	94.8888888888889
-0.31	-0.85	-1.03	55	94.8888888888889
-0.36	-0.69	-0.73	37	214.022988505748
-1.65	-1.7	-1.03	50	214.022988505748
-2.17	-1.41	-0.32	28	214.022988505748
-0.67	0.0	0.63	50	214.022988505748
-0.15	-0.17	-0.1	40	214.022988505748
0.77	-0.52	-1.1	14	214.022988505748
-0.38	0.53	0.9	14	214.022988505748
0.54	0.0	-0.41	4	214.022988505748
-0.03	-1.92	-2.91	49	214.022988505748
-0.97	-0.85	-0.48	36	214.022988505748
1.55	0.43	-0.31	10	214.022988505748
-0.92	-1.58	-1.68	31	214.022988505748
-0.5	0.33	0.99	52	214.022988505748
-1.52	-1.11	-0.45	36	214.022988505748
-0.82	-1.39	-1.33	19	214.022988505748
0.69	-0.08	-0.71	34	214.022988505748
0.62	0.16	-0.47	58	214.022988505748
0.66	-0.3	-0.97	24	214.022988505748
-0.44	-0.13	0.11	24	214.022988505748
-0.89	-1.69	-1.74	53	214.022988505748
-1.66	-0.77	0.2	28	214.022988505748
-1.77	-1.48	-0.81	20	213.333333333333
2.68	1.34	0.33	10	213.333333333333
-2.08	-1.8	-0.79	50	213.333333333333
-0.4	0.25	0.73	4	213.333333333333
-1.64	-1.72	-1.06	55	213.333333333333
1.14	0.17	-0.91	53	213.333333333333
-0.44	0.08	0.35	27	213.333333333333
-0.36	-0.98	-1.12	46	213.333333333333
0.17	-0.69	-1.21	1	213.333333333333
-0.45	-0.5	-0.38	38	213.333333333333
-1.35	-1.07	-0.46	37	213.333333333333
0.17	0.06	-0.05	40	213.333333333333
-0.4	-0.4	-0.23	50	213.333333333333
-1.76	-1.6	-0.76	58	213.333333333333
-1.71	-0.83	0.17	38	213.333333333333
-1.15	-1.34	-1.08	11	94.0860215053763
-0.95	-1.4	-1.29	28	94.0860215053763
-1.75	-1.12	-0.21	35	94.0860215053763
0.27	0.37	0.33	44	94.0860215053763
0.33	0.43	0.37	11	94.0860215053763
-2.5	-1.88	0.75	1	94.0860215053763
-1.02	-1.59	-1.51	18	94.0860215053763
-1.33	-0.92	-0.29	26	94.0860215053763
-0.48	0.44	0.87	15	94.0860215053763
-0.07	0.01	0.08	52	128.614420062696
-0.12	0.2	0.41	50	128.614420062696
-0.96	1.15	2.26	27	128.614420062696
-1.01	-0.04	0.87	49	128.614420062696
-0.9	-0.51	0.01	42	128.614420062696
-0.66	-0.63	-0.36	56	128.614420062696
0.8	0.84	0.36	2	128.614420062696
-2.1	-0.78	0.57	33	128.614420062696
-2.25	-3.13	-2.77	14	128.614420062696
-0.98	-1.0	-0.63	42	128.614420062696
-0.31	0.61	1.06	28	128.614420062696
0.31	0.84	0.93	56	128.614420062696
0.05	-0.42	-0.78	59	128.614420062696
-1.68	-1.38	-0.4	6	95.6363636363637
-2.63	-1.06	0.4	23	95.6363636363637
0.56	-0.07	-0.71	2	95.6363636363637
-0.88	-0.42	0.03	31	95.6363636363637
-0.88	0.18	1.07	58	95.6363636363637
-3.87	-2.29	-0.14	31	95.6363636363637
-1.54	0.81	2.13	9	95.6363636363637
0.36	3.0	3.59	13	95.6363636363637
-0.96	-0.92	-0.51	59	95.6363636363637
-0.09	0.81	1.14	32	95.6363636363637
-2.53	-2.41	-1.25	57	95.6363636363637
-2.03	-1.9	-1.24	18	95.6363636363637
-2.35	0.23	2.19	33	95.6363636363637
-2.42	-1.32	0.28	57	95.6363636363637
-2.17	-2.59	-1.83	28	95.6363636363637
-1.22	-0.79	-0.08	47	95.6363636363637
-1.48	-0.86	-0.27	15	95.6363636363637
0.28	1.06	1.25	6	95.6363636363637
-0.79	-0.99	-0.85	36	95.6363636363637
-2.81	-2.74	-1.74	43	95.6363636363637
-2.54	-1.59	-0.19	44	95.6363636363637
-1.1	-0.64	0.14	5	95.6363636363637
-0.82	-0.39	0.12	39	102.577712609971
-0.52	-0.29	-0.03	10	102.577712609971
-1.74	-0.71	0.38	39	102.577712609971
-0.87	-0.16	0.34	18	102.577712609971
-1.61	-1.53	-1.02	19	102.577712609971
-0.15	0.48	0.7	30	102.577712609971
-0.02	0.7	1.08	48	102.577712609971
