# Supplementary material for: Influence of non-directional errors in anthropometric measurements and age estimation on anthropometric prevalence indicators
Source: PLoS One. 2024 Sep 4;19(9):e0304131. doi: 10.1371/journal.pone.0304131 (PMC11373794; doi:10.1371/journal.pone.0304131)
Supplement: S1 Dataset — Included are the child’s age in months (variable name ‘age’), z-score values for height-for-age (‘haz’), weight-for-height (‘whz’), weight-for-age (‘waz’) and survey weights (‘wt’). (ZIP) [file pone.0304131.s001.zip › S1_Dataset/anthro_data_4.csv]

haz	waz	whz	age	wt
-0.55	-0.69	-0.55	14	39460933
0.23	-1.7	0.23	24	47492921
-1.18	-0.89	-1.18	29	29776609
-0.1	0.23	-0.1	5	29776609
-0.78	-2.11	-0.78	50	41190976
-0.36	-1.85	-0.36	20	41190976
-0.71	-1.65	-0.71	51	57483342
-0.67	-0.99	-0.67	23	51840350
-0.48	-2.1	-0.48	16	49285107
0.2	-1.7	0.2	2	51504617
1.28	-0.68	1.28	33	44140823
0.62	-0.35	0.62	36	42995696
0.18	-0.6	0.18	12	42995696
0.48	-1.37	0.48	23	42455977
-0.28	-0.93	-0.28	45	43852438
0.6	-0.82	0.6	50	55338536
-1.83	-2.0	-1.83	58	41269507
-0.07	-1.93	-0.07	46	40417274
-0.44	-1.79	-0.44	37	40417274
2.09	0.08	2.09	3	40417274
0.78	-0.36	0.78	43	44651465
0.11	-0.87	0.11	44	40318077
-0.46	-1.33	-0.46	49	44375351
1.37	-0.77	1.37	30	44375351
-0.22	-1.48	-0.22	55	44382105
1.81	-0.31	1.81	40	36652345
-0.77	-1.03	-0.77	33	32960699
1.76	0.78	1.76	28	36564375
0.43	-0.7	0.43	19	41057229
1.59	-0.17	1.59	14	43581369
3.79	0.56	3.79	51	61763631
-0.47	-1.3	-0.47	8	56342304
-0.67	-1.74	-0.67	14	29411726
-0.22	-0.23	-0.22	51	76229717
-0.84	-1.39	-0.84	19	45506493
2.27	1.51	2.27	7	37918307
0.8	0.27	0.8	53	44602397
0.05	-1.07	0.05	41	39222489
-0.34	-0.92	-0.34	46	94419243
-0.74	-1.04	-0.74	12	54799525
-0.1	-2.44	-0.1	52	49748725
0.93	0.12	0.93	20	45673011
-0.11	0.48	-0.11	37	50454188
-0.63	-2.18	-0.63	24	41860748
1.85	1.19	1.85	17	43197020
-0.55	-1.58	-0.55	24	36964630
-0.41	-1.18	-0.41	5	28856051
0.57	-1.41	0.57	51	41938382
0.33	0.77	0.33	33	43927285
1.43	1.9	1.43	7	43927285
1.38	-1.7	1.38	43	48189726
1.44	-0.97	1.44	51	38744422
0.23	-0.77	0.23	25	38744422
0.71	-0.45	0.71	15	38744422
0.76	-1.39	0.76	34	42883626
0.63	-0.35	0.63	52	24597427
0.33	-0.18	0.33	50	24597427
0.21	-1.5	0.21	16	43644995
0.33	-1.15	0.33	47	39684267
-0.92	-2.1	-0.92	34	39684267
-1.09	-1.42	-1.09	4	45370535
1.54	1.12	1.54	1	37592729
-0.09	-0.76	-0.09	43	43561334
0.87	-0.14	0.87	33	31246769
0.24	-0.88	0.24	43	41873790
-0.75	-1.97	-0.75	19	41873790
-1.22	-0.87	-1.22	36	65825051
0.24	-1.35	0.24	54	37185068
0.61	-0.16	0.61	38	44168196
-0.58	-1.81	-0.58	51	46841797
0.87	-0.26	0.87	16	46841797
-0.96	-2.2	-0.96	59	49659279
0.36	-0.25	0.36	28	49659279
-0.49	-2.42	-0.49	24	42227268
0.62	2.44	0.62	17	34299600
-1.59	-2.19	-1.59	20	47684706
0.35	-0.76	0.35	34	35526162
0.5	-1.19	0.5	49	45760174
-0.82	-2.07	-0.82	31	33562248
1.38	-1.73	1.38	54	40068172
-0.98	-1.45	-0.98	58	45091072
-0.45	-2.63	-0.45	28	45091072
1.23	-0.58	1.23	1	45091072
0.77	0.39	0.77	6	22425522
0.14	-0.31	0.14	58	40494449
1.92	0.71	1.92	29	40494449
0.74	0.18	0.74	5	40494449
-0.52	-1.27	-0.52	43	45739401
-0.15	-2.13	-0.15	29	58463896
1.58	0.07	1.58	1	39046475
-1.27	-2.09	-1.27	49	25813812
0.56	-0.56	0.56	18	25813812
-0.36	-2.66	-0.36	49	51113919
0.34	-1.3	0.34	20	51113919
-0.11	-1.2	-0.11	29	38859082
-0.23	-1.02	-0.23	29	38859082
-0.05	0.13	-0.05	44	42281957
1.66	0.33	1.66	12	42281957
0.19	-0.91	0.19	58	45290844
-0.41	-0.58	-0.41	47	96390914
-0.43	-0.21	-0.43	29	84030093
-0.36	-0.52	-0.36	29	84030093
-0.34	-1.9	-0.34	43	141469251
-0.23	-1.6	-0.23	42	141469251
-1.9	-2.61	-1.9	22	104479048
0.36	-0.02	0.36	22	104479048
0.22	-1.14	0.22	55	95021856
0.52	-1.53	0.52	31	95021856
0.98	-0.5	0.98	49	146716350
1.91	1.24	1.91	8	146716350
-0.13	-0.25	-0.13	53	68736472
0.54	-0.73	0.54	47	117554512
-0.45	-0.91	-0.45	34	117554512
-0.22	-1.32	-0.22	38	113843376
0.32	-1.58	0.32	46	157193666
0.77	-0.06	0.77	11	157193666
1.16	0.23	1.16	32	72455721
-0.25	-1.76	-0.25	1	72455721
1.68	0.98	1.68	1	72455721
0.4	0.09	0.4	49	247009829
-0.22	-1.39	-0.22	20	247009829
0.69	-0.24	0.69	20	247009829
0.16	-1.27	0.16	39	85227930
0.57	-1.55	0.57	3	85227930
-0.53	-2.11	-0.53	30	211052702
0.19	-0.62	0.19	33	128298966
-0.57	-0.97	-0.57	6	128298966
-1.37	-1.1	-1.37	36	104671332
-0.2	-1.44	-0.2	50	127916862
-0.86	-1.36	-0.86	17	176304163
-0.22	0.99	-0.22	27	176304163
-0.54	-1.84	-0.54	53	145670350
0.44	-1.36	0.44	45	130023277
-1.48	-0.95	-1.48	5	130023277
-0.05	-0.1	-0.05	44	62225932
0.55	-0.38	0.55	39	100353279
-0.54	-1.48	-0.54	53	126910937
-0.55	-2.07	-0.55	43	126910937
-1.28	-1.3	-1.28	53	67043252
-0.13	-2.06	-0.13	52	49778458
0.7	-1.48	0.7	33	83172529
-2.14	-3.43	-2.14	5	83172529
-0.86	-2.7	-0.86	5	83172529
0.13	-0.47	0.13	18	173537561
-1.06	-0.51	-1.06	49	66692654
1.19	0.63	1.19	40	119415141
0.14	-1.0	0.14	33	83365817
1.57	0.27	1.57	0	83365817
-0.39	-1.76	-0.39	41	121589078
0.36	0.29	0.36	46	130134598
1.41	2.1	1.41	1	130134598
-0.89	-1.36	-0.89	28	109580953
0.42	-0.69	0.42	18	119344544
-0.34	-1.6	-0.34	19	155812841
-0.01	-1.33	-0.01	44	92545556
-0.09	-0.99	-0.09	19	108015511
-1.67	-3.04	-1.67	15	27129125
-0.29	-0.8	-0.29	39	121686868
0.33	-0.56	0.33	31	127492860
0.5	0.04	0.5	38	75185280
-0.34	-0.15	-0.34	12	75185280
-0.39	-1.08	-0.39	11	102362877
-1.0	-1.33	-1.0	11	102362877
0.87	-0.78	0.87	51	96256737
-0.28	-0.93	-0.28	37	109914901
0.23	-0.77	0.23	22	86215854
-0.32	-1.13	-0.32	49	95627037
0.97	-0.56	0.97	49	106208391
0.68	-0.62	0.68	22	96227526
0.51	-0.29	0.51	39	98242762
-0.65	-1.53	-0.65	36	53697907
1.46	0.0	1.46	34	112817238
-0.21	-0.65	-0.21	18	126183364
0.09	-0.83	0.09	43	71580301
-1.7	-2.56	-1.7	11	161782857
-0.05	-0.89	-0.05	46	138580850
0.13	-0.58	0.13	24	182051753
-0.02	-0.06	-0.02	52	65366247
-0.11	-0.4	-0.11	22	65366247
-1.07	-1.11	-1.07	6	133241746
1.31	-0.36	1.31	53	120332850
0.94	-0.6	0.94	33	123563061
0.14	-0.89	0.14	14	91619654
0.53	-1.0	0.53	50	147029984
-0.01	-0.94	-0.01	45	119209205
0.38	-0.38	0.38	21	119209205
0.64	1.03	0.64	12	115505867
-0.64	-1.5	-0.64	47	45818902
0.66	-0.8	0.66	7	45818902
0.56	-0.52	0.56	56	29776609
0.17	-1.11	0.17	25	29776609
1.58	1.03	1.58	56	41190976
1.41	0.49	1.41	37	41190976
0.46	-1.03	0.46	49	57483342
-0.09	-0.52	-0.09	9	57483342
-2.36	-2.37	-2.36	43	49285107
-0.32	-0.95	-0.32	4	49285107
0.14	-0.53	0.14	43	51504617
1.6	0.01	1.6	43	51504617
0.32	-1.09	0.32	30	51504617
-0.2	-1.59	-0.2	30	51504617
-0.01	-0.84	-0.01	40	42455977
-0.32	-0.43	-0.32	37	42455977
1.12	0.35	1.12	8	42455977
2.58	-0.23	2.58	36	43852438
-0.91	-1.75	-0.91	9	43852438
-0.51	-3.71	-0.51	46	40342079
0.62	-0.77	0.62	2	40342079
-0.81	-1.46	-0.81	43	55338536
-0.75	-2.07	-0.75	43	55338536
0.65	-1.37	0.65	53	41269507
0.55	1.7	0.55	32	44651465
1.41	1.32	1.41	1	44651465
1.62	-0.7	1.62	0	14167380
0.73	-0.46	0.73	58	32960699
-0.64	-1.48	-0.64	39	36564375
0.08	-1.12	0.08	31	41057229
-0.08	-0.46	-0.08	9	43581369
0.15	-1.12	0.15	45	83472113
-0.43	-0.99	-0.43	1	72120089
-0.01	-1.55	-0.01	28	47071387
0.91	-0.87	0.91	31	45506493
0.08	-0.4	0.08	19	44209721
-0.2	-1.19	-0.2	47	50876275
0.22	-0.26	0.22	19	50876275
-0.42	-1.12	-0.42	57	54799525
1.17	-0.37	1.17	29	48586848
0.86	0.91	0.86	25	44503856
0.3	-1.09	0.3	54	45673011
-1.13	-1.79	-1.13	22	45673011
-0.83	-0.47	-0.83	56	50454188
-0.58	-1.68	-0.58	46	50841781
-0.6	-1.09	-0.6	46	50841781
1.24	0.2	1.24	44	55395294
1.83	1.29	1.83	26	41860748
-0.11	-1.0	-0.11	54	43197020
0.19	-0.95	0.19	27	43197020
1.3	0.85	1.3	25	40440662
-0.53	-0.87	-0.53	32	36964630
0.89	-0.52	0.89	33	28856051
0.45	-0.26	0.45	26	43927285
-0.58	-1.84	-0.58	48	48189726
-0.59	0.92	-0.59	55	61558411
-0.56	0.14	-0.56	55	61558411
-0.66	-0.85	-0.66	53	42883626
0.19	0.33	0.19	23	42883626
-0.32	-0.51	-0.32	53	43644995
-0.9	-1.13	-0.9	21	43644995
-1.18	-1.34	-1.18	49	61611377
-1.03	-0.56	-1.03	36	61611377
-0.5	-0.61	-0.5	11	61611377
-0.53	-1.69	-0.53	17	17410506
-2.51	-3.47	-2.51	12	17410506
0.31	-0.59	0.31	56	39684267
0.62	-0.74	0.62	24	39684267
-0.12	-0.02	-0.12	38	48888571
-0.95	-1.84	-0.95	23	48888571
0.8	-0.51	0.8	25	45370535
1.64	-0.39	1.64	1	37592729
0.72	0.48	0.72	28	43561334
0.21	-2.33	0.21	10	43561334
0.46	-0.08	0.46	49	25115832
-0.14	-0.78	-0.14	32	31246769
2.22	0.99	2.22	17	41873790
1.4	-0.49	1.4	45	32837156
0.21	0.73	0.21	36	65825051
-0.1	-2.25	-0.1	17	25115832
1.27	0.52	1.27	35	44168196
0.59	-0.86	0.59	27	32040694
0.61	-1.58	0.61	49	46841797
-0.44	-1.09	-0.44	20	46841797
1.11	-1.31	1.11	34	42227268
-0.46	-2.68	-0.46	42	51545634
0.26	-0.44	0.26	29	43673641
-0.45	-1.67	-0.45	26	47684706
0.18	-0.93	0.18	41	35526162
0.76	0.14	0.76	37	45760174
-0.08	0.54	-0.08	9	45760174
0.12	-1.36	0.12	38	46594637
0.65	-1.07	0.65	0	46594637
1.09	-0.4	1.09	51	32788580
0.0	-0.76	0.0	11	32788580
-1.82	-0.72	-1.82	39	40068172
-1.18	-2.31	-1.18	30	40068172
4.92	-0.22	4.92	8	45091072
-0.5	-1.15	-0.5	56	22425522
-0.56	-0.53	-0.56	10	22425522
-0.66	-0.74	-0.66	22	47602086
0.95	0.01	0.95	38	39046475
-0.01	-0.09	-0.01	5	39046475
0.54	-1.62	0.54	1	25813812
0.73	-0.14	0.73	27	51113919
-0.47	-1.76	-0.47	44	38859082
0.25	-0.74	0.25	22	38859082
0.66	-1.67	0.66	28	45290844
0.67	-0.2	0.67	45	131273688
-0.81	-1.06	-0.81	57	147195302
-0.79	-0.18	-0.79	28	51721763
0.19	0.0	0.19	57	84030093
1.01	-0.25	1.01	38	79680204
2.13	-0.58	2.13	30	111514161
0.81	0.05	0.81	12	111514161
0.44	-1.57	0.44	18	120276235
1.01	-0.75	1.01	42	95021856
-0.32	-1.15	-0.32	49	139702463
-0.3	0.25	-0.3	1	103702783
-0.81	-2.13	-0.81	27	80838284
2.21	1.28	2.21	34	117228707
1.09	0.46	1.09	3	117228707
0.5	-1.29	0.5	51	87731101
5.64	3.07	5.64	16	87731101
0.35	-0.84	0.35	51	152091787
0.77	0.23	0.77	12	152091787
1.23	0.91	1.23	16	68153738
1.11	1.2	1.11	9	68736472
0.35	-1.17	0.35	30	81558785
0.05	-1.26	0.05	35	96676721
-0.79	-1.78	-0.79	19	211052702
-0.41	-0.72	-0.41	39	110785139
-1.26	-2.12	-1.26	5	110785139
-0.19	-1.82	-0.19	27	114309218
-0.66	-1.96	-0.66	10	114309218
1.71	0.43	1.71	46	127020892
0.14	-0.86	0.14	21	127020892
0.67	-0.83	0.67	35	109691865
-1.03	-1.14	-1.03	10	109691865
1.29	0.95	1.29	15	145670350
-0.08	-0.83	-0.08	53	105347056
-0.48	-0.6	-0.48	3	105347056
0.23	-1.43	0.23	41	100353279
1.29	0.97	1.29	11	100353279
0.64	-0.76	0.64	24	126910937
-0.07	-0.49	-0.07	8	67043252
-0.78	-1.69	-0.78	39	83172529
-0.3	-1.25	-0.3	14	83172529
0.68	-0.61	0.68	49	74146825
-0.19	-0.16	-0.19	25	173537561
1.96	0.01	1.96	48	102322386
-3.8	-3.97	-3.8	36	110739939
4.33	3.84	4.33	6	110739939
-0.01	-0.66	-0.01	16	121589078
1.86	0.64	1.86	44	130134598
1.27	-0.08	1.27	33	155812841
2.82	1.79	2.82	33	130756491
-0.14	-0.79	-0.14	19	92545556
-0.24	-1.28	-0.24	15	128888034
-1.04	-1.22	-1.04	36	27129125
1.03	0.3	1.03	33	27129125
0.93	0.41	0.93	14	27129125
0.26	-0.5	0.26	4	27129125
1.23	-0.27	1.23	43	121686868
0.14	-0.77	0.14	49	111757943
0.54	-1.55	0.54	37	127492860
1.32	0.2	1.32	2	127492860
0.12	-0.76	0.12	31	75185280
-1.11	-1.88	-1.11	48	96256737
-0.1	-0.54	-0.1	1	86215854
0.59	-0.5	0.59	52	262318303
-0.75	-1.9	-0.75	48	262318303
-0.2	-1.01	-0.2	45	129804916
2.03	1.53	2.03	1	129804916
-1.4	-1.57	-1.4	42	98242762
0.89	-0.42	0.89	51	53697907
-0.8	-1.21	-0.8	18	53697907
-0.76	-1.3	-0.76	38	112817238
1.09	-0.01	1.09	19	126183364
-0.07	-1.37	-0.07	32	71580301
0.18	-1.63	0.18	46	161782857
2.77	0.33	2.77	2	161782857
-0.85	-2.34	-0.85	36	138580850
1.76	0.5	1.76	8	65366247
1.31	0.83	1.31	17	186550863
-0.54	-0.88	-0.54	43	147029984
0.52	-0.08	0.52	8	147029984
1.92	0.97	1.92	55	196485524
1.1	0.51	1.1	26	196485524
-1.1	-2.44	-1.1	41	142981004
-3.62	-3.88	-3.62	12	142981004
-0.83	-1.45	-0.83	21	119209205
-0.29	-1.25	-0.29	47	221167203
-0.64	-0.88	-0.64	24	221167203
-0.15	-1.98	-0.15	31	62106128
0.29	-0.26	0.29	52	41190976
0.07	-0.95	0.07	15	41190976
-0.37	-1.13	-0.37	20	57483342
-1.1	-1.65	-1.1	48	51840350
2.22	0.23	2.22	2	49285107
1.33	-0.45	1.33	58	41679729
-0.62	-1.27	-0.62	34	41679729
-0.77	-1.12	-0.77	48	51504617
-1.18	-1.86	-1.18	43	46227399
-0.55	-2.85	-0.55	55	44140823
0.03	-1.57	0.03	21	44140823
-0.53	-1.36	-0.53	59	62764497
-1.12	-1.94	-1.12	59	62764497
0.57	-1.75	0.57	33	62764497
0.47	-0.24	0.47	35	45805868
0.22	0.65	0.22	2	45805868
2.55	0.89	2.55	20	55338536
-1.16	-0.96	-1.16	55	41269507
1.01	0.41	1.01	31	41269507
0.95	-0.57	0.95	23	40417274
-0.31	-0.39	-0.31	2	40417274
-1.2	-1.44	-1.2	24	44651465
0.95	0.09	0.95	19	44382105
0.33	0.27	0.33	12	36652345
-2.37	-2.2	-2.37	10	36564375
0.58	-0.41	0.58	56	43581369
2.49	1.09	2.49	1	83472113
1.02	-0.25	1.02	43	56342304
-3.08	-0.04	-3.08	40	29411726
3.23	2.09	3.23	4	29411726
0.84	0.4	0.84	43	72120089
-0.61	-1.1	-0.61	49	72120089
0.36	-0.54	0.36	19	72120089
1.5	-1.11	1.5	44	76229717
0.75	-0.85	0.75	50	47071387
-0.29	-0.72	-0.29	55	45506493
-1.29	-2.35	-1.29	12	45506493
1.33	-0.56	1.33	8	44602397
1.09	0.18	1.09	18	39222489
-0.04	-0.72	-0.04	17	94419243
0.55	-0.47	0.55	30	50876275
-0.67	0.79	-0.67	41	54799525
-0.9	-0.72	-0.9	37	48586848
0.43	-1.1	0.43	36	49748725
0.53	-0.15	0.53	27	44503856
-1.7	-1.66	-1.7	46	45673011
0.1	-0.49	0.1	48	50454188
-0.29	-0.76	-0.29	18	50454188
0.96	-0.87	0.96	24	50841781
-1.02	-1.8	-1.02	26	55395294
1.13	0.24	1.13	54	43197020
-0.07	-0.94	-0.07	15	40440662
-0.04	-0.77	-0.04	52	41938382
-0.4	-1.57	-0.4	18	41938382
-0.37	-0.29	-0.37	46	43927285
0.92	0.69	0.92	6	43927285
0.58	-0.05	0.58	9	61558411
0.0	0.46	0.0	40	38744422
-0.63	-1.58	-0.63	18	38744422
0.64	-0.42	0.64	27	42883626
-1.12	-2.29	-1.12	55	43644995
-0.94	-2.15	-0.94	11	43644995
1.12	-1.41	1.12	25	61611377
-0.3	-1.27	-0.3	46	17410506
0.69	-1.42	0.69	55	39684267
0.58	-0.88	0.58	25	39684267
0.65	-1.3	0.65	59	39684267
0.49	-0.88	0.49	34	39684267
0.0	-0.99	0.0	35	45370535
0.78	-1.92	0.78	34	43561334
0.72	-0.91	0.72	44	51233852
0.49	-1.67	0.49	12	51233852
-2.9	-2.99	-2.9	20	25115832
1.53	0.5	1.53	45	31246769
-1.47	-0.99	-1.47	8	41873790
1.39	-0.78	1.39	19	32837156
0.12	-0.68	0.12	57	37185068
-0.16	-1.03	-0.16	24	44168196
0.16	0.45	0.16	26	41155991
-1.1	-1.38	-1.1	26	41155991
0.59	0.94	0.59	54	46841797
0.29	0.72	0.29	32	46841797
0.25	0.01	0.25	15	46841797
-0.09	-1.97	-0.09	35	49659279
0.52	-0.3	0.52	10	42227268
-0.57	-1.97	-0.57	49	43673641
-1.22	-1.14	-1.22	25	43673641
-1.02	-0.46	-1.02	8	46594637
0.23	-1.36	0.23	45	32788580
-0.38	-1.01	-0.38	6	48116646
0.85	-0.31	0.85	49	45091072
1.11	0.38	1.11	49	22425522
1.36	0.41	1.36	35	22425522
-1.34	-1.47	-1.34	4	22425522
1.18	0.16	1.18	35	45739401
-0.19	0.27	-0.19	2	45739401
0.19	-0.56	0.19	42	58463896
-0.74	-1.78	-0.74	38	47602086
-0.53	-0.83	-0.53	58	39046475
-0.57	-1.71	-0.57	35	39046475
0.51	-0.25	0.51	12	25813812
-0.63	-2.15	-0.63	42	51113919
0.4	-1.48	0.4	51	38859082
-0.14	-1.34	-0.14	14	38859082
0.27	-0.88	0.27	20	79221519
0.46	-1.63	0.46	48	131273688
-0.76	-2.29	-0.76	10	131273688
0.71	0.44	0.71	35	101073932
-0.07	-0.74	-0.07	21	101073932
-0.89	-1.83	-0.89	40	120276235
0.96	0.4	0.96	55	133080579
2.87	0.77	2.87	44	95021856
0.27	-1.12	0.27	52	139702463
2.5	0.34	2.5	34	139702463
1.51	-0.23	1.51	34	103702783
1.66	0.77	1.66	8	146716350
-1.17	-2.23	-1.17	59	152091787
-0.89	-0.81	-0.89	44	68736472
0.43	-1.12	0.43	3	68736472
-0.25	2.04	-0.25	6	117554512
-0.2	-2.36	-0.2	33	113843376
0.78	-1.24	0.78	58	81558785
0.32	-0.73	0.32	46	96676721
-0.79	-1.78	-0.79	20	96676721
1.15	-0.4	1.15	28	157193666
-0.1	-0.95	-0.1	22	80701038
-0.43	-1.28	-0.43	42	247009829
-0.28	-0.84	-0.28	0	247009829
0.18	-1.36	0.18	26	85227930
-1.18	-2.04	-1.18	18	211052702
0.16	-1.25	0.16	32	110785139
0.15	-1.53	0.15	55	127020892
-0.72	-0.47	-0.72	12	127020892
2.06	0.19	2.06	39	104671332
0.32	-0.07	0.32	10	109691865
-0.06	-0.61	-0.06	18	127916862
0.32	0.43	0.32	42	176304163
-0.28	-1.1	-0.28	29	176304163
0.2	-0.23	0.2	22	145670350
1.02	-0.79	1.02	16	130023277
0.05	-1.21	0.05	27	130023277
0.98	0.76	0.98	23	130023277
2.13	1.33	2.13	9	105347056
-1.41	-1.91	-1.41	28	126910937
1.11	1.28	1.11	9	67043252
-1.02	-1.54	-1.02	50	49778458
-2.98	-3.41	-2.98	40	83172529
0.99	-0.16	0.99	6	126836395
1.67	0.74	1.67	50	74146825
-0.35	-1.26	-0.35	44	173537561
1.47	-1.25	1.47	16	88977959
-0.6	-1.5	-0.6	23	99644734
0.36	-0.59	0.36	30	66692654
2.12	0.31	2.12	47	119415141
2.0	0.77	2.0	53	110739939
-1.14	-1.67	-1.14	8	121589078
0.73	-2.33	0.73	57	130134598
1.05	-1.33	1.05	35	119344544
0.34	-0.62	0.34	9	119344544
1.53	-1.34	1.53	36	92545556
-0.88	-1.5	-0.88	56	128888034
-2.32	-1.91	-2.32	18	128888034
-0.13	-1.31	-0.13	8	108015511
-0.22	-0.86	-0.22	24	111757943
-0.92	-1.54	-0.92	40	127492860
1.09	-0.08	1.09	27	75185280
0.07	-0.91	0.07	37	86215854
0.62	1.32	0.62	4	86215854
1.57	0.94	1.57	38	106208391
-0.68	-1.31	-0.68	54	96227526
0.52	-1.02	0.52	32	96227526
-1.22	-3.14	-1.22	57	107599216
-3.11	-3.75	-3.11	17	107599216
0.56	-0.8	0.56	50	262318303
-1.44	-2.35	-1.44	11	262318303
-0.99	-2.02	-0.99	38	98242762
1.23	-0.59	1.23	56	53697907
1.02	0.23	1.02	27	53697907
1.07	-1.0	1.07	45	112817238
0.99	0.03	0.99	16	112817238
-0.3	-0.35	-0.3	7	138580850
1.69	0.58	1.69	16	186550863
-0.03	-1.12	-0.03	46	91619654
0.45	-0.09	0.45	6	91619654
0.03	-1.09	0.03	54	142981004
0.11	-1.46	0.11	33	142981004
-0.37	-1.47	-0.37	28	119209205
0.44	-0.78	0.44	51	108727167
-0.22	-1.74	-0.22	55	221167203
0.03	-1.32	0.03	23	221167203
0.59	0.39	0.59	28	45818902
0.68	-0.52	0.68	30	41190976
-0.03	-1.13	-0.03	48	57483342
-1.38	-0.87	-1.38	31	58322351
1.74	0.8	1.74	19	46227399
1.84	0.5	1.84	26	46227399
-0.31	-1.86	-0.31	26	62764497
-0.13	-1.68	-0.13	30	45252647
1.1	-0.34	1.1	1	42995696
0.15	-1.14	0.15	21	45230626
-0.99	-1.6	-0.99	23	45805868
-0.05	1.04	-0.05	2	55338536
1.03	-0.23	1.03	37	41269507
-0.76	-2.26	-0.76	18	41269507
-1.16	-2.74	-1.16	25	40417274
0.3	-0.57	0.3	52	44651465
1.67	0.3	1.67	24	44382105
1.07	0.35	1.07	1	44382105
-0.27	-1.32	-0.27	14	36652345
-0.51	-1.9	-0.51	14	36652345
-0.94	-1.77	-0.94	29	32960699
-2.51	-3.07	-2.51	29	32960699
-0.33	-0.15	-0.33	7	41355375
-0.27	-1.39	-0.27	29	43581369
2.07	0.52	2.07	32	61763631
-0.02	-1.39	-0.02	24	72120089
-1.35	-1.63	-1.35	52	76229717
1.75	-0.52	1.75	29	45506493
-0.82	-1.89	-0.82	36	37918307
-0.1	-0.34	-0.1	8	37918307
-1.43	-1.76	-1.43	42	44602397
2.0	0.64	2.0	4	44602397
-0.5	-1.08	-0.5	49	39222489
0.48	-0.54	0.48	44	94419243
1.02	0.01	1.02	5	94419243
0.23	0.02	0.23	48	44209721
0.72	-0.42	0.72	29	44209721
0.42	0.17	0.42	53	50876275
-2.08	-2.74	-2.08	15	54799525
0.68	0.2	0.68	21	49748725
-0.73	-1.47	-0.73	57	44503856
-0.64	-0.1	-0.64	11	44503856
0.13	-0.91	0.13	4	50841781
-1.08	-0.87	-1.08	46	41860748
-0.44	-1.02	-0.44	26	43197020
-0.33	-1.75	-0.33	49	40440662
0.16	-0.21	0.16	48	36964630
0.1	-1.95	0.1	28	36964630
-1.54	-1.84	-1.54	23	28856051
-0.44	-1.86	-0.44	43	41938382
1.05	0.21	1.05	44	42883626
1.2	-0.75	1.2	38	24597427
1.32	0.54	1.32	4	43644995
-1.11	0.6	-1.11	56	61611377
0.78	0.38	0.78	34	61611377
0.6	-0.25	0.6	18	61611377
-1.29	-2.01	-1.29	16	17410506
-0.04	-1.31	-0.04	12	39684267
2.06	0.26	2.06	22	37592729
-0.6	-0.07	-0.6	9	51233852
-0.36	-1.13	-0.36	19	25115832
-0.15	-1.44	-0.15	17	31246769
0.05	-0.97	0.05	13	37185068
0.67	-1.35	0.67	4	44168196
1.61	-0.24	1.61	34	41155991
2.59	0.73	2.59	7	41155991
-1.27	-2.45	-1.27	50	46841797
-0.31	-1.74	-0.31	31	46841797
-1.42	-1.0	-1.42	13	46841797
0.1	-0.69	0.1	26	42227268
0.34	-0.83	0.34	53	34299600
1.44	-0.23	1.44	29	34299600
0.31	-0.31	0.31	29	51545634
0.77	-0.07	0.77	50	43673641
-1.65	-3.08	-1.65	33	43673641
0.92	-0.82	0.92	32	47684706
0.89	-1.01	0.89	47	35526162
-1.16	-0.05	-1.16	11	35526162
1.19	0.6	1.19	57	45760174
-0.46	-0.76	-0.46	6	46594637
0.11	-1.77	0.11	55	40068172
-0.66	-2.07	-0.66	19	40068172
0.32	-1.77	0.32	54	22425522
-0.73	-0.25	-0.73	5	40494449
0.9	0.71	0.9	7	36254157
-1.25	-1.94	-1.25	54	25813812
0.73	-1.06	0.73	36	25813812
1.64	1.14	1.64	1	25813812
-0.42	-1.37	-0.42	48	51113919
0.02	-1.34	0.02	23	51113919
1.24	-0.21	1.24	54	42281957
2.7	1.26	2.7	21	42281957
1.34	0.09	1.34	27	147195302
-0.48	-1.39	-0.48	53	93329801
-1.26	-2.27	-1.26	47	145887640
2.01	1.11	2.01	27	84030093
0.97	-0.36	0.97	43	79680204
0.11	-0.54	0.11	19	123917267
1.02	-1.15	1.02	44	101073932
0.77	-0.26	0.77	19	101073932
0.12	-1.94	0.12	31	111514161
0.31	-1.1	0.31	52	152804882
-0.15	-1.27	-0.15	14	152804882
0.21	-2.66	0.21	56	156222029
0.61	-0.75	0.61	42	139702463
0.43	-0.88	0.43	33	90484389
0.76	-0.49	0.76	52	73601826
-0.77	-1.72	-0.77	37	146716350
-0.76	-1.5	-0.76	37	104768313
-0.04	-0.56	-0.04	36	68736472
-0.09	-0.23	-0.09	39	157193666
2.4	0.65	2.4	3	85227930
-0.86	-1.75	-0.86	23	211052702
-0.53	-2.64	-0.53	49	110785139
-0.24	-0.72	-0.24	8	114309218
0.43	-1.47	0.43	51	114309218
0.57	-0.12	0.57	24	127020892
0.31	-0.39	0.31	41	128298966
0.49	-1.04	0.49	52	104671332
0.51	-0.22	0.51	46	109691865
0.34	-0.63	0.34	28	127916862
1.12	-0.46	1.12	40	176304163
0.87	-0.52	0.87	55	145670350
-0.86	-1.15	-0.86	44	130023277
-1.13	-2.68	-1.13	18	130023277
-1.28	-2.73	-1.28	18	130023277
-0.86	-1.78	-0.86	39	100353279
-1.91	-2.39	-1.91	17	126910937
-1.03	-0.7	-1.03	46	49778458
0.24	-0.52	0.24	25	49778458
0.27	-0.94	0.27	51	74146825
-0.61	-1.79	-0.61	26	99644734
0.23	-0.91	0.23	45	66692654
-1.93	-2.78	-1.93	12	66692654
0.67	-0.39	0.67	48	119415141
-1.38	-1.84	-1.38	52	110739939
0.01	-0.45	0.01	19	83365817
1.01	-0.41	1.01	15	121589078
-0.35	-1.9	-0.35	24	109580953
-0.32	-1.55	-0.32	54	119344544
-0.7	-2.85	-0.7	27	119344544
2.47	0.54	2.47	6	119344544
2.19	-0.79	2.19	57	155812841
1.31	0.49	1.31	17	155812841
0.55	-0.09	0.55	20	92545556
1.14	-0.59	1.14	42	108015511
-1.28	-1.96	-1.28	41	108015511
0.86	0.06	0.86	2	108015511
0.76	-0.23	0.76	49	27129125
1.05	0.16	1.05	26	27129125
0.77	0.03	0.77	3	111757943
0.36	-0.61	0.36	28	75185280
-1.28	-2.19	-1.28	46	86215854
-1.2	-1.99	-1.2	8	86215854
-0.41	-1.03	-0.41	59	106208391
0.63	-0.33	0.63	51	107599216
1.06	0.09	1.06	28	107599216
-0.95	0.51	-0.95	51	53697907
0.21	0.15	0.21	40	53697907
0.2	-1.11	0.2	24	53697907
-0.27	-0.83	-0.27	3	112817238
0.17	-2.01	0.17	53	126183364
0.57	-0.66	0.57	9	126183364
0.47	0.14	0.47	44	133241746
2.56	1.72	2.56	18	133241746
0.64	-0.42	0.64	30	186550863
-0.22	-1.52	-0.22	22	120332850
1.07	0.57	1.07	40	123563061
0.13	-2.22	0.13	27	196485524
-0.72	-1.05	-0.72	58	142981004
1.57	0.03	1.57	58	142981004
-1.24	-1.02	-1.24	7	142981004
-0.42	-0.76	-0.42	56	142981004
-0.37	-1.86	-0.37	52	119209205
0.66	-0.07	0.66	8	119209205
-1.54	1.66	-1.54	18	39460933
0.96	-0.33	0.96	34	47492921
-0.88	-0.77	-0.88	6	47492921
-0.54	-1.88	-0.54	52	62106128
0.35	-0.54	0.35	31	62106128
0.86	-0.6	0.86	49	29776609
0.53	-1.29	0.53	28	29776609
0.27	-1.28	0.27	42	41190976
0.69	-1.48	0.69	57	41679729
1.22	1.21	1.22	4	41679729
-0.1	-0.89	-0.1	52	58322351
0.23	-1.15	0.23	17	58322351
1.25	0.28	1.25	27	51504617
0.58	0.06	0.58	22	46227399
0.11	-0.46	0.11	11	62764497
-0.68	-1.95	-0.68	26	45252647
0.14	-0.36	0.14	15	42995696
-0.82	-2.24	-0.82	46	55378707
-0.61	-2.74	-0.61	28	55378707
2.18	0.7	2.18	49	45805868
-0.11	-1.72	-0.11	26	40342079
-0.05	-0.49	-0.05	56	55338536
-0.18	0.01	-0.18	51	41269507
-0.04	-0.46	-0.04	19	41269507
0.04	-0.28	0.04	22	40417274
0.55	-1.32	0.55	58	44651465
0.08	-0.88	0.08	40	14167380
2.37	0.44	2.37	58	40318077
-0.57	1.12	-0.57	2	36652345
2.02	0.62	2.02	17	36564375
2.12	1.42	2.12	2	41057229
0.89	0.74	0.89	22	41355375
-0.14	-0.44	-0.14	22	61763631
-0.75	-0.36	-0.75	51	56342304
0.08	-1.27	0.08	20	56342304
-0.75	-0.65	-0.75	10	29411726
1.28	1.29	1.28	24	45506493
-0.4	-1.72	-0.4	30	44209721
0.49	-0.21	0.49	42	44503856
-0.69	-1.82	-0.69	22	50454188
-0.46	0.69	-0.46	19	55395294
-1.14	-2.36	-1.14	37	40440662
-0.9	-1.56	-0.9	59	36964630
-0.37	-1.4	-0.37	32	36964630
0.84	-0.7	0.84	4	36964630
-0.22	-2.16	-0.22	52	41938382
-0.84	-1.89	-0.84	19	41938382
-0.2	-0.73	-0.2	59	43927285
0.53	0.51	0.53	26	43927285
4.36	-0.14	4.36	11	48189726
0.01	0.18	0.01	17	61558411
1.1	-0.73	1.1	10	38744422
1.74	1.41	1.74	54	42883626
0.41	0.67	0.41	22	42883626
-0.66	-1.77	-0.66	24	24597427
0.34	-0.93	0.34	33	39684267
-1.27	-1.99	-1.27	49	37592729
-1.11	-2.37	-1.11	27	37592729
-1.05	-1.81	-1.05	10	37592729
-1.21	-2.08	-1.21	1	37592729
1.72	0.18	1.72	28	43561334
-0.43	-1.66	-0.43	28	51233852
-0.19	-1.76	-0.19	33	32837156
-0.11	0.03	-0.11	12	37185068
0.94	0.08	0.94	10	44168196
0.14	0.81	0.14	48	32040694
-0.28	-1.92	-0.28	28	32040694
-0.04	-1.34	-0.04	38	46841797
0.54	-1.13	0.54	25	49659279
-2.32	-1.73	-2.32	7	42227268
0.41	-1.73	0.41	40	43673641
-0.9	-1.42	-0.9	10	43673641
-0.68	-1.93	-0.68	50	47684706
-2.82	-3.18	-2.82	25	47684706
-0.67	-1.49	-0.67	56	35526162
-0.37	-2.48	-0.37	35	35526162
-1.23	-1.6	-1.23	11	45760174
-0.01	-1.38	-0.01	38	32788580
0.36	-1.6	0.36	53	40068172
0.57	-0.85	0.57	12	40068172
-0.06	0.82	-0.06	22	48116646
0.14	-0.65	0.14	27	22425522
1.02	-0.75	1.02	29	40494449
-0.89	-1.83	-0.89	40	36254157
-0.64	0.6	-0.64	4	36254157
-0.83	-2.03	-0.83	55	45739401
0.58	-0.72	0.58	59	58463896
1.77	0.35	1.77	44	58463896
0.12	-1.21	0.12	38	39046475
1.89	0.31	1.89	12	51113919
1.12	-0.35	1.12	57	38859082
0.74	1.03	0.74	4	38859082
3.51	2.4	3.51	16	42281957
-0.66	0.35	-0.66	23	45290844
-0.45	-1.34	-0.45	19	101445528
0.53	-0.81	0.53	35	131273688
0.75	-0.88	0.75	26	178323446
-4.41	-4.29	-4.41	1	93329801
1.25	-0.26	1.25	36	51721763
-0.12	-2.32	-0.12	33	79680204
-0.23	-2.27	-0.23	32	123917267
1.33	-0.85	1.33	6	104479048
0.99	-0.96	0.99	11	111514161
0.83	0.04	0.83	55	156222029
0.88	0.57	0.88	22	156222029
-0.48	-2.11	-0.48	54	133080579
1.61	-0.57	1.61	42	95021856
0.02	-2.18	0.02	39	139702463
0.54	-1.36	0.54	12	139702463
1.02	-1.34	1.02	48	103702783
-0.73	-1.72	-0.73	21	103702783
0.64	-0.15	0.64	13	80838284
0.91	-0.32	0.91	48	73601826
1.29	-0.3	1.29	19	152091787
1.5	0.21	1.5	38	247009829
0.39	0.17	0.39	32	247009829
1.06	-1.78	1.06	4	247009829
0.83	-0.44	0.83	17	85227930
0.14	-2.06	0.14	16	85227930
0.41	-0.21	0.41	18	211052702
0.29	-0.29	0.29	33	114309218
1.39	-0.34	1.39	51	127020892
-0.39	-2.59	-0.39	15	127020892
-1.23	-0.99	-1.23	51	128298966
-0.36	-0.49	-0.36	31	128298966
0.39	-0.68	0.39	34	130023277
-0.97	-1.89	-0.97	21	105347056
-0.34	-1.93	-0.34	27	62225932
-1.75	-0.87	-1.75	53	100353279
-1.0	-0.58	-1.0	51	100353279
0.28	0.11	0.28	32	100353279
-0.9	-0.44	-0.9	54	100353279
-0.95	-1.06	-0.95	12	126910937
-1.31	-1.94	-1.31	51	83172529
0.01	-1.4	0.01	35	126836395
1.56	-0.52	1.56	6	126836395
1.14	-0.28	1.14	39	74146825
0.02	-0.95	0.02	7	74146825
1.76	0.29	1.76	45	173537561
0.63	0.76	0.63	28	99644734
0.12	-0.24	0.12	14	66692654
1.05	-0.02	1.05	4	110739939
1.02	-0.64	1.02	34	83365817
0.8	-0.59	0.8	43	121589078
-0.47	-1.05	-0.47	22	109580953
-0.07	-1.32	-0.07	32	92545556
0.11	-1.48	0.11	31	108015511
0.23	-2.27	0.23	0	108015511
-0.06	0.68	-0.06	0	111757943
0.46	-1.15	0.46	38	127492860
-0.67	-1.72	-0.67	21	75185280
1.09	-0.06	1.09	27	96256737
-0.26	-1.23	-0.26	50	86614452
-0.52	0.3	-0.52	7	86614452
-0.63	-0.8	-0.63	52	106208391
0.54	-1.27	0.54	42	96227526
-0.06	-1.63	-0.06	27	96227526
-0.41	-1.15	-0.41	56	107599216
-1.42	-2.97	-1.42	17	262318303
0.36	-0.17	0.36	36	53697907
0.48	0.27	0.48	1	53697907
-0.07	-1.29	-0.07	59	112817238
-0.5	-1.37	-0.5	39	71580301
-0.36	-2.07	-0.36	40	161782857
-0.75	-0.41	-0.75	9	138580850
-1.18	-2.29	-1.18	19	65366247
-2.0	-2.57	-2.0	46	133241746
0.98	0.33	0.98	1	133241746
0.29	-2.09	0.29	56	186550863
0.6	0.17	0.6	18	120332850
-0.74	-1.06	-0.74	14	123563061
-0.19	-1.0	-0.19	50	91619654
-0.84	-1.76	-0.84	38	147029984
-0.43	-1.96	-0.43	28	196485524
-0.65	-0.96	-0.65	47	142981004
-1.7	-1.89	-1.7	17	142981004
-0.53	-1.34	-0.53	14	119209205
0.59	-0.15	0.59	15	108727167
-1.14	-0.97	-1.14	45	39460933
0.87	0.35	0.87	4	39460933
-0.79	-1.22	-0.79	48	47492921
0.34	-0.02	0.34	4	47492921
-0.47	-2.2	-0.47	49	62106128
0.24	-0.72	0.24	31	62106128
0.57	0.21	0.57	13	29776609
1.31	-0.29	1.31	3	29776609
-2.08	-1.67	-2.08	59	51840350
0.57	-0.05	0.57	7	49285107
0.82	-0.2	0.82	22	46227399
-0.33	-0.55	-0.33	19	44140823
0.44	-1.45	0.44	46	62764497
-0.5	-1.53	-0.5	16	62764497
0.74	-0.96	0.74	34	45252647
0.1	1.03	0.1	22	42455977
0.51	-0.35	0.51	52	55378707
0.26	-0.63	0.26	35	40342079
0.56	-0.43	0.56	37	41269507
2.93	1.37	2.93	4	40417274
1.1	0.24	1.1	55	44382105
0.34	-0.6	0.34	20	44382105
1.25	-0.18	1.25	20	36652345
-0.74	-0.96	-0.74	36	36652345
-0.26	-1.64	-0.26	29	32960699
-1.14	-3.46	-1.14	17	36564375
-0.78	-1.49	-0.78	48	41057229
-0.93	-1.63	-0.93	12	41355375
-0.93	-1.57	-0.93	16	83472113
0.15	-1.6	0.15	50	76229717
-0.29	-1.6	-0.29	36	47071387
0.15	-0.75	0.15	52	45506493
1.63	0.76	1.63	8	45506493
0.43	-0.59	0.43	52	39222489
0.73	0.0	0.73	56	94419243
0.12	-0.9	0.12	39	47551141
0.68	-1.36	0.68	29	44209721
0.21	-0.23	0.21	7	44209721
-0.41	-1.32	-0.41	37	50876275
-1.01	-2.48	-1.01	27	49748725
0.03	-1.09	0.03	36	44503856
0.94	-0.87	0.94	2	44503856
0.0	-1.29	0.0	53	45673011
-1.35	-1.74	-1.35	23	50454188
0.29	-0.01	0.29	26	50841781
0.76	0.42	0.76	15	55395294
1.81	0.82	1.81	46	43197020
-0.98	-0.27	-0.98	44	40440662
0.64	-1.88	0.64	34	36964630
-3.14	-4.19	-3.14	19	32838013
-1.7	-1.76	-1.7	55	28856051
-0.95	1.67	-0.95	36	41938382
0.71	-1.37	0.71	12	41938382
-1.52	-1.47	-1.52	27	43927285
1.39	0.32	1.39	43	48189726
0.21	-0.65	0.21	11	48189726
0.92	-0.46	0.92	44	61558411
0.95	0.64	0.95	10	61558411
0.25	-1.24	0.25	49	38744422
0.67	-1.93	0.67	6	38744422
0.55	-0.83	0.55	8	42883626
0.74	0.1	0.74	37	24597427
0.97	-0.64	0.97	26	43644995
1.2	-0.31	1.2	50	61611377
-1.2	-3.88	-1.2	37	17410506
-2.11	-2.96	-2.11	8	17410506
-0.71	-1.64	-0.71	42	17410506
1.97	-0.17	1.97	34	39684267
0.08	-0.8	0.08	54	45370535
-0.39	0.47	-0.39	49	37592729
0.74	-1.16	0.74	34	37592729
0.35	-0.21	0.35	46	43561334
-2.97	-3.04	-2.97	35	51233852
1.58	1.56	1.58	3	51233852
-0.23	-2.88	-0.23	39	31246769
-0.42	-1.1	-0.42	8	31246769
-0.15	-1.05	-0.15	34	41873790
-0.86	0.21	-0.86	48	65825051
-0.22	-0.78	-0.22	23	65825051
-1.07	-1.3	-1.07	19	37185068
-0.41	-1.88	-0.41	34	41155991
0.48	1.83	0.48	41	32040694
-0.14	-1.66	-0.14	43	49659279
1.24	0.87	1.24	2	49659279
0.08	-1.23	0.08	51	34299600
0.17	-0.37	0.17	22	34299600
2.33	-0.19	2.33	55	51545634
1.1	-0.24	1.1	18	51545634
0.1	-0.82	0.1	48	43673641
1.11	0.37	1.11	6	43673641
-0.18	-1.46	-0.18	28	35526162
0.73	0.42	0.73	22	45760174
0.16	-0.76	0.16	59	46594637
0.35	-0.81	0.35	29	46594637
0.87	0.09	0.87	13	32788580
-0.21	-0.42	-0.21	33	48116646
-0.42	-1.58	-0.42	9	48116646
1.06	0.17	1.06	30	45091072
-0.62	-1.23	-0.62	49	40494449
0.27	-0.26	0.27	7	40494449
-0.54	-0.74	-0.54	15	58463896
0.68	0.04	0.68	33	47602086
0.67	-0.07	0.67	34	25813812
0.89	-0.13	0.89	43	25813812
-1.03	-2.01	-1.03	50	51113919
1.91	-0.03	1.91	39	38859082
0.76	0.24	0.76	34	42281957
3.68	0.19	3.68	1	101445528
-0.72	-2.3	-0.72	49	131273688
0.31	-1.21	0.31	36	131273688
-0.64	-0.7	-0.64	32	178323446
0.74	0.64	0.74	57	96390914
2.46	0.46	2.46	28	84030093
1.46	0.53	1.46	18	55429868
-1.12	-1.53	-1.12	51	133080579
0.07	-0.62	0.07	11	139702463
1.15	0.07	1.15	24	103702783
-0.14	-0.83	-0.14	55	117228707
-0.89	-1.57	-0.89	36	87731101
1.4	0.74	1.4	7	87731101
-0.41	-1.21	-0.41	32	68153738
0.35	-0.34	0.35	50	68736472
-0.5	-1.27	-0.5	26	247009829
3.45	2.21	3.45	13	110785139
1.75	-0.11	1.75	12	114309218
-0.09	-3.05	-0.09	56	127020892
0.42	-0.92	0.42	29	127020892
-0.37	-0.03	-0.37	12	127020892
-0.02	-0.74	-0.02	18	128298966
0.83	1.52	0.83	5	104671332
0.93	-0.36	0.93	35	127916862
0.81	0.63	0.81	41	176304163
-0.41	-0.71	-0.41	14	145670350
0.34	-0.92	0.34	41	130023277
-0.28	-1.07	-0.28	42	105347056
-0.03	0.14	-0.03	43	62225932
-0.55	-0.5	-0.55	20	62225932
3.14	-0.6	3.14	0	100353279
-0.18	-2.82	-0.18	24	126910937
0.65	-0.14	0.65	53	49778458
1.46	0.01	1.46	14	126836395
-0.16	-0.95	-0.16	58	173537561
0.13	-0.44	0.13	44	173537561
-1.39	-1.71	-1.39	45	66692654
2.28	0.56	2.28	7	66692654
-0.57	-1.41	-0.57	20	102322386
1.75	0.27	1.75	44	119415141
-0.81	-1.39	-0.81	8	110739939
0.61	0.34	0.61	20	83365817
1.07	-0.07	1.07	32	121589078
-1.46	-1.41	-1.46	12	119344544
0.56	0.16	0.56	47	155812841
2.28	2.72	2.28	1	155812841
1.59	1.01	1.59	27	27129125
0.53	0.3	0.53	0	127492860
-0.54	-1.8	-0.54	6	96256737
0.03	-1.33	0.03	37	86614452
-0.86	-2.19	-0.86	4	86215854
-0.89	-1.04	-0.89	57	96227526
0.38	-1.6	0.38	29	96227526
-0.47	-1.59	-0.47	48	129804916
-0.88	-1.41	-0.88	7	129804916
0.24	-1.2	0.24	20	98242762
-0.22	-1.27	-0.22	51	182051753
1.18	-0.73	1.18	15	182051753
1.03	1.33	1.03	0	65366247
-0.5	-1.71	-0.5	28	133241746
-0.75	-1.78	-0.75	22	120332850
-0.09	-1.58	-0.09	50	123563061
-1.88	-2.54	-1.88	18	123563061
1.81	0.82	1.81	6	147029984
1.62	0.5	1.62	37	142981004
-0.47	-0.79	-0.47	3	119209205
-1.52	-0.34	-1.52	11	221167203
-0.86	0.42	-0.86	14	62106128
0.14	0.03	0.14	4	45818902
1.21	1.73	1.21	27	41190976
0.95	1.12	0.95	57	51840350
1.24	0.65	1.24	20	51840350
0.92	1.48	0.92	0	51840350
1.14	-0.3	1.14	1	49285107
-0.16	-1.49	-0.16	40	46227399
-0.64	-0.92	-0.64	25	44140823
1.93	0.14	1.93	0	62764497
-1.01	-1.01	-1.01	41	43852438
0.13	0.18	0.13	1	45805868
0.37	-1.2	0.37	22	40342079
1.07	0.64	1.07	42	55338536
1.43	-1.07	1.43	1	55338536
-0.2	-1.68	-0.2	23	44375351
1.91	-0.73	1.91	51	36652345
-0.27	-0.51	-0.27	31	32960699
0.83	-0.18	0.83	48	36564375
-1.16	-0.85	-1.16	43	41057229
0.56	-0.04	0.56	3	41057229
-0.36	-1.59	-0.36	38	61763631
0.55	-0.19	0.55	41	47071387
1.81	0.2	1.81	0	47071387
0.88	-0.16	0.88	40	44602397
3.5	0.62	3.5	4	44602397
0.75	1.11	0.75	21	39222489
-1.25	-1.4	-1.25	39	94419243
0.11	-1.36	0.11	1	50876275
-0.96	-1.46	-0.96	45	54799525
-0.21	-0.98	-0.21	33	49748725
-0.7	-0.77	-0.7	8	49748725
0.14	-0.36	0.14	10	50454188
1.37	0.25	1.37	38	50841781
2.58	1.31	2.58	21	50841781
-0.29	-1.03	-0.29	1	50841781
-0.34	-1.78	-0.34	18	55395294
-0.88	-1.93	-0.88	12	40440662
-0.5	-1.19	-0.5	36	57254701
0.52	-0.55	0.52	46	32838013
1.04	-0.6	1.04	44	32838013
-1.24	-1.28	-1.24	16	32838013
-0.37	-1.58	-0.37	28	28856051
-1.75	-2.75	-1.75	24	41938382
-0.34	-0.94	-0.34	30	48189726
0.09	-3.5	0.09	42	38744422
0.72	-1.72	0.72	42	38744422
0.42	-0.43	0.42	38	42883626
-0.59	-0.15	-0.59	53	24597427
0.69	-0.74	0.69	18	24597427
-0.27	-1.04	-0.27	11	17410506
0.4	-0.67	0.4	22	39684267
0.48	-0.5	0.48	18	48888571
0.31	-0.82	0.31	51	37592729
-0.24	-1.05	-0.24	30	43561334
-0.43	-1.46	-0.43	58	25115832
-0.68	-0.61	-0.68	24	41873790
0.33	-1.13	0.33	52	25115832
0.89	-0.21	0.89	22	25115832
0.48	-0.97	0.48	22	25115832
-0.82	-2.7	-0.82	51	37185068
-1.13	-1.37	-1.13	9	37185068
-0.78	-2.38	-0.78	16	32040694
0.13	-1.17	0.13	59	32040694
-1.38	-1.86	-1.38	6	46841797
0.25	-1.34	0.25	58	49659279
0.81	-1.32	0.81	48	51545634
1.94	1.19	1.94	3	43673641
1.71	0.27	1.71	33	43673641
1.29	0.89	1.29	55	35526162
-0.25	-0.49	-0.25	20	35526162
0.03	-0.96	0.03	56	45760174
2.47	1.03	2.47	28	45760174
-0.68	-1.91	-0.68	39	33562248
0.9	0.02	0.9	10	33562248
0.28	-1.53	0.28	34	46594637
-0.87	-2.87	-0.87	27	32788580
0.15	-1.04	0.15	2	32788580
0.31	-0.53	0.31	54	40068172
0.29	-0.23	0.29	20	48116646
0.01	-0.56	0.01	20	48116646
-0.36	-0.45	-0.36	8	22425522
0.37	-1.13	0.37	49	36254157
-0.08	-0.99	-0.08	20	36254157
1.44	-0.37	1.44	3	45739401
-0.95	-1.15	-0.95	34	47602086
-0.47	-2.46	-0.47	37	39046475
-0.18	0.12	-0.18	20	39046475
0.52	-0.77	0.52	59	25813812
0.34	-1.19	0.34	35	25813812
-0.89	-1.3	-0.89	17	51113919
0.69	0.17	0.69	17	38859082
-0.54	-2.39	-0.54	51	42281957
-1.68	-2.87	-1.68	20	42281957
2.13	0.29	2.13	40	117323881
0.21	-0.31	0.21	59	178323446
-0.35	-0.97	-0.35	7	93329801
0.7	-0.16	0.7	50	84030093
1.18	0.09	1.18	34	84030093
-0.17	-1.24	-0.17	6	79680204
-0.03	-0.98	-0.03	10	123917267
-0.87	-2.79	-0.87	10	123917267
1.19	0.63	1.19	42	141469251
1.43	-0.07	1.43	20	55429868
-0.95	-1.7	-0.95	8	104479048
0.18	-0.35	0.18	18	152804882
1.2	0.65	1.2	35	133080579
-0.86	-2.36	-0.86	24	139702463
0.88	-0.63	0.88	17	139702463
-0.46	-1.58	-0.46	16	103702783
2.5	0.54	2.5	1	73601826
-1.37	-1.61	-1.37	14	146716350
2.09	1.59	2.09	9	117228707
1.41	0.42	1.41	47	152091787
0.64	0.11	0.64	3	152091787
-0.09	-1.45	-0.09	43	68153738
0.61	-0.52	0.61	32	72455721
1.23	0.16	1.23	32	80701038
-1.19	-1.12	-1.19	58	211052702
0.14	-1.21	0.14	22	211052702
0.62	-0.3	0.62	32	110785139
-0.88	-1.43	-0.88	31	114309218
0.71	-0.92	0.71	25	127020892
-0.43	-2.17	-0.43	42	109691865
-1.85	-2.8	-1.85	14	109691865
-1.38	-2.35	-1.38	28	127916862
0.2	-0.2	0.2	33	176304163
1.98	0.49	1.98	2	145670350
-1.43	-2.15	-1.43	19	105347056
-0.76	-1.77	-0.76	19	62225932
-0.06	-0.5	-0.06	43	126910937
-1.16	-2.24	-1.16	33	67043252
-0.7	-1.25	-0.7	2	83172529
0.87	-0.74	0.87	54	126836395
-0.24	0.0	-0.24	33	88977959
-2.2	-2.76	-2.2	11	99644734
1.1	0.61	1.1	48	102322386
0.89	-0.22	0.89	13	102322386
-1.49	-2.81	-1.49	23	110739939
0.18	-1.93	0.18	35	130134598
-0.25	-1.68	-0.25	11	109580953
-0.11	-0.88	-0.11	41	109580953
0.55	-0.85	0.55	37	119344544
0.16	-0.58	0.16	28	108015511
0.67	-0.88	0.67	48	27129125
0.33	-0.82	0.33	48	27129125
0.54	0.16	0.54	10	127492860
0.26	-1.21	0.26	38	102362877
0.52	-1.0	0.52	10	102362877
-0.11	-2.19	-0.11	50	96256737
1.58	0.23	1.58	28	109914901
0.19	-0.83	0.19	45	86215854
2.17	0.79	2.17	6	95627037
-0.95	-1.29	-0.95	4	107599216
-1.17	-1.51	-1.17	33	262318303
-0.58	-1.91	-0.58	53	129804916
1.29	-0.51	1.29	27	129804916
-1.15	-2.41	-1.15	4	129804916
0.78	-0.47	0.78	42	98242762
-0.41	-1.43	-0.41	18	98242762
-0.33	-0.87	-0.33	49	53697907
1.02	1.28	1.02	2	126183364
1.06	0.94	1.06	51	126183364
0.68	-0.01	0.68	26	161782857
0.67	-0.69	0.67	39	138580850
0.51	-1.3	0.51	16	65366247
-0.04	-0.5	-0.04	21	133241746
1.17	0.73	1.17	18	186550863
0.7	-1.24	0.7	58	120332850
-0.23	-2.02	-0.23	37	120332850
0.26	-0.48	0.26	24	91619654
-0.27	-0.68	-0.27	21	91619654
-0.48	-1.67	-0.48	48	147029984
-0.13	-1.55	-0.13	19	147029984
-0.04	-1.36	-0.04	27	196485524
0.76	-1.37	0.76	38	142981004
-5.05	-4.22	-5.05	56	119209205
0.05	-0.43	0.05	31	115505867
0.82	0.14	0.82	52	39460933
0.48	-0.29	0.48	10	39460933
-0.11	-0.92	-0.11	59	47492921
0.95	0.27	0.95	29	47492921
-0.8	-0.32	-0.8	35	62106128
0.51	-1.31	0.51	7	62106128
-1.06	-1.46	-1.06	45	45818902
-1.43	-1.86	-1.43	23	45818902
0.17	-1.71	0.17	53	41190976
-1.05	-2.12	-1.05	11	41190976
0.67	-1.0	0.67	15	57483342
-1.37	-1.71	-1.37	43	49285107
-1.31	-0.87	-1.31	8	49285107
0.68	-0.54	0.68	12	41679729
-0.61	-1.29	-0.61	44	46227399
-0.65	-1.7	-0.65	40	44140823
0.64	-0.63	0.64	32	62764497
-0.38	-0.56	-0.38	3	62764497
-0.61	-1.25	-0.61	5	45252647
-0.33	-1.09	-0.33	21	42995696
1.06	1.59	1.06	34	43852438
0.52	1.04	0.52	29	45805868
1.18	-0.93	1.18	36	40342079
1.11	0.88	1.11	0	55338536
-0.19	-1.54	-0.19	44	40417274
0.69	0.66	0.69	8	40417274
0.89	0.51	0.89	40	44651465
2.19	1.35	2.19	36	14167380
1.41	-0.23	1.41	2	14167380
1.12	-0.59	1.12	51	44375351
0.23	-1.49	0.23	18	44382105
-0.54	-2.27	-0.54	42	36652345
0.51	0.41	0.51	5	36652345
0.6	-0.39	0.6	43	41057229
-0.61	-0.98	-0.61	23	41057229
-0.02	-0.97	-0.02	8	43581369
-0.26	-1.1	-0.26	47	56342304
-0.87	-2.29	-0.87	26	56342304
0.05	-0.4	0.05	30	72120089
0.23	-0.88	0.23	55	47071387
-1.76	-2.63	-1.76	12	47071387
0.63	-1.18	0.63	30	45506493
0.42	-1.2	0.42	1	45506493
1.35	-0.86	1.35	33	44209721
0.88	-0.31	0.88	35	50876275
2.36	0.39	2.36	31	54799525
-0.59	-0.84	-0.59	15	49748725
0.75	-0.24	0.75	4	44503856
0.7	-0.82	0.7	45	50454188
2.11	1.28	2.11	24	41860748
0.97	-0.89	0.97	44	43197020
-0.08	-1.14	-0.08	21	43197020
0.79	0.42	0.79	21	40440662
0.48	-0.67	0.48	25	32838013
-0.35	-1.31	-0.35	34	43927285
-1.72	-1.94	-1.72	5	43927285
1.34	0.44	1.34	37	48189726
0.43	0.81	0.43	15	48189726
0.02	-1.55	0.02	54	38744422
-0.6	-2.52	-0.6	19	38744422
0.03	-1.59	0.03	44	24597427
-0.02	-0.83	-0.02	50	43644995
0.8	-0.34	0.8	26	43644995
-0.49	0.89	-0.49	48	17410506
0.0	-1.34	0.0	39	17410506
-0.1	0.13	-0.1	37	39684267
0.22	-2.25	0.22	46	48888571
-1.49	-2.99	-1.49	10	48888571
0.17	0.07	0.17	29	45370535
0.57	-1.08	0.57	42	43561334
1.58	0.26	1.58	38	25115832
1.56	1.16	1.56	5	25115832
0.56	-1.61	0.56	29	31246769
-0.65	-2.02	-0.65	43	41873790
1.29	0.3	1.29	48	65825051
1.22	-1.1	1.22	1	65825051
-0.77	-1.55	-0.77	55	44168196
0.67	-0.86	0.67	3	44168196
-0.5	-1.16	-0.5	19	41155991
-1.63	-2.42	-1.63	48	46841797
0.15	0.15	0.15	6	34299600
-0.05	-0.56	-0.05	22	43673641
1.0	-0.34	1.0	31	47684706
-0.2	-1.12	-0.2	47	35526162
-0.7	-1.85	-0.7	32	45760174
0.57	0.17	0.57	8	45760174
1.21	0.26	1.21	40	33562248
-0.51	-0.97	-0.51	18	33562248
0.11	0.39	0.11	18	33562248
0.17	-1.12	0.17	22	46594637
0.52	-1.28	0.52	58	48116646
0.78	0.02	0.78	22	48116646
0.48	-1.46	0.48	55	22425522
0.58	-0.66	0.58	31	22425522
0.47	-0.99	0.47	43	45739401
-0.85	-2.07	-0.85	28	47602086
-0.54	-1.24	-0.54	10	47602086
-0.22	-0.48	-0.22	40	25813812
-0.72	0.3	-0.72	15	25813812
0.08	-1.04	0.08	29	38859082
0.68	0.54	0.68	42	42281957
-1.34	-2.82	-1.34	37	45290844
-0.57	-1.55	-0.57	7	45290844
0.02	-0.91	0.02	34	79221519
-0.12	-0.31	-0.12	7	117323881
-0.26	-0.76	-0.26	42	93329801
1.6	-0.45	1.6	2	93329801
0.8	0.43	0.8	2	145887640
-0.09	-0.91	-0.09	56	51721763
1.65	0.14	1.65	46	84030093
-0.33	-0.57	-0.33	15	123917267
0.66	1.11	0.66	39	141469251
2.4	1.67	2.4	6	101073932
1.62	1.01	1.62	38	95021856
2.0	-0.14	2.0	55	103702783
0.49	-1.5	0.49	28	103702783
0.01	-1.13	0.01	43	80838284
-0.66	-2.4	-0.66	58	152091787
-1.58	-2.55	-1.58	18	152091787
-0.74	-0.76	-0.74	10	152091787
-0.2	-1.1	-0.2	43	68153738
1.22	0.91	1.22	7	68153738
1.07	0.29	1.07	28	68736472
-0.27	-1.61	-0.27	18	81558785
0.46	-0.02	0.46	16	72455721
-1.28	-2.4	-1.28	41	247009829
0.96	-1.35	0.96	17	85227930
1.11	0.18	1.11	18	211052702
0.38	-0.54	0.38	31	128298966
-2.22	-3.38	-2.22	19	127916862
-0.36	-1.22	-0.36	39	176304163
1.06	0.15	1.06	9	130023277
-0.43	-2.12	-0.43	14	105347056
0.89	0.07	0.89	28	105347056
-0.49	0.54	-0.49	21	62225932
0.3	-0.36	0.3	27	100353279
-0.1	-1.06	-0.1	39	126910937
0.48	-0.41	0.48	56	67043252
2.34	-0.6	2.34	3	67043252
0.17	0.59	0.17	19	49778458
-2.32	-3.38	-2.32	38	126836395
0.11	-1.37	0.11	48	74146825
1.63	0.25	1.63	0	88977959
-0.55	-1.26	-0.55	55	99644734
-0.81	-1.73	-0.81	57	66692654
-1.36	-0.78	-1.36	7	66692654
-0.06	-0.79	-0.06	45	102322386
-0.93	-2.03	-0.93	19	102322386
0.64	0.59	0.64	35	119415141
0.18	-2.02	0.18	59	110739939
1.92	-0.27	1.92	31	110739939
-1.15	-2.29	-1.15	46	121589078
2.23	-0.13	2.23	43	121589078
1.12	-0.64	1.12	44	130134598
0.16	-0.99	0.16	10	130134598
0.88	0.25	0.88	18	109580953
0.09	-0.63	0.09	50	119344544
0.67	-0.53	0.67	19	128888034
0.09	-1.08	0.09	55	108015511
1.3	0.21	1.3	20	108015511
-0.37	-1.42	-0.37	47	121686868
2.05	0.36	2.05	48	109914901
-1.06	-1.83	-1.06	13	109914901
0.67	-0.32	0.67	40	86614452
0.48	-0.67	0.48	26	86614452
-1.1	-2.16	-1.1	28	86215854
-0.28	-1.42	-0.28	53	106208391
-0.63	-0.9	-0.63	43	96227526
1.9	1.36	1.9	39	107599216
-0.2	0.13	-0.2	6	107599216
2.74	0.23	2.74	1	262318303
-1.8	-3.51	-1.8	32	129804916
-1.55	-2.34	-1.55	15	98242762
-2.72	-3.28	-2.72	7	53697907
0.74	-0.16	0.74	24	71580301
0.96	0.31	0.96	24	71580301
-0.43	-0.59	-0.43	28	138580850
1.2	1.77	1.2	5	182051753
-1.1	-0.45	-1.1	57	133241746
-1.52	-1.39	-1.52	17	133241746
0.34	-0.05	0.34	55	186550863
-0.61	-0.44	-0.61	5	186550863
0.56	-0.18	0.56	16	120332850
-1.3	-1.31	-1.3	14	123563061
0.86	-0.5	0.86	40	91619654
-0.13	-0.92	-0.13	0	91619654
0.31	-0.73	0.31	38	147029984
0.76	-0.74	0.76	47	142981004
-0.73	-2.44	-0.73	47	142981004
-0.31	-1.21	-0.31	44	119209205
-2.3	-2.58	-2.3	16	119209205
0.84	-1.35	0.84	24	108727167
2.71	-0.53	2.71	1	221167203
0.13	-0.15	0.13	47	115505867
0.15	-3.28	0.15	47	47492921
-0.49	-0.47	-0.49	58	62106128
1.43	1.35	1.43	6	62106128
-2.6	-2.69	-2.6	27	45818902
-0.58	-1.72	-0.58	20	41190976
-1.62	-1.6	-1.62	24	57483342
0.67	1.18	0.67	34	41679729
0.84	0.13	0.84	39	58322351
1.19	0.78	1.19	6	58322351
1.3	-0.07	1.3	6	51504617
-0.84	-1.09	-0.84	39	46227399
-0.36	-2.08	-0.36	11	46227399
2.08	1.1	2.08	10	44140823
0.74	-0.16	0.74	49	62764497
0.74	-0.9	0.74	44	42455977
-0.78	-1.59	-0.78	59	55378707
-1.16	-2.17	-1.16	20	55378707
-0.74	-1.8	-0.74	20	55378707
1.52	0.6	1.52	17	43852438
0.49	-0.38	0.49	34	40342079
0.41	-1.43	0.41	29	55338536
0.64	-1.88	0.64	51	40417274
-0.18	-1.01	-0.18	27	40417274
0.4	-0.9	0.4	53	44651465
0.66	-0.18	0.66	15	44651465
0.23	-0.15	0.23	23	14167380
0.36	-0.32	0.36	29	40318077
0.16	-0.73	0.16	29	44375351
-0.07	0.49	-0.07	47	36652345
-0.38	-0.05	-0.38	31	36564375
0.3	-1.87	0.3	34	41057229
0.01	-0.57	0.01	20	41355375
-0.66	-2.24	-0.66	38	43581369
-2.03	-2.48	-2.03	39	61763631
-0.47	-0.89	-0.47	59	56342304
0.35	-0.19	0.35	19	56342304
-0.75	-0.95	-0.75	48	29411726
-1.25	-1.41	-1.25	36	29411726
-0.28	-0.97	-0.28	18	29411726
-1.14	-2.05	-1.14	26	72120089
-0.9	-1.59	-0.9	29	45506493
1.51	-0.07	1.51	32	39222489
-0.47	-0.55	-0.47	49	47551141
-0.98	-1.22	-0.98	14	47551141
-0.37	-0.6	-0.37	3	50876275
-3.05	-3.1	-3.05	18	48586848
0.12	-0.62	0.12	24	49748725
0.32	-0.9	0.32	38	44503856
0.16	1.55	0.16	8	45673011
-0.02	-0.55	-0.02	20	50454188
-0.36	-1.19	-0.36	32	41860748
1.69	0.17	1.69	44	36964630
1.36	-0.33	1.36	4	36964630
-1.68	0.04	-1.68	46	32838013
-1.05	-0.39	-1.05	36	32838013
-0.62	-0.83	-0.62	22	32838013
1.78	-0.05	1.78	4	28856051
0.01	0.39	0.01	34	41938382
-0.77	-1.39	-0.77	49	43927285
-0.4	-0.87	-0.4	16	43927285
-0.62	-1.78	-0.62	25	61558411
0.31	-1.75	0.31	19	38744422
-0.51	0.32	-0.51	59	42883626
-0.46	-2.81	-0.46	11	24597427
-0.53	-2.08	-0.53	11	24597427
1.03	-0.92	1.03	57	43644995
1.39	-0.16	1.39	34	43644995
0.62	-1.59	0.62	42	61611377
0.33	-0.8	0.33	14	39684267
-0.27	-0.09	-0.27	58	37592729
2.27	0.46	2.27	3	51233852
0.47	-0.58	0.47	46	25115832
-1.0	-1.9	-1.0	33	25115832
0.84	0.22	0.84	6	25115832
0.63	-0.05	0.63	1	32837156
-0.13	-1.0	-0.13	39	25115832
1.22	-0.19	1.22	0	25115832
-0.73	-2.72	-0.73	42	37185068
-0.48	-2.48	-0.48	19	37185068
0.31	-0.57	0.31	3	37185068
0.99	-0.9	0.99	6	44168196
-1.17	-1.44	-1.17	50	41155991
-0.3	-2.69	-0.3	20	41155991
0.93	-0.62	0.93	33	46841797
-1.01	-2.06	-1.01	7	46841797
0.78	-0.63	0.78	45	49659279
0.48	-1.01	0.48	11	49659279
0.2	-0.36	0.2	51	42227268
-0.08	-0.51	-0.08	42	34299600
1.9	-0.77	1.9	39	51545634
0.44	-0.87	0.44	15	51545634
0.03	-2.92	0.03	53	47684706
0.34	-1.27	0.34	57	35526162
-0.59	-1.42	-0.59	57	35526162
-0.58	-0.93	-0.58	22	35526162
0.95	0.6	0.95	46	33562248
-0.84	-0.15	-0.84	31	32788580
-1.59	-3.61	-1.59	55	40068172
0.42	-1.36	0.42	7	40068172
1.28	-0.26	1.28	6	45091072
-0.65	0.57	-0.65	12	40494449
0.56	0.08	0.56	11	45739401
2.53	0.74	2.53	30	58463896
-0.71	-2.61	-0.71	37	47602086
-0.12	-0.98	-0.12	34	39046475
1.01	0.23	1.01	6	39046475
0.34	-1.23	0.34	48	38859082
0.64	1.2	0.64	47	101445528
0.89	0.4	0.89	14	101445528
-0.74	-1.27	-0.74	45	178323446
1.23	-0.3	1.23	49	96390914
0.48	-0.29	0.48	11	145887640
2.11	-0.35	2.11	39	84030093
0.27	0.63	0.27	50	101073932
0.3	0.12	0.3	4	101073932
0.49	0.05	0.49	11	133080579
-0.39	-2.12	-0.39	47	95021856
-0.64	-1.14	-0.64	16	95021856
-0.31	-1.74	-0.31	45	139702463
0.85	-1.52	0.85	25	103702783
0.47	-0.81	0.47	22	73601826
1.41	-0.06	1.41	57	146716350
0.14	-1.11	0.14	58	117228707
0.78	-0.31	0.78	50	87731101
-0.12	-0.81	-0.12	55	68153738
-1.46	-2.44	-1.46	19	68736472
-0.65	-0.24	-0.65	58	157193666
-1.75	-2.62	-1.75	5	80701038
0.49	-1.09	0.49	33	247009829
0.86	0.42	0.86	7	247009829
0.65	-0.61	0.65	41	85227930
0.47	-0.54	0.47	2	85227930
0.19	-0.29	0.19	49	211052702
0.53	0.45	0.53	17	211052702
0.73	-0.26	0.73	0	211052702
0.21	-1.3	0.21	37	114309218
-0.38	-1.62	-0.38	37	114309218
-0.75	-1.08	-0.75	19	127020892
1.29	0.79	1.29	11	109691865
-0.82	-0.6	-0.82	3	127916862
-1.5	-1.44	-1.5	38	176304163
0.68	-0.55	0.68	17	145670350
1.17	0.56	1.17	33	100353279
-0.06	-1.45	-0.06	28	67043252
-0.49	-0.56	-0.49	58	49778458
0.24	-1.52	0.24	19	49778458
-0.28	-1.28	-0.28	26	83172529
0.61	-0.4	0.61	57	74146825
-0.32	-2.11	-0.32	1	74146825
0.46	-1.03	0.46	34	88977959
-0.53	-1.66	-0.53	22	99644734
-1.17	-1.6	-1.17	12	66692654
0.45	-0.27	0.45	3	102322386
0.82	-0.23	0.82	24	110739939
1.66	0.41	1.66	37	121589078
-1.2	-1.89	-1.2	33	130134598
0.3	-0.83	0.3	47	109580953
0.85	0.68	0.85	23	155812841
-1.16	-2.04	-1.16	32	130756491
0.54	-0.55	0.54	21	130756491
-1.35	-1.06	-1.35	11	92545556
-1.25	-1.12	-1.25	3	108015511
0.93	-0.34	0.93	26	27129125
0.32	-1.25	0.32	39	127492860
-0.39	-1.06	-0.39	14	127492860
-0.47	-1.19	-0.47	43	75185280
-1.64	-2.62	-1.64	9	102362877
-0.05	-0.78	-0.05	14	96256737
0.01	-1.41	0.01	4	106208391
1.62	-0.7	1.62	38	96227526
0.0	-0.49	0.0	41	107599216
-0.44	-0.76	-0.44	43	129804916
4.19	1.01	4.19	1	129804916
-0.27	-1.33	-0.27	15	98242762
-0.44	-0.84	-0.44	21	53697907
0.79	0.57	0.79	52	126183364
-0.68	-1.93	-0.68	18	126183364
-0.33	-1.0	-0.33	31	71580301
-0.11	-0.65	-0.11	48	131076527
0.49	1.38	0.49	13	131076527
0.58	-1.41	0.58	39	161782857
-0.18	-1.89	-0.18	18	161782857
0.78	-0.61	0.78	41	138580850
-0.57	-1.16	-0.57	20	138580850
0.86	-0.19	0.86	47	138580850
0.31	0.16	0.31	56	182051753
-1.53	-2.09	-1.53	57	65366247
-1.37	-2.01	-1.37	15	65366247
1.71	0.54	1.71	0	133241746
-1.34	-2.36	-1.34	24	186550863
0.33	-2.41	0.33	38	123563061
0.68	-0.56	0.68	50	147029984
0.42	-0.46	0.42	5	196485524
0.21	-1.37	0.21	36	142981004
-1.31	-0.59	-1.31	30	142981004
-0.45	-2.04	-0.45	50	142981004
1.24	-0.1	1.24	59	221167203
-0.11	-0.84	-0.11	26	39460933
-0.58	-1.27	-0.58	19	45818902
0.2	-2.04	0.2	6	45818902
-2.05	-2.09	-2.05	47	29776609
-1.07	-1.87	-1.07	11	29776609
-0.66	-1.9	-0.66	16	41190976
-0.39	-1.99	-0.39	26	57483342
0.5	-0.75	0.5	48	49285107
1.4	0.03	1.4	48	41679729
-1.35	-2.12	-1.35	50	58322351
0.56	-2.62	0.56	41	51504617
0.84	-0.42	0.84	41	44140823
-0.02	-1.68	-0.02	49	62764497
-0.82	-1.78	-0.82	6	62764497
-0.87	-1.32	-0.87	6	45252647
-1.26	-0.89	-1.26	58	42995696
0.8	1.18	0.8	2	42995696
0.07	-0.13	0.07	46	55378707
0.75	0.11	0.75	12	55378707
0.8	-0.15	0.8	42	43852438
-0.92	-0.59	-0.92	39	40342079
-0.5	-1.06	-0.5	10	40342079
2.5	0.12	2.5	40	55338536
0.92	0.87	0.92	2	55338536
-0.83	-1.77	-0.83	30	41269507
-1.58	-2.18	-1.58	24	40417274
0.58	-0.49	0.58	6	44651465
0.74	-0.72	0.74	56	14167380
-1.64	-2.21	-1.64	27	14167380
0.29	-0.19	0.29	16	40318077
-0.72	-1.31	-0.72	9	44375351
-0.96	-2.39	-0.96	29	36652345
-0.56	-0.47	-0.56	1	36652345
1.08	-0.26	1.08	44	32960699
-0.29	-0.59	-0.29	15	32960699
-0.9	-1.69	-0.9	31	36564375
-2.44	-1.12	-2.44	57	41057229
-0.96	-1.52	-0.96	22	41057229
0.51	-1.39	0.51	36	43581369
-0.24	-0.89	-0.24	45	61763631
-0.86	-1.53	-0.86	33	61763631
0.44	-0.08	0.44	52	56342304
2.54	2.55	2.54	14	29411726
0.05	-0.78	0.05	36	72120089
-0.87	-2.13	-0.87	42	72120089
-1.06	-2.34	-1.06	33	76229717
0.7	-1.18	0.7	51	47071387
-0.24	-2.37	-0.24	27	47071387
-1.42	-2.29	-1.42	21	47071387
-1.14	-2.76	-1.14	43	45506493
0.93	-0.24	0.93	4	45506493
-0.76	-2.25	-0.76	32	37918307
0.65	-0.16	0.65	6	37918307
-1.2	-2.0	-1.2	35	94419243
0.76	-0.48	0.76	35	94419243
-1.43	-1.24	-1.43	0	94419243
-1.78	-3.16	-1.78	22	47551141
-0.85	-1.69	-0.85	17	44209721
-1.13	-1.82	-1.13	19	50876275
-0.13	-1.14	-0.13	41	54799525
2.34	0.72	2.34	1	54799525
0.63	-1.56	0.63	34	49748725
1.0	0.3	1.0	20	50454188
2.61	0.57	2.61	35	50841781
1.49	0.45	1.49	31	50841781
0.86	0.14	0.86	20	55395294
-0.46	-1.43	-0.46	35	43197020
-0.3	-1.47	-0.3	46	43197020
3.62	-0.73	3.62	8	32838013
1.55	-1.37	1.55	43	41938382
-3.45	-2.97	-3.45	55	43927285
-0.82	-1.58	-0.82	30	43927285
0.17	-1.42	0.17	11	61558411
-0.84	-2.51	-0.84	43	42883626
-0.16	-1.28	-0.16	36	24597427
-0.47	-2.04	-0.47	22	43644995
1.85	-0.08	1.85	23	61611377
0.71	-1.48	0.71	36	17410506
-0.2	-1.2	-0.2	21	39684267
-0.42	0.28	-0.42	37	39684267
-0.24	-1.47	-0.24	8	48888571
-1.58	0.25	-1.58	48	45370535
0.6	-2.24	0.6	50	51233852
0.35	-0.9	0.35	13	51233852
-0.54	-1.7	-0.54	30	25115832
-1.15	-0.93	-1.15	47	31246769
1.08	-0.32	1.08	5	31246769
0.8	0.79	0.8	13	41873790
-0.03	-0.05	-0.03	54	32837156
0.95	-0.84	0.95	47	65825051
0.17	-0.49	0.17	12	65825051
-0.51	0.04	-0.51	28	37185068
0.44	-0.85	0.44	44	41155991
0.93	-0.47	0.93	45	46841797
0.02	-0.36	0.02	38	49659279
-1.34	-1.66	-1.34	5	42227268
1.81	0.32	1.81	43	34299600
0.19	-0.43	0.19	10	34299600
1.52	0.01	1.52	7	51545634
-0.78	-1.32	-0.78	44	43673641
0.3	-1.49	0.3	4	43673641
-1.03	-4.02	-1.03	32	47684706
1.11	-1.54	1.11	1	47684706
1.17	0.13	1.17	39	35526162
0.78	-0.01	0.78	46	45760174
-1.98	-3.01	-1.98	23	45760174
0.1	-1.13	0.1	37	33562248
-1.03	-1.44	-1.03	50	46594637
-0.21	-1.65	-0.21	37	46594637
0.29	-0.53	0.29	45	32788580
0.22	-0.93	0.22	35	40068172
-0.39	-1.53	-0.39	43	45091072
0.04	-0.9	0.04	19	45091072
0.47	-0.39	0.47	43	22425522
1.41	0.41	1.41	42	22425522
0.47	0.74	0.47	14	22425522
-1.13	-2.1	-1.13	44	40494449
0.54	0.37	0.54	26	36254157
2.02	0.48	2.02	46	58463896
-0.16	-1.6	-0.16	39	39046475
0.16	0.28	0.16	2	39046475
1.71	1.06	1.71	13	42281957
1.27	0.3	1.27	20	45290844
-0.59	-1.84	-0.59	49	79221519
1.07	0.08	1.07	50	117323881
-0.41	-3.1	-0.41	48	117323881
-2.87	-2.79	-2.87	13	93329801
1.46	0.23	1.46	51	123917267
0.23	-0.12	0.23	21	55429868
1.14	0.67	1.14	3	111514161
0.95	-0.25	0.95	36	152804882
0.86	-0.16	0.86	49	120276235
0.04	-1.45	0.04	1	120276235
-0.24	-2.97	-0.24	1	120276235
-0.88	-1.29	-0.88	20	80838284
1.72	1.4	1.72	15	90484389
1.57	-0.5	1.57	25	73601826
1.75	0.05	1.75	11	117554512
1.62	0.21	1.62	18	157193666
0.74	0.04	0.74	17	72455721
0.51	-1.08	0.51	21	247009829
-2.43	-2.7	-2.43	7	247009829
-2.25	-3.11	-2.25	47	85227930
-1.35	-1.42	-1.35	22	85227930
0.15	-1.24	0.15	48	211052702
-0.78	-1.21	-0.78	59	110785139
1.36	-0.27	1.36	42	114309218
-0.07	-0.82	-0.07	35	114309218
-1.5	-2.03	-1.5	38	127020892
2.15	0.52	2.15	2	127020892
-0.8	-1.54	-0.8	46	128298966
0.76	-0.95	0.76	45	104671332
0.62	-0.66	0.62	15	104671332
1.14	-0.41	1.14	39	109691865
0.26	-2.47	0.26	8	109691865
1.04	-0.23	1.04	6	176304163
-0.4	0.18	-0.4	22	176304163
-0.44	-1.19	-0.44	22	130023277
0.0	-0.59	0.0	14	126910937
0.08	-0.18	0.08	18	49778458
0.25	-0.35	0.25	52	83172529
0.08	-0.59	0.08	15	126836395
-0.18	-1.45	-0.18	31	74146825
0.51	-0.93	0.51	35	88977959
2.08	0.42	2.08	32	102322386
-0.61	-0.65	-0.61	45	110739939
0.19	-0.66	0.19	50	83365817
1.1	-0.06	1.1	21	130134598
0.25	-1.06	0.25	38	109580953
-0.52	-0.89	-0.52	17	109580953
-0.91	-1.74	-0.91	43	155812841
-1.1	-0.94	-1.1	5	155812841
-0.2	-0.81	-0.2	34	108015511
-1.5	-1.47	-1.5	48	27129125
0.57	-1.27	0.57	54	111757943
-0.1	-0.71	-0.1	0	111757943
1.1	0.21	1.1	50	127492860
-0.66	-1.93	-0.66	59	96256737
-0.37	-0.38	-0.37	18	96256737
0.56	0.04	0.56	48	109914901
-0.65	-0.88	-0.65	16	109914901
-0.66	-1.86	-0.66	30	129804916
0.2	-2.1	0.2	5	53697907
0.7	-1.96	0.7	5	53697907
0.88	-0.05	0.88	29	126183364
1.13	0.37	1.13	27	71580301
0.0	-0.02	0.0	57	138580850
-0.19	-1.2	-0.19	19	182051753
0.69	0.44	0.69	54	133241746
0.18	-0.5	0.18	19	133241746
1.44	-0.34	1.44	33	147029984
0.27	-0.45	0.27	13	147029984
1.27	0.71	1.27	21	119209205
-1.6	0.31	-1.6	25	47492921
-0.81	-1.85	-0.81	39	47492921
-1.41	-2.39	-1.41	17	47492921
-0.71	-2.51	-0.71	26	45818902
0.84	-1.01	0.84	37	45818902
0.71	-0.14	0.71	46	29776609
1.39	0.05	1.39	27	41190976
-1.9	-2.7	-1.9	59	57483342
0.46	-0.09	0.46	3	49285107
-0.57	-0.37	-0.57	34	58322351
-0.73	-2.26	-0.73	19	51504617
0.51	-0.69	0.51	25	62764497
0.73	0.43	0.73	16	42995696
0.59	-1.05	0.59	6	45230626
4.23	3.78	4.23	6	42455977
1.06	0.21	1.06	28	55378707
0.28	-1.69	0.28	53	43852438
-1.1	-2.89	-1.1	20	43852438
-0.29	-1.79	-0.29	7	45805868
0.56	0.04	0.56	17	40342079
0.58	-0.66	0.58	55	41269507
0.91	0.32	0.91	17	41269507
-0.51	-1.09	-0.51	55	40417274
-0.57	-1.84	-0.57	55	44651465
-0.55	-1.46	-0.55	24	44651465
-2.05	-2.02	-2.05	48	14167380
-1.68	-1.91	-1.68	3	14167380
-0.49	-1.58	-0.49	43	44375351
1.0	-1.0	1.0	39	44375351
-0.67	-1.13	-0.67	8	44375351
-0.45	-0.4	-0.45	54	36652345
0.32	-1.16	0.32	10	36652345
-0.37	0.45	-0.37	56	32960699
-0.08	-0.53	-0.08	51	32960699
0.09	-0.28	0.09	51	32960699
0.34	-0.24	0.34	55	36564375
-0.29	-0.7	-0.29	38	36564375
1.44	0.28	1.44	17	41057229
3.27	0.03	3.27	2	43581369
1.65	0.38	1.65	12	61763631
-0.67	0.71	-0.67	17	72120089
0.38	-0.51	0.38	19	76229717
0.71	-0.55	0.71	36	47071387
0.03	-1.77	0.03	48	47071387
0.18	-0.97	0.18	59	45506493
-0.02	-0.52	-0.02	59	37918307
-0.58	-0.95	-0.58	33	37918307
-0.46	-0.91	-0.46	46	44602397
-1.08	-2.18	-1.08	21	47551141
0.27	-1.06	0.27	26	50876275
0.41	0.49	0.41	2	50876275
0.6	-0.99	0.6	40	54799525
-0.26	-2.19	-0.26	25	48586848
0.63	-0.45	0.63	15	49748725
1.21	1.13	1.21	31	44503856
-0.51	-0.92	-0.51	18	45673011
0.07	-2.6	0.07	35	50841781
1.78	-0.23	1.78	6	41860748
0.73	0.88	0.73	38	43197020
-0.91	-0.44	-0.91	57	28856051
-1.46	-2.08	-1.46	45	28856051
-2.63	-3.28	-2.63	19	28856051
-0.07	-1.92	-0.07	58	41938382
-0.22	-0.96	-0.22	42	43927285
0.39	-0.77	0.39	15	43927285
0.44	-1.78	0.44	25	61558411
1.82	0.0	1.82	0	61558411
-0.75	-2.82	-0.75	34	38744422
-0.23	-2.08	-0.23	51	24597427
1.23	0.31	1.23	40	61611377
0.71	-0.32	0.71	2	61611377
-0.99	-0.83	-0.99	46	48888571
-0.82	-1.33	-0.82	21	48888571
0.56	-1.71	0.56	37	45370535
2.24	0.18	2.24	55	43561334
0.1	-2.07	0.1	31	43561334
0.88	0.0	0.88	15	51233852
-0.49	-0.88	-0.49	12	31246769
-1.06	-2.79	-1.06	41	32837156
1.27	0.52	1.27	0	65825051
0.42	-0.53	0.42	52	25115832
-0.44	-1.39	-0.44	24	25115832
0.27	-0.96	0.27	17	37185068
0.83	-0.72	0.83	57	41155991
-0.02	-1.99	-0.02	3	32040694
0.99	0.2	0.99	44	49659279
-0.79	-2.88	-0.79	8	34299600
0.0	-1.0	0.0	54	51545634
2.54	0.22	2.54	32	51545634
-0.83	-0.75	-0.83	21	43673641
-3.81	-3.25	-3.81	0	43673641
0.59	-0.55	0.59	50	47684706
-0.56	-2.39	-0.56	15	35526162
-1.04	-2.72	-1.04	15	35526162
0.14	0.09	0.14	43	45760174
-1.06	-0.59	-1.06	28	33562248
1.63	-0.33	1.63	21	32788580
1.83	1.33	1.83	6	32788580
-1.05	-1.9	-1.05	46	48116646
-1.18	-1.97	-1.18	46	48116646
-1.91	-3.66	-1.91	36	22425522
-0.38	-1.3	-0.38	58	40494449
-0.67	-1.48	-0.67	20	40494449
-0.52	-1.16	-0.52	20	40494449
-1.16	-0.78	-1.16	48	36254157
1.08	-1.39	1.08	38	58463896
-1.44	-2.55	-1.44	9	47602086
0.39	-1.85	0.39	41	51113919
1.1	0.44	1.1	46	38859082
0.03	-2.17	0.03	5	79221519
0.11	-1.3	0.11	42	96390914
0.18	0.03	0.18	27	145887640
-0.7	-1.35	-0.7	20	51721763
2.07	-0.09	2.07	3	123917267
-0.49	-2.1	-0.49	33	55429868
-0.76	-1.75	-0.76	51	55429868
3.33	-0.18	3.33	5	101073932
-0.49	-1.78	-0.49	45	111514161
1.11	-1.41	1.11	24	156222029
-0.18	-1.16	-0.18	21	95021856
0.81	0.08	0.81	5	139702463
-0.29	-0.35	-0.29	17	103702783
-0.07	-0.72	-0.07	23	146716350
2.25	2.48	2.25	10	87731101
-0.49	-0.87	-0.49	48	104768313
-0.28	-0.09	-0.28	14	104768313
-0.89	-2.14	-0.89	36	113843376
-0.78	-0.59	-0.78	24	81558785
1.21	0.45	1.21	21	96676721
0.48	-1.31	0.48	37	247009829
0.96	0.25	0.96	2	247009829
-1.3	-2.16	-1.3	27	85227930
0.49	-1.22	0.49	5	211052702
0.38	-1.17	0.38	36	114309218
-0.27	-1.87	-0.27	30	114309218
-1.01	-1.2	-1.01	14	176304163
-0.9	-1.82	-0.9	50	105347056
-1.52	-2.25	-1.52	16	105347056
[truncated: 1,687 more rows]
