# Supplementary material for: Influence of non-directional errors in anthropometric measurements and age estimation on anthropometric prevalence indicators
Source: PLoS One. 2024 Sep 4;19(9):e0304131. doi: 10.1371/journal.pone.0304131 (PMC11373794; doi:10.1371/journal.pone.0304131)
Supplement: S1 Dataset — Included are the child’s age in months (variable name ‘age’), z-score values for height-for-age (‘haz’), weight-for-height (‘whz’), weight-for-age (‘waz’) and survey weights (‘wt’). (ZIP) [file pone.0304131.s001.zip › S1_Dataset/anthro_data_5.csv]

haz	waz	whz	age	wt
-1.38	-0.71	0.19	46	57.346955
-2.69	-1.76	-0.6	16	27.993322
-1.57	-0.95	-0.17	30	37.31906
1.15	0.28	-0.66	3	35.00992
-2.91	-1.97	-0.63	25	33.961439
-1.76	-1.31	-0.35	53	22.557957
-4.350000000000001	-1.7	0.72	23	40.834387
-0.62	0.67	1.77	2	30.716218
-2.62	-1.22	0.49	46	25.200587
-2.97	-1.83	-0.48	17	30.152162
-3.5	-1.66	0.6900000000000001	50	33.046693
-0.59	-0.48	-0.22	10	13.535476
-2.89	-2.62	-1.21	55	29.11193
-1.25	-1.09	-0.66	32	32.008429
-2.66	-0.79	1.2	47	22.225949
-3.61	-1.38	0.53	17	42.925747
-0.85	0.52	1.4	38	42.806944
-1.51	-1.22	-0.58	39	43.198621
-1.92	-1.45	-0.76	14	34.878391
-2.41	-1.91	-0.93	13	15.610548
-1.25	-0.86	0.01	4	29.729253
-2.26	-0.62	0.58	16	41.755347
1.12	-0.32	-1.13	12	29.11193
-0.51	-0.26	0.0	23	24.668984
-1.2	-0.92	-0.52	16	11.831962
-1.25	-0.8	-0.3	13	35.895106
-2.45	-1.49	-0.44	20	36.801184
-3.0	-2.37	-0.98	40	36.105426
-0.65	-0.23	0.35	4	38.038006
-2.86	-1.54	0.09	30	26.711223
-3.37	-1.65	0.36	31	33.847436
-1.74	-1.14	-0.11	54	28.843701
-3.35	-2.27	-0.67	23	34.859397
-0.23	-0.17	-0.12	15	20.240519
4.93	1.06	-1.43	11	37.329287
-1.95	-1.8	-1.06	25	34.859397
-0.11	0.63	0.99	6	14.71898
0.37	-0.08	-0.41	42	45.635311
-2.17	-1.0	-0.01	17	35.44203
-1.04	-0.39	0.1	13	43.684889
-1.52	-0.89	-0.09	34	31.477231
0.76	-0.5	-1.25	5	86.017428
-0.94	-0.54	0.02	59	33.847436
-2.41	-2.26	-1.56	19	40.834387
-0.38	-0.28	-0.16	26	23.030221
-1.0	-1.89	-1.91	24	14.752855
-1.43	-0.27	0.66	10	25.69501
-2.0	-1.78	-0.89	50	43.198621
0.22	-1.14	-1.9	26	34.90411
-2.05	-1.61	-0.53	51	22.943972
-1.0	-0.8	-0.13	5	19.001289
-2.52	-2.88	-0.76	2	29.729253
-2.74	-0.5700000000000001	1.34	30	23.030221
-4.74	-4.1	-2.47	27	25.707654
-3.1	-2.13	-0.33	50	33.878199
-1.96	-0.99	0.32	50	29.345964
-2.55	-1.63	0.24	5	12.096213
-3.12	-3.15	-2.31	17	28.696141
1.49	1.62	0.75	0	67.593577
-3.19	-2.68	-1.41	16	18.600254
-2.12	-1.99	-1.04	51	26.501914
1.19	2.65	2.37	2	36.663452
-2.69	-1.74	-0.19	36	33.627205
-2.03	-1.56	-0.46	53	36.105426
-1.02	-1.19	-0.93	11	34.002292
-2.34	-1.67	-0.75	17	15.283351
-1.15	-1.59	-1.34	45	34.859397
-2.48	-0.99	0.86	57	37.69353
-2.09	-0.43	2.14	1	34.878391
-2.04	-1.3	-0.23	10	26.352234
-1.62	-1.05	-0.35	12	11.032523
-0.7000000000000001	0.33	1.16	48	12.096213
1.34	0.75	-0.26	59	12.096213
-1.14	-0.5700000000000001	-0.07	17	40.834387
-1.58	-0.95	0.0	47	86.017428
-1.77	-0.81	0.4	48	27.172859
2.17	0.96	0.09	11	38.847015
-2.29	-2.14	-0.95	7	15.610548
-3.13	-2.02	-0.49	13	35.00992
-0.8200000000000001	-0.81	-0.51	42	27.960121
-1.22	-0.63	0.09	40	33.050472
-1.46	-0.31	0.6	23	23.066435
-3.34	-2.26	-0.43	47	22.943972
-1.96	0.5	2.86	3	35.00992
-2.33	-1.94	-0.92	24	40.601313
-2.23	-1.93	-0.9	39	14.71898
-1.1	-0.81	-0.21	48	82.942418
-0.36	-0.35	-0.3	25	17.446986
-2.81	-1.13	0.8	46	26.711223
-3.08	-2.18	-0.5700000000000001	46	22.225949
-0.8300000000000001	-0.43	0.08	40	21.287336
-0.01	-0.8	-0.99	8	19.330305
-3.68	-3.44	-2.34	19	27.172859
1.76	0.51	-0.75	42	20.240519
-2.77	-0.15	2.1	40	38.491684
-1.84	-0.63	0.65	43	19.380565
-3.4	-2.05	-0.02	49	57.346955
-1.37	-1.7	-1.47	14	35.895106
-4.1	-2.58	-0.6900000000000001	17	30.155211
-3.43	-2.02	0.13	40	15.293354
-1.0	0.37	1.08	13	34.859397
-2.06	-1.41	-0.33	38	51.201758
-2.61	-1.98	-0.94	16	60.955597
-2.24	-0.9	0.53	39	27.743746
-0.96	-0.84	-0.48	36	20.240519
0.96	1.26	0.9	0	15.293354
-1.76	-1.93	-1.4	25	24.926615
-3.0	-2.81	-1.75	18	36.746081
-1.58	-1.19	-0.33	55	25.248358
-3.81	-2.61	-0.61	33	27.060035
-1.46	-0.35	1.37	2	51.511483
-2.5	-1.88	-0.5700000000000001	37	36.220579
-4.46	-2.86	-0.47	15	67.593577
-2.75	-1.88	-0.58	23	33.847436
-2.27	-1.31	-0.07	32	41.477986
-3.18	-1.99	-0.09	53	33.961439
-1.83	-1.2	-0.25	37	38.038006
-3.4	-2.26	-0.85	18	51.249308
-1.72	-1.65	-0.93	51	13.676249
-3.8	-1.93	-0.02	16	66.797182
-1.78	-1.27	-0.27	54	28.843701
-3.53	-2.18	-0.42	27	38.259743
-0.68	-0.67	-0.18	1	51.511483
-2.3	1.2	3.47	35	36.820778
-0.26	0.51	1.27	0	35.00992
-1.76	-1.1	-0.13	9	25.69501
-0.26	-0.19	-0.03	43	33.847436
-2.66	-1.97	-0.55	41	86.017428
-2.7	-1.38	1.37	3	25.707654
-3.76	-2.54	-0.45	43	30.716218
-1.54	-0.68	0.22	36	9.341473
-2.65	-1.88	-0.43	40	13.535476
-2.02	-0.67	0.49	22	19.380565
-1.27	-1.46	-1.19	30	41.755347
-2.97	-1.16	0.41	15	29.11193
-4.09	-3.17	-1.06	53	41.575934
-0.19	-0.27	-0.21	44	22.943972
1.13	0.49	0.01	13	31.76707
-1.88	-0.75	0.64	52	27.941077
-5.12	-3.11	-0.19	16	27.017507
-3.33	-2.35	0.19	6	24.135684
-2.24	-1.99	-0.97	37	49.105175
2.05	0.38	-0.84	6	35.895106
-3.75	-3.09	-1.03	43	23.625628
-3.35	-1.88	0.05	28	34.896674
0.47	0.03	-0.42	28	21.389749
-3.08	-1.91	-0.02	52	18.600254
-1.17	-1.02	-0.45	57	41.755347
-4.29	-2.38	-0.21	25	67.593577
-2.14	-0.27	1.36	8	41.755347
-3.67	-1.85	0.61	42	29.11193
-2.52	-2.01	-0.55	8	28.843701
-4.37	-2.26	0.64	47	15.551361
-2.82	-2.42	-0.94	8	92.967194
-2.33	-1.52	-0.13	54	31.345126
-2.48	-1.2	0.35	44	82.942418
-2.64	-1.01	0.36	15	27.060035
-2.22	-0.76	1.33	4	34.896674
-2.36	-1.34	-0.05	32	23.810076
-0.63	-1.5	-1.53	4	28.104429
-1.2	-1.79	-1.22	4	86.017428
-2.33	-1.63	-0.58	12	96.095154
-1.92	-2.24	-1.6	51	11.032523
-4.37	-3.89	-1.68	37	37.329287
-0.42	-0.97	-0.89	4	31.275173
-2.66	-1.84	-0.62	25	29.11193
-1.42	-0.91	-0.07	50	26.281251
-4.17	-1.35	3.66	2	28.644832
-2.24	-1.56	-0.36	41	34.859397
-2.37	-0.04	2.87	1	34.002292
-2.67	-2.64	-1.88	15	30.152162
-2.43	-1.73	-0.55	40	21.389749
-2.67	-1.72	-0.23	29	34.11122
-2.4	-1.81	-0.54	47	17.446986
-2.24	-1.36	-0.09	41	29.729253
-1.04	-1.39	-1.17	51	34.896674
0.5700000000000001	-0.89	-1.5	15	30.101885
-2.91	-1.67	0.02	42	45.052676
-1.61	-1.01	-0.2	10	60.955597
-3.25	-2.13	-0.24	32	26.501914
-0.84	-1.9	-2.1	0	92.967194
-2.56	-2.34	-1.15	29	13.676249
-2.54	-1.81	-0.41	47	28.644832
-3.52	-2.51	-0.94	18	26.281251
-2.4	-1.46	-0.27	23	58.915426
-2.33	-1.97	-0.86	54	18.148057
-3.01	-1.5	0.09	25	19.380565
-0.73	-1.21	-1.0	7	27.743746
-2.56	-2.09	-0.92	25	29.345964
0.64	-0.1	-0.79	52	32.008429
-4.13	-2.62	-0.17	43	49.105175
-1.38	-0.49	0.5	7	90.665266
-1.95	-1.4	-0.5	37	34.002292
-2.08	-1.92	-1.17	39	38.259743
-3.56	-2.05	-0.21	27	24.135684
-2.54	-2.96	-1.13	3	51.201758
-1.07	-0.59	-0.06	29	25.707654
0.6	0.22	-0.5	1	25.707654
-0.8	-0.07	0.52	35	34.002292
-1.95	-0.53	0.65	23	25.69501
-4.39	-4.22	-1.14	6	38.81008
-0.05	-0.23	-0.37	57	97.8873
0.03	0.31	0.46	36	29.276665
-0.99	-0.52	0.0	24	24.926615
-1.8	-0.71	0.4	33	23.030221
-3.12	-3.23	-1.71	9	22.943972
-1.9	-0.75	1.39	2	27.743746
-0.22	-0.54	-0.59	46	25.248358
-0.76	-1.25	-1.17	51	14.71898
0.23	-0.47	-0.8	12	36.820778
-4.21	-3.7	-2.04	32	42.806944
0.45	0.45	0.18	27	37.329287
-2.63	-1.28	-0.04	15	38.81008
-1.09	-2.3	-2.46	39	31.477231
0.24	-0.64	-0.96	9	31.0481
-0.6	-0.45	-0.15	40	31.345126
-4.09	-3.36	-1.41	39	49.105175
-2.5	-1.52	-0.04	9	46.71044
-1.44	-1.71	-1.24	50	29.276665
-1.66	-1.13	-0.3	35	38.038006
-0.37	-0.71	-0.73	45	30.152162
-1.89	-1.54	-0.41	7	57.346955
0.72	-0.11	-0.77	36	29.11193
-2.61	-1.98	-0.6	48	40.834387
-1.59	-1.49	-0.7000000000000001	8	14.71898
-1.68	-1.24	-0.6	19	52.77451
-3.01	-1.37	0.15	19	30.139312
0.21	1.0	1.18	21	30.152162
0.13	-0.08	-0.21	43	21.41769
0.99	0.38	-0.33	48	25.248358
-2.76	-3.26	-2.55	20	31.345126
-0.09	0.1	0.23	35	27.060035
-0.51	0.1	0.48	25	36.801184
-1.88	-1.73	-0.91	46	13.676249
-1.54	-1.22	-0.56	26	44.087722
-2.14	-0.32	1.25	36	36.105426
-1.1	-1.75	-1.7	55	52.77451
0.01	-0.18	-0.31	25	25.248358
0.43	-0.43	-1.04	48	27.060035
-2.7	-1.23	0.49	32	22.557957
-0.29	0.25	0.91	0	33.847436
-0.26	-0.72	-0.84	15	37.69353
-0.07	-0.09	-0.11	36	34.90411
-1.28	-0.54	0.08	18	32.008429
-0.8200000000000001	-0.54	-0.1	43	17.015391
-2.34	-1.41	-0.17	36	26.401258
-1.66	-1.37	-0.75	12	34.90411
-3.22	-1.53	0.62	47	51.511483
-2.67	-1.59	-0.28	12	51.094601
-2.17	-1.56	-0.41	44	29.276665
-1.72	-1.14	-0.38	21	27.060035
-0.85	-0.88	-0.65	35	9.341473
-0.8300000000000001	-0.68	-0.37	20	26.501914
-4.03	-1.36	0.93	16	38.491684
-1.37	-1.27	-0.71	41	55.354788
-1.14	-1.58	-1.27	9	27.960121
-1.19	-0.78	-0.09	48	35.895106
-0.63	-0.13	0.23	24	38.259743
-1.76	-0.39	0.5700000000000001	18	26.501914
-1.41	-1.37	-0.8	48	35.955514
0.86	0.63	0.37	17	43.684889
0.27	0.02	-0.23	36	39.854757
0.3	-2.51	-3.62	14	26.281251
-0.95	-1.67	-1.44	6	33.847436
-3.3	-1.89	0.18	39	24.135684
0.44	0.52	0.41	43	31.275173
-2.89	-1.91	-0.26	33	46.71044
1.33	0.04	-0.72	10	67.593577
-0.8	-1.47	-1.53	59	34.859397
-0.21	0.15	0.34	23	33.046693
-2.14	-2.19	-1.47	26	27.743746
-0.79	-0.36	0.12	38	23.030221
-2.71	-1.3	0.27	26	28.104429
-0.35	0.65	1.21	33	32.864995
-0.11	-1.39	-1.86	16	24.668984
0.38	-0.22	-0.65	39	14.752855
-1.21	-1.27	-0.81	52	35.895106
0.79	-0.27	-1.0	20	30.152162
-2.46	-1.0	0.72	48	31.76707
-3.53	-1.8	0.07	26	34.896674
0.34	-0.65	-1.29	3	55.354788
-2.69	-1.08	0.43	24	36.801184
0.1	-0.44	-0.73	3	38.452973
-1.04	-0.4	0.29	40	17.446986
-2.61	-1.24	0.53	52	40.601313
-0.25	-0.6	-0.74	26	23.232194
-3.05	-0.72	1.07	14	70.349478
-2.51	-2.07	-1.0	37	23.030221
-1.21	-0.77	-0.31	15	33.046693
-1.22	-0.51	0.65	3	51.249308
-1.02	-1.5	-1.34	21	34.859397
-2.59	-1.28	0.32	43	28.644832
-0.87	-0.33	0.25	43	36.864002
-3.36	-2.58	-1.02	13	51.201758
-2.44	-1.53	-0.24	38	13.535476
-5.02	-3.58	-1.2	31	13.948665
-1.46	-1.03	-0.22	48	82.942418
0.29	0.24	0.09	50	11.831962
-0.06	1.2	1.67	18	90.665266
-1.7	-1.57	-1.05	17	69.315279
-1.3	-1.04	-0.36	50	34.971515
-2.14	-1.04	0.26	37	40.834387
2.59	1.39	-0.21	44	51.201758
-0.71	-1.2	-1.16	11	33.050472
-3.37	-2.69	-1.34	14	42.925747
-1.92	-1.97	-1.26	58	38.038006
-4.43	-3.84	-2.33	18	31.275173
-0.23	0.22	0.49	9	42.806944
-0.7000000000000001	-1.27	-1.34	14	31.477231
-0.18	-1.65	-2.08	9	23.625628
-3.53	-1.87	-0.04	22	43.684889
0.65	0.81	0.47	2	43.198621
-1.22	-1.19	-0.7000000000000001	45	63.477663
-1.47	-0.58	0.13	18	57.782913
-0.18	0.16	0.38	58	26.352234
-2.21	-3.08	-2.55	39	82.942418
1.72	0.75	-0.18	27	33.847436
-1.47	-1.32	-0.63	52	25.859073
-1.76	-0.65	0.22	18	21.287336
-2.81	-1.91	-0.79	19	13.676249
-1.46	-0.8	0.08	43	33.046693
-1.33	-1.8	-1.62	13	22.327778
-1.67	-1.18	-0.4	26	13.535476
0.17	0.05	0.0	19	15.610548
1.15	0.15	-0.72	4	27.743746
0.92	0.8200000000000001	0.49	35	70.349478
0.77	1.17	0.97	27	28.404196
-1.04	-1.9	-1.95	58	35.897134
-0.8300000000000001	-0.85	-0.63	33	42.806944
0.67	0.22	-0.39	58	34.898042
1.17	0.5	-0.03	9	19.380565
0.09	0.0	-0.05	42	23.030221
-1.24	-1.19	-0.63	52	44.087722
-0.35	-0.37	-0.25	10	58.915426
-2.29	-1.6	-0.68	16	31.0481
0.06	0.04	0.03	38	43.198621
0.43	-1.37	-2.38	38	92.967194
-2.44	-2.86	-2.27	17	29.276665
-0.86	-1.48	-1.22	6	21.389749
-0.06	-0.27	-0.38	37	35.00992
-0.99	-1.4	-1.31	14	25.248358
0.58	-0.68	-1.65	53	35.955514
-1.79	-0.09	1.27	34	46.71044
1.71	0.35	-0.52	11	34.11122
-1.75	-1.59	-0.88	45	43.684889
0.24	-0.86	-1.51	3	51.249308
-0.49	-0.5700000000000001	-0.5	25	69.315279
-2.3	-1.82	-0.93	14	26.352234
-1.96	-0.12	1.18	22	51.201758
-2.44	-2.0	-0.22	5	23.232194
-0.04	-0.9	-1.31	37	39.854757
1.43	1.55	1.04	26	28.365155
0.77	-2.07	-3.29	15	43.684889
-2.41	-2.47	-1.7	35	36.820778
-1.89	-2.29	-1.68	10	49.105175
-0.87	-1.7	-1.88	58	23.030221
-2.77	-2.95	-2.11	40	30.152162
0.66	-1.01	-1.81	10	35.895106
-2.79	-1.76	-0.41	12	30.101885
-4.37	-3.05	-1.16	20	15.283351
-0.11	0.03	0.03	30	34.896674
-2.31	-2.36	-1.44	43	21.41769
1.34	0.6	-0.24	41	90.665266
-0.52	-0.53	-0.43	28	29.345964
-1.8	-1.59	-0.92	36	18.148057
-1.73	-0.42	0.74	9	26.281251
-1.52	-1.36	-0.74	30	67.593577
-0.24	-0.11	0.03	16	57.346955
-0.27	-1.05	-1.19	9	25.859073
-2.75	-2.41	-1.09	48	13.535476
-3.99	-3.15	0.32	4	41.477986
-3.57	-2.74	-0.95	39	34.878391
0.14	-0.84	-1.37	38	41.575934
2.09	-0.34	-2.09	29	29.729253
-1.63	-1.04	-0.09	47	57.782913
-0.61	-1.14	-1.22	28	32.864995
-1.42	-0.33	0.85	53	22.557957
-1.88	-1.14	-0.11	39	67.593577
-1.21	-0.96	-0.42	10	19.001289
-2.46	-1.94	-0.75	48	27.017507
-2.79	-2.47	-1.54	15	38.348783
-0.09	-0.06	-0.05	36	28.551759
0.16	-0.2	-0.46	51	31.345126
-1.25	-0.62	0.07	36	86.017428
-1.41	-1.2	-0.49	55	34.859397
-2.41	-0.98	0.47	26	19.380565
-1.59	-2.16	-1.39	5	37.31906
0.93	0.98	0.72	18	27.172859
1.3	0.77	0.05	32	22.557957
-2.5	-1.07	0.31	23	14.752855
-3.61	-2.71	-0.8200000000000001	52	43.198621
-1.38	-1.47	-0.79	7	25.177522
-2.89	-2.11	-0.52	48	83.923782
-2.27	-1.94	-1.15	17	17.279591
-0.48	-0.14	0.16	39	15.509302
-0.46	-1.01	-1.18	28	35.897134
2.03	0.43	-1.05	39	51.094601
-2.44	-2.32	-1.42	22	60.955597
-1.24	-0.8300000000000001	-0.26	32	22.943972
1.25	0.07	-1.13	54	34.014254
-1.45	0.0	1.09	30	9.341473
-1.23	-1.22	-0.55	5	29.345964
0.5700000000000001	-0.5700000000000001	-1.34	41	36.105426
-2.89	-1.55	0.09	29	33.847436
0.3	-0.21	-0.58	47	29.345964
-2.47	-1.87	-0.71	32	9.341473
-0.6	-0.93	-0.85	49	24.135684
-3.52	-3.51	-1.88	35	34.002292
-1.46	-0.55	0.92	3	28.365155
0.02	-0.5	-0.76	48	49.105175
-3.39	-0.19	1.95	20	60.955597
0.95	0.29	-0.45	51	51.511483
-1.3	-0.43	0.28	20	23.066435
1.01	0.32	-0.45	48	43.684889
-1.38	-0.6	0.19	32	12.096213
-1.93	-0.8300000000000001	0.37	39	34.898042
-2.22	-2.08	-1.06	54	70.349478
-4.22	-4.31	-2.62	9	66.797182
-2.31	-1.42	-0.2	38	27.941077
-2.59	-2.37	-1.39	40	106.486
0.91	-0.38	-1.32	40	34.90411
-3.09	-1.88	-0.15	28	25.859073
-4.02	-2.51	-0.08	52	9.527843
-4.11	-3.18	-1.05	52	33.627205
-3.95	-1.79	0.46	28	14.752855
-3.89	-4.5	-3.66	12	38.81008
0.65	-0.51	-1.44	2	13.535476
-1.93	-1.1	-0.02	36	55.354788
-3.79	-1.89	0.18	24	21.389749
-0.39	0.5	1.09	3	38.81008
-1.85	-1.87	-1.16	53	37.69353
-1.37	-0.95	-0.16	52	43.684889
-1.24	-0.49	0.23	26	36.801184
-0.52	-0.02	0.4	41	36.663452
-2.77	-1.55	-0.04	28	51.511483
-0.74	-0.7000000000000001	-0.43	59	14.752855
-1.79	-0.93	0.13	41	57.782913
-1.26	0.59	1.74	8	35.895106
-2.06	-1.96	-1.25	39	35.44203
1.04	0.33	-0.38	39	106.486
-0.53	0.0	0.36	26	23.066435
-0.02	0.41	0.6	9	15.551361
0.86	0.66	0.19	4	30.139312
-0.8	0.09	0.9	59	9.527843
-3.34	-1.25	1.05	42	20.240519
-2.82	-1.9	-0.33	50	52.77451
-2.45	0.12	1.84	11	36.820778
-2.35	-1.95	-0.9	25	15.293354
-1.05	-1.01	-0.55	50	26.352234
-1.08	-0.6	0.1	54	31.477231
1.46	-0.13	-1.4	26	28.696141
-0.5700000000000001	-0.47	-0.26	21	27.017507
-3.25	-0.5	1.49	14	25.248358
-2.42	-1.46	-0.22	26	57.346955
-1.99	-2.1	-1.29	59	31.275173
-3.97	-3.28	-1.53	12	14.752855
-1.77	-2.55	-2.19	37	23.030221
-2.65	-1.62	-0.07	38	51.094601
0.0	-0.51	-0.8200000000000001	54	31.0481
-1.96	-1.56	-0.64	26	36.105426
-2.41	-0.89	0.38	21	28.644832
-0.78	-0.17	0.45	58	57.346955
-1.93	-1.87	-1.06	47	15.293354
-1.84	-2.44	-1.73	6	34.971515
-1.88	-2.7	-2.46	28	34.014254
-1.45	-0.8	0.05	42	23.690035
-3.43	-2.32	-0.73	26	51.511483
-1.24	-1.89	-1.76	25	86.36395
-2.19	-1.23	0.14	50	35.955514
0.43	-0.27	-0.81	29	27.172859
-2.4	-1.68	-0.51	39	21.41769
-1.16	-0.72	-0.16	31	27.743746
-0.26	-0.68	-0.63	7	25.248358
-0.7000000000000001	-0.6	-0.25	49	51.201758
-0.94	-1.16	-1.01	33	57.346955
-0.11	-0.81	-1.04	11	26.281251
-1.31	-1.13	-0.6	35	41.755347
-1.2	-0.87	-0.33	36	25.69501
-3.55	-2.36	-0.24	10	13.676249
-3.25	-1.71	-0.11	19	26.281251
-1.52	-1.52	-0.87	54	20.003747
-1.2	-0.81	-0.24	37	30.716218
-1.54	-1.26	-0.48	49	36.820778
-0.39	-0.87	-0.87	9	37.69353
-0.41	-0.38	-0.23	23	9.341473
-0.88	-0.58	-0.18	36	82.942418
-0.05	-0.36	-0.58	58	15.551361
-1.0	-0.94	-0.5	50	41.477986
-1.32	-1.08	-0.5	39	22.331675
-0.86	-1.07	-0.8300000000000001	56	23.030221
-0.31	-0.62	-0.66	12	28.736654
0.41	-0.3	-0.85	50	35.44203
-1.18	-1.06	-0.67	31	17.015391
-1.32	-0.8200000000000001	-0.15	38	30.152162
-1.48	-1.26	-0.68	11	35.897134
-0.4	-0.27	-0.16	29	19.330305
-2.23	-1.35	0.26	6	57.346955
-0.85	-0.19	0.33	28	25.69501
-1.98	-1.24	-0.33	12	40.204022
-0.54	-0.77	-0.68	43	24.135684
-0.42	-2.22	-2.69	8	24.135684
-0.27	-1.27	-1.58	17	19.380565
-3.16	-2.61	-0.95	41	41.477986
-2.99	-2.79	-1.12	8	13.676249
-3.04	-2.28	-0.62	49	49.105175
-2.4	-2.3	-1.26	37	20.240519
-2.17	-1.15	0.25	50	36.663452
-1.97	-2.08	-1.4	11	49.105175
-2.07	-1.67	-0.67	40	35.897134
2.96	1.1	-0.48	17	18.600254
-2.45	-2.29	-1.48	18	31.275173
-3.46	-2.25	-0.32	39	25.248358
-2.31	-1.04	0.18	22	22.327778
0.06	-1.19	-1.64	19	14.752855
-0.49	-0.61	-0.52	18	34.90411
-3.09	-2.4	-0.73	38	11.831962
-3.12	-2.19	-0.58	35	36.801184
-3.49	-2.7	-1.34	16	15.610548
0.13	0.04	-0.04	2	28.104429
-1.4	-0.73	0.2	57	68.507772
-1.65	-1.31	-0.46	51	58.915426
-1.22	-1.39	-1.04	24	21.473751
-1.34	-0.71	0.16	47	42.925747
-1.4	-2.18	-1.97	24	34.90411
-0.97	-1.2	-0.94	54	67.593577
-2.18	-1.84	-0.99	23	15.551361
-0.73	-1.73	-1.94	13	86.017428
-2.4	-2.48	-1.52	48	29.11193
2.02	1.41	0.62	18	28.104429
-0.55	-0.52	-0.03	1	27.743746
-1.37	-1.06	-0.32	52	70.349478
-2.46	-1.23	0.39	50	29.276665
-3.01	-2.27	0.32	4	51.094601
-3.2	-3.05	-1.84	14	42.925747
-2.45	-1.87	-0.59	53	53.944223
-1.49	-0.74	0.08	27	25.177522
-2.49	-2.14	-1.03	48	35.00992
-1.81	-1.42	-0.67	35	38.81008
0.22	-0.36	-0.6	5	36.105426
-3.77	-2.39	-0.15	52	28.96001
0.0	-1.28	-1.94	36	51.249308
1.48	-0.12	-1.39	37	15.551361
-2.44	-2.7	-1.87	10	36.801184
-3.22	-1.53	0.37	27	27.941077
-3.16	-1.27	0.45	14	41.575934
-3.34	-1.22	0.67	14	15.610548
-4.18	-4.12	-0.94	4	25.177522
-3.14	-1.96	-0.07	39	44.087722
-2.48	-2.72	-1.75	59	13.676249
-1.69	-0.99	0.06	50	23.625628
-1.89	-2.01	-1.41	26	14.71898
-0.73	-0.45	0.01	49	40.204022
-2.53	-1.55	-0.2	29	33.878199
-3.69	-1.55	1.0	46	13.676249
-0.81	0.46	1.19	9	33.627205
-0.36	-0.86	-0.9	20	37.31906
-2.21	-1.54	-0.34	46	22.943972
-3.87	-2.87	-0.77	57	90.665266
-1.27	0.24	1.23	26	31.275173
-0.97	-1.8	-1.87	59	29.276665
-0.41	-0.45	-0.29	50	37.329287
0.81	0.67	0.23	23	28.551759
-3.75	-2.07	-0.25	23	25.200587
-2.82	-2.04	-0.97	17	17.015391
-1.34	-1.36	-0.93	11	40.834387
-2.13	-1.27	-0.15	28	29.276665
-1.98	-1.01	0.38	6	44.087722
-0.18	-0.88	-1.22	55	26.501914
-1.67	0.36	1.54	12	29.11193
-1.75	-1.43	-0.55	49	25.69501
-1.42	-1.52	-1.09	23	32.864995
-2.27	-2.74	-2.23	17	18.600254
-0.16	-0.22	-0.21	17	34.859397
-1.8	-1.21	-0.27	38	35.897134
-3.05	-1.66	0.13	36	60.955597
-1.68	-0.8	0.05	21	40.204022
-1.29	-0.68	0.0	26	34.11122
2.68	0.05	-2.37	44	30.101885
-1.03	-1.01	-0.67	24	33.627205
-0.84	-0.66	-0.24	57	29.729253
3.78	2.03	-0.37	48	42.806944
-2.11	0.43	2.26	37	36.864002
-2.22	-1.01	0.37	37	22.327778
0.25	-0.68	-1.24	26	30.101885
-2.83	-1.94	-0.5700000000000001	24	47.914866
-2.63	-2.08	-0.99	13	22.943972
-2.61	-1.97	-0.94	22	20.240519
-2.69	-2.79	-0.45	2	38.847015
-0.8300000000000001	-1.17	-1.09	59	28.843701
-2.77	-1.97	-0.51	28	38.259743
-1.42	-1.3	-0.24	0	29.276665
-2.34	-2.05	-0.94	32	26.711223
-1.09	-0.26	0.44	24	18.148057
-1.29	-0.86	-0.08	59	38.81008
1.7	-0.68	-2.51	42	66.797182
-1.52	-1.6	-0.84	6	15.551361
-1.27	-0.56	0.15	26	38.452973
-1.97	-1.92	-1.24	41	57.346955
-3.1	-1.75	0.06	37	32.008429
-2.77	-2.32	-0.92	36	20.003747
-2.43	-2.58	-1.81	21	49.808837
-2.0	-1.82	-1.06	41	26.711223
-1.8	-1.0	0.0	36	34.90411
-2.81	-3.12	-2.0	39	21.41769
-4.27	-3.77	-1.94	25	17.279591
4.31	2.72	0.7000000000000001	30	20.003747
-1.19	0.24	1.22	29	15.509302
0.42	0.23	-0.11	27	25.200587
-0.87	-0.14	0.62	4	27.941077
-3.56	-2.04	0.04	35	13.676249
-1.97	0.33	3.04	2	36.801184
-2.07	-2.04	-1.23	25	23.066435
0.43	0.32	0.19	14	33.847436
-2.77	-1.89	-0.41	46	34.859397
-2.71	-1.98	-0.95	16	63.477663
-1.57	0.46	2.21	59	58.915426
-3.01	-1.24	0.79	38	46.71044
-2.35	-1.59	-0.53	23	32.864995
-2.48	-1.27	0.25	36	46.71044
0.16	-0.41	-0.74	43	37.329287
0.25	-0.06	-0.26	13	27.060035
-1.19	0.22	1.13	24	25.177522
-1.77	-1.47	-0.62	49	22.943972
-0.11	-0.29	-0.37	54	26.711223
-1.3	0.47	1.39	17	26.281251
-2.79	-1.67	-0.11	40	25.248358
-4.03	-3.16	-1.54	16	30.155211
-1.74	-1.81	-1.18	25	23.232194
1.72	0.6	-0.28	18	14.752855
0.21	-0.05	-0.38	59	52.77451
-0.21	-0.51	-0.42	7	86.017428
2.14	1.69	0.48	53	30.152162
-1.0	-0.3	0.32	37	34.896674
-0.32	-0.81	-1.0	27	83.923782
1.15	1.41	1.09	6	55.354788
-1.34	-0.92	-0.25	41	38.452973
0.49	-1.21	-1.91	8	15.610548
-1.94	-1.21	0.01	57	69.315279
-0.85	-1.55	-1.63	41	22.331675
-4.5	-4.08	-0.03	3	21.41769
-1.33	-0.72	0.03	39	11.032523
-1.29	-1.59	-1.3	26	58.915426
-3.2	-3.08	-1.61	55	30.155211
-3.75	-2.52	-0.47	36	57.346955
-1.05	0.07	1.0	6	36.801184
0.26	-1.67	-2.68	40	40.834387
1.54	-0.28	-1.28	16	34.11122
-3.97	-3.17	-1.56	26	28.365155
-0.14	-0.68	-0.8300000000000001	12	42.806944
-2.66	-1.57	0.0	39	19.380565
-2.35	-1.62	-0.47	33	22.557957
-1.89	-1.67	-0.8	48	40.601313
-4.23	-3.29	-1.31	23	34.898042
-0.13	-0.49	-0.65	54	38.348783
-2.29	-1.78	-0.59	52	63.477663
-0.6	-1.04	-1.04	24	25.177522
-1.39	-1.46	-1.09	30	28.736654
-1.21	-0.78	-0.19	37	20.240519
-2.28	-2.48	-1.96	18	14.71898
-3.02	-2.94	-1.56	58	33.878199
-0.14	-0.88	-1.2	37	25.859073
-1.17	-1.44	-1.25	15	51.511483
-2.5	-1.66	-0.39	38	69.315279
-0.37	0.12	0.42	37	28.365155
-1.02	-0.43	0.28	58	13.676249
-0.7000000000000001	1.33	2.87	1	51.201758
1.88	1.03	-0.09	42	36.105426
-0.77	-1.29	-1.25	17	36.220579
-1.36	-1.45	-1.02	34	49.205345
-2.38	-1.3	0.12	39	9.341473
-2.2	-0.93	0.63	53	82.942418
-1.05	-1.44	-1.26	37	20.003747
-1.87	-1.37	-0.54	11	35.897134
-1.14	0.21	0.94	15	26.352234
-0.6	-1.21	-1.28	53	25.200587
-0.36	-0.1	0.17	43	40.601313
-0.36	-0.84	-1.01	30	33.847436
-1.69	-2.43	-2.18	25	41.575934
0.36	0.06	-0.2	39	29.729253
-2.12	-1.76	-0.94	12	66.797182
-2.14	-1.7	-0.55	8	27.172859
0.39	-0.27	-0.74	35	27.941077
-1.07	-0.86	0.19	2	22.225949
-0.67	-0.28	0.19	58	25.707654
-1.02	-0.53	0.15	58	23.625628
-0.36	-0.1	0.17	38	38.038006
-1.75	-0.55	0.34	14	70.349478
-2.71	-0.67	0.9	22	25.69501
-2.84	-2.23	-0.74	31	46.71044
-2.6	-1.29	0.03	13	58.915426
-3.21	-2.59	-1.22	22	35.895106
-0.03	-0.34	-0.5	52	92.967194
0.02	0.5	0.64	27	69.315279
-0.64	-0.86	-0.6	8	27.743746
-0.64	-1.59	-1.9	36	49.877173
0.06	-0.52	-0.8200000000000001	47	22.943972
-0.84	-0.09	0.47	35	40.601313
-1.67	-1.54	-0.99	20	13.676249
-1.21	-1.2	-0.6900000000000001	50	37.31906
-1.35	-0.91	-0.3	22	51.249308
0.24	-0.07	-0.29	35	52.77451
0.54	0.84	0.79	6	42.806944
-2.29	-0.29	1.09	13	22.557957
-1.54	-1.78	-0.92	5	35.00992
-2.04	-1.7	-0.28	5	25.200587
-1.45	-0.38	0.54	26	35.00992
-1.63	-1.81	-1.29	50	39.854757
-1.64	-2.18	-1.72	9	34.896674
1.66	0.8300000000000001	-0.23	45	38.491684
-2.66	-0.67	0.91	22	14.71898
-0.5	0.21	0.62	26	49.105175
-1.89	-2.3	-1.71	51	28.551759
-0.73	-1.47	-1.35	7	57.346955
-1.02	-1.56	-1.43	41	66.797182
-4.04	-3.07	-1.28	28	31.0481
0.94	-0.61	-2.36	1	28.843701
1.42	0.62	-0.29	43	34.896674
-3.26	-1.64	0.0	20	32.008429
-2.64	-2.81	-1.75	41	36.105426
-1.8	-0.77	0.08	15	28.365155
-2.09	0.43	2.31	37	51.511483
-0.33	-0.59	-0.65	58	30.155211
-0.48	-1.52	-1.92	36	70.349478
-0.21	-0.15	0.02	7	23.625628
-0.97	-0.45	0.23	59	15.293354
-0.8300000000000001	0.59	1.56	37	27.960121
-1.99	-1.82	-0.98	26	28.843701
-0.19	-0.18	0.11	0	23.030221
-3.18	-2.43	-0.87	38	28.365155
-3.12	-1.92	-0.02	37	38.81008
-0.03	-0.22	-0.18	7	28.736654
-0.86	-0.75	-0.42	37	31.275173
-0.65	-1.68	-2.0	51	21.389749
0.92	-0.81	-1.97	24	30.716218
-1.57	-2.29	-2.01	46	42.925747
-1.06	0.54	1.49	29	33.961439
-0.75	-0.94	-0.73	49	49.808837
0.92	1.91	1.81	4	22.225949
-0.77	-0.56	-0.27	27	63.477663
0.61	-0.84	-1.52	7	9.527843
-0.25	-1.34	-1.93	59	25.859073
-1.57	-0.9	-0.09	10	28.843701
-1.3	-0.51	0.37	45	86.36395
-0.44	-1.33	-1.63	49	15.610548
-1.64	-0.66	0.16	19	33.847436
-3.44	-2.31	-0.44	38	46.71044
-0.78	-0.5	-0.16	24	51.511483
-1.3	-0.97	-0.38	27	21.389749
-1.8	-1.4	-0.31	6	36.220579
-2.86	-2.59	-1.19	37	45.052676
-0.96	-0.85	-0.56	13	32.217702
-0.24	-0.43	-0.44	54	25.248358
-0.81	-2.1	-2.57	36	13.676249
-1.43	-0.52	0.34	34	30.716218
-1.5	-1.13	-0.44	35	57.346955
0.03	-0.78	-1.2	36	13.676249
-0.15	-0.17	-0.03	6	21.287336
-2.21	-0.88	0.49	32	57.346955
-1.07	-1.13	-0.74	52	35.897134
-0.13	-1.68	-2.38	30	30.155211
-1.34	-0.2	0.7000000000000001	28	13.948665
-1.03	-2.24	-2.44	54	35.897134
-1.84	-0.63	0.29	18	31.477231
-2.37	-1.72	-0.34	59	27.060035
-4.21	-3.37	-1.0	48	38.038006
-0.84	-0.87	-0.53	48	12.096213
-0.12	-0.16	-0.2	34	51.094601
-2.17	-0.81	0.5700000000000001	37	38.038006
-1.96	-2.14	-1.51	48	21.389749
-1.66	-0.75	0.14	22	28.96001
-1.87	-1.52	-0.66	26	38.491684
0.34	-0.79	-1.44	42	35.895106
-0.76	-1.02	-0.93	17	53.944223
-1.14	-0.77	-0.08	54	35.955514
-1.04	-0.4	0.25	40	33.878199
-2.22	-2.5	-0.62	2	49.205345
-0.6	-0.86	-0.78	38	12.096213
-1.65	-1.69	-1.02	53	40.834387
1.19	0.5700000000000001	-0.03	6	40.204022
-2.76	-1.9	-0.29	53	34.90411
-1.48	-1.05	-0.34	27	33.847436
-1.59	-0.35	0.52	18	23.066435
-0.98	-0.24	0.3	12	22.943972
-2.85	-1.72	0.01	52	22.943972
-2.79	-0.93	0.98	9	49.205345
-1.6	-1.17	-0.4	38	15.293354
-1.12	-2.28	-1.91	2	46.71044
-3.35	-1.95	0.16	48	13.948665
-1.37	-1.67	-1.3	40	51.201758
-2.46	-2.4	-1.42	59	40.204022
-2.35	-1.7	-0.58	33	15.509302
-2.64	-1.3	0.51	54	26.352234
-2.82	-1.76	-0.17	29	82.942418
0.01	0.01	0.08	7	53.944223
-0.7000000000000001	0.0	0.98	1	49.877173
-3.33	-1.6	0.68	52	12.096213
-0.22	-0.33	-0.34	37	25.859073
-0.97	-1.62	-1.61	17	19.330305
-1.21	-1.03	-0.42	54	67.593577
0.32	-0.28	-0.6900000000000001	47	58.915426
-2.33	-1.67	-0.5700000000000001	35	31.275173
-1.85	-2.33	-1.9	54	35.897134
-4.25	-3.65	-1.65	28	32.864995
-2.69	-1.8	-0.5700000000000001	24	29.276665
-1.0	-0.91	-0.46	50	39.854757
-4.47	-3.51	-1.3	40	51.511483
-0.92	-0.8300000000000001	-0.4	51	12.096213
-2.67	-0.96	0.39	17	63.477663
-1.98	-1.63	-0.64	49	18.600254
-1.21	-0.3	0.54	38	28.696141
-0.5	-0.84	-0.84	39	45.052676
0.46	0.42	0.24	47	35.44203
1.36	0.61	-0.41	54	30.139312
-1.42	-1.29	-0.78	38	38.491684
-1.3	-0.86	-0.36	17	46.71044
1.54	1.45	0.86	42	27.743746
-1.53	-0.37	0.8300000000000001	50	17.015391
-1.48	-0.99	-0.29	24	51.511483
-0.01	-0.52	-0.78	50	24.135684
1.11	1.43	1.2	10	69.315279
-1.64	-0.91	-0.15	20	27.743746
-1.82	-0.3	0.88	23	26.281251
0.89	0.95	0.23	1	83.923782
-2.09	-1.57	-0.64	37	26.401258
-0.8200000000000001	-0.96	-0.7000000000000001	46	45.052676
-0.6	-1.05	-1.03	42	33.050472
3.36	0.93	-0.61	9	57.782913
-1.18	-1.15	-0.64	49	43.684889
-1.17	-2.01	-1.9	10	44.087722
-0.77	-0.55	-0.1	52	25.859073
-3.02	-2.69	-1.43	11	52.77451
-2.62	-2.16	-1.16	23	92.967194
-0.84	-0.63	-0.24	40	34.859397
-0.47	-0.87	-0.92	38	34.002292
-2.02	-0.92	0.0	16	18.600254
-1.92	-1.78	-0.99	47	17.279591
-3.2	-2.27	-0.62	35	15.283351
-1.71	-0.74	0.37	44	26.281251
-4.08	-2.64	-0.06	40	25.200587
-1.62	-1.56	-1.05	32	36.105426
-1.41	-0.46	0.22	15	51.511483
-1.43	-1.02	-0.39	34	32.008429
-2.04	-1.3	-0.16	46	30.152162
-1.03	-0.5	0.22	51	12.096213
-1.7	-0.9	-0.13	13	20.240519
-2.4	-1.72	-0.46	47	34.898042
-2.05	-1.15	-0.03	35	22.943972
-1.15	-0.95	-0.37	48	23.810076
-2.0	-1.05	0.21	47	32.008429
-2.07	-1.56	-0.48	47	31.0481
0.26	0.64	0.73	8	32.217702
-2.91	-2.43	-1.0	28	52.77451
-1.71	-1.24	-0.54	12	86.36395
-0.8300000000000001	-0.39	-0.03	17	36.801184
-1.01	-1.22	-0.92	45	49.808837
-1.32	0.0	0.8300000000000001	12	25.69501
-2.01	-0.8200000000000001	0.41	34	82.942418
-2.2	-2.0	-0.95	54	30.152162
0.1	0.59	0.78	19	32.217702
0.04	0.0	-0.02	48	28.696141
-2.63	-2.77	-1.72	49	27.017507
0.4	0.77	0.8200000000000001	7	31.76707
-0.66	-0.78	-0.64	16	41.575934
-2.44	-1.63	-0.27	44	22.943972
-3.13	-0.96	0.99	27	24.668984
-1.81	-1.01	0.0	29	46.71044
-1.62	-1.33	-0.12	4	24.668984
0.95	0.54	0.11	6	27.017507
-2.65	-1.34	0.3	33	33.847436
0.26	-0.1	-0.25	6	43.684889
-2.41	-1.82	-0.85	14	25.177522
-2.04	-2.15	-1.53	43	22.331675
-0.88	-0.54	-0.02	8	20.003747
-1.45	-0.14	0.73	12	28.104429
0.2	0.44	0.4	32	14.71898
-1.88	-1.48	-0.59	37	38.81008
-1.83	-0.53	0.41	16	21.473751
-2.43	-1.95	-0.6900000000000001	53	9.341473
-0.43	-1.07	-1.16	16	19.752108
-2.8	-0.45	1.44	26	41.575934
-1.03	-0.99	-0.2	3	30.155211
-0.74	0.27	0.78	14	22.327778
0.02	0.6900000000000001	1.04	40	31.477231
-0.38	-1.89	-2.31	2	25.248358
-1.05	-0.67	-0.19	11	49.205345
-0.43	-0.45	-0.32	39	86.017428
-1.93	-2.05	-0.55	1	18.600254
-2.47	0.08	2.26	48	41.575934
-3.02	-4.14	-3.71	11	13.535476
-1.51	-0.4	0.8200000000000001	53	21.41769
-3.81	-1.52	1.23	48	21.287336
-1.41	0.63	1.62	15	37.31906
2.41	-2.23	-4.850000000000001	24	22.225949
-0.92	-0.22	0.53	54	36.746081
-2.77	-1.73	-0.24	31	27.960121
-1.31	-0.92	-0.19	57	28.104429
-3.74	-2.45	-0.14	53	38.348783
0.35	0.67	0.76	0	38.81008
-2.7	-1.71	-0.35	27	33.050472
-1.7	-0.62	0.66	51	38.452973
1.58	0.81	-0.3	52	27.743746
0.05	-0.13	-0.31	24	23.810076
-4.41	-2.71	0.03	51	34.878391
-0.31	0.01	0.55	0	39.854757
-0.51	0.52	1.02	11	33.961439
-0.41	-0.41	-0.34	27	15.283351
-1.12	-1.02	-0.59	40	96.095154
-1.55	-0.88	0.06	45	14.752855
-0.12	0.54	0.86	8	36.105426
-0.91	-1.47	-1.19	6	22.327778
-2.02	-1.14	-0.13	23	36.746081
-2.01	-0.94	0.2	26	57.782913
-3.26	-2.65	-0.9	55	27.743746
-2.56	-0.95	0.51	24	51.201758
-1.27	-0.47	0.46	47	38.452973
-1.83	0.27	1.46	16	13.948665
-3.61	-1.61	0.89	48	40.204022
-1.46	-0.24	1.03	53	22.331675
0.13	-0.11	-0.31	53	40.601313
-2.0	-2.12	-1.58	18	36.105426
0.8300000000000001	0.87	0.35	2	37.329287
-2.11	-0.72	0.59	26	18.148057
-1.36	-0.77	0.13	54	21.287336
-4.22	-3.47	-1.13	42	23.625628
-3.9	-0.99	1.92	40	37.31906
-1.4	-1.18	-0.47	53	11.831962
-2.17	-3.02	-2.81	37	92.967194
-2.46	-1.64	-0.4	37	31.345126
-1.23	-1.86	-1.68	57	19.330305
-0.79	-1.1	-0.99	37	34.859397
-1.71	-1.83	-1.24	55	24.668984
-2.01	-2.29	-1.69	53	29.729253
-0.85	-1.8	-1.93	38	51.511483
-3.05	-2.11	-0.77	24	34.898042
-1.27	-1.55	-0.65	1	22.225949
-1.33	-0.34	0.72	52	15.509302
-1.45	-1.26	-0.76	12	27.743746
-3.4	-2.13	-0.49	15	22.943972
-0.53	1.08	2.14	2	49.105175
-3.04	-1.87	-0.24	26	36.801184
-1.37	-1.03	-0.31	48	32.008429
-1.46	-1.37	-0.93	13	27.017507
-1.59	-1.73	-1.18	41	34.896674
-0.98	-0.99	-0.73	31	18.600254
0.9	0.08	-0.68	47	11.032523
0.36	-0.28	-0.86	58	11.831962
1.94	-0.16	-1.9	40	38.259743
-1.54	-1.69	-1.17	26	29.11193
-1.15	-1.0	-0.5700000000000001	37	21.287336
-0.45	-0.5	-0.33	48	23.232194
-0.8300000000000001	-0.32	0.27	47	45.052676
2.8	1.41	0.25	14	25.707654
-2.05	-2.03	-1.14	54	92.967194
-1.66	-2.25	-1.94	20	27.743746
-2.31	-2.44	-1.55	47	35.00992
-2.08	-0.97	0.19	25	27.743746
-2.73	-2.11	-0.67	58	46.71044
-2.78	-2.35	-1.32	23	19.380565
-1.09	-1.13	-0.8	34	34.859397
-2.97	-1.82	-0.04	39	38.348783
-2.43	-0.53	1.2	34	34.90411
-0.6	-0.32	0.06	41	30.152162
-0.56	0.8	1.55	5	13.676249
-0.84	0.31	0.98	10	28.736654
-2.08	-2.25	-1.59	11	34.898042
-3.15	-1.69	0.34	52	52.77451
-2.71	-1.38	-0.06	22	51.249308
-2.17	-1.19	1.26	2	92.967194
2.32	-0.09	-1.71	16	49.877173
-1.78	-0.78	0.27	35	51.094601
-0.31	-0.47	-0.46	12	28.644832
-1.96	-1.39	-0.28	8	15.551361
-3.28	-0.96	1.45	42	47.914866
-0.86	-1.07	-0.93	17	34.896674
-0.61	-0.85	-0.81	33	13.676249
-0.39	-0.39	-0.19	4	90.665266
-0.21	-0.7000000000000001	-0.86	50	31.477231
-1.09	-1.02	-0.5700000000000001	43	19.380565
-0.67	-0.59	-0.3	42	43.198621
-1.0	-0.14	0.41	13	53.944223
-2.88	-1.79	-0.22	36	83.923782
-1.82	-0.37	0.8200000000000001	10	11.032523
-1.0	-0.21	0.3	14	30.152162
-0.28	-0.71	-0.87	31	15.283351
-1.07	-1.26	-1.01	40	55.354788
-3.66	-3.39	-1.6	45	21.287336
-2.42	-1.72	-0.41	42	15.610548
-0.47	-1.45	-1.76	24	29.11193
-2.31	-1.65	-0.35	59	53.944223
-1.31	-1.23	-0.77	38	37.69353
-1.47	-1.41	-1.02	15	35.897134
-2.76	-1.37	0.07	24	36.220579
0.72	-0.86	-1.85	4	49.105175
-0.27	0.49	0.81	12	23.625628
-2.02	-0.76	0.42	24	40.204022
-3.15	-1.73	0.13	36	37.69353
-2.17	-1.52	-0.42	26	36.105426
-1.89	-1.06	0.14	51	25.707654
-2.54	-2.15	-0.98	50	27.960121
-0.8200000000000001	-0.25	0.4	6	70.349478
-2.38	-1.79	-0.5	59	26.501914
-1.37	-1.56	-1.12	53	24.668984
0.23	0.45	0.46	4	33.046693
-3.37	-1.71	0.22	29	106.486
-2.27	-1.2	0.08	30	52.77451
-1.18	-0.8	0.04	5	36.105426
-1.19	0.19	0.99	12	41.477986
-2.21	-1.05	0.17	24	12.096213
-0.13	-0.13	-0.17	24	27.960121
-3.09	-1.34	0.71	35	22.557957
-0.03	1.04	1.37	10	25.248358
-3.29	-2.15	-0.34	28	23.030221
-0.75	-0.36	-0.03	13	19.380565
-1.22	-0.92	0.26	2	20.003747
-1.9	-1.82	-1.05	35	53.944223
-1.08	-1.01	-0.54	55	27.060035
-1.91	0.2	1.45	13	43.684889
-2.57	-1.53	-0.33	13	15.551361
-1.07	-0.25	0.63	51	86.36395
0.22	1.69	2.18	1	22.331675
-0.67	-0.18	0.36	51	28.551759
-1.71	-0.93	0.2	55	55.354788
1.56	0.5	-0.39	20	36.820778
-2.14	-0.87	0.23	13	43.684889
-1.07	-0.88	-0.35	50	34.014254
0.89	1.47	1.24	0	45.052676
0.08	-1.24	-2.01	52	9.341473
-2.36	-0.36	1.01	14	23.066435
-1.76	-0.61	0.68	51	34.896674
-1.26	-0.25	0.41	14	45.052676
-1.84	-0.73	0.33	24	20.240519
0.09	0.33	0.42	4	13.676249
-2.3	-1.11	0.4	48	86.36395
-2.89	-0.63	1.5	37	38.038006
0.84	-0.31	-0.9	11	34.971515
-1.08	-1.44	-1.31	16	33.847436
-0.87	-0.46	0.08	42	39.854757
-1.39	-0.29	1.02	4	38.452973
0.51	-0.17	-0.67	44	41.575934
-0.54	-0.94	-0.93	49	51.249308
-0.5700000000000001	-0.72	-0.61	37	24.135684
3.62	3.45	1.72	3	30.152162
-1.23	0.44	1.45	23	19.001289
-1.04	-0.61	0.02	58	41.755347
-0.42	-0.34	-0.13	40	37.329287
-1.22	0.19	0.98	16	36.820778
-2.31	-1.31	-0.16	22	24.926615
-3.62	-2.49	-0.08	7	28.696141
-1.83	0.17	1.35	18	18.600254
-1.78	0.0	1.18	21	22.331675
-5.66	-2.81	0.43	17	24.135684
-3.5	-2.55	-0.52	54	43.198621
-3.68	-1.62	0.25	19	68.507772
-4.0	-1.62	0.51	19	40.204022
-2.35	-1.54	-0.18	49	30.155211
1.0	1.3	1.17	11	25.859073
0.8300000000000001	1.87	1.76	3	42.806944
0.7000000000000001	-0.15	-0.86	28	53.944223
0.24	-0.55	-1.05	27	32.008429
-3.56	-2.26	0.94	4	25.248358
-4.57	-3.31	0.93	4	14.71898
-1.54	-0.63	0.45	49	35.00992
-0.95	-0.5	-0.12	14	30.101885
-2.94	-1.64	0.06	36	51.094601
-2.53	-0.86	0.45	20	45.052676
-2.71	-1.52	0.17	50	32.008429
-2.53	-2.54	-1.73	24	17.015391
-3.37	-1.71	0.36	37	25.248358
-1.03	-0.96	-0.6900000000000001	14	36.864002
-1.09	-1.07	-0.74	27	51.511483
0.17	-0.15	-0.36	43	82.942418
-0.66	-0.72	-0.58	31	26.401258
0.26	-0.16	-0.45	42	12.096213
0.36	0.58	0.5700000000000001	42	43.684889
-0.32	-1.38	-1.58	3	27.743746
-0.44	0.71	1.19	14	19.752108
-2.16	-1.27	0.02	47	34.898042
-2.22	-0.92	0.22	13	45.635311
0.02	0.7000000000000001	0.98	19	28.404196
-3.47	-2.53	-0.51	56	23.232194
-0.53	-1.94	-2.53	48	22.557957
-2.21	-3.48	-3.17	38	33.961439
-4.19	-3.07	-1.34	19	41.755347
-2.87	-1.17	0.27	16	33.878199
-2.05	-1.58	-0.52	48	36.220579
-0.51	-0.27	0.03	37	55.354788
0.07	1.8	2.32	6	41.755347
0.21	0.45	0.38	24	26.352234
-2.81	-0.93	0.86	27	46.71044
-1.84	-1.27	-0.19	55	42.925747
-1.48	-1.76	-1.03	6	46.71044
-0.11	0.8200000000000001	1.34	52	90.665266
1.12	1.15	0.8200000000000001	7	13.948665
-3.56	-1.53	0.46	13	24.668984
-1.19	-0.21	0.75	48	38.259743
-1.29	0.16	0.98	13	40.204022
-2.07	-2.43	-1.87	59	92.967194
-0.64	0.29	0.99	5	18.600254
-4.83	-3.2	-0.46	11	25.248358
-1.67	-1.82	-1.19	54	25.69501
-2.91	-2.26	-0.89	37	25.69501
-1.17	0.24	0.99	16	86.36395
-3.59	-2.73	-0.6900000000000001	47	92.967194
-1.62	-0.8300000000000001	0.01	22	86.017428
-2.44	-1.87	-1.0	16	35.00992
-3.0	-0.66	1.42	30	29.729253
-3.04	-1.23	0.56	27	37.329287
-1.87	-0.6	0.66	40	26.501914
-1.62	-0.79	0.74	3	86.017428
-0.22	-0.95	-1.25	33	25.177522
-4.96	-2.68	0.18	13	23.030221
-3.73	-1.94	0.53	54	63.477663
-2.01	-1.12	-0.04	34	27.743746
-2.35	-1.44	-0.44	20	26.711223
0.94	0.67	0.03	0	32.864995
-1.38	-0.23	0.8200000000000001	40	22.225949
-1.89	-1.58	-0.71	46	32.864995
-2.9	-2.37	-1.06	44	57.782913
-2.69	-2.02	-0.84	25	36.105426
-4.03	-3.33	-1.41	54	70.349478
-1.46	-1.09	-0.14	5	38.491684
-0.28	0.1	0.39	8	21.389749
-1.86	-0.95	0.12	33	49.877173
-1.07	-0.6	0.07	46	36.820778
-1.25	-0.7000000000000001	-0.13	19	24.926615
-0.81	0.75	1.66	7	19.752108
-0.27	0.42	0.85	41	20.240519
-1.32	-0.73	0.14	50	25.859073
-2.81	-1.96	-0.39	53	19.330305
-1.94	-1.09	0.22	7	27.941077
-3.09	-1.87	0.03	49	58.915426
-2.58	-1.72	-0.27	44	29.729253
-1.3	-0.86	0.06	4	38.452973
-1.49	-0.8200000000000001	-0.19	17	22.943972
-4.55	-3.15	-0.5	51	25.248358
-3.14	-2.67	-1.07	51	13.535476
-2.97	-1.98	-0.29	52	22.943972
-5.77	-3.36	-0.13	32	24.668984
-3.46	-1.79	0.18	12	31.76707
-2.98	-1.8	0.17	7	53.944223
0.07	-0.18	-0.29	16	38.452973
0.39	0.05	-0.49	1	40.834387
-1.11	-0.66	0.15	4	106.486
-2.11	-1.15	0.16	47	21.389749
-2.29	-1.24	0.25	52	33.961439
-3.2	-1.88	-0.1	31	33.046693
-3.29	-1.85	0.08	37	43.198621
-0.7000000000000001	-0.27	0.22	44	36.801184
-0.8200000000000001	-0.48	0.03	57	30.155211
-2.92	-1.86	-0.65	19	11.831962
-2.85	-1.48	0.3	36	25.859073
-1.67	-1.69	-0.19	2	23.030221
-1.79	-1.05	-0.13	29	42.806944
-1.65	-0.5700000000000001	0.63	46	83.923782
-1.36	0.33	1.28	12	28.736654
-2.28	-1.1	0.02	13	22.327778
-3.19	-1.6	0.38	42	33.878199
-3.02	-2.75	-1.63	20	34.859397
-0.05	-0.67	-0.8	5	15.509302
-1.73	-1.9	-1.29	10	15.610548
-2.98	-1.34	0.26	13	28.696141
-1.87	0.2	1.44	13	26.401258
-2.55	-1.87	-0.46	51	21.389749
-2.98	-1.11	0.94	38	25.200587
-1.6	-1.69	-1.07	51	92.967194
0.15	-0.38	-0.73	52	29.11193
-2.89	-2.77	-1.46	42	67.593577
-2.74	-1.92	-0.55	31	27.017507
-2.7	-1.49	0.14	32	23.625628
0.02	0.33	0.48	1	17.920706
-2.98	-2.39	-0.99	47	42.806944
-1.95	-0.93	0.64	5	27.993322
-1.16	-0.78	-0.24	36	30.155211
-0.64	-0.53	-0.24	10	9.527843
-3.06	-1.35	0.59	35	38.259743
-2.96	-1.48	0.4	35	12.096213
-3.56	-1.97	0.41	57	17.446986
-3.93	-2.77	-0.66	37	25.200587
-1.8	0.67	3.29	0	38.81008
-0.97	-0.47	0.0	20	28.104429
-1.63	-1.22	-0.35	49	27.060035
0.7000000000000001	1.79	2.01	0	37.69353
-1.8	-1.05	0.01	45	36.864002
-4.52	-3.97	-2.05	53	36.663452
-4.04	-2.54	-0.44	24	23.625628
-1.47	0.24	2.34	1	86.017428
-1.24	-0.92	-0.41	31	70.349478
-3.03	-3.07	-1.77	28	40.204022
-4.09	-3.33	-1.54	19	27.993322
-1.12	-0.81	-0.33	35	11.831962
-3.05	-2.81	-1.78	14	14.752855
-2.28	-1.49	-0.43	22	9.341473
-0.94	-1.04	-0.68	51	39.854757
-1.18	-1.1	-0.48	7	51.094601
-1.95	-1.19	-0.41	17	32.008429
-3.48	-2.76	-0.96	29	17.446986
-0.9	-0.13	0.61	59	15.551361
-1.55	-0.64	0.32	9	43.198621
-1.27	-0.32	0.63	42	42.806944
-1.76	-1.34	-0.27	7	30.716218
-1.47	-1.06	-0.42	31	33.050472
-0.86	-0.09	0.4	12	36.820778
-1.56	-1.91	-1.53	48	106.486
-0.87	-1.41	-1.36	57	19.001289
-1.69	-1.17	-0.32	41	30.155211
-2.36	-0.68	1.3	5	51.094601
-0.51	-1.15	-1.29	43	13.535476
-4.79	-4.03	0.04	5	83.923782
0.44	-0.6	-1.26	39	31.275173
-2.53	-2.25	-1.32	24	31.0481
-1.91	-2.28	-1.69	36	34.859397
-1.04	-1.46	-1.23	52	24.926615
-1.55	-1.86	-1.41	39	30.716218
-0.49	-1.24	-1.45	29	17.446986
-0.29	-0.29	0.06	0	33.050472
0.86	-0.44	-1.18	17	24.135684
-2.58	-1.66	-0.07	56	30.101885
0.1	-0.75	-1.21	33	27.743746
-4.15	-1.35	1.03	23	27.993322
-2.82	-1.32	0.51	45	51.249308
-0.17	0.13	0.24	33	31.477231
-1.92	-1.3	-0.24	46	26.711223
-3.0	-1.27	0.59	31	28.96001
1.47	1.59	0.86	3	35.955514
-2.82	-1.41	0.37	36	32.864995
-3.75	-2.03	0.35	34	86.017428
-0.64	-0.91	-0.87	59	30.152162
-0.8200000000000001	-0.66	-0.23	57	15.293354
-1.33	-0.74	0.08	45	43.684889
-1.87	-1.63	-0.75	49	27.993322
-0.99	-0.49	0.18	7	36.820778
-3.07	-1.2	0.6900000000000001	27	34.002292
-1.69	-1.12	-0.23	43	19.001289
-2.72	-0.68	0.86	21	26.401258
-1.03	0.43	1.69	3	18.600254
-0.61	-0.05	0.61	3	19.001289
-2.77	-1.26	0.36	26	30.155211
-1.42	-0.38	0.6900000000000001	7	17.279591
-1.5	-0.98	-0.18	42	23.232194
-1.85	-1.56	-0.73	35	82.942418
-0.98	-0.39	0.29	46	36.220579
-2.71	-0.33	1.28	15	35.00992
-1.88	-0.59	0.91	57	37.31906
-1.01	-1.08	-0.73	45	15.293354
-0.19	-0.21	-0.13	42	42.925747
0.01	-0.07	-0.09	10	33.961439
-1.0	-0.59	0.05	50	20.240519
-0.06	0.35	0.5700000000000001	8	53.944223
-3.92	-3.58	-0.98	7	26.281251
0.5700000000000001	-0.28	-0.6900000000000001	7	13.535476
-1.2	-1.12	-0.61	47	25.69501
-2.68	-0.94	0.67	26	41.477986
-0.04	-0.75	-0.99	2	14.71898
-2.38	-1.48	0.04	7	36.746081
-3.7	-1.46	0.5	21	9.527843
-1.65	-1.48	-0.76	43	25.69501
-3.57	-2.55	-0.56	58	25.707654
-0.81	-0.6	-0.25	37	13.676249
-1.78	-0.85	0.16	10	17.446986
-1.12	-0.41	0.34	43	27.743746
-0.77	-0.61	-0.15	7	33.878199
-2.18	-1.51	-0.32	46	28.551759
-1.57	-0.35	0.6900000000000001	26	69.315279
-1.93	-2.03	-1.34	50	33.961439
-1.6	-0.68	0.37	8	25.200587
-1.58	-1.02	-0.07	53	34.11122
-1.77	-3.3	-3.5	18	22.943972
-1.27	-0.7000000000000001	0.03	41	14.71898
-1.76	-1.49	-0.93	16	67.593577
-0.04	-0.12	-0.09	3	27.941077
-0.59	-0.2	0.13	36	19.330305
-1.24	-0.41	0.55	56	34.898042
-1.34	0.33	1.77	4	34.878391
-2.24	-1.79	-0.92	22	49.877173
-2.71	-1.61	-0.11	39	35.00992
-2.46	-0.55	1.39	7	21.473751
-1.5	-2.11	-1.94	42	28.551759
-3.89	-3.49	-1.89	34	31.345126
-2.74	-1.27	0.49	39	33.627205
-2.85	-2.21	-1.08	23	20.240519
-3.05	-2.84	-1.41	53	33.847436
2.27	1.33	0.33	6	42.925747
-2.38	-0.25	1.81	54	15.509302
-2.09	-1.4	-0.29	30	42.806944
-3.11	-3.33	-2.01	10	20.003747
-2.88	-1.57	0.3	52	43.198621
-4.66	-2.54	0.45	43	13.948665
-3.22	-2.37	-0.62	30	53.944223
-3.42	-2.25	-0.66	20	63.477663
-2.36	-1.89	-0.75	49	35.897134
-1.42	1.33	3.69	2	27.017507
-1.18	-2.34	-2.37	26	22.331675
-2.86	-1.38	0.56	52	22.331675
-1.92	-0.65	0.5700000000000001	28	21.287336
-0.33	-0.06	0.19	42	42.925747
-3.77	-1.35	3.13	2	69.315279
-3.17	-2.42	-0.73	30	36.801184
-4.02	-2.72	-0.66	14	28.96001
-4.44	-0.33	2.8	12	34.014254
-1.88	-1.28	-0.36	39	55.354788
-2.12	-1.51	-0.35	49	30.155211
-2.29	-0.6900000000000001	0.87	38	32.008429
-0.73	-0.18	0.29	38	33.878199
-1.51	-1.45	-0.81	51	37.329287
0.15	0.6	0.62	25	23.625628
0.4	0.36	0.11	31	26.281251
-3.25	-0.91	1.45	37	31.0481
-1.72	-0.27	1.01	8	49.105175
-2.98	0.45	2.54	13	22.225949
-1.24	-0.16	0.72	9	26.281251
-1.73	-1.19	-0.18	55	51.511483
-2.1	-1.54	-0.38	52	32.864995
-1.61	-1.29	-0.48	48	17.015391
-0.97	-0.49	0.1	43	36.663452
-3.62	0.93	3.55	18	70.349478
-1.6	-0.76	0.15	28	49.205345
-1.49	-0.75	0.13	41	34.002292
-1.21	-1.13	-0.62	46	18.148057
-4.93	-2.11	0.7000000000000001	25	28.404196
-1.27	-0.81	-0.2	27	33.627205
-4.84	0.37	3.81	18	37.69353
-4.4	1.11	4.48	19	106.486
-0.88	-1.08	-0.81	46	15.293354
-1.69	-1.8	-1.02	7	39.854757
-2.24	-1.48	-0.15	53	41.575934
0.12	0.18	0.07	31	17.279591
0.01	-0.03	-0.07	32	35.44203
-2.55	-1.5	0.14	59	34.971515
-2.95	-1.58	0.12	27	35.895106
3.19	1.33	-0.81	3	30.155211
-1.75	-1.28	-0.37	45	63.477663
-3.48	-0.72	1.41	24	53.944223
-2.25	-1.63	-0.32	58	68.507772
-3.41	-1.3	0.85	28	90.665266
-3.14	-0.81	1.47	36	27.960121
-1.3	-1.09	-0.28	6	13.676249
-0.38	0.49	0.88	24	22.331675
-1.85	-1.14	-0.1	42	40.834387
-3.14	0.89	3.13	17	29.11193
-2.03	-1.26	-0.05	50	21.389749
-3.8	0.02	2.64	13	23.810076
-3.37	-1.25	1.0	35	27.960121
-1.27	-0.68	0.08	42	17.015391
-1.21	-0.55	0.27	45	25.248358
-1.51	-1.53	-0.23	2	25.177522
-5.08	0.79	4.65	20	24.668984
-2.0	-1.09	0.17	49	32.864995
-2.05	-1.23	0.03	50	23.625628
-2.1	-1.39	-0.18	50	34.90411
-3.55	-2.01	-0.02	27	24.135684
-2.37	-1.85	-0.65	51	92.967194
0.35	0.58	0.48	31	15.610548
0.26	0.25	0.22	8	25.69501
-2.75	-0.24	1.92	38	18.148057
-3.89	-2.24	0.22	35	35.955514
-1.6	-1.36	-0.59	47	43.684889
-0.46	-0.5700000000000001	-0.35	8	31.76707
-2.11	-1.51	-0.43	37	30.152162
-0.99	-1.28	-0.8300000000000001	6	38.348783
-3.22	-2.3	-0.96	23	40.834387
-2.59	-2.96	-1.72	6	35.44203
-1.06	-0.86	-0.35	9	43.684889
-3.34	-2.13	-0.1	38	23.030221
-3.46	-1.28	1.2	48	21.473751
-0.29	-1.5	-1.86	4	33.847436
-1.47	-0.68	0.31	48	28.104429
-2.06	-1.09	0.23	48	33.627205
-1.87	-1.04	-0.02	37	13.948665
-2.75	-1.9	-0.32	51	33.847436
-2.47	-1.51	-0.37	21	33.847436
-3.18	-1.99	-0.06	49	58.915426
-2.33	-1.14	0.16	26	46.71044
-2.06	-2.53	-1.91	45	15.610548
-2.13	-0.37	1.04	10	58.915426
-1.24	-0.07	0.76	10	21.473751
-0.41	0.3	0.75	8	26.401258
-1.92	-2.19	-1.53	46	34.11122
-1.76	0.47	2.84	1	13.676249
-3.09	-1.9	-0.04	53	9.527843
-1.83	-0.91	-0.09	15	25.707654
-1.86	-0.94	0.14	38	29.345964
-2.82	-2.18	-0.77	50	34.90411
-4.72	-4.12	-2.26	36	38.259743
-2.86	-1.65	-0.32	18	45.052676
-3.99	-3.46	-1.43	54	27.993322
-4.17	-3.45	-1.66	18	28.551759
-2.18	-0.97	0.37	32	18.148057
-1.75	-2.28	-1.84	36	35.955514
-1.73	-2.26	-2.02	18	21.287336
-3.3	-2.04	-0.12	48	38.847015
-2.88	-1.76	-0.04	51	15.551361
-2.22	-1.09	-0.06	16	82.942418
0.24	0.58	0.64	18	27.743746
-2.77	-1.52	1.62	2	35.00992
-1.2	-1.49	-1.18	48	32.864995
-0.97	-0.75	-0.3	40	32.864995
2.33	1.61	0.6	19	43.684889
-1.07	-0.35	0.86	2	15.293354
-1.64	-1.14	-0.26	44	17.920706
-1.78	-0.94	0.03	36	19.330305
-3.96	-3.24	-1.31	27	41.477986
-3.3	-2.04	-0.12	48	14.752855
-1.57	-1.18	-0.46	10	23.066435
-2.24	-1.75	-0.91	18	26.711223
-2.99	-1.93	-0.09	56	15.509302
-1.9	-1.33	-0.45	33	106.486
-1.81	-0.86	0.21	34	31.275173
-1.65	-1.07	-0.24	10	27.993322
-1.99	-2.29	-1.62	46	25.177522
-2.26	-1.3	0.01	33	30.716218
-1.0	-0.84	-0.35	47	57.346955
-0.41	0.3	0.75	8	36.105426
-2.77	-1.54	0.03	31	36.746081
-1.32	0.03	1.0	29	17.920706
-0.52	-0.88	-0.85	45	36.105426
-1.72	-0.47	0.91	53	38.259743
-1.78	-1.23	-0.15	7	86.017428
0.28	-0.2	-0.56	22	34.002292
-1.6	-0.9	-0.05	26	51.201758
-3.67	-1.35	3.0	2	26.711223
-1.18	0.21	0.96	15	58.915426
-2.88	-2.01	-0.38	36	15.283351
-1.56	-2.01	-1.59	27	106.486
-0.71	-0.42	-0.06	23	42.925747
-0.53	-0.52	-0.31	53	28.104429
-0.58	-0.74	-0.58	44	23.810076
-2.05	-1.3	0.58	0	13.676249
-3.86	-4.84	-3.05	6	18.148057
-0.61	-1.79	-2.13	48	97.8873
-2.22	-2.0	-0.48	5	35.897134
0.01	-0.85	-1.29	25	38.81008
-0.86	-2.01	-2.32	48	34.002292
-2.12	-1.34	-0.19	36	17.446986
-0.5	-0.41	-0.26	27	22.225949
-3.26	-2.69	-1.2	25	63.477663
-0.6900000000000001	-0.37	0.0	10	40.834387
-2.14	-1.44	-0.3	38	66.797182
-0.84	-0.84	-0.21	3	33.046693
-0.46	-1.23	-1.45	48	42.925747
-0.79	-2.17	-2.66	28	67.593577
-3.64	-1.95	0.23	11	34.859397
-0.48	-1.37	-1.66	48	23.066435
-1.67	-2.07	-1.67	56	33.878199
-1.14	-0.13	0.74	8	25.707654
-2.29	-1.92	-0.98	39	52.77451
-0.62	-0.94	-0.95	29	32.217702
-2.4	-1.1	0.11	13	38.847015
0.14	0.04	-0.16	26	58.915426
-3.5	-3.5	-2.22	23	37.69353
-2.36	-1.37	-0.05	27	27.993322
-1.13	-0.89	-0.18	5	30.155211
-1.32	-1.23	-0.26	3	14.71898
-0.54	-0.75	-0.66	40	41.755347
-3.16	-1.74	-0.2	20	28.696141
-1.36	-0.31	0.45	12	42.806944
-1.74	-1.19	-0.18	52	25.200587
-0.4	-0.01	0.21	29	33.878199
-1.78	-1.66	-0.8200000000000001	58	36.220579
-2.14	-1.59	-0.78	18	30.152162
-0.21	-0.54	-0.62	39	33.627205
-2.72	-1.83	-0.54	23	43.684889
-3.06	-0.8	1.5	46	21.389749
-1.92	-1.08	-0.21	20	33.847436
-2.24	-0.84	0.65	41	51.094601
-1.95	-1.51	-0.75	13	27.960121
-1.83	-1.24	-0.37	36	31.345126
-2.37	-1.53	-0.14	51	106.486
-0.17	-0.29	-0.3	40	41.477986
-1.73	-1.09	-0.14	9	20.240519
-0.6	-1.81	-2.17	31	43.198621
-0.37	0.52	1.06	5	33.847436
-1.01	-1.17	-0.92	30	14.752855
-2.12	-1.32	0.01	56	23.232194
-0.14	-0.6	-0.77	40	26.711223
0.18	-0.23	-0.5	21	28.96001
-0.89	-0.39	0.1	33	25.248358
-0.49	-0.95	-0.8200000000000001	6	22.557957
-1.22	-0.06	0.79	31	29.345964
-0.26	-0.31	-0.25	34	106.486
-0.45	0.59	1.16	8	25.200587
-1.68	-1.25	-0.38	48	92.967194
-2.85	-2.5	-1.31	11	34.896674
-1.54	-1.13	-0.26	54	35.00992
-0.97	-1.26	-1.03	43	15.509302
-1.29	-1.61	-1.4	31	31.275173
0.18	0.8200000000000001	1.03	7	37.69353
-1.82	-0.03	1.47	39	18.148057
-1.97	-2.84	-2.37	10	22.327778
-1.18	-0.1	0.75	37	31.76707
-1.37	0.27	1.45	38	42.925747
-1.04	-0.86	-0.52	17	36.820778
-2.18	-0.24	1.51	42	19.330305
-0.91	-0.53	-0.07	35	42.806944
-1.2	-0.96	-0.32	53	18.148057
-0.4	-2.0	-2.74	28	25.177522
0.14	-0.51	-0.86	21	11.032523
-1.49	-1.48	-1.03	12	106.486
-1.65	-0.39	0.96	56	49.808837
-1.22	0.01	1.39	3	36.864002
-1.11	-0.93	-0.36	53	96.095154
-0.08	-0.15	-0.19	21	58.915426
-1.84	-1.63	-0.96	35	44.087722
-0.93	-0.84	-0.39	52	33.050472
-0.93	-0.34	0.3	41	46.71044
-2.29	-1.73	-0.6900000000000001	36	26.281251
1.05	0.6	0.18	18	37.329287
-1.79	-1.08	-0.16	28	9.527843
-1.0	-0.53	-0.12	16	36.864002
-0.48	-0.26	0.01	36	15.509302
-0.74	-0.55	-0.3	14	24.135684
-2.21	-0.99	0.35	28	70.349478
-2.37	-1.56	-0.25	33	29.345964
-2.17	-0.03	2.83	2	35.895106
-0.79	-0.62	-0.31	25	38.491684
-2.33	-1.99	-0.97	46	42.806944
-0.81	-0.11	0.56	7	28.644832
-1.54	-1.31	-0.56	49	43.198621
-1.22	-0.6900000000000001	-0.07	34	45.635311
-0.29	0.31	0.6	16	23.066435
-2.61	-1.79	-0.31	53	23.810076
-1.67	-1.43	-0.7000000000000001	29	18.148057
0.44	0.0	-0.38	46	51.511483
-1.3	-0.56	0.18	27	34.014254
-0.72	-0.74	-0.56	27	55.354788
-1.27	-1.42	-0.8300000000000001	7	15.293354
1.7	1.54	0.87	37	67.593577
-2.83	-2.06	-0.58	28	49.808837
0.05	0.5700000000000001	0.78	18	30.152162
1.46	0.64	-0.05	18	38.259743
-1.98	-1.24	-0.23	30	51.201758
0.97	0.4	-0.07	19	21.473751
0.29	-0.06	-0.32	42	36.105426
-0.8	-0.15	0.36	24	27.017507
-1.59	-0.88	-0.22	16	23.066435
-0.74	-0.31	0.12	22	40.834387
-1.96	-0.99	0.11	31	15.283351
0.73	1.0	0.65	2	27.941077
-1.91	-2.33	-1.74	33	23.810076
-1.55	-1.17	-0.5	22	32.217702
-1.49	-1.34	-0.72	39	38.81008
-2.14	-1.37	-0.21	37	90.665266
-0.31	0.04	0.36	46	40.601313
-3.21	-1.91	-0.4	18	21.389749
-1.74	-0.73	0.16	12	22.943972
-3.48	-1.52	0.78	41	13.535476
-2.51	-1.94	-0.64	41	42.925747
-3.17	-2.64	-0.99	31	57.346955
-1.16	0.53	1.55	31	36.663452
-1.2	-2.34	-2.17	4	49.205345
-1.33	-0.16	0.76	34	29.276665
-1.29	-0.27	0.65	37	35.44203
