# Supplementary material for: Influence of non-directional errors in anthropometric measurements and age estimation on anthropometric prevalence indicators
Source: PLoS One. 2024 Sep 4;19(9):e0304131. doi: 10.1371/journal.pone.0304131 (PMC11373794; doi:10.1371/journal.pone.0304131)
Supplement: S1 Dataset — Included are the child’s age in months (variable name ‘age’), z-score values for height-for-age (‘haz’), weight-for-height (‘whz’), weight-for-age (‘waz’) and survey weights (‘wt’). (ZIP) [file pone.0304131.s001.zip › S1_Dataset/anthro_data_7.csv]

haz	waz	whz	age	wt
0.92	-0.63	-1.66	31	5.23199987411499
-2.7	-3.7	-3.37	12	5.23199987411499
-1.78	-1.13	-0.14	42	5.23199987411499
-2.14	-1.96	-1.0	30	5.23199987411499
-0.06	-0.57	-0.64	6	5.23199987411499
-1.51	-2.25	-2.11	56	5.23199987411499
-4.21	-1.73	1.29	42	5.23199987411499
-2.69	-2.56	-1.64	15	5.23199987411499
-1.21	-1.51	-1.24	42	5.23199987411499
-1.83	-1.43	-0.57	32	5.23199987411499
-1.32	-1.54	-0.89	6	5.23199987411499
-3.15	-1.18	0.87	32	5.23199987411499
-2.5	-1.75	-0.44	27	5.23199987411499
0.25	0.12	-0.09	54	5.23199987411499
-0.23	0.15	0.43	56	5.23199987411499
-3.02	-1.93	-0.13	46	5.23199987411499
-1.43	-1.13	-0.01	3	5.23199987411499
-2.35	-0.53	1.24	43	5.23199987411499
0.79	0.25	-0.27	4	5.23199987411499
-2.82	-3.52	-2.8	22	5.23199987411499
-3.15	-1.52	0.12	23	6.098000049591065
-1.14	-0.49	0.32	50	6.098000049591065
-1.32	-3.45	-4.19	48	6.098000049591065
-4.61	-4.43	-3.05	14	6.098000049591065
-1.66	-0.56	0.28	18	6.098000049591065
0.31	0.55	0.44	59	6.098000049591065
-3.53	-0.88	1.73	39	6.098000049591065
-3.23	-2.89	-1.29	30	6.098000049591065
-1.9	-2.86	-2.56	59	6.098000049591065
-2.46	-0.76	0.94	39	6.098000049591065
-1.67	-2.12	-1.83	14	6.098000049591065
-1.75	-3.45	-3.34	5	6.098000049591065
-3.31	-1.92	-0.29	24	6.098000049591065
-1.4	-1.89	-1.69	18	6.098000049591065
-1.69	-1.37	-0.56	43	6.098000049591065
-2.67	-2.69	-1.54	40	3.789000034332275
-0.67	-0.6	-0.14	4	3.789000034332275
-2.96	-2.8	-1.4	39	3.789000034332275
-3.23	-3.36	-2.58	19	3.789000034332275
-3.34	-2.73	-1.13	50	3.789000034332275
0.4	0.23	-0.29	0	3.789000034332275
-2.63	-3.12	-2.43	30	3.789000034332275
-1.67	-0.58	0.39	22	3.789000034332275
0.61	-0.04	-0.56	41	3.789000034332275
-3.22	-2.05	-0.52	25	3.789000034332275
-1.5	-2.4	-2.32	13	3.789000034332275
-2.46	-2.46	-1.62	44	3.789000034332275
-3.09	-2.35	-0.85	32	3.789000034332275
-3.13	-2.14	-0.76	18	3.789000034332275
-2.94	-1.52	0.35	48	3.789000034332275
0.23	-1.54	-2.26	5	3.789000034332275
-2.34	-2.22	-1.19	35	3.789000034332275
-3.97	-3.45	-1.75	33	3.789000034332275
-0.03	-1.04	-1.57	49	3.789000034332275
-1.49	-0.95	-0.32	18	3.789000034332275
-2.11	-2.17	-1.38	57	4.835000038146973
2.07	1.96	0.06	0	4.835000038146973
-3.33	-0.92	1.33	31	4.835000038146973
-1.53	-0.78	0.04	24	4.835000038146973
-2.73	-1.94	-0.41	49	4.835000038146973
-2.1	-0.99	0.24	36	4.835000038146973
-0.88	-1.67	-1.62	9	4.835000038146973
-1.67	-1.19	-0.4	25	4.835000038146973
-1.39	-1.33	-0.73	47	4.835000038146973
2.05	0.5	-0.83	4	4.835000038146973
-3.53	-2.12	0.01	31	4.835000038146973
0.4	-1.43	-2.25	5	4.835000038146973
-2.87	-1.55	0.23	34	4.835000038146973
-1.25	-2.72	-2.95	16	4.835000038146973
-1.54	-1.12	-0.4	34	4.835000038146973
-0.93	-1.29	-1.09	54	4.835000038146973
-1.39	-1.52	-1.1	23	4.835000038146973
-2.06	-1.58	-0.49	49	4.835000038146973
-2.13	-2.51	-1.79	56	4.835000038146973
-1.53	-0.97	-0.13	42	4.835000038146973
-3.35	-2.15	-0.73	17	4.848000049591065
-2.33	-1.54	-0.12	56	4.848000049591065
-0.58	-0.4	-0.16	10	4.848000049591065
-1.9	-1.71	-0.9	25	4.848000049591065
-3.51	-2.26	-0.32	34	4.848000049591065
-1.74	-1.59	-0.73	8	4.848000049591065
-5.05	-3.78	-1.45	33	4.848000049591065
-1.37	-0.48	0.34	33	4.848000049591065
-2.2	-1.39	0.17	6	4.848000049591065
-3.67	-4.52	-4.13	22	4.848000049591065
-2.67	-1.44	0.21	42	4.848000049591065
-1.6	-1.22	-0.04	4	4.848000049591065
-2.26	-1.35	0.81	2	4.848000049591065
-2.46	-3.06	-2.29	9	2.789999961853027
-1.53	-0.19	1.04	45	2.789999961853027
-2.34	-2.28	-1.56	16	2.789999961853027
-1.93	-0.93	0.21	39	2.789999961853027
0.54	0.18	-0.37	59	2.789999961853027
-0.66	-1.59	-1.77	24	2.789999961853027
0.03	-0.17	-0.39	59	2.789999961853027
-2.13	-1.61	-0.66	37	2.789999961853027
-3.62	-2.28	-0.63	23	2.789999961853027
0.97	-0.58	-1.65	21	2.789999961853027
0.74	-0.89	-1.92	36	2.789999961853027
0.34	0.34	0.12	1	2.789999961853027
1.05	-0.72	-1.89	25	2.789999961853027
-2.5	-1.89	-0.59	34	2.789999961853027
-0.79	-0.42	-0.09	15	1.534999966621399
-1.2	-1.04	-0.48	48	1.534999966621399
-0.32	1.4	2.19	3	1.534999966621399
-4.81	-3.99	-1.99	34	1.534999966621399
-2.86	-1.79	-0.24	34	1.534999966621399
-1.71	-2.21	-1.73	56	1.534999966621399
-1.46	-1.86	-1.46	56	1.534999966621399
-0.97	-0.21	0.98	1	1.534999966621399
-3.03	-1.64	0.2	30	1.534999966621399
-0.81	-0.42	0.51	1	1.534999966621399
-1.92	-1.89	-1.27	32	1.534999966621399
-3.0	-3.35	-1.99	8	1.534999966621399
-4.04	-2.04	0.67	38	1.534999966621399
-1.73	-2.74	-2.43	9	1.534999966621399
1.91	0.27	-0.87	17	1.534999966621399
-4.21	-2.57	0.18	47	1.534999966621399
-1.16	-0.88	-0.38	27	1.534999966621399
-0.91	-1.95	-2.25	58	1.534999966621399
-1.18	-1.92	-1.79	10	1.534999966621399
-2.23	-2.67	-1.92	36	1.534999966621399
-1.65	-1.42	-0.47	7	1.534999966621399
-0.39	0.24	0.78	0	3.644000053405762
-2.97	-1.85	-0.44	24	3.644000053405762
-2.58	-2.77	-1.98	25	3.644000053405762
-1.43	-1.47	-0.93	48	3.644000053405762
-3.63	-2.61	-0.49	46	3.644000053405762
-5.43	-3.83	-0.88	44	3.644000053405762
-0.11	-0.06	0.03	9	3.644000053405762
-2.27	-0.96	0.5	38	3.644000053405762
-4.62	-3.64	-1.15	33	3.644000053405762
-2.14	-2.03	-0.88	0	3.644000053405762
-3.19	-1.86	-0.12	29	3.644000053405762
-1.12	-1.1	-0.41	3	3.644000053405762
-3.15	-1.78	0.17	36	3.644000053405762
-1.55	-1.15	0.22	2	3.644000053405762
0.92	0.08	-0.66	31	3.644000053405762
-0.59	-0.86	-0.81	36	3.644000053405762
1.1	-0.64	-1.57	6	3.644000053405762
-3.59	-2.05	0.17	48	3.644000053405762
-5.15	-3.79	-1.56	26	3.644000053405762
-3.6	-2.47	-0.45	30	3.644000053405762
-2.7	-2.28	-1.15	23	3.644000053405762
-3.23	-2.14	-0.68	19	3.644000053405762
-3.04	-3.81	-2.87	38	3.644000053405762
-2.71	-2.9	-1.8	10	3.644000053405762
-1.86	-1.84	-1.09	27	3.644000053405762
-2.04	0.37	2.08	30	3.644000053405762
-3.94	-2.91	-1.08	29	3.644000053405762
-1.12	-0.61	0.06	41	3.644000053405762
-2.56	-2.3	-0.92	7	3.644000053405762
-1.99	-2.29	-1.87	19	3.644000053405762
-1.37	-1.6	-1.2	47	3.644000053405762
-2.47	-2.0	-0.75	34	3.644000053405762
0.3	-2.19	-3.63	52	3.644000053405762
-1.67	-2.52	-2.23	9	3.644000053405762
-1.98	-0.17	1.27	27	5.793000221252441
-1.55	-1.46	-0.75	57	5.793000221252441
4.64	1.36	-1.19	4	5.793000221252441
-0.34	-0.92	-1.09	52	5.793000221252441
-2.0	-1.97	-1.44	15	5.793000221252441
-1.16	-1.53	-1.28	10	5.793000221252441
-2.38	-2.14	-1.13	48	5.793000221252441
-0.67	-0.68	-0.51	33	5.793000221252441
-1.65	-1.52	-0.89	24	5.793000221252441
-3.39	-1.95	0.21	56	5.793000221252441
0.81	-0.02	-0.97	1	5.793000221252441
-1.85	-2.2	-1.81	33	5.793000221252441
-1.82	-1.12	-0.21	33	5.793000221252441
-2.6	-3.85	-3.3	9	5.793000221252441
0.62	-0.9	-1.85	33	5.793000221252441
-2.54	-2.88	-1.97	46	5.793000221252441
-1.94	-2.76	-2.44	19	5.793000221252441
-2.34	-2.16	-1.4	16	4.533999919891357
-3.36	-3.05	-1.72	14	4.533999919891357
-3.67	-3.18	-1.52	38	4.533999919891357
0.38	-0.84	-1.41	12	4.533999919891357
-0.21	-1.4	-1.95	51	4.533999919891357
-2.1	-1.61	-0.61	26	4.533999919891357
-1.55	-2.0	-1.68	57	4.533999919891357
-2.39	-2.38	-1.73	19	4.533999919891357
-1.29	-2.08	-1.97	35	4.533999919891357
-2.92	-1.82	-0.49	19	4.533999919891357
-4.0	-2.87	-0.86	32	4.533999919891357
-2.18	-2.03	-1.29	19	4.533999919891357
-1.6	-1.71	-1.21	25	4.533999919891357
-3.54	-4.04	-3.04	10	4.533999919891357
-3.87	-1.92	0.61	44	4.533999919891357
-2.37	-0.57	1.32	49	4.533999919891357
-2.51	-1.78	-0.5	26	4.533999919891357
-3.51	-2.87	-1.46	25	4.533999919891357
-3.53	-2.79	-0.99	55	4.533999919891357
-1.94	-2.99	-2.65	36	9.85099983215332
-2.69	-1.94	-0.49	30	9.85099983215332
-5.99	-4.71	-2.44	22	9.85099983215332
0.23	-0.77	-1.4	1	9.85099983215332
-2.96	-2.42	-0.91	29	9.85099983215332
-2.86	-2.68	-1.58	28	9.85099983215332
-1.79	-0.96	-0.02	23	9.85099983215332
-0.63	-0.98	-0.66	1	9.85099983215332
-2.24	-1.48	-0.52	21	9.85099983215332
0.43	-0.4	-1.0	47	9.85099983215332
0.8	-0.2	-1.05	48	9.85099983215332
-3.35	-2.74	-1.47	23	9.85099983215332
-2.01	-0.91	0.01	15	4.604000091552734
-0.63	0.23	0.75	33	4.604000091552734
0.07	0.34	0.46	8	4.604000091552734
-1.29	0.12	1.13	34	4.604000091552734
-1.18	-2.46	-2.75	47	4.604000091552734
-1.08	-2.0	-1.74	6	4.604000091552734
-1.91	-1.17	-0.18	25	4.604000091552734
-3.15	-3.28	-2.49	20	4.604000091552734
-1.92	-3.07	-2.82	11	4.604000091552734
-2.67	-2.83	-2.02	39	4.604000091552734
-1.85	-1.92	-1.46	15	4.604000091552734
-1.0	-1.36	-0.94	6	10.01599979400635
-3.29	-3.21	-1.9	12	10.01599979400635
-2.05	-2.19	-1.68	14	10.01599979400635
-2.35	-3.11	-2.78	43	10.01599979400635
-2.16	-1.96	-0.91	57	10.01599979400635
-2.87	-2.15	-0.86	22	10.01599979400635
1.21	0.88	-0.55	0	10.01599979400635
-1.97	-1.13	-0.13	24	10.01599979400635
-2.4	-2.54	-1.88	22	10.01599979400635
-2.24	-0.69	0.76	28	10.01599979400635
-2.25	-1.37	0.25	5	10.01599979400635
-4.16	-3.65	-1.5	36	10.01599979400635
-2.35	-1.73	-0.44	54	10.01599979400635
-4.34	-2.72	0.06	39	2.480000019073486
-3.05	-2.02	-0.64	24	2.480000019073486
-2.56	-2.23	-1.18	26	2.480000019073486
-3.9	-2.95	-0.78	32	2.480000019073486
-0.13	0.35	0.67	50	2.480000019073486
-0.91	-0.26	0.72	2	2.480000019073486
-1.97	-1.11	0.06	44	2.480000019073486
1.3	0.61	-0.31	49	2.480000019073486
-0.86	-0.21	0.29	32	2.480000019073486
-3.36	-3.34	-2.36	23	2.480000019073486
-2.61	-2.72	-1.65	27	2.480000019073486
-1.76	-2.61	-2.51	43	6.104000091552734
-2.53	-1.04	0.27	21	6.104000091552734
-1.45	-0.9	-0.15	37	6.104000091552734
-1.66	-2.41	-1.91	7	6.104000091552734
-1.76	-2.21	-1.62	9	6.104000091552734
-0.93	-0.82	-0.52	30	6.104000091552734
-2.98	-3.03	-2.08	12	6.104000091552734
-0.07	-0.95	-1.22	3	6.104000091552734
-3.25	-1.17	0.6	15	6.104000091552734
-1.61	-1.31	-0.6	34	6.104000091552734
-3.92	-3.33	-1.2	40	6.104000091552734
-1.28	-0.83	-0.01	6	6.104000091552734
-2.17	-0.98	0.31	31	6.104000091552734
0.21	0.53	0.32	0	6.104000091552734
-3.87	-2.5	-0.3	38	6.104000091552734
-2.93	-1.56	-0.03	23	3.907000064849854
-1.77	-2.57	-2.24	10	3.907000064849854
-1.11	-1.44	-1.22	33	3.907000064849854
-0.69	-1.27	-1.32	25	3.907000064849854
-1.84	-1.81	-1.1	49	3.907000064849854
-1.15	-1.42	-0.88	6	3.907000064849854
-0.26	-0.92	-1.1	21	3.907000064849854
-2.4	-2.63	-1.88	49	3.907000064849854
-2.88	-3.35	-2.65	48	3.907000064849854
0.47	-0.76	-1.35	13	3.907000064849854
-3.07	-2.15	-0.57	32	3.907000064849854
-1.8	-1.83	-1.16	10	3.907000064849854
-2.47	-2.4	-1.46	48	3.907000064849854
-1.28	-0.7	-0.02	35	3.907000064849854
-2.56	-1.51	-0.38	20	3.907000064849854
-1.99	-1.79	-0.92	27	1.952999949455261
-0.98	-1.93	-1.69	4	1.952999949455261
-2.05	-1.86	-1.01	10	1.952999949455261
-1.89	-1.98	-1.21	55	1.952999949455261
-1.38	-1.36	-0.66	6	1.952999949455261
-2.4	-2.26	-1.18	34	1.952999949455261
-0.47	-1.58	-1.72	6	1.952999949455261
-2.5	-0.97	0.62	31	1.952999949455261
-3.16	-2.49	-0.8	48	1.952999949455261
-1.85	-1.23	-0.49	18	1.952999949455261
-2.94	-1.92	-0.68	20	1.952999949455261
-0.96	0.06	1.0	52	1.952999949455261
-2.21	-1.31	-0.2	24	1.952999949455261
-2.85	-2.03	-0.67	27	1.952999949455261
-2.76	-2.04	-0.9	22	6.061999797821045
-1.06	-1.81	-1.84	54	6.061999797821045
-1.78	-2.05	-1.64	37	6.061999797821045
-2.06	-3.04	-2.45	6	6.061999797821045
-1.57	-1.62	-1.13	41	6.061999797821045
-2.24	-2.2	-1.39	10	6.061999797821045
-1.37	-1.49	-1.04	41	6.061999797821045
-0.41	-1.13	-1.29	17	6.061999797821045
-0.66	-1.35	-1.43	41	6.061999797821045
-1.11	-0.4	0.25	33	6.061999797821045
-2.9	-3.78	-2.82	7	12.34799957275391
-2.23	-2.41	-1.56	50	12.34799957275391
-2.86	-2.82	-1.86	19	12.34799957275391
-5.36	-4.43	-2.53	25	12.34799957275391
-1.94	-1.11	0.1	49	12.34799957275391
-1.98	-2.41	-1.63	8	12.34799957275391
-0.82	-0.97	-0.77	38	12.34799957275391
-4.54	-3.18	-0.96	30	12.34799957275391
-2.45	-1.58	-0.19	48	12.34799957275391
-2.16	-1.29	-0.34	19	12.34799957275391
-4.03	-3.26	-1.46	22	12.34799957275391
-2.46	-1.47	0.02	49	12.34799957275391
-2.11	-1.06	0.38	52	12.34799957275391
-2.16	-1.15	-0.1	21	12.34799957275391
0.1	-0.34	-0.59	48	12.34799957275391
-2.39	-2.09	-1.3	14	6.061999797821045
-3.32	-2.48	-0.61	34	6.061999797821045
0.49	-0.44	-1.12	2	6.061999797821045
-0.07	-0.67	-0.98	32	6.061999797821045
0.03	0.45	0.56	12	6.061999797821045
-3.28	-2.56	-1.17	15	6.061999797821045
-2.5	-2.76	-1.67	7	6.061999797821045
-3.99	-4.04	-2.79	33	6.061999797821045
-0.2	-0.33	-0.21	3	6.061999797821045
-3.24	-3.12	-1.87	36	6.061999797821045
1.03	0.41	-0.99	0	6.061999797821045
-2.8	-2.51	-1.15	35	6.061999797821045
-3.05	-2.6	-1.46	24	6.061999797821045
-4.23	-3.64	-1.83	23	6.061999797821045
-2.11	-2.65	-2.29	19	6.061999797821045
-3.17	-2.58	-0.9	54	6.061999797821045
-2.83	-1.19	1.88	2	6.061999797821045
1.91	0.08	-1.65	3	6.061999797821045
-1.76	-1.71	-1.13	32	6.061999797821045
-1.46	-2.09	-1.9	47	6.061999797821045
-3.5	-2.07	-0.11	27	7.0
-1.59	-1.25	-0.52	38	7.0
1.67	1.61	0.36	1	7.0
1.93	0.91	-0.23	24	7.0
0.99	-0.33	-1.43	48	7.0
-1.95	-3.29	-3.19	12	7.0
-0.63	-1.11	-1.14	36	7.0
-3.38	-2.43	-1.07	21	7.0
-2.67	-1.1	0.78	51	7.0
-1.69	-0.96	-0.05	9	7.0
-3.12	-1.08	0.61	22	7.0
-4.36	-1.02	1.77	27	7.0
-1.51	-1.94	-0.77	1	3.940999984741211
-0.35	-0.41	-0.29	45	3.940999984741211
-2.54	-1.53	-0.04	42	3.940999984741211
-2.12	-2.12	-1.42	12	3.940999984741211
-3.44	-2.18	-0.61	23	3.940999984741211
-4.45	-3.48	-1.32	25	3.940999984741211
-2.52	-1.26	0.21	34	3.940999984741211
-0.91	-0.59	-0.11	41	3.940999984741211
-5.4	-3.8	-1.32	27	3.940999984741211
0.14	0.53	0.69	42	3.940999984741211
-2.48	-1.0	0.5	26	3.940999984741211
-1.15	0.08	1.03	35	3.940999984741211
-1.03	-2.89	-3.14	2	4.74399995803833
-0.14	-1.34	-1.72	4	4.74399995803833
-2.21	-2.1	-1.15	44	4.74399995803833
-3.74	-2.34	-0.38	29	4.74399995803833
-3.88	-3.12	-0.98	33	4.74399995803833
-1.1	-0.02	0.72	19	4.74399995803833
-1.78	-1.28	-0.61	16	4.74399995803833
-2.44	-2.75	-1.88	49	4.74399995803833
-2.21	-2.05	-1.24	40	4.74399995803833
-2.3	-0.79	0.74	35	4.74399995803833
0.74	-0.45	-1.29	3	4.74399995803833
-1.07	0.14	1.62	2	4.255000114440918
-3.22	-2.75	-1.16	28	4.255000114440918
-2.2	-1.52	-0.25	57	4.255000114440918
-0.59	-1.61	-1.63	3	4.255000114440918
-3.32	-2.67	-1.37	14	4.255000114440918
-2.65	-2.75	-1.86	47	4.255000114440918
-3.16	-3.19	-1.73	8	4.255000114440918
-2.3	-1.9	-0.7	8	4.255000114440918
-2.18	-1.62	-0.51	35	4.255000114440918
-2.68	-1.92	-0.82	17	4.255000114440918
-3.29	-0.42	2.11	35	4.255000114440918
-3.78	-1.79	0.1	18	4.255000114440918
-3.57	-3.11	-1.3	31	4.255000114440918
-3.77	-3.03	-1.63	18	4.255000114440918
-1.34	-0.62	0.99	1	4.255000114440918
-3.45	-2.67	-0.79	31	4.255000114440918
-0.98	-1.38	-1.26	40	4.255000114440918
-0.77	-0.84	-0.62	10	4.255000114440918
-3.22	-3.21	-2.05	50	4.255000114440918
-1.58	-1.46	-0.86	22	4.255000114440918
-3.31	-3.65	-2.71	18	4.255000114440918
-3.64	-3.12	-1.4	26	7.080999851226807
-1.58	-1.42	-0.69	50	7.080999851226807
-3.32	-2.22	-0.26	47	7.080999851226807
-0.95	-1.67	-1.45	4	7.080999851226807
-1.34	-1.05	-0.47	29	7.080999851226807
0.38	-0.08	-0.54	55	7.080999851226807
-0.94	-0.85	-0.28	5	7.080999851226807
-1.98	-1.76	-1.14	18	7.080999851226807
-2.4	-0.55	1.13	33	7.080999851226807
0.49	-0.73	-1.45	3	7.080999851226807
-1.79	-2.25	-1.76	36	7.080999851226807
-1.57	-1.48	-1.04	15	7.080999851226807
-1.62	-1.37	-0.59	49	7.080999851226807
-2.95	-1.92	-0.49	22	7.080999851226807
-1.31	-2.56	-2.57	9	7.080999851226807
-2.15	-1.31	-0.21	25	7.080999851226807
-1.07	-1.64	-1.1	2	7.080999851226807
-0.48	0.86	1.74	47	7.080999851226807
-0.76	-1.09	-1.02	13	4.465000152587891
-1.54	-2.38	-1.94	7	4.465000152587891
-2.91	-2.17	-1.02	14	4.465000152587891
-0.81	-0.52	-0.17	34	4.465000152587891
-2.28	-4.2	-4.43	12	4.465000152587891
-4.34	-2.87	-0.1	46	4.465000152587891
-1.99	-2.66	-2.01	7	4.465000152587891
-2.76	-1.63	-0.1	34	4.465000152587891
-0.16	-0.51	-0.57	3	4.465000152587891
-2.75	-2.28	-0.7	6	4.465000152587891
-1.21	-1.86	-1.76	47	4.465000152587891
-3.12	-3.52	-2.27	7	4.465000152587891
-3.27	-3.63	-2.36	38	4.465000152587891
-0.08	-1.27	-1.59	6	4.465000152587891
-1.58	-1.99	-1.61	11	4.465000152587891
-2.59	-0.58	1.01	22	4.465000152587891
-1.67	-1.6	-1.06	19	4.465000152587891
-3.42	-2.1	-0.43	21	6.97599983215332
-1.49	-0.93	-0.02	57	6.97599983215332
-0.53	-1.73	-1.94	4	6.97599983215332
-1.48	-0.92	-0.34	16	6.97599983215332
-1.99	-1.19	-0.06	43	6.97599983215332
-1.06	-1.24	-1.04	16	6.97599983215332
-1.9	-1.65	-0.75	52	6.97599983215332
-3.17	-3.94	-3.09	25	6.97599983215332
-1.45	-1.97	-1.62	48	7.046000003814697
-1.72	-0.79	0.02	18	7.046000003814697
-2.8	-1.12	0.58	27	7.046000003814697
-1.17	-1.52	-1.2	9	7.046000003814697
-2.46	-1.36	0.07	42	7.046000003814697
-1.58	-0.47	0.73	6	7.046000003814697
-3.7	-0.24	2.82	42	7.046000003814697
-2.74	-1.74	-0.24	27	7.046000003814697
-0.4	-0.93	-1.03	51	7.046000003814697
-3.94	-1.19	1.28	28	7.046000003814697
-0.5	-1.99	-2.31	8	7.046000003814697
-0.9	1.6	3.2	2	7.046000003814697
-2.03	-0.35	1.09	30	5.789999961853027
-0.54	-0.24	0.14	54	5.789999961853027
-1.33	-0.9	-0.34	19	5.789999961853027
-0.4	-0.92	-1.03	43	5.789999961853027
-0.48	-0.42	-0.14	4	5.789999961853027
-2.8	-1.9	-0.31	32	5.789999961853027
-1.6	-2.93	-2.59	6	5.789999961853027
-0.84	-1.25	-1.24	30	5.789999961853027
-1.6	-0.49	0.32	14	5.789999961853027
-2.11	-2.1	-1.4	39	5.789999961853027
-0.86	-0.55	-0.17	26	5.789999961853027
-3.52	-3.36	-2.1	12	5.789999961853027
-2.43	-2.1	-0.91	50	5.789999961853027
-1.73	-0.68	1.24	2	5.789999961853027
0.02	-0.16	-0.34	24	5.789999961853027
-2.18	-1.49	-0.22	54	5.789999961853027
-2.03	-1.33	-0.32	29	5.789999961853027
-2.73	-2.38	-1.38	18	5.789999961853027
-2.86	-2.79	-0.97	4	5.789999961853027
-2.07	-1.2	-0.02	38	5.789999961853027
-1.35	-2.18	-1.71	0	5.789999961853027
-2.69	-1.32	0.28	31	5.789999961853027
-2.28	-1.7	-0.46	58	5.789999961853027
-1.19	-0.58	0.64	0	5.789999961853027
-3.03	-2.13	-0.77	24	5.789999961853027
-1.62	-1.74	-1.25	21	5.789999961853027
-2.53	-0.87	0.47	19	5.789999961853027
-1.29	-0.04	0.92	35	5.789999961853027
-2.15	-2.7	-2.37	18	5.197000026702881
-0.07	-0.9	-1.12	8	5.197000026702881
-0.57	-0.23	0.19	44	5.197000026702881
-3.81	-4.37	-3.52	35	5.197000026702881
-4.42	-2.73	-0.49	28	5.197000026702881
-3.95	-3.54	-1.88	54	5.197000026702881
-1.25	-0.09	0.85	8	5.197000026702881
-1.72	-0.68	0.37	9	5.197000026702881
-3.25	-2.16	-0.41	36	5.197000026702881
-1.23	-2.11	-1.78	3	5.197000026702881
-3.66	-2.92	-1.02	29	5.197000026702881
-3.67	-2.03	-0.06	24	5.197000026702881
-2.46	-1.3	0.31	52	5.197000026702881
-3.25	-1.54	0.5	30	5.197000026702881
-0.86	-1.55	-1.39	7	5.197000026702881
-0.58	-1.63	-1.92	39	5.197000026702881
-1.13	-1.06	-0.2	3	5.197000026702881
-1.16	-0.79	-0.31	18	5.197000026702881
-1.91	-1.59	-0.67	50	5.197000026702881
-3.14	-3.21	-2.11	22	5.197000026702881
-1.72	-1.46	-0.64	54	5.197000026702881
-3.78	-3.33	-1.88	27	5.197000026702881
-0.96	0.31	1.13	34	5.197000026702881
-0.22	0.73	1.26	0	5.197000026702881
0.44	0.22	-0.13	28	5.38700008392334
-1.08	-0.66	0.18	4	5.38700008392334
-3.56	-3.68	-2.58	49	5.38700008392334
-3.21	-3.19	-1.84	26	5.38700008392334
-1.38	-2.88	-2.83	6	5.38700008392334
-1.62	-1.92	-1.43	41	5.38700008392334
-2.57	-0.95	0.8	42	5.38700008392334
-2.01	-2.01	-1.4	13	5.38700008392334
-3.65	-2.67	-0.76	45	5.38700008392334
-2.05	-1.49	-0.72	15	5.38700008392334
-1.84	0.18	1.82	44	5.38700008392334
-2.42	-2.91	-1.77	7	5.38700008392334
0.0	-1.48	-1.95	7	5.38700008392334
-0.73	-0.11	0.32	30	5.38700008392334
-1.35	-0.83	0.54	2	7.473999977111816
-2.37	-2.33	-1.3	35	7.473999977111816
0.23	-1.07	-1.85	47	7.473999977111816
-2.07	-2.17	-0.7	3	7.473999977111816
-3.9	-1.81	0.54	31	7.473999977111816
-2.58	-1.88	-0.92	17	7.473999977111816
-0.77	-0.86	-0.66	36	7.473999977111816
-3.64	-1.64	0.22	16	7.473999977111816
-1.28	-2.03	-2.05	36	7.473999977111816
-2.11	-3.65	-3.49	23	7.473999977111816
-0.43	-0.95	-1.06	39	7.473999977111816
-5.12	-4.12	-1.89	37	7.473999977111816
2.45	0.58	-1.16	36	7.473999977111816
-2.46	-0.95	0.39	21	7.473999977111816
-4.93	-5.5	-3.65	7	7.473999977111816
-3.81	-3.78	-2.11	11	7.473999977111816
-3.52	-2.33	-0.49	31	7.473999977111816
-3.03	-3.16	-1.58	6	7.473999977111816
-1.05	-1.13	-0.77	43	7.473999977111816
-0.94	-2.13	-2.17	8	7.473999977111816
-2.23	-1.41	-0.07	51	7.473999977111816
0.59	0.1	-0.21	7	7.473999977111816
-3.96	-2.27	-0.25	19	6.133999824523926
-3.16	-2.94	-1.65	50	6.133999824523926
0.24	0.34	0.27	28	6.133999824523926
-0.17	-0.17	-0.09	48	6.133999824523926
-3.09	-2.12	-0.63	12	6.133999824523926
0.06	-1.07	-1.68	29	6.133999824523926
-1.15	-2.22	-2.18	9	6.133999824523926
-0.67	-1.16	-0.99	3	6.133999824523926
-1.12	-0.12	0.49	15	6.133999824523926
0.4	-1.23	-2.29	51	6.133999824523926
-1.65	-2.29	-1.31	3	6.133999824523926
-5.77	-3.26	0.61	52	6.133999824523926
-4.15	-3.96	-2.0	38	6.133999824523926
-2.79	-1.16	0.83	54	6.133999824523926
-1.67	-1.67	-0.75	0	6.133999824523926
-2.7	-2.17	-0.74	53	8.126999855041504
-2.62	-3.19	-2.77	18	8.126999855041504
-4.47	-4.28	-2.83	58	8.126999855041504
0.23	-0.48	-0.78	9	8.126999855041504
-1.91	-1.22	-0.05	56	8.126999855041504
-1.02	0.17	1.43	2	8.126999855041504
-2.34	-1.55	-0.26	36	8.126999855041504
-2.19	-1.58	-0.36	51	8.126999855041504
-2.95	-2.68	-1.23	35	8.126999855041504
-1.1	-1.39	-0.82	3	8.126999855041504
-0.17	-0.15	0.0	3	8.126999855041504
-2.95	-1.53	0.32	34	8.126999855041504
-1.67	-1.65	-1.14	12	8.126999855041504
-1.38	-1.48	-1.13	36	8.126999855041504
-0.04	-0.64	-0.92	41	8.126999855041504
-1.24	-0.37	0.27	17	8.126999855041504
-0.54	-0.64	-0.46	49	8.126999855041504
-1.58	-0.55	0.71	5	8.126999855041504
-1.62	-0.81	0.1	33	8.126999855041504
-1.54	-0.36	1.42	0	8.126999855041504
-3.26	-2.38	-0.72	42	8.126999855041504
-1.5	-0.82	0.08	8	8.126999855041504
-4.03	-2.81	-0.54	48	10.84799957275391
-2.32	-1.84	-0.89	12	10.84799957275391
-3.66	-2.12	0.15	51	10.84799957275391
-2.89	-0.92	0.64	17	10.84799957275391
-0.31	-0.45	-0.42	36	10.84799957275391
-1.74	-1.7	-0.96	48	10.84799957275391
-4.24	-3.15	-1.32	15	10.84799957275391
-2.03	-0.88	0.5	7	10.84799957275391
-3.61	-2.7	-0.67	32	10.84799957275391
-0.84	0.3	1.23	48	10.84799957275391
-2.48	-2.44	-1.35	31	10.84799957275391
-1.06	-1.43	-1.25	42	10.84799957275391
-1.79	-2.14	-1.65	53	10.84799957275391
-1.34	-1.27	-0.84	34	10.84799957275391
-2.59	1.44	3.59	11	10.84799957275391
-3.34	-2.79	-1.0	38	10.84799957275391
-0.39	-1.4	-1.79	41	10.84799957275391
-5.45	-3.61	-1.02	19	10.84799957275391
-2.86	-2.65	-1.4	10	10.84799957275391
-3.24	-1.15	1.08	40	10.84799957275391
0.07	-0.85	-1.35	47	10.84799957275391
3.78	0.59	-1.32	12	10.84799957275391
-1.15	-1.37	-1.06	56	10.84799957275391
-1.19	-2.52	-2.68	12	10.84799957275391
-3.03	-1.7	0.19	42	3.940999984741211
-1.07	-0.86	0.19	2	3.940999984741211
-4.06	-4.5	-3.3	26	3.940999984741211
-2.22	-2.83	-2.19	54	3.940999984741211
-1.08	-0.4	0.22	31	3.940999984741211
0.11	-2.32	-3.23	8	3.940999984741211
-0.99	-1.37	-1.28	35	3.940999984741211
-0.11	-1.21	-1.52	9	3.940999984741211
0.38	-0.98	-1.88	51	3.940999984741211
-1.34	-1.0	-0.43	21	3.940999984741211
-2.37	-1.57	-0.14	56	3.940999984741211
-2.43	-1.8	-0.67	11	3.940999984741211
-2.7	-1.18	0.51	37	3.940999984741211
-2.11	-0.99	1.37	1	3.940999984741211
-3.02	-1.92	-0.43	26	3.940999984741211
-2.12	-2.02	-0.12	1	2.75600004196167
-2.87	-2.81	-1.47	32	2.75600004196167
-1.62	-1.4	-0.58	56	2.75600004196167
-1.17	-1.37	-0.38	1	2.75600004196167
-3.47	-2.58	-0.58	38	2.75600004196167
-2.61	-3.91	-3.61	10	2.75600004196167
-3.12	-1.75	0.2	38	2.75600004196167
-2.91	-1.55	0.16	36	2.75600004196167
-0.73	-1.02	-0.92	39	2.75600004196167
-1.47	-2.1	-1.85	10	2.75600004196167
-2.47	-2.18	-1.2	36	2.75600004196167
-3.85	-3.01	-1.06	47	2.75600004196167
-1.52	-2.21	-1.72	6	2.75600004196167
-2.89	-1.6	0.19	41	2.75600004196167
-3.28	-3.05	-1.72	10	2.75600004196167
-2.24	-2.29	-1.51	47	2.75600004196167
-2.14	-1.41	-0.37	25	2.75600004196167
-4.08	-3.37	-1.38	10	2.75600004196167
-1.85	-1.69	-1.03	32	2.75600004196167
-0.87	-1.34	-1.26	23	4.870999813079834
-3.15	-2.9	-0.8	6	4.870999813079834
-3.76	-3.04	-1.66	19	4.870999813079834
-3.08	-2.96	-1.55	46	4.870999813079834
-3.29	-2.8	-1.22	27	4.870999813079834
-3.07	-1.59	-0.17	18	4.870999813079834
-2.36	-2.18	-0.63	5	4.870999813079834
-2.9	-1.87	-0.33	31	4.870999813079834
-3.35	-2.76	-1.32	28	4.870999813079834
-0.12	-0.36	-0.43	50	4.870999813079834
-3.27	-2.19	-0.48	31	4.870999813079834
-2.68	-1.91	-0.43	53	4.870999813079834
-2.58	-1.35	0.23	39	4.870999813079834
-2.29	-1.6	-0.48	38	7.21999979019165
-1.97	-1.55	-0.84	17	7.21999979019165
-2.19	-1.37	-0.07	48	7.21999979019165
-1.58	-1.28	-0.58	25	7.21999979019165
-1.3	-1.25	-0.7	47	7.21999979019165
-2.33	-3.28	-3.09	19	7.21999979019165
0.01	-1.45	-2.22	40	7.21999979019165
-1.28	-0.38	0.41	28	7.21999979019165
-3.89	-1.59	1.19	46	7.21999979019165
-1.93	-0.95	0.08	22	7.21999979019165
-2.17	-1.7	-0.75	36	7.21999979019165
-0.1	-1.47	-1.87	6	7.21999979019165
0.06	-0.48	-0.75	37	7.21999979019165
-0.58	-0.65	-0.28	3	7.21999979019165
-0.69	-1.59	-1.8	24	7.21999979019165
0.55	-0.11	-0.66	47	7.21999979019165
-2.08	-1.6	-0.63	24	7.21999979019165
-2.96	-2.64	-1.33	54	7.21999979019165
-1.74	-0.51	1.11	4	7.21999979019165
-3.33	-2.99	-1.71	27	7.21999979019165
-1.03	-0.93	-0.45	9	4.918000221252441
-0.96	-0.92	-0.58	20	4.918000221252441
-1.0	0.36	1.81	1	4.918000221252441
-3.57	-2.36	-0.23	34	4.918000221252441
-1.19	-2.3	-2.48	47	4.918000221252441
-2.67	-2.68	-1.76	11	4.918000221252441
-1.79	-0.81	0.25	35	4.918000221252441
-3.48	-3.58	-2.04	8	4.918000221252441
-3.71	-2.49	-0.28	34	4.918000221252441
-3.69	-2.18	-0.43	23	4.918000221252441
-4.05	-2.84	-0.56	50	4.918000221252441
-1.62	-1.66	-1.09	23	4.918000221252441
-0.67	0.24	1.01	51	4.918000221252441
-1.61	-1.24	-0.52	40	4.918000221252441
-4.32	-1.71	1.38	40	6.315000057220459
-3.96	-3.57	-1.79	27	6.315000057220459
-1.64	-1.67	-1.04	52	6.315000057220459
-2.38	-1.41	-0.05	29	6.315000057220459
-1.18	-1.23	-0.79	46	6.315000057220459
-0.48	-0.42	-0.27	11	6.315000057220459
-0.07	-0.01	0.07	41	6.315000057220459
-1.88	-1.12	-0.33	14	6.315000057220459
-3.13	-2.22	-0.13	6	6.315000057220459
-3.86	-3.05	-0.89	34	6.315000057220459
-3.22	-2.98	-1.36	8	6.315000057220459
-1.02	-0.83	-0.42	35	6.315000057220459
-2.06	-1.93	-1.21	35	6.315000057220459
-0.73	-0.06	0.66	3	6.315000057220459
-3.77	-2.71	-0.68	41	6.315000057220459
-3.67	-2.89	-0.83	45	6.315000057220459
-2.37	-1.69	-0.56	35	6.315000057220459
-3.59	-3.35	-1.83	12	4.046000003814697
-2.88	-1.86	-0.18	34	4.046000003814697
-2.36	-2.18	-1.44	20	4.046000003814697
-2.99	-2.99	-1.93	45	4.046000003814697
-1.97	-2.52	-1.92	31	4.046000003814697
-2.43	-3.35	-2.39	4	4.046000003814697
-2.99	-1.59	0.19	36	4.046000003814697
-2.27	-1.78	-0.19	5	4.046000003814697
-2.82	-2.1	-0.56	36	4.046000003814697
-2.66	-2.09	-0.51	6	4.046000003814697
-2.7	-3.01	-1.99	45	4.046000003814697
-0.73	-1.23	-1.06	7	4.046000003814697
-2.92	-2.17	-1.06	19	4.046000003814697
-1.88	-0.82	0.29	31	4.046000003814697
-0.36	-0.65	-0.64	48	4.046000003814697
-1.37	-1.17	-0.65	36	4.046000003814697
-1.35	-0.33	0.61	8	4.046000003814697
-1.51	-0.66	0.23	36	4.046000003814697
-2.66	-1.72	-0.63	16	4.046000003814697
-1.99	-1.38	-0.27	49	4.046000003814697
-2.05	-2.63	-2.01	31	5.736999988555908
-1.57	-0.92	0.75	1	5.736999988555908
-2.35	-0.23	1.13	15	5.736999988555908
-3.13	-3.57	-2.82	48	5.736999988555908
-2.56	-1.95	-0.75	32	5.736999988555908
-0.74	-0.57	0.05	2	5.736999988555908
-3.29	-0.42	2.17	39	5.736999988555908
-0.86	0.4	1.29	4	5.736999988555908
-2.19	-2.16	-1.37	26	5.736999988555908
-2.37	-1.43	0.06	56	5.736999988555908
-0.55	-0.35	-0.16	12	5.736999988555908
-3.59	-2.27	-0.17	30	5.736999988555908
-2.35	-1.67	-0.54	37	5.736999988555908
-2.25	-1.3	0.03	43	3.836999893188477
-1.57	-1.2	0.05	3	3.836999893188477
-1.24	-2.71	-2.9	34	3.836999893188477
-0.16	-0.69	-0.91	47	3.836999893188477
1.02	0.18	-0.58	34	3.836999893188477
-2.78	-1.94	-0.72	20	3.836999893188477
-2.09	-0.84	0.37	23	3.836999893188477
-2.59	-1.64	-0.34	24	3.836999893188477
-0.4	-0.22	0.26	1	3.836999893188477
-1.27	-1.3	-0.89	10	3.836999893188477
-2.2	-0.64	0.84	31	3.836999893188477
-2.29	-2.24	-1.53	18	5.755000114440918
-0.2	-0.9	-1.15	45	5.755000114440918
-2.66	-2.03	-0.69	27	5.755000114440918
-2.57	-2.04	-0.72	56	5.755000114440918
-2.65	-1.79	-0.43	40	5.755000114440918
-2.46	-2.0	-1.07	13	5.755000114440918
-4.4	-2.48	-0.09	23	5.755000114440918
-2.59	-2.44	-1.5	21	5.755000114440918
-2.31	-1.74	-0.51	47	5.755000114440918
-0.26	-1.57	-1.96	10	5.755000114440918
-3.71	-2.47	-0.38	29	5.755000114440918
-2.91	-3.09	-2.11	58	5.755000114440918
-2.0	-1.81	-1.02	10	5.755000114440918
-0.46	-0.36	-0.24	25	5.755000114440918
-2.2	-1.79	-0.83	28	5.755000114440918
-2.94	-2.79	-1.4	8	7.255000114440918
-2.06	-1.3	-0.18	30	7.255000114440918
-2.6	-1.47	-0.26	21	7.255000114440918
-3.03	-2.42	-0.8	34	7.255000114440918
-2.72	-1.25	0.35	26	7.255000114440918
-3.7	-2.19	-0.15	31	7.255000114440918
-3.12	-2.62	-1.55	19	7.255000114440918
-1.48	-0.62	0.57	4	7.255000114440918
-1.61	-1.12	-0.4	31	7.255000114440918
-3.3	-3.46	-2.03	36	2.232000112533569
-2.78	-1.89	-0.52	27	2.232000112533569
-2.12	-2.13	-1.27	34	2.232000112533569
-3.48	-2.68	-1.36	17	2.232000112533569
-2.8	-1.2	1.77	2	2.232000112533569
-3.48	-2.92	-1.37	31	2.232000112533569
-2.19	-0.68	0.61	22	2.232000112533569
-2.07	-0.17	1.77	4	2.232000112533569
-1.55	-1.11	-0.19	7	2.232000112533569
-1.36	-0.84	-0.03	59	2.232000112533569
-1.62	-1.67	-0.97	8	2.232000112533569
-4.21	-3.67	-2.29	20	2.232000112533569
-3.27	-3.63	-2.68	20	2.232000112533569
-2.03	-2.24	-1.05	5	1.534999966621399
-2.51	-2.32	-1.37	35	1.534999966621399
1.01	-0.02	-0.8	23	1.534999966621399
-0.95	-1.25	-1.05	19	1.534999966621399
-0.05	-0.24	-0.3	12	1.534999966621399
-0.12	-0.13	-0.15	56	1.534999966621399
-0.15	-1.59	-2.09	11	1.534999966621399
-2.27	-3.05	-2.37	29	1.534999966621399
-2.43	-1.68	-0.26	58	1.534999966621399
-2.57	-2.99	-2.3	19	1.534999966621399
-2.1	-2.59	-2.17	34	1.534999966621399
-0.01	-1.46	-1.94	8	1.534999966621399
-1.61	-1.2	-0.32	53	1.534999966621399
0.19	-0.4	-0.58	7	1.534999966621399
-0.39	-1.76	-2.04	4	1.534999966621399
-0.73	-0.77	-0.49	55	1.534999966621399
-2.1	-2.09	-1.37	29	3.0
-3.46	-2.97	-1.14	58	3.0
-1.98	-2.21	-1.64	12	3.0
-0.72	-0.98	-0.8	49	3.0
-1.06	-1.56	-1.41	26	3.0
-0.75	-2.22	-2.58	12	3.0
-2.1	-1.53	-0.41	50	3.0
-3.36	-3.03	-1.85	14	3.0
-1.96	-1.44	-0.55	36	3.0
-2.92	-1.93	-0.3	49	3.0
-1.52	-0.02	1.1	30	3.0
-2.33	-1.9	-0.76	52	3.0
-2.96	-2.75	-1.74	24	3.0
-2.07	-1.09	0.13	32	3.0
-0.07	0.89	1.37	1	3.0
-0.74	-0.87	-0.74	33	3.0
-2.13	-2.35	-1.72	25	3.0
-2.02	-1.52	-0.38	59	3.0
-0.95	-0.56	-0.2	14	3.0
-0.78	-0.92	-0.75	37	3.0
-1.72	-1.18	-0.35	24	3.0
-2.78	-3.07	-0.85	2	3.0
-1.37	-2.02	-1.97	33	3.0
-0.01	-0.68	-0.89	9	5.052000045776367
-2.76	-2.51	-0.38	3	5.052000045776367
0.31	-0.1	-0.46	1	5.052000045776367
-3.24	-3.47	-2.1	34	5.052000045776367
-2.57	-2.01	-0.8	10	5.052000045776367
-1.6	-0.64	0.54	50	5.052000045776367
-0.86	-0.2	0.43	7	5.052000045776367
-1.68	-0.67	0.34	34	5.052000045776367
-1.34	-0.67	0.22	50	5.485000133514404
5.39	-0.92	-4.73	20	5.485000133514404
-3.97	-3.17	-1.19	48	5.485000133514404
-2.48	-1.83	-0.51	31	5.485000133514404
0.18	-0.81	-1.82	0	5.485000133514404
-2.36	-2.53	-1.85	36	5.485000133514404
-0.22	-0.07	0.14	2	2.163000106811523
-1.17	-1.34	-1.1	31	2.163000106811523
-0.46	-0.82	-0.83	18	2.163000106811523
-0.57	-0.85	-0.82	56	2.163000106811523
-2.09	-1.59	-0.83	16	2.163000106811523
-2.33	-1.69	-0.43	47	2.163000106811523
-2.42	-2.0	-0.81	54	2.163000106811523
-2.8	-1.8	-0.24	28	2.163000106811523
-4.35	-4.07	-2.35	24	2.163000106811523
-2.49	-3.35	-2.48	8	2.163000106811523
-1.98	-1.7	-0.77	56	2.163000106811523
-3.17	-2.83	-1.68	13	2.163000106811523
-3.62	-2.53	-0.37	39	2.163000106811523
0.75	0.0	-0.67	3	2.163000106811523
-1.23	-0.75	-0.17	28	2.163000106811523
-0.29	-1.32	-1.83	56	2.163000106811523
-0.96	-2.27	-2.26	1	2.163000106811523
-0.06	-1.88	-2.89	52	2.163000106811523
-1.9	-1.69	-0.52	4	2.163000106811523
-1.01	-0.42	0.16	35	2.163000106811523
-1.2	-0.5	0.3	44	2.163000106811523
-1.94	-2.23	-1.69	27	2.163000106811523
-1.25	-1.21	-0.67	58	2.163000106811523
2.66	-1.67	-4.38	29	2.163000106811523
-1.87	-2.64	-2.35	19	8.092000007629395
-0.14	-0.19	-0.14	43	8.092000007629395
-0.18	-2.38	-3.2	3	8.092000007629395
-3.32	-4.1	-1.73	2	8.092000007629395
-0.96	-1.8	-1.88	13	8.092000007629395
-3.92	-2.21	-0.13	28	8.092000007629395
-0.73	-2.23	-2.64	14	8.092000007629395
-1.06	-1.7	-1.68	14	5.02299976348877
-0.72	-0.86	-0.65	51	5.02299976348877
-1.68	-2.5	-2.41	15	5.02299976348877
-1.16	-1.59	-1.38	49	5.02299976348877
-2.63	-1.6	-0.22	27	5.02299976348877
-5.13	-2.0	1.08	19	5.02299976348877
-2.88	-2.41	-1.14	30	5.02299976348877
-1.98	-2.55	-2.14	19	5.02299976348877
1.09	-0.37	-1.44	38	5.02299976348877
-1.55	-1.14	-0.47	21	5.02299976348877
-2.01	-1.77	-0.86	51	5.02299976348877
-2.0	-1.22	-0.11	36	5.02299976348877
-1.94	-1.77	-0.96	9	5.02299976348877
-1.1	-1.41	-1.1	51	5.02299976348877
-1.26	-1.08	-0.56	10	6.026000022888184
-0.93	-0.36	0.7	1	6.026000022888184
-1.93	-2.79	-2.51	11	6.026000022888184
-2.1	-2.21	-1.6	36	6.026000022888184
-1.22	-2.01	-1.64	6	6.026000022888184
-3.89	-3.01	-1.01	39	6.026000022888184
-1.58	-1.94	-1.54	0	6.026000022888184
-1.96	-1.63	-0.94	20	6.026000022888184
-0.01	0.26	0.42	38	6.026000022888184
-1.46	-1.71	-1.31	11	6.026000022888184
-1.69	-1.59	-0.9	46	6.026000022888184
0.8	0.1	-0.47	30	3.861000061035156
-1.49	-1.95	-1.68	20	3.861000061035156
-1.28	-0.83	-0.06	50	3.861000061035156
-0.32	-0.19	0.04	3	3.861000061035156
-2.09	-2.27	-1.47	31	3.861000061035156
-1.35	-1.92	-1.75	26	3.861000061035156
-1.02	-0.95	0.05	1	3.861000061035156
-2.24	-2.18	-1.31	48	3.861000061035156
-2.17	-2.67	-2.17	24	3.861000061035156
-3.15	-2.75	-1.18	48	3.861000061035156
-1.79	-2.08	-1.68	36	3.861000061035156
-1.53	-2.06	-1.88	14	3.861000061035156
-2.79	-2.15	-1.01	20	3.861000061035156
-2.56	-1.81	-0.44	48	3.861000061035156
-2.12	-2.18	-1.66	18	3.861000061035156
-1.17	-2.18	-2.08	8	3.861000061035156
-0.99	-0.76	-0.32	21	3.861000061035156
-1.7	-2.49	-1.8	5	3.861000061035156
-1.93	-1.83	-1.16	39	3.861000061035156
-3.91	-2.3	-0.39	24	3.861000061035156
-0.86	-0.82	-0.55	26	5.303999900817871
0.93	-0.92	-2.22	2	5.303999900817871
-0.28	-0.73	-0.86	14	5.303999900817871
0.06	0.21	0.27	47	5.303999900817871
-1.02	-2.31	-2.57	15	5.303999900817871
-2.09	-1.69	-0.66	44	5.303999900817871
-1.21	-0.79	-0.25	31	5.303999900817871
-1.58	-2.12	-1.61	7	5.303999900817871
-3.08	-2.94	-1.78	22	5.303999900817871
-0.46	-2.53	-3.48	1	5.303999900817871
-4.12	-3.95	-2.37	24	5.303999900817871
-1.97	-1.01	0.28	49	5.303999900817871
-2.42	-0.87	0.73	32	5.303999900817871
-0.96	-1.63	-1.65	13	5.303999900817871
-2.88	-3.67	-3.22	13	5.303999900817871
-1.73	0.12	1.22	13	5.303999900817871
-1.93	-0.87	0.31	39	5.303999900817871
-2.47	-1.51	-0.26	11	4.473999977111816
-2.04	-1.38	-0.37	39	4.473999977111816
-3.12	-2.22	-0.71	12	4.473999977111816
-0.85	-0.8	-0.41	48	4.473999977111816
-3.97	-3.44	-2.09	22	4.473999977111816
-1.82	-1.99	-1.33	27	4.473999977111816
-2.45	-2.37	-1.31	44	4.473999977111816
-3.37	-1.61	0.52	37	4.473999977111816
-0.84	-0.93	-0.28	2	4.473999977111816
-2.41	-3.31	-2.71	37	4.473999977111816
-0.79	-1.08	-0.73	3	4.473999977111816
-2.54	-2.75	-1.91	58	4.473999977111816
-3.48	-2.48	-0.86	27	4.473999977111816
-2.48	-3.0	-2.43	12	4.473999977111816
-2.34	-1.23	0.14	28	4.473999977111816
-1.68	-1.76	-1.14	29	4.473999977111816
-2.88	-2.61	-1.45	28	4.473999977111816
-1.65	-1.41	-0.62	56	4.473999977111816
-0.96	-1.34	-1.13	52	4.473999977111816
-0.64	-0.67	-0.16	1	27.00099945068359
-1.03	-0.95	-0.59	24	27.00099945068359
-0.05	-0.66	-0.94	48	27.00099945068359
-1.74	-1.78	-1.27	32	27.00099945068359
-2.0	-1.7	-0.92	11	27.00099945068359
-4.19	-1.8	0.55	26	27.00099945068359
-2.14	-0.94	0.08	17	27.00099945068359
-1.8	-1.88	-1.26	48	27.00099945068359
-1.99	-2.12	-1.66	14	27.00099945068359
-1.46	-0.5	0.42	36	27.00099945068359
-0.03	0.77	1.01	12	27.00099945068359
-0.7	-0.26	0.18	36	27.00099945068359
-3.12	-2.26	-0.82	26	27.00099945068359
-1.81	-1.56	-0.71	57	27.00099945068359
0.32	-0.17	-0.44	4	27.00099945068359
-2.71	-1.58	-0.15	26	27.00099945068359
-0.45	-1.1	-1.27	36	27.00099945068359
-1.63	-4.36	-4.93	18	49.21599960327148
-1.31	-0.66	0.03	10	49.21599960327148
-1.64	-1.97	-1.47	29	49.21599960327148
-1.0	-1.82	-1.82	47	49.21599960327148
-1.85	-2.11	-1.75	15	49.21599960327148
-2.04	-1.21	-0.08	41	49.21599960327148
-0.8	-1.16	-0.85	0	49.21599960327148
-2.49	-1.48	-0.26	22	49.21599960327148
-1.75	-2.47	-2.11	39	49.21599960327148
-2.63	-1.89	-0.23	6	49.21599960327148
-2.91	-1.09	0.87	41	49.21599960327148
0.38	0.16	-0.07	21	49.21599960327148
1.89	1.51	0.34	2	49.21599960327148
-1.42	-0.84	-0.12	35	49.21599960327148
-0.4	-2.54	-3.25	11	49.21599960327148
-1.47	-0.65	0.25	38	49.21599960327148
-2.26	-1.1	-0.05	16	71.43199920654297
0.39	0.27	0.1	33	71.43199920654297
-2.97	-2.07	-0.75	20	71.43199920654297
-4.47	-2.91	-0.01	45	71.43199920654297
-4.76	-3.51	-0.76	35	71.43199920654297
-2.51	-1.16	0.32	29	71.43199920654297
-3.41	-2.5	-0.52	57	71.43199920654297
-1.17	-0.87	-0.43	12	71.43199920654297
-1.72	0.1	1.48	33	71.43199920654297
-1.08	-0.04	1.07	0	71.43199920654297
-3.12	-2.41	-1.05	26	38.81600189208984
-0.45	-0.5	-0.35	41	38.81600189208984
-3.2	-3.39	-1.59	7	38.81600189208984
-2.89	-2.31	-0.99	42	38.81600189208984
-1.81	-0.51	1.8	1	38.81600189208984
-4.76	-3.46	-0.95	39	38.81600189208984
-3.92	-2.27	-0.29	20	38.81600189208984
-1.75	-0.89	-0.07	19	38.81600189208984
-1.71	-2.01	-1.61	20	38.81600189208984
-2.38	-1.71	-0.83	17	38.81600189208984
-1.49	-0.94	-0.02	55	38.81600189208984
-2.66	-1.18	0.09	17	32.88199996948242
-0.84	-1.7	-1.83	14	32.88199996948242
-0.67	-0.75	-0.64	15	32.88199996948242
-2.93	-2.54	-1.43	19	32.88199996948242
-0.76	-1.25	-1.21	48	32.88199996948242
-3.42	-1.92	0.03	10	32.88199996948242
-2.9	-1.33	0.46	35	32.88199996948242
-1.94	-1.43	-0.65	12	32.88199996948242
1.11	0.81	0.25	30	32.88199996948242
-2.9	-1.22	0.4	25	32.88199996948242
-0.3	-0.23	-0.11	58	32.88199996948242
-2.79	-1.66	0.08	54	32.88199996948242
-2.53	-1.5	-0.04	29	32.88199996948242
-3.36	-3.19	-2.18	16	37.47800064086914
0.38	-0.26	-0.71	37	37.47800064086914
-3.08	-2.59	-1.15	10	37.47800064086914
-3.76	-3.09	-1.48	29	37.47800064086914
-5.37	-4.07	-1.17	34	37.47800064086914
-1.08	-1.43	-1.21	11	37.47800064086914
-2.74	-2.36	-1.22	38	37.47800064086914
-2.74	-2.05	-0.57	34	37.47800064086914
-2.99	-3.7	-3.11	34	37.47800064086914
-2.01	-3.84	-4.0	11	37.47800064086914
-2.8	-2.11	-0.61	45	37.47800064086914
-3.87	-3.11	-1.36	12	37.47800064086914
-3.16	-3.28	-1.95	44	37.47800064086914
-2.52	-2.62	-1.55	9	37.47800064086914
-2.05	-1.77	-0.87	46	37.47800064086914
-0.3	-0.72	-0.77	15	37.47800064086914
-0.63	-1.21	-1.32	36	37.47800064086914
-0.26	-1.03	-1.33	49	37.47800064086914
-0.18	-0.68	-0.85	42	46.82400131225586
-1.66	-1.84	-1.38	20	46.82400131225586
-2.6	-2.27	-1.37	21	46.82400131225586
-0.64	-0.85	-0.74	55	46.82400131225586
2.04	0.64	-0.61	4	46.82400131225586
-2.2	-1.7	-0.59	48	46.82400131225586
-3.74	-2.78	-0.83	40	46.82400131225586
-1.07	-1.09	-0.66	57	46.82400131225586
-2.68	-2.65	-1.46	29	46.82400131225586
0.0	-1.87	-2.59	5	46.82400131225586
-1.77	-3.3	-3.1	6	46.82400131225586
-3.38	-3.63	-2.61	19	46.82400131225586
-2.37	-2.2	-1.24	10	46.82400131225586
-4.08	-2.86	-0.37	39	46.82400131225586
-1.39	-1.41	-0.97	20	46.82400131225586
-3.16	-3.04	-1.53	37	33.15299987792969
0.19	-0.69	-1.13	19	33.15299987792969
-0.8	-0.78	-0.46	43	33.15299987792969
-3.13	-2.57	-1.2	28	33.15299987792969
-1.41	-1.91	-1.71	12	33.15299987792969
-0.6	-1.54	-1.87	35	33.15299987792969
-1.46	-2.0	-1.5	7	33.15299987792969
-2.66	-2.5	-1.5	42	33.15299987792969
-2.55	-3.96	-3.97	14	33.15299987792969
-2.3	-1.78	-0.52	56	33.15299987792969
0.36	-0.1	-0.37	12	33.15299987792969
-2.87	-2.55	-1.63	19	33.15299987792969
-3.64	-2.6	-0.58	57	33.15299987792969
-3.33	-4.77	-4.27	11	33.15299987792969
0.07	-1.26	-1.89	3	61.52000045776367
-3.82	-3.2	-1.53	23	61.52000045776367
-2.61	-2.62	-1.52	48	61.52000045776367
-3.69	-3.78	-1.8	8	61.52000045776367
-2.09	-1.31	-0.16	38	61.52000045776367
-1.16	-0.6	-0.07	17	61.52000045776367
-1.75	-1.75	-1.02	50	61.52000045776367
-3.96	-2.0	0.01	23	61.52000045776367
-2.08	-1.78	-0.93	40	61.52000045776367
-1.17	-1.59	-1.39	34	61.52000045776367
-1.88	-1.57	-0.71	34	61.52000045776367
-3.51	-2.49	-0.12	6	61.52000045776367
-2.83	-2.0	-0.58	36	61.52000045776367
1.95	1.03	0.07	24	84.2239990234375
-0.42	-2.72	-4.47	0	84.2239990234375
-2.53	-3.17	-2.64	24	84.2239990234375
-3.59	-2.84	-1.3	27	84.2239990234375
-0.87	-0.9	-0.54	9	84.2239990234375
-1.88	-1.19	-0.21	39	84.2239990234375
-2.64	-1.34	0.03	12	84.2239990234375
-1.26	-0.69	0.08	45	84.2239990234375
-2.2	-2.7	-2.12	21	84.2239990234375
-0.64	-0.81	-0.7	11	84.2239990234375
-1.97	-2.1	-1.38	25	84.2239990234375
-3.33	-0.88	1.19	24	84.2239990234375
-2.07	-2.04	-1.34	42	35.20299911499023
-1.63	-1.95	-1.62	18	35.20299911499023
-1.45	-1.52	-0.97	44	35.20299911499023
-1.21	-1.5	-1.22	25	35.20299911499023
-1.56	-1.21	-0.39	50	35.20299911499023
-0.99	-2.53	-2.56	6	35.20299911499023
-1.84	-2.23	-1.87	39	35.20299911499023
1.29	-0.35	-1.9	2	35.20299911499023
-3.9	-3.12	-0.9	39	35.20299911499023
-1.79	-0.7	0.37	25	35.20299911499023
-1.73	-0.88	-0.07	19	35.20299911499023
-1.48	-2.04	-1.9	37	35.20299911499023
1.11	-1.58	-3.02	5	35.20299911499023
-3.2	-3.05	-1.8	36	35.20299911499023
4.57	2.46	-1.45	0	35.20299911499023
-0.35	-0.26	-0.17	32	35.20299911499023
2.48	0.59	-1.82	1	35.20299911499023
-1.42	-1.34	-0.8	33	35.20299911499023
-1.07	-1.38	-1.13	25	74.8499984741211
-2.32	-2.05	-1.07	10	74.8499984741211
-3.3	-4.21	-3.4	11	74.8499984741211
-0.14	0.59	0.97	39	74.8499984741211
-3.32	-3.03	-1.78	27	74.8499984741211
-3.13	-3.52	-2.54	10	74.8499984741211
-3.48	-2.83	-0.94	33	74.8499984741211
-2.78	-2.29	-0.57	6	74.8499984741211
-2.81	-1.61	-0.03	33	74.8499984741211
-1.41	-2.37	-2.28	37	13.4350004196167
0.21	-2.33	-3.33	14	13.4350004196167
-5.11	-3.5	-0.59	31	13.4350004196167
-0.36	-0.78	-0.64	2	13.4350004196167
-2.94	-3.07	-2.07	51	13.4350004196167
-2.85	-2.53	-1.13	37	13.4350004196167
-2.05	-1.1	-0.01	24	13.4350004196167
-1.2	-1.69	-1.44	53	13.4350004196167
-3.43	-2.26	-0.38	28	13.4350004196167
-4.54	-2.64	0.42	48	13.4350004196167
-1.42	-1.33	-0.71	48	77.9260025024414
-1.96	-1.47	-0.58	23	77.9260025024414
-1.19	-1.91	-1.78	50	77.9260025024414
-3.42	-3.32	-1.05	4	77.9260025024414
-1.49	-1.27	-0.76	18	77.9260025024414
-2.29	-1.77	-0.94	19	77.9260025024414
-1.71	-1.06	-0.38	16	77.9260025024414
-1.16	-0.9	-0.26	52	77.9260025024414
-0.34	-0.46	-0.27	4	77.9260025024414
-4.37	-2.11	0.83	36	77.9260025024414
-2.33	-3.08	-2.72	46	77.9260025024414
-1.36	-0.18	1.65	1	77.9260025024414
-1.12	-0.62	-0.07	31	77.9260025024414
0.14	0.54	0.62	23	77.9260025024414
-1.18	-1.39	-0.82	4	88.39099884033203
-3.25	-2.6	-0.86	42	88.39099884033203
-2.19	-2.03	-1.06	27	88.39099884033203
2.35	-1.81	-4.77	56	88.39099884033203
-2.75	-2.06	-0.57	34	88.39099884033203
-1.95	-2.17	-1.31	7	88.39099884033203
-1.18	-0.33	1.15	1	88.39099884033203
-4.82	-2.6	0.07	29	88.39099884033203
0.16	-0.43	-0.78	36	88.39099884033203
-2.48	-1.65	-0.28	30	88.39099884033203
-3.97	-3.52	-1.93	18	88.39099884033203
-2.28	-1.16	0.23	39	88.39099884033203
-2.83	-2.22	-0.91	24	88.39099884033203
-1.63	-0.91	0.07	45	88.39099884033203
-2.32	-1.85	-0.5	7	88.39099884033203
-2.46	-1.87	-0.72	29	88.39099884033203
-0.05	-0.85	-1.21	42	88.39099884033203
-3.06	-2.5	-1.27	19	88.39099884033203
-3.66	-2.78	-0.83	59	88.39099884033203
-2.28	-2.44	-1.57	39	88.39099884033203
-0.68	0.22	1.21	2	37.9379997253418
-2.45	-1.99	-0.94	34	37.9379997253418
-1.9	-3.9	-4.05	8	37.9379997253418
-3.14	-1.54	0.25	25	37.9379997253418
-3.89	-2.25	0.19	51	37.9379997253418
-1.56	-0.59	0.6	56	37.9379997253418
0.16	-0.14	-0.71	0	37.9379997253418
-1.0	-0.76	-0.06	3	37.9379997253418
-4.14	-4.36	-3.2	36	37.9379997253418
-0.8	-1.08	-0.49	1	37.9379997253418
-3.0	-3.27	-2.49	13	37.9379997253418
-2.94	-2.94	-1.85	12	37.9379997253418
-3.09	-2.2	-0.86	24	37.9379997253418
-1.27	-1.12	-0.52	8	37.9379997253418
-1.7	-1.37	-0.57	40	37.9379997253418
-3.61	-1.94	0.33	46	37.9379997253418
-1.69	-1.31	-0.7	13	37.9379997253418
-2.76	-3.7	-3.22	14	37.9379997253418
-3.7	-3.92	-3.0	26	37.9379997253418
-1.99	-1.32	-0.32	39	16.40500068664551
-2.85	-2.65	-1.78	20	16.40500068664551
-1.75	-1.5	-0.73	45	16.40500068664551
-2.35	-2.47	-1.78	12	16.40500068664551
-1.49	-1.36	-0.51	5	16.40500068664551
-1.66	-1.0	-0.12	30	16.40500068664551
-2.09	-1.62	-0.89	15	16.40500068664551
0.08	0.14	0.1	36	16.40500068664551
-1.71	-0.64	0.2	13	16.40500068664551
-1.47	-0.73	0.11	37	16.40500068664551
-1.41	-0.61	0.06	12	16.40500068664551
-1.74	-0.68	0.51	43	16.40500068664551
-4.89	-4.52	-3.15	19	38.45000076293945
-1.51	0.76	2.67	0	38.45000076293945
-2.19	-1.67	-0.68	38	38.45000076293945
-3.87	-3.57	-1.68	33	38.45000076293945
-2.95	-2.5	-1.09	58	38.45000076293945
-1.08	-0.73	0.04	4	38.45000076293945
-5.63	-3.88	-0.61	34	38.45000076293945
-2.92	-2.67	-1.6	15	38.45000076293945
-2.16	-2.03	-1.39	19	38.45000076293945
-5.1	-3.12	-0.31	22	38.45000076293945
-0.8	-1.04	-0.68	3	38.45000076293945
-3.69	-3.11	-1.4	42	38.45000076293945
-1.87	-1.13	0.05	55	38.45000076293945
-2.15	-1.24	-0.02	32	31.11400032043457
-2.08	-1.56	-0.73	19	31.11400032043457
-2.92	-2.81	-1.66	23	31.11400032043457
0.66	-0.23	-0.88	39	31.11400032043457
-2.41	-1.45	-0.17	36	31.11400032043457
-1.64	-0.61	0.63	5	31.11400032043457
-2.4	-2.22	-1.11	30	31.11400032043457
-4.06	-2.97	-1.07	18	32.12699890136719
-3.45	-2.39	-0.36	45	32.12699890136719
1.91	0.7	-1.37	1	32.12699890136719
-3.57	-1.5	0.86	32	32.12699890136719
-3.3	-2.57	-1.11	13	32.12699890136719
-3.42	-2.26	-0.38	43	32.12699890136719
-2.6	-2.21	-0.25	4	32.12699890136719
-3.63	-3.41	-1.72	30	32.12699890136719
-3.02	-3.33	-2.21	52	32.12699890136719
-3.66	-1.97	0.43	43	32.12699890136719
-2.47	-1.83	-0.8	22	32.12699890136719
1.39	0.5	-0.4	37	32.12699890136719
-3.01	-3.27	-1.75	6	32.12699890136719
-1.76	-0.79	0.24	35	32.12699890136719
-3.42	-2.57	-0.9	25	32.12699890136719
-2.0	-1.84	-1.17	19	32.12699890136719
-1.85	-2.04	-1.46	48	32.12699890136719
-0.77	1.14	1.89	14	32.12699890136719
-2.18	-1.86	-0.84	38	32.12699890136719
-1.79	-1.34	-0.4	48	32.12699890136719
-0.29	0.35	0.89	2	26.36599922180176
-1.7	-0.94	-0.04	30	26.36599922180176
-5.68	-3.93	-0.55	39	26.36599922180176
-0.81	-1.21	-0.92	5	26.36599922180176
-3.46	-2.56	-0.57	37	26.36599922180176
-0.29	-1.96	-2.47	9	26.36599922180176
-1.77	-1.75	-1.28	14	26.36599922180176
-1.53	-1.62	-1.09	40	26.36599922180176
-0.97	-1.14	-0.89	27	26.36599922180176
-0.75	-0.16	0.7	2	26.36599922180176
-4.43	-4.19	-2.58	17	26.36599922180176
-1.0	-1.38	-1.3	30	26.36599922180176
-4.08	-4.25	-2.97	22	26.36599922180176
-2.59	-2.98	-2.02	37	46.87300109863281
-0.17	-2.53	-3.33	6	46.87300109863281
-0.85	-1.45	-1.45	51	46.87300109863281
-2.76	-2.74	-2.0	16	46.87300109863281
0.91	0.09	-0.62	39	46.87300109863281
-1.78	-1.36	-0.42	49	46.87300109863281
-4.86	-3.51	-1.25	30	46.87300109863281
-1.83	-1.93	-1.19	58	46.87300109863281
-3.17	-1.94	-0.2	26	19.48100090026856
-5.17	-4.8	-2.91	22	19.48100090026856
-1.75	-1.6	-0.43	4	19.48100090026856
-4.01	-4.2	-2.57	36	19.48100090026856
1.4	0.41	-1.36	0	19.48100090026856
-1.7	-2.62	-2.53	48	19.48100090026856
-2.03	-2.02	-1.29	22	19.48100090026856
-0.03	-0.69	-0.87	9	19.48100090026856
-3.59	-2.88	-1.14	48	19.48100090026856
-4.34	-3.32	-1.58	21	19.48100090026856
-2.92	-2.43	-0.9	55	19.48100090026856
-2.5	-2.23	-1.26	22	19.48100090026856
-0.62	-1.13	-1.13	49	24.90099906921387
-2.52	-1.93	-1.0	20	24.90099906921387
-2.22	-1.76	-0.64	45	24.90099906921387
-2.57	-2.95	-2.04	52	24.90099906921387
-2.46	-1.68	-0.29	48	24.90099906921387
2.74	1.37	-0.08	22	24.90099906921387
-5.85	-4.9	-2.67	42	24.90099906921387
-0.23	-0.05	0.05	0	24.90099906921387
-3.69	-2.97	-1.03	30	24.90099906921387
-2.74	-2.54	-1.54	25	24.90099906921387
-0.02	0.76	1.08	0	24.90099906921387
-2.45	-3.23	-2.72	13	24.90099906921387
-2.97	-2.75	-1.54	10	22.4060001373291
-3.73	-2.79	-0.64	52	22.4060001373291
-0.23	0.1	0.26	15	22.4060001373291
0.95	0.7	0.21	30	22.4060001373291
-1.61	-2.33	-1.88	8	22.4060001373291
-2.52	-3.38	-2.94	18	22.4060001373291
-3.67	-2.04	0.21	42	22.4060001373291
-4.42	-2.95	-0.37	42	22.4060001373291
-4.65	-3.25	-1.0	30	22.4060001373291
-3.83	-2.82	-0.58	50	22.4060001373291
-3.1	-2.66	-0.48	0	23.54500007629395
-2.21	-2.78	-2.38	21	23.54500007629395
-2.97	-4.78	-3.91	5	23.54500007629395
-3.89	-2.9	-0.62	37	23.54500007629395
-1.69	-0.61	0.22	14	23.54500007629395
-4.56	-2.97	-0.58	32	23.54500007629395
-3.59	-2.26	-0.22	36	23.54500007629395
-3.22	-1.98	-0.08	8	23.54500007629395
-1.98	-1.25	-0.25	36	47.73099899291992
-2.93	-1.93	-0.25	51	47.73099899291992
-4.39	-3.76	-1.47	36	47.73099899291992
-0.93	-1.22	-1.04	11	47.73099899291992
-2.28	-1.19	0.29	50	47.73099899291992
-3.38	-2.88	-1.09	34	47.73099899291992
-2.41	-2.32	-1.52	19	47.73099899291992
-1.79	-2.2	-1.66	48	47.73099899291992
-1.69	-0.19	1.22	5	47.73099899291992
-1.65	-1.78	-1.21	33	47.73099899291992
-1.37	-2.26	-2.04	9	47.73099899291992
-1.24	-0.65	0.0	30	47.73099899291992
-2.76	-2.22	-0.89	26	37.59600067138672
-2.19	-2.63	-2.12	14	37.59600067138672
-1.91	0.67	2.47	5	37.59600067138672
-2.05	-1.65	-0.68	35	37.59600067138672
-0.83	0.16	0.97	4	37.59600067138672
-3.48	-2.49	-0.96	25	37.59600067138672
-0.33	-0.45	-0.39	54	37.59600067138672
-4.76	-3.96	-1.9	19	37.59600067138672
-3.75	-2.12	-0.22	20	37.59600067138672
0.43	-0.99	-1.85	44	37.59600067138672
0.4	-0.84	-1.32	15	47.50699996948242
-0.76	0.48	1.47	0	47.50699996948242
-2.34	-0.76	1.05	51	47.50699996948242
-2.01	-2.12	-1.41	23	47.50699996948242
1.82	0.3	-0.98	4	47.50699996948242
-0.92	-0.75	-0.39	36	47.50699996948242
-1.24	-1.53	-1.06	7	47.50699996948242
-1.33	-1.25	-0.68	49	47.50699996948242
-0.32	0.34	0.87	2	104.7310028076172
-3.81	-2.54	-0.47	34	104.7310028076172
-1.78	-1.34	-0.6	21	104.7310028076172
1.37	-0.01	-1.26	45	104.7310028076172
0.05	-1.05	-1.62	2	104.7310028076172
-4.28	-3.18	-1.06	24	104.7310028076172
-2.35	-2.19	-1.09	55	104.7310028076172
-0.85	-1.84	-1.91	10	104.7310028076172
-2.15	-1.45	-0.29	41	104.7310028076172
-0.14	-1.31	-1.73	1	104.7310028076172
-3.64	-3.11	-1.76	24	104.7310028076172
-5.5	-1.98	2.12	48	104.7310028076172
-2.01	-2.7	-1.3	1	104.7310028076172
-1.63	-1.58	-1.0	25	104.7310028076172
-3.6	-3.39	-2.19	25	104.7310028076172
-0.73	-1.72	-1.63	3	104.7310028076172
-1.72	-1.82	-1.14	54	104.7310028076172
-1.58	-2.38	-1.82	6	104.7310028076172
-3.77	-2.64	-0.51	30	28.63899993896484
-2.45	-0.75	0.8	25	28.63899993896484
-1.42	-1.74	-1.37	47	28.63899993896484
-1.7	-0.61	0.38	23	28.63899993896484
-0.79	-0.7	-0.34	57	28.63899993896484
-3.34	-3.06	-1.78	20	28.63899993896484
-2.66	-2.22	-1.0	48	28.63899993896484
-2.52	-2.98	-2.05	9	28.63899993896484
-1.03	-0.51	0.09	38	28.63899993896484
-3.55	-5.27	-4.88	11	28.63899993896484
-3.39	-2.42	-0.47	33	28.63899993896484
-0.81	-1.19	-1.04	52	28.63899993896484
-3.16	-3.79	-3.33	18	28.63899993896484
-3.92	-2.38	-0.01	48	28.63899993896484
-2.86	-2.53	-0.57	4	28.63899993896484
-2.32	-3.06	-1.95	6	32.88199996948242
-3.18	-2.02	-0.55	23	32.88199996948242
-2.51	-1.86	-0.86	15	32.88199996948242
-3.18	-1.49	0.51	38	32.88199996948242
-2.76	-2.96	-1.65	7	32.88199996948242
-4.25	-3.48	-1.54	23	32.88199996948242
-3.62	-2.6	-0.47	37	32.88199996948242
-3.6	-3.53	-2.0	11	32.88199996948242
-4.25	-2.95	-0.67	27	32.88199996948242
-3.07	-2.66	-0.26	3	32.88199996948242
-3.61	-4.28	-3.14	30	32.88199996948242
-3.54	-2.2	0.03	53	32.88199996948242
-5.05	-3.07	-0.37	30	28.5629997253418
-1.86	-2.17	-1.48	9	28.5629997253418
-3.23	-2.3	-0.64	39	28.5629997253418
-1.94	-0.93	0.41	54	28.5629997253418
-2.28	-1.65	-0.57	30	28.5629997253418
-1.09	-1.1	-0.45	0	28.5629997253418
-5.15	-4.32	-1.99	51	28.5629997253418
0.07	0.09	0.14	5	28.5629997253418
-0.45	-0.63	-0.58	15	28.5629997253418
-1.44	-1.61	-1.12	45	28.5629997253418
-2.51	-2.4	-1.55	19	28.5629997253418
-0.87	0.35	1.18	39	28.5629997253418
-2.02	-1.59	-0.86	14	28.5629997253418
-0.52	-1.04	-1.1	39	28.5629997253418
-2.64	-0.7	0.89	23	23.92499923706055
-0.17	0.16	0.42	49	23.92499923706055
-0.95	-0.45	0.2	48	23.92499923706055
-3.54	-2.99	-1.68	23	23.92499923706055
-2.67	-2.88	-1.64	7	23.92499923706055
1.34	0.16	-0.76	21	23.92499923706055
-0.27	-1.44	-1.8	14	23.92499923706055
0.43	0.08	-0.25	25	23.92499923706055
-5.31	-4.11	-1.13	41	23.92499923706055
-2.87	-3.27	-2.39	12	23.92499923706055
-2.09	-2.97	-2.58	20	23.92499923706055
-3.72	-2.51	-0.24	43	23.92499923706055
-2.78	-1.98	0.72	2	23.92499923706055
-6.0	-4.93	-2.53	44	48.87400054931641
-3.92	-2.69	-0.77	29	48.87400054931641
-0.63	-0.95	-0.57	1	48.87400054931641
-0.65	-1.47	-1.57	10	48.87400054931641
0.91	0.39	-0.24	26	48.87400054931641
-0.63	-0.82	-0.67	51	24.95000076293945
5.61	3.69	1.39	20	24.95000076293945
-1.72	-2.08	-1.72	12	24.95000076293945
0.07	-0.9	-1.31	12	24.95000076293945
-2.33	-0.53	1.19	41	24.95000076293945
-0.9	-0.02	0.85	3	24.95000076293945
-1.03	-0.43	0.62	2	24.95000076293945
-2.04	-1.05	-0.12	14	24.95000076293945
-3.02	-1.59	0.37	49	24.95000076293945
0.53	-1.87	-3.2	39	24.95000076293945
-4.05	-2.78	-0.29	52	24.95000076293945
-3.47	-3.01	-1.22	8	24.95000076293945
-0.58	1.6	2.55	25	24.95000076293945
-1.35	-0.77	0.27	3	43.40599822998047
-0.96	-0.75	-0.37	24	43.40599822998047
-1.88	-2.48	-1.56	3	43.40599822998047
-0.96	-0.67	-0.05	4	43.40599822998047
-3.72	-3.67	-2.53	13	43.40599822998047
0.96	-3.08	-4.72	13	43.40599822998047
-2.34	-1.18	0.28	44	43.40599822998047
2.32	0.71	-0.36	9	43.40599822998047
-0.75	-1.54	-1.68	49	43.40599822998047
3.58	0.78	-0.93	8	43.40599822998047
-1.72	-0.65	0.39	28	43.40599822998047
-2.04	-1.5	-0.77	16	43.40599822998047
-2.75	-1.15	2.13	1	43.40599822998047
-4.66	-4.12	-1.81	36	43.40599822998047
-0.41	-0.09	0.24	46	43.40599822998047
-3.1	-3.08	-1.69	29	43.40599822998047
-1.17	-1.69	-1.08	3	43.40599822998047
-1.27	-1.06	-0.41	0	43.40599822998047
-2.94	-1.85	-0.44	22	43.40599822998047
2.52	0.75	-0.77	28	43.40599822998047
-2.94	-1.27	0.4	25	16.06399917602539
0.15	-0.08	-0.22	37	16.06399917602539
-0.06	-0.93	-1.28	3	16.06399917602539
-1.75	-1.97	-1.37	25	16.06399917602539
1.76	1.84	0.73	1	16.06399917602539
-0.96	-0.56	-0.11	24	16.06399917602539
0.87	0.24	-0.43	47	16.06399917602539
-1.58	-2.63	-2.75	37	16.06399917602539
-3.15	-3.08	-1.94	14	16.06399917602539
-0.94	-1.3	-1.16	29	16.06399917602539
-1.67	-2.18	-1.72	54	16.06399917602539
-1.9	-1.02	0.02	27	16.06399917602539
-3.48	-2.48	-0.54	56	16.06399917602539
-3.35	-2.44	-0.52	36	16.06399917602539
-1.97	0.17	1.67	25	16.06399917602539
-1.23	-1.72	-1.52	47	16.06399917602539
-3.39	-2.85	-1.63	22	36.56999969482422
-5.1	-3.82	-1.35	37	36.56999969482422
-2.36	-3.5	-3.26	16	36.56999969482422
-3.65	-3.55	-2.18	36	36.56999969482422
-1.97	-1.84	-1.03	48	36.56999969482422
-3.67	-3.36	-2.21	17	36.56999969482422
-3.59	-2.71	-0.65	41	36.56999969482422
-4.15	-4.64	-3.99	20	36.56999969482422
-3.08	-1.76	0.44	7	36.56999969482422
-3.47	-2.92	-1.26	56	36.56999969482422
-2.72	-2.78	-1.65	46	36.56999969482422
-4.23	-4.55	-3.48	12	36.56999969482422
-2.75	-1.52	0.27	54	36.56999969482422
0.24	-1.2	-1.92	2	36.56999969482422
-2.08	-2.19	-1.52	25	36.56999969482422
-2.42	-2.09	0.3	2	28.36800003051758
-2.99	-1.97	-0.73	20	28.36800003051758
-1.75	-0.31	1.09	48	28.36800003051758
-2.4	-1.11	0.4	37	28.36800003051758
-1.85	-1.2	-0.13	49	28.36800003051758
-4.79	-3.93	-1.38	37	28.36800003051758
-2.35	-1.61	-0.61	22	28.36800003051758
-1.95	-0.47	1.12	50	28.36800003051758
-1.21	-0.71	0.13	5	28.36800003051758
-4.07	-3.73	-1.71	36	28.36800003051758
-1.42	-0.64	0.98	2	28.36800003051758
-2.72	-1.41	0.17	27	28.36800003051758
-0.12	-0.24	-0.23	41	28.36800003051758
-2.96	-2.76	-1.87	16	28.36800003051758
-2.16	-2.22	-1.49	46	28.36800003051758
0.53	-0.88	-1.51	8	28.36800003051758
-1.76	-1.32	-0.42	43	28.36800003051758
-1.84	-0.97	-0.18	15	28.36800003051758
-3.89	-3.25	-1.17	52	28.36800003051758
-0.24	-0.71	-0.86	51	28.36800003051758
-2.14	-1.81	-0.91	28	28.36800003051758
-2.11	-3.0	-2.5	10	28.36800003051758
1.15	-0.2	-1.27	39	28.36800003051758
1.52	0.85	0.01	29	28.36800003051758
-2.76	-2.92	-2.07	18	15.77400016784668
-0.84	-1.61	-1.45	6	15.77400016784668
-1.46	-1.0	0.39	2	15.77400016784668
-1.57	-1.88	-1.44	35	15.77400016784668
-3.39	-4.15	-3.16	28	15.77400016784668
-2.08	-4.21	-4.4	20	15.77400016784668
-2.82	-2.87	-1.61	34	15.77400016784668
-2.71	-2.79	-1.89	13	15.77400016784668
-2.77	-3.64	-3.16	30	15.77400016784668
-1.85	-0.9	0.05	21	14.69699954986572
-1.88	-0.15	1.4	46	14.69699954986572
-2.89	-3.02	-1.18	4	14.69699954986572
-2.74	-3.12	-2.38	16	14.69699954986572
-3.51	-4.81	-4.11	37	14.69699954986572
-1.52	-1.28	-0.37	0	14.69699954986572
-3.64	-2.83	-0.97	27	14.69699954986572
-3.88	-3.42	-1.93	28	14.69699954986572
-1.81	-3.19	-3.23	22	14.69699954986572
-2.13	-2.49	-1.84	23	14.69699954986572
-1.67	0.28	2.31	0	14.69699954986572
-3.29	-2.61	-1.02	26	14.69699954986572
-4.49	-2.31	0.28	26	14.69699954986572
-2.33	-1.33	-0.24	12	66.47000122070312
-1.2	-1.94	-1.61	5	66.47000122070312
-4.35	-3.99	-2.31	36	66.47000122070312
-0.49	-2.35	-2.99	2	66.47000122070312
-2.17	-1.59	-0.57	27	66.47000122070312
-3.83	-2.68	-0.36	43	66.47000122070312
-2.44	-2.12	-1.22	13	66.47000122070312
-3.46	-2.42	-0.57	38	66.47000122070312
-2.45	-2.27	-1.43	19	66.47000122070312
-0.89	-0.82	-0.41	51	66.47000122070312
-3.1	-1.93	-0.47	21	66.47000122070312
-2.46	-2.61	-1.91	16	66.47000122070312
-3.35	-3.32	-1.85	49	66.47000122070312
-0.47	-1.25	-1.24	4	21.87400054931641
-4.73	-3.57	-0.93	34	21.87400054931641
-1.29	-1.82	-1.55	54	21.87400054931641
-2.86	-2.81	-2.02	17	21.87400054931641
-2.47	-1.57	-0.29	25	21.87400054931641
-2.79	-2.68	-1.42	53	21.87400054931641
-2.73	-1.64	-0.02	41	21.87400054931641
-0.83	-0.28	0.39	5	21.87400054931641
-1.73	-0.98	-0.05	37	21.87400054931641
-2.72	-2.72	-1.83	19	21.87400054931641
-1.1	-1.36	-1.17	36	21.87400054931641
-2.1	-1.33	-0.26	31	21.87400054931641
-1.92	-1.86	-1.11	24	21.87400054931641
-1.91	-2.54	-2.04	34	77.78399658203125
-2.35	-2.18	-1.19	10	77.78399658203125
-1.92	-1.27	-0.32	25	77.78399658203125
-3.92	-1.56	1.27	50	77.78399658203125
-2.81	-1.81	-0.65	18	77.78399658203125
-2.82	-2.0	-0.41	51	77.78399658203125
-0.24	0.57	1.05	3	77.78399658203125
-3.01	-1.16	0.68	28	77.78399658203125
-1.8	-0.91	0.29	50	77.78399658203125
-1.11	-1.23	-0.98	31	77.78399658203125
-0.63	-2.31	-2.6	4	77.78399658203125
-1.71	-1.92	-1.51	36	77.78399658203125
-1.47	-1.25	-0.64	10	10.59500026702881
-1.67	-0.91	-0.02	35	10.59500026702881
-2.58	-3.42	-3.06	59	10.59500026702881
-3.02	-2.45	-1.04	46	10.59500026702881
-3.43	-2.74	-1.23	28	10.59500026702881
-0.13	0.01	-0.08	0	10.59500026702881
-1.96	-0.83	0.4	39	10.59500026702881
0.79	0.66	0.28	4	10.59500026702881
-3.13	-1.66	-0.12	14	10.59500026702881
-1.95	-1.34	-0.29	46	10.59500026702881
-2.47	-2.22	-1.01	57	10.59500026702881
0.2	-0.46	-0.91	1	43.74800109863281
-1.41	-1.9	-1.72	39	43.74800109863281
-3.57	-3.44	-1.78	44	43.74800109863281
-3.27	-2.83	-1.54	19	43.74800109863281
-3.61	-2.96	-1.01	54	43.74800109863281
-2.52	-2.63	-1.75	22	25.26700019836426
-2.44	-2.82	-1.98	48	25.26700019836426
-0.5	-0.14	0.38	2	25.26700019836426
-3.61	-3.79	-2.77	28	25.26700019836426
-3.56	-3.31	-1.89	11	25.26700019836426
-1.76	-2.83	-2.9	38	25.26700019836426
-1.01	-2.0	-2.21	57	25.26700019836426
-3.46	-3.59	-2.67	24	25.26700019836426
-3.27	-2.67	-1.51	19	25.26700019836426
-3.43	-2.96	-1.42	50	25.26700019836426
-5.97	-4.41	-0.91	55	33.32300186157227
-4.94	-1.5	1.45	21	33.32300186157227
-3.53	-2.87	-1.31	14	33.32300186157227
1.82	0.41	-0.87	4	33.32300186157227
-1.87	-2.07	-1.46	10	33.32300186157227
-3.03	-1.57	0.38	50	33.32300186157227
-1.17	-1.26	-0.96	18	33.32300186157227
-2.78	-2.01	-0.48	46	33.32300186157227
-4.76	-3.95	-1.39	40	33.32300186157227
-2.45	-1.22	0.24	28	33.32300186157227
-2.24	-0.73	0.71	28	33.32300186157227
-2.44	-1.16	0.56	59	33.32300186157227
-3.33	-1.85	-0.22	18	27.00099945068359
-2.05	-1.04	-0.11	18	27.00099945068359
-2.9	-2.04	-0.42	45	27.00099945068359
-2.65	-2.88	-2.27	16	27.00099945068359
-4.05	-2.77	-0.81	28	27.00099945068359
-3.17	-2.49	-1.14	21	27.00099945068359
-3.04	-3.44	-2.65	55	27.00099945068359
-3.49	-2.85	-1.03	30	27.00099945068359
-2.61	-1.68	1.05	1	27.00099945068359
-2.08	-2.27	-1.51	35	27.00099945068359
-1.11	-0.28	0.5	38	27.00099945068359
-1.19	-0.32	0.38	21	27.00099945068359
-3.66	-2.26	-0.07	31	27.00099945068359
-0.41	-0.07	0.34	2	42.78099822998047
-0.53	0.34	0.79	24	42.78099822998047
-3.25	-2.67	-1.44	23	42.78099822998047
-2.12	-1.66	-0.73	37	42.78099822998047
-1.08	-1.36	-0.6	1	42.78099822998047
-2.91	-2.22	-0.23	6	42.78099822998047
-0.54	-0.9	-0.88	43	42.78099822998047
-2.38	-3.31	-2.83	9	42.78099822998047
-2.62	-2.13	-0.99	38	42.78099822998047
-1.01	0.32	1.44	54	42.78099822998047
-2.38	-0.99	0.6	43	42.78099822998047
-2.54	-1.59	-0.31	10	42.78099822998047
-0.63	-0.47	-0.12	48	42.78099822998047
-1.8	-0.89	-0.08	15	42.78099822998047
-0.85	-0.06	0.66	45	42.78099822998047
-2.29	-1.6	-0.39	45	42.78099822998047
-5.09	-2.76	-0.04	25	42.78099822998047
-1.89	-1.03	-0.03	10	42.78099822998047
-2.23	-1.72	-0.5	56	42.78099822998047
-3.09	-2.72	-1.63	23	22.27499961853027
-1.34	-1.2	-0.81	14	22.27499961853027
-1.17	-1.29	-0.47	3	22.27499961853027
-1.32	-0.28	0.62	33	22.27499961853027
-1.59	-2.22	-2.03	18	22.27499961853027
-1.11	-0.98	-0.55	36	22.27499961853027
-2.22	-3.1	-2.61	50	22.27499961853027
-4.22	-2.92	-0.56	29	22.27499961853027
0.76	-0.07	-0.86	2	22.27499961853027
-2.35	-1.02	0.54	45	22.27499961853027
-4.94	-1.58	1.59	27	22.27499961853027
-1.22	-2.27	-1.76	2	22.27499961853027
-2.34	-1.79	-0.59	43	22.27499961853027
-2.3	-3.4	-2.28	3	21.2140007019043
-3.25	-1.26	0.55	24	21.2140007019043
-2.23	-2.42	-1.36	6	21.2140007019043
-1.57	-1.17	0.27	2	21.2140007019043
-2.86	-2.95	-2.22	17	21.2140007019043
1.59	-1.67	-3.32	10	21.2140007019043
-1.21	-0.8	-0.26	30	21.2140007019043
-2.18	-1.41	0.18	5	21.2140007019043
-4.04	-2.95	-0.55	37	21.2140007019043
-4.06	-2.52	-0.31	26	21.2140007019043
-0.27	0.26	0.48	24	21.2140007019043
-3.4	-3.74	-2.64	10	44.19599914550781
-5.41	-4.45	-1.88	29	44.19599914550781
-3.22	-2.95	-1.86	14	44.19599914550781
-0.71	-0.34	0.16	48	44.19599914550781
-2.53	-2.25	-1.3	24	44.19599914550781
-2.5	-1.29	0.39	55	44.19599914550781
-3.94	-2.24	0.34	46	44.19599914550781
0.34	0.48	0.35	1	28.5629997253418
-3.15	-1.56	0.2	27	28.5629997253418
-1.97	-0.94	0.45	57	28.5629997253418
0.53	-0.28	-0.72	14	28.5629997253418
-1.72	-1.44	-0.64	46	28.5629997253418
-1.81	-2.18	-1.8	14	28.5629997253418
-4.73	-3.73	-1.05	54	28.5629997253418
-1.66	-2.22	-1.79	9	28.5629997253418
-3.89	-2.59	-0.46	28	28.5629997253418
-2.38	-1.67	-0.28	55	28.5629997253418
-4.45	-3.0	-0.64	25	28.5629997253418
-3.37	-2.78	-1.14	54	28.5629997253418
-3.43	-3.07	-1.6	37	28.5629997253418
-3.43	-3.69	-2.67	37	28.5629997253418
-2.53	-2.55	-1.9	17	28.5629997253418
-4.23	-3.99	-2.42	50	28.5629997253418
-3.84	-2.93	-0.72	53	28.5629997253418
-3.94	-3.76	-2.64	17	32.52799987792969
-0.84	-1.17	-1.05	36	32.52799987792969
-0.91	-2.35	-2.63	10	32.52799987792969
-3.23	-3.33	-2.23	36	32.52799987792969
-0.21	-0.36	-0.25	5	32.52799987792969
-2.14	-1.38	-0.3	37	32.52799987792969
-4.28	-3.28	-1.58	20	32.52799987792969
-5.11	-3.15	-0.26	36	32.52799987792969
5.49	-0.77	-4.59	20	32.52799987792969
-2.67	-0.96	0.88	41	32.52799987792969
-1.9	-2.35	-1.87	10	32.52799987792969
-2.27	-1.7	-0.51	46	32.52799987792969
-2.47	-2.14	-1.26	18	32.52799987792969
-2.62	-2.68	-1.76	10	18.11400032043457
-5.3	-3.71	-0.96	37	18.11400032043457
-1.9	-0.8	0.51	48	18.11400032043457
-2.69	-1.05	0.76	8	18.11400032043457
-3.79	-2.71	-0.72	34	18.11400032043457
-1.13	0.05	1.17	4	18.11400032043457
1.63	0.61	-0.11	12	18.11400032043457
-3.23	-1.87	0.12	50	18.11400032043457
-0.55	-1.07	-0.86	2	18.11400032043457
1.41	-2.63	-4.92	34	18.11400032043457
2.4	1.04	-0.72	53	64.81600189208984
-0.81	-1.01	-0.74	0	64.81600189208984
-1.91	-1.53	-0.71	25	64.81600189208984
-3.22	-2.09	-0.57	21	64.81600189208984
-1.99	-1.01	-0.08	19	64.81600189208984
-3.11	-1.88	0.02	47	64.81600189208984
-2.99	-1.21	0.3	20	64.81600189208984
-4.51	-1.67	1.74	49	64.81600189208984
-3.14	-2.67	-1.36	22	64.81600189208984
-2.94	-2.4	-0.84	55	64.81600189208984
-3.7	-1.6	1.08	55	64.81600189208984
-2.25	-2.8	-2.37	35	64.81600189208984
-5.89	-3.98	-0.32	45	64.81600189208984
-2.66	-1.85	-0.71	13	64.81600189208984
-2.26	-0.76	0.88	49	64.81600189208984
-2.66	-1.94	-0.87	13	64.81600189208984
-2.88	-1.66	0.03	44	64.81600189208984
-2.87	-1.93	-0.6	12	64.81600189208984
-2.86	-2.94	-1.75	50	64.81600189208984
-4.89	-3.12	-0.11	47	64.81600189208984
-3.4	-2.33	-0.34	44	64.81600189208984
-2.17	-0.8	0.86	55	64.81600189208984
-2.65	-3.74	-2.76	4	47.73099899291992
-3.16	-2.29	-0.49	37	47.73099899291992
0.2	-0.09	-0.31	48	47.73099899291992
-3.59	-1.39	1.17	49	47.73099899291992
-3.06	-3.11	-1.58	7	47.73099899291992
-2.98	-1.5	0.31	36	47.73099899291992
-0.99	-1.08	-0.78	59	47.73099899291992
-1.98	-2.83	-2.19	6	47.73099899291992
-5.21	-3.75	-1.17	36	47.73099899291992
-2.05	-2.13	-0.36	1	47.73099899291992
-4.61	-3.17	-0.59	29	47.73099899291992
-2.81	-2.09	-0.66	48	47.73099899291992
0.24	1.36	1.49	0	47.73099899291992
-3.68	-1.66	0.6	31	47.73099899291992
-2.52	-2.28	-1.15	57	47.73099899291992
-1.13	0.05	1.25	0	47.73099899291992
-2.76	-2.06	-0.48	59	47.73099899291992
-3.97	-5.15	-3.76	7	47.73099899291992
-4.81	-3.13	-0.15	36	47.73099899291992
-3.74	-1.32	1.28	34	27.68400001525879
-2.03	-2.15	-1.22	7	27.68400001525879
0.31	1.12	1.42	42	27.68400001525879
-2.67	-0.74	1.05	28	27.68400001525879
-1.7	-1.96	-1.45	51	27.68400001525879
-1.34	-2.9	-2.89	5	27.68400001525879
-0.94	-0.89	-0.56	37	27.68400001525879
-2.05	-2.28	-1.4	8	27.68400001525879
-5.56	-4.86	-2.47	29	27.68400001525879
-4.93	-4.68	-3.32	29	27.68400001525879
-3.52	-2.92	-1.51	26	27.68400001525879
-0.71	-0.35	0.13	48	27.68400001525879
-1.6	-0.81	-0.07	12	27.68400001525879
-1.48	-0.42	1.05	3	23.92499923706055
-4.92	-3.02	-0.16	38	23.92499923706055
-1.23	-1.6	-1.27	53	23.92499923706055
-1.26	-1.15	-0.67	24	23.92499923706055
0.95	0.17	-0.8	58	23.92499923706055
-2.47	-1.63	-0.53	20	23.92499923706055
-1.21	-1.2	-0.78	35	23.92499923706055
-0.09	0.08	0.22	49	23.92499923706055
-2.4	-1.54	-0.17	43	23.92499923706055
-0.88	-0.46	0.13	49	23.92499923706055
-2.27	-1.05	-0.01	17	23.92499923706055
-3.03	-2.33	-0.69	48	23.92499923706055
-4.31	-4.03	-1.17	6	9.027000427246094
-3.89	-3.45	-2.08	25	9.027000427246094
-3.16	-2.16	-0.35	55	9.027000427246094
-1.18	-1.27	-0.79	8	9.027000427246094
-3.41	-2.56	-0.61	56	9.027000427246094
-3.42	-1.78	0.3	9	9.027000427246094
-0.03	-0.53	-0.75	41	9.027000427246094
0.24	2.6	3.16	4	9.027000427246094
0.08	0.76	1.02	7	9.027000427246094
-3.46	-3.08	-1.58	10	9.027000427246094
-3.89	-3.13	-1.22	26	9.027000427246094
-1.8	-1.67	-0.88	54	9.027000427246094
-2.7	-1.56	-0.29	22	9.027000427246094
-2.6	-2.33	-1.28	33	4.98199987411499
-2.56	-2.26	-0.72	5	4.98199987411499
-2.63	-2.83	-2.05	43	4.98199987411499
-4.69	-4.45	-3.18	25	4.98199987411499
0.07	-0.24	-0.39	43	4.98199987411499
-0.74	-1.42	-1.42	20	4.98199987411499
-0.22	0.13	0.41	45	4.98199987411499
0.19	0.47	0.5	3	4.98199987411499
-2.89	-3.86	-3.33	13	6.922999858856201
-4.04	-3.85	-2.72	20	6.922999858856201
-2.89	-1.49	0.34	42	6.922999858856201
-2.66	-2.84	-1.9	11	6.922999858856201
-2.61	-2.88	-2.1	26	6.922999858856201
-1.96	-1.33	-0.26	46	6.922999858856201
-3.99	-2.22	-0.26	23	6.922999858856201
-4.82	-0.34	4.48	6	6.922999858856201
-2.41	-1.07	0.08	18	6.922999858856201
-2.82	-2.06	-0.68	30	6.922999858856201
-2.17	-2.44	-1.9	37	6.922999858856201
-4.41	-3.21	-0.77	47	4.77400016784668
-1.74	-1.8	-1.15	9	4.77400016784668
-2.5	-0.96	0.77	46	4.77400016784668
-5.5	-4.03	-0.98	34	4.77400016784668
-3.65	-3.31	-1.56	29	4.77400016784668
-4.15	-2.53	-0.24	26	4.77400016784668
-2.57	-2.18	-0.93	47	4.77400016784668
-3.71	-1.97	0.11	25	4.77400016784668
-3.27	-2.55	-0.58	8	4.77400016784668
-1.28	-1.6	-1.29	31	4.77400016784668
-3.18	-2.92	-1.33	38	4.77400016784668
-1.84	-1.87	-1.34	13	4.77400016784668
-1.88	-2.34	-1.8	36	4.77400016784668
-3.4	-2.31	-0.23	8	4.77400016784668
-1.88	-0.99	0.03	24	5.934000015258789
0.09	-0.52	-0.71	5	5.934000015258789
-2.23	-1.04	0.29	34	5.934000015258789
-4.06	-3.2	-0.89	46	5.934000015258789
0.3	-1.21	-1.82	9	5.934000015258789
-1.6	-1.37	-0.62	47	5.934000015258789
-0.06	-0.38	-0.51	19	5.934000015258789
-3.0	-4.05	-3.61	11	3.993000030517578
-1.93	-1.03	0.08	31	3.993000030517578
-1.33	-0.75	0.12	54	3.993000030517578
-3.52	-2.48	-1.05	20	3.993000030517578
-1.78	-2.15	-1.68	10	3.993000030517578
-1.04	-1.43	-1.22	40	3.993000030517578
-2.18	-1.13	-0.04	11	3.993000030517578
-2.58	-3.43	-3.11	38	3.993000030517578
-3.45	-1.65	0.14	23	3.993000030517578
-4.19	-3.0	-1.19	16	3.993000030517578
-2.9	-1.33	0.46	28	3.993000030517578
-1.78	-0.52	0.64	28	3.993000030517578
-4.3	-3.52	-1.34	9	3.993000030517578
-3.37	-1.04	1.26	32	3.993000030517578
-2.56	-1.72	-0.6	22	2.710999965667725
-0.94	-1.25	-1.11	38	2.710999965667725
-3.2	-1.54	0.27	25	2.710999965667725
-2.38	-1.6	-0.47	11	2.710999965667725
-1.42	-0.86	-0.14	32	2.710999965667725
0.29	0.0	-0.25	48	2.710999965667725
-0.71	-0.5	-0.18	37	2.710999965667725
3.82	-1.02	-4.19	20	2.710999965667725
-1.58	-1.08	0.0	4	2.710999965667725
-2.05	-0.91	0.35	32	2.710999965667725
-1.44	-0.61	0.22	26	8.336000442504883
-0.31	-0.14	0.09	49	8.336000442504883
-0.19	0.15	0.42	4	8.336000442504883
-1.47	-1.25	-0.69	36	8.336000442504883
-4.99	-4.32	-2.17	48	8.336000442504883
0.41	-0.19	-0.65	48	8.336000442504883
-1.5	-1.53	-1.04	11	8.336000442504883
-3.5	-3.62	-2.53	46	8.336000442504883
-0.3	-0.95	-1.21	26	8.336000442504883
-2.8	-2.3	-0.95	53	8.336000442504883
0.84	-0.1	-0.86	31	4.77400016784668
-4.98	-3.01	-0.05	11	4.77400016784668
-4.04	-3.15	-1.27	23	4.77400016784668
-2.12	-1.25	0.1	59	4.77400016784668
-2.58	-4.19	-4.07	13	4.77400016784668
-2.64	-1.83	-0.39	48	4.77400016784668
-4.54	-2.46	-0.19	21	4.77400016784668
-2.11	-0.9	0.42	35	4.77400016784668
0.58	0.49	0.11	57	4.77400016784668
-1.52	-0.74	-0.07	15	4.77400016784668
-3.54	-1.46	0.61	25	4.77400016784668
-2.97	-1.0	0.77	24	4.77400016784668
-2.06	-1.18	0.15	54	4.77400016784668
-2.57	-1.97	-0.78	34	4.77400016784668
-2.29	-2.23	-1.11	8	4.541999816894531
-0.45	-0.64	-0.61	13	4.541999816894531
-3.1	-1.99	-0.29	36	4.541999816894531
-0.81	-0.72	-0.43	36	4.541999816894531
-2.02	-1.31	-0.23	28	4.541999816894531
-0.32	0.15	0.49	36	4.541999816894531
-0.62	-0.62	-0.36	47	4.541999816894531
0.51	-0.49	-1.25	2	4.541999816894531
-4.46	-2.81	-0.72	18	6.886000156402588
-1.01	-0.23	0.6	56	6.886000156402588
-2.69	-0.5	1.42	30	6.886000156402588
-1.16	-1.3	-0.88	55	6.886000156402588
-3.55	-3.66	-2.56	12	6.886000156402588
0.07	-1.37	-2.08	24	6.886000156402588
-0.25	-0.72	-1.18	0	6.886000156402588
-0.38	-0.37	-0.29	30	6.886000156402588
-1.94	-1.7	-0.8	48	6.886000156402588
0.64	-0.48	-1.24	37	6.886000156402588
-0.5	0.02	0.36	19	6.886000156402588
-0.76	0.86	1.61	11	6.300000190734863
-2.1	-1.82	-1.1	13	6.300000190734863
-0.03	0.42	0.59	37	6.300000190734863
-1.84	-1.82	-1.2	23	6.300000190734863
-0.37	-1.5	-1.95	52	6.300000190734863
-2.18	-2.82	-2.52	15	6.300000190734863
-0.92	-0.75	0.2	1	6.300000190734863
-2.42	-3.59	-3.43	22	6.300000190734863
-2.11	-2.58	-2.18	36	6.300000190734863
-3.98	-3.27	-1.07	44	10.51299953460693
-0.21	0.04	0.13	30	10.51299953460693
0.21	-0.16	-0.35	11	10.51299953460693
-0.99	-0.37	0.13	18	10.51299953460693
-0.08	0.46	0.74	3	10.51299953460693
-2.31	-2.43	-1.75	18	10.51299953460693
-2.33	-2.28	-1.38	49	10.51299953460693
-2.67	-1.76	-0.38	37	10.51299953460693
-3.23	-3.0	-1.54	27	10.51299953460693
-2.43	-1.25	0.13	26	10.51299953460693
-0.53	0.81	1.83	2	6.666999816894531
-1.8	-0.22	1.06	32	6.666999816894531
-2.15	-2.54	-1.76	8	6.666999816894531
-1.41	-1.85	-1.65	38	6.666999816894531
-2.66	-2.44	-0.88	7	6.666999816894531
-1.4	-1.08	-0.51	34	6.666999816894531
-2.23	-1.6	-0.64	22	6.666999816894531
-2.6	-2.75	-1.78	11	6.666999816894531
-1.6	-1.23	-0.38	52	6.666999816894531
-1.32	-1.56	-1.19	38	6.666999816894531
0.02	-0.15	-0.18	15	6.666999816894531
-1.37	-2.23	-2.09	49	6.666999816894531
-3.03	-2.47	-1.15	27	6.666999816894531
-1.44	-1.91	-1.62	49	6.666999816894531
0.19	0.26	0.21	1	6.666999816894531
-0.68	-0.31	0.05	36	6.666999816894531
-1.41	-0.38	0.35	13	6.666999816894531
0.26	0.44	0.4	27	5.617000102996826
0.8	1.18	0.54	0	5.617000102996826
-0.96	-0.57	-0.05	39	5.617000102996826
-2.39	-1.46	-0.19	36	5.617000102996826
-3.01	-1.96	-0.22	32	5.617000102996826
-2.67	-1.77	-0.21	53	5.617000102996826
-2.39	-1.05	0.67	55	5.617000102996826
-4.33	-4.05	-2.81	22	5.617000102996826
-2.47	-0.95	0.92	56	5.617000102996826
-3.41	-2.5	-0.98	15	5.617000102996826
-3.34	-1.61	1.76	0	5.617000102996826
-0.97	-0.11	0.59	38	5.617000102996826
-1.39	-1.55	-1.04	9	5.617000102996826
-1.17	0.64	2.36	1	5.617000102996826
-1.37	-0.63	-0.01	13	6.044000148773193
0.22	-0.44	-0.83	40	6.044000148773193
-5.11	-3.04	-0.47	19	6.044000148773193
-0.93	-0.36	0.3	48	6.044000148773193
-3.17	-2.16	-0.49	36	6.044000148773193
0.32	-0.46	-0.99	48	6.044000148773193
-1.94	-1.58	-0.74	40	6.044000148773193
-1.58	-1.1	-0.31	40	6.044000148773193
-2.03	-2.77	-2.55	15	6.044000148773193
-3.06	-2.96	-1.9	16	6.044000148773193
0.5	-0.79	-1.74	53	6.044000148773193
-1.7	-0.78	-0.02	15	6.044000148773193
0.44	-0.37	-0.9	38	6.044000148773193
-2.97	-2.17	-1.05	18	6.553999900817871
-1.38	-2.4	-2.43	12	6.553999900817871
-1.71	-1.71	-1.2	35	6.553999900817871
-1.32	-1.33	-0.81	49	6.553999900817871
-4.13	-3.08	-0.63	10	6.553999900817871
-2.99	-2.47	-1.15	40	6.553999900817871
-1.02	-1.79	-1.56	5	6.553999900817871
-1.86	-1.43	-0.55	43	6.553999900817871
-0.72	-1.21	-1.21	58	6.553999900817871
-2.3	-2.02	-0.96	38	6.553999900817871
-4.92	-3.62	-0.82	35	6.553999900817871
-5.26	-3.38	-0.1	59	6.553999900817871
-2.57	-1.72	-0.28	41	4.065999984741211
-3.9	-2.29	-0.23	12	4.065999984741211
-2.13	-2.51	-2.01	14	4.065999984741211
-3.45	-2.27	-0.37	39	4.065999984741211
-2.77	-1.26	0.71	56	4.065999984741211
0.67	-1.22	-2.41	37	4.065999984741211
-3.43	-2.75	-1.04	55	4.065999984741211
-1.6	-0.8	0.11	36	4.065999984741211
-2.88	-2.36	-1.04	25	4.065999984741211
-2.15	-0.76	0.33	18	4.065999984741211
-1.82	-1.4	-0.56	25	4.065999984741211
-1.67	-1.64	-0.98	49	4.065999984741211
1.52	0.6	-0.43	3	7.35099983215332
-0.91	-0.09	0.5	27	7.35099983215332
-0.74	-1.4	-1.26	7	7.35099983215332
0.93	0.71	0.26	4	7.35099983215332
-1.81	-0.22	1.15	40	7.35099983215332
-0.75	-1.37	-1.2	7	7.35099983215332
-2.87	-2.52	-1.1	54	7.35099983215332
-2.85	-1.94	-0.71	13	7.35099983215332
-1.95	-1.2	-0.08	44	7.35099983215332
-3.96	-1.81	0.7	30	7.35099983215332
-0.91	-1.57	-1.56	18	8.831999778747559
-0.35	-0.02	0.27	37	8.831999778747559
-2.53	-0.5	1.32	33	8.831999778747559
-1.88	-0.63	0.57	31	8.831999778747559
-2.47	-1.62	-0.13	54	8.831999778747559
1.6	0.09	-1.61	1	8.831999778747559
-4.86	-4.21	-2.15	54	8.831999778747559
-5.34	-2.3	0.84	26	5.531000137329102
-3.84	-3.56	-2.11	17	5.531000137329102
-1.77	-2.15	-1.82	18	5.531000137329102
-2.75	-2.15	-0.89	28	5.531000137329102
-1.9	-1.89	-1.06	54	5.531000137329102
-1.21	-1.49	-0.96	6	5.531000137329102
-1.1	-0.51	0.07	29	5.531000137329102
-3.06	-2.37	-0.86	47	5.531000137329102
-1.24	-0.53	0.11	11	5.531000137329102
-0.23	0.5	0.8	13	5.531000137329102
-2.41	-3.13	-2.27	8	5.38100004196167
-3.59	-2.43	-0.84	23	5.38100004196167
-3.06	-2.06	-0.23	54	5.38100004196167
-3.72	-2.85	-1.18	20	5.38100004196167
-0.83	-1.54	-1.56	41	5.38100004196167
-2.24	-3.01	-2.3	7	5.38100004196167
-4.17	-2.5	0.09	49	5.38100004196167
-3.52	-3.07	-1.42	26	5.38100004196167
-1.8	-1.35	-0.42	8	5.38100004196167
-0.46	-1.53	-1.65	5	5.38100004196167
-0.64	0.24	0.92	39	3.336999893188477
-2.67	-2.73	-1.15	4	3.336999893188477
-4.02	-2.74	-0.81	17	3.336999893188477
-2.39	-2.14	-1.08	53	3.336999893188477
-2.09	-1.96	-1.32	19	3.336999893188477
-3.77	-3.15	-1.81	20	3.336999893188477
-3.64	-2.92	-1.13	49	3.336999893188477
-1.01	-0.88	-0.42	43	3.336999893188477
-0.45	-0.23	0.12	5	3.336999893188477
-2.0	-1.36	-0.25	8	3.336999893188477
0.53	0.44	0.04	1	3.336999893188477
-0.91	-0.55	-0.15	19	1.139999985694885
-1.3	-1.33	-0.83	48	1.139999985694885
-2.52	-2.02	-0.88	30	1.139999985694885
-1.53	-2.05	-1.43	6	1.139999985694885
-2.32	-2.17	-1.29	44	1.139999985694885
[truncated: 5,919 more rows]
