# Supplementary material for: Influence of non-directional errors in anthropometric measurements and age estimation on anthropometric prevalence indicators
Source: PLoS One. 2024 Sep 4;19(9):e0304131. doi: 10.1371/journal.pone.0304131 (PMC11373794; doi:10.1371/journal.pone.0304131)
Supplement: S1 Dataset — Included are the child’s age in months (variable name ‘age’), z-score values for height-for-age (‘haz’), weight-for-height (‘whz’), weight-for-age (‘waz’) and survey weights (‘wt’). (ZIP) [file pone.0304131.s001.zip › S1_Dataset/anthro_data_6.csv]

haz	waz	whz	age	wt
-2.72	-1.4	0.21	38	28.696141
-1.25	-0.62	0.06	9	28.696141
-0.58	-0.14	0.35	54	28.696141
-1.47	-0.13	0.93	32	28.696141
-1.52	-1.72	-1.26	58	28.696141
-2.1	-2.21	-1.21	7	28.696141
-2.89	-3.48	-2.49	38	28.696141
-3.7	-3.16	-1.4	27	28.696141
-2.62	-2.09	-0.75	40	28.696141
-1.49	-2.43	-2.42	28	28.696141
-0.83	-1.08	-0.86	49	28.696141
-1.71	-1.83	-1.16	57	28.696141
-1.6	-2.42	-1.61	3	28.696141
-1.4	-1.28	-0.76	25	28.696141
-2.58	-2.37	-1.35	30	28.696141
-1.53	-1.26	-0.59	37	28.696141
-2.58	-2.56	-1.63	30	28.696141
-1.37	-1.85	-1.51	52	28.696141
-1.09	-1.03	-0.2	3	28.696141
-2.83	-1.74	-0.47	17	28.696141
-2.25	-2.02	-0.88	8	28.696141
-1.32	-0.89	-0.13	47	28.696141
-1.25	-1.66	-0.92	2	28.696141
0.56	0.02	-0.49	30	28.696141
-0.2	-0.49	-0.42	2	28.696141
-1.3	-0.98	-0.34	42	38.847015
-1.93	-2.06	-1.48	23	38.847015
-1.05	0.04	0.77	22	38.847015
-0.92	0.44	1.46	4	38.847015
-2.12	-2.47	-1.77	47	38.847015
-0.66	-0.86	-0.7	54	38.847015
-0.05	1.25	1.81	0	38.847015
-2.17	-0.62	1.15	56	38.847015
-2.54	-1.16	0.55	50	38.847015
1.16	0.7	0.12	22	38.847015
-1.54	-1.44	-0.82	38	38.847015
-0.36	-1.33	-1.66	43	38.847015
-1.86	-1.75	-1.07	21	38.847015
-0.29	-0.29	-0.03	2	31.275173
-3.68	-3.2	-1.32	51	31.275173
-1.2	-1.09	-0.43	7	31.275173
0.01	1.06	1.42	4	31.275173
-3.21	-1.98	-0.6	19	31.275173
-1.92	-1.76	-1.07	32	31.275173
-1.26	-1.87	-1.69	34	31.275173
0.29	-0.86	-1.52	37	31.275173
-0.4	-0.52	-0.46	19	31.275173
-2.62	-3.13	-1.89	7	31.275173
-1.67	-1.36	-0.28	4	31.275173
-0.24	-0.76	-0.89	12	31.275173
-1.54	-0.36	0.46	17	31.275173
-1.65	-1.71	-1.29	14	31.275173
-3.04	-1.52	-0.01	19	31.275173
-1.27	-0.92	-0.38	20	31.275173
-2.07	-2.02	-1.21	24	31.275173
-1.3	-0.81	0.29	3	31.275173
-1.26	-0.99	-0.56	16	31.275173
-1.31	-1.8	-1.61	27	31.0481
-0.92	-1.28	-1.03	9	31.0481
-1.01	-0.91	-0.48	56	31.0481
1.2	0.08	-0.89	23	31.0481
-0.47	-1.84	-2.21	3	31.0481
2.52	0.56	-1.08	30	31.0481
-0.94	-1.61	-1.59	35	31.0481
-0.35	-0.82	-1.02	59	31.0481
-0.74	-1.02	-0.94	35	31.0481
-2.17	-2.21	-1.31	31	31.0481
-1.48	-0.6	0.49	54	31.0481
-2.29	-2.12	-1.06	52	31.0481
-3.08	-2.37	-0.98	27	31.0481
-1.39	-0.54	0.13	13	31.0481
0.47	-0.85	-1.68	28	31.0481
-4.6	-3.56	-1.2	43	31.0481
-4.14	-4.03	-1.85	7	31.0481
-1.17	-0.96	-0.36	53	37.329287
-0.61	-0.09	0.26	16	37.329287
-1.12	-1.37	-1.02	52	37.329287
-0.53	-1.43	-1.65	45	37.329287
0.09	-1.16	-1.97	58	37.329287
-1.51	-1.25	-0.59	38	37.329287
0.61	-1.59	-3.17	58	37.329287
-3.0	-1.51	0.49	50	37.329287
-0.46	-0.14	0.19	42	37.329287
-0.03	-0.68	-1.05	27	37.329287
-1.1	-1.16	-0.82	29	37.329287
-1.34	-1.24	-0.82	18	37.329287
-1.2	-2.38	-2.47	33	37.329287
-0.25	-0.95	-1.15	22	37.329287
-1.85	-0.89	0.28	44	37.329287
-0.56	-0.4	-0.18	20	37.329287
-2.54	-0.77	0.75	11	37.329287
0.05	-1.86	-2.8	33	37.329287
-1.95	-2.56	-2.17	12	37.329287
-3.37	-2.19	-0.57	22	34.859397
-3.22	-2.93	-1.6	46	34.859397
-3.18	-2.28	-0.84	14	34.859397
-1.75	-1.95	-1.45	44	34.859397
-1.86	-2.01	-1.42	22	34.859397
-3.08	-3.42	-1.22	4	34.859397
0.57	-0.3	-0.92	44	34.859397
-4.19	-4.25	-2.34	10	34.859397
-0.23	-0.24	-0.14	42	34.859397
-2.17	-2.94	-2.46	11	34.859397
-1.12	-1.54	-1.31	59	34.859397
-0.89	-0.09	0.61	38	34.859397
-1.77	-1.77	-1.27	18	34.859397
-1.71	-1.51	-0.73	47	34.859397
-2.48	-1.47	-0.17	26	34.859397
-3.43	-3.52	-1.01	4	34.859397
-2.48	-1.89	-0.75	39	34.859397
-2.05	-1.33	-0.37	23	34.859397
0.68	-0.45	-1.21	37	34.859397
0.0	-0.53	-0.75	2	34.859397
-1.68	-1.89	-1.34	39	34.859397
-4.23	-3.48	-1.22	9	34.859397
-1.56	-0.5	0.7	59	34.859397
-2.04	-1.43	-0.34	46	34.859397
-2.64	-1.63	-0.4	23	34.859397
0.41	-1.02	-1.87	44	34.859397
-0.25	-0.85	-0.97	9	34.859397
-0.29	-0.49	-0.52	36	25.859073
-2.82	-3.56	-2.16	6	25.859073
-1.44	-3.08	-3.37	12	25.859073
1.85	1.18	0.0	52	25.859073
-2.98	-2.5	-0.98	50	25.859073
0.7	0.46	0.18	16	25.859073
-1.63	-2.0	-1.64	12	25.859073
1.16	0.16	-0.65	22	25.859073
-2.79	-2.0	-0.6	33	25.859073
-3.16	-2.24	-0.43	38	25.859073
-2.03	-1.64	-0.62	58	25.859073
3.0	0.0	-2.28	22	25.859073
-1.23	-1.08	-0.6	23	25.859073
-1.51	-1.64	-1.08	47	25.859073
-3.27	-4.28	-3.65	22	25.859073
-0.03	0.26	0.33	32	25.859073
0.68	0.23	-0.22	43	25.859073
-0.15	-0.04	-0.04	28	25.859073
-0.37	0.05	0.28	15	25.859073
-1.46	-2.28	-2.29	35	25.859073
0.07	-1.49	-2.03	7	25.859073
-1.49	-0.87	-0.09	34	25.859073
-1.92	-2.55	-2.13	11	52.77451
-0.69	-1.23	-1.26	26	52.77451
-2.74	-0.88	1.82	4	52.77451
-2.14	-1.67	-0.55	58	52.77451
-3.86	-3.48	-1.84	42	52.77451
-1.31	-2.36	-1.88	3	52.77451
-2.62	-2.52	-1.58	42	52.77451
-1.66	-1.01	-0.1	9	52.77451
-1.2	-1.27	-0.86	44	52.77451
-1.59	-1.31	-0.67	11	52.77451
-4.13	-3.54	-1.68	48	52.77451
-2.25	-2.62	-1.55	5	52.77451
-1.88	-2.19	-1.46	8	52.77451
-2.65	-1.62	-0.21	25	52.77451
-3.29	-2.46	-0.19	7	52.77451
-2.4	-2.27	-1.21	36	52.77451
-3.07	-1.82	0.05	36	52.77451
-1.66	-1.18	-0.48	11	52.77451
-2.78	-2.79	-1.82	43	52.77451
-0.58	-0.52	-0.25	52	52.77451
-0.92	0.06	0.9	5	52.77451
-1.72	-1.41	-0.55	52	52.77451
-0.77	0.06	1.0	2	35.897134
-0.35	-0.8	-0.88	20	35.897134
-2.85	-1.07	0.81	7	35.897134
-3.06	-1.86	-0.29	24	35.897134
-1.62	-0.76	0.67	4	35.897134
-0.92	-0.53	0.52	1	35.897134
-1.04	-1.27	-1.02	24	35.897134
-2.97	-1.8	-0.52	19	35.897134
-2.95	-2.43	-1.08	46	35.897134
-4.91	-3.9	-1.95	16	35.897134
-1.91	-1.35	-0.38	35	35.897134
-3.68	-1.88	0.46	42	35.897134
-1.24	-1.67	-1.54	35	35.897134
-2.75	-1.62	-0.09	39	35.897134
-3.93	-2.53	-0.77	17	35.897134
-3.51	-2.16	-0.56	22	22.327778
-3.38	-1.99	-0.09	32	22.327778
-4.32	-3.08	-0.98	20	22.327778
-2.02	-2.14	-1.58	18	22.327778
-2.89	-1.4	0.15	12	22.327778
-0.95	-0.43	0.25	7	22.327778
-2.65	-1.16	0.44	28	22.327778
-1.98	-2.1	-1.51	11	22.327778
-1.95	-2.1	-1.57	21	22.327778
-1.07	-1.3	-1.02	40	22.327778
-2.15	-2.64	-2.09	11	22.327778
-0.81	-0.42	-0.01	18	22.327778
-1.52	-1.6	-0.72	4	22.327778
-1.96	-0.64	0.67	38	22.327778
-2.91	-2.48	-1.23	39	22.327778
1.96	0.97	-0.14	29	15.509302
-2.39	-1.28	0.1	40	15.509302
-2.02	-0.84	0.13	14	15.509302
-2.28	-1.6	-0.35	48	15.509302
-1.93	-1.4	-0.46	25	15.509302
-0.79	1.81	2.8	10	15.509302
-1.91	-1.65	-0.9	11	15.509302
-2.1	-1.88	-0.96	48	15.509302
-1.68	-1.46	-0.82	22	15.509302
-2.51	-2.53	-1.47	37	15.509302
-0.71	-0.78	-0.22	2	15.509302
-3.52	-2.87	-0.98	52	15.509302
-2.61	-3.09	-2.3	23	15.509302
-1.07	-0.4	0.4	49	15.509302
-1.96	-1.69	-0.83	26	15.509302
-1.99	-1.62	-0.65	44	15.509302
-2.27	-1.64	-0.69	23	15.509302
-0.38	-1.19	-1.52	56	15.509302
-1.73	-2.05	-1.52	40	15.509302
-1.86	-1.86	-1.34	17	15.509302
-1.37	-2.15	-2.14	29	15.509302
-2.69	-1.77	-0.24	51	15.509302
-3.69	-4.02	-2.9	23	15.509302
-0.18	-0.5	-0.65	28	15.509302
-2.47	-1.9	-0.39	7	15.509302
-2.4	-1.38	0.09	48	13.676249
-2.9	-3.37	-2.7	13	13.676249
-3.36	-2.65	-0.92	58	13.676249
-3.07	-1.28	0.44	22	13.676249
-1.57	-2.13	-1.79	38	13.676249
0.3	-0.75	-1.24	12	13.676249
-1.87	-1.35	-0.32	50	13.676249
-1.6	-1.63	-1.12	11	13.676249
-2.72	-1.93	-0.42	54	13.676249
-2.49	-2.25	-1.26	22	13.676249
-1.51	-1.29	-0.58	9	13.676249
0.79	-0.27	-1.03	37	13.676249
-2.93	-2.45	-1.2	27	13.676249
-0.18	-1.54	-2.12	36	13.676249
-3.83	-2.9	-0.87	56	13.676249
-3.17	-2.08	-0.71	22	13.676249
-3.62	-3.07	-1.41	41	13.676249
-0.62	-0.52	0.08	2	13.676249
-3.17	-3.79	-2.86	25	13.676249
-1.85	-2.92	-2.63	34	13.676249
-1.05	-0.86	-0.55	14	13.676249
-2.38	-1.93	-0.69	52	13.676249
-1.51	-1.48	-1.08	14	13.676249
-3.46	-1.7	0.64	49	13.676249
-3.75	-2.22	0.1	33	13.676249
-2.15	-1.7	-0.78	34	13.676249
-3.85	-5.28	-4.85	20	13.676249
-2.0	-1.41	-0.46	26	13.676249
-1.37	-1.16	-0.56	40	13.676249
-1.24	-1.82	-1.74	38	13.676249
-2.08	-1.9	-1.25	13	13.676249
-2.43	-2.27	-1.51	21	13.676249
-1.86	-0.73	0.38	26	32.864995
0.86	-0.21	-1.27	2	32.864995
3.13	0.65	-1.5	31	32.864995
-3.41	-1.95	0.21	55	32.864995
-0.45	-0.47	-0.3	42	32.864995
-0.63	-0.89	-0.87	29	32.864995
-1.92	-1.87	-1.02	55	32.864995
-1.4	-1.0	-0.35	28	32.864995
-2.22	-0.65	1.06	49	32.864995
-2.56	-2.33	-1.3	45	32.864995
-4.12	-2.72	-0.19	8	32.864995
-1.9	-2.56	-2.06	10	32.864995
-1.62	-1.31	-0.76	16	32.864995
-2.27	-2.58	-1.77	55	32.864995
-4.82	-3.15	-0.9	19	32.864995
-2.53	-1.3	-0.09	19	32.864995
-2.88	-2.15	-0.57	35	32.864995
-1.77	-0.67	0.47	39	32.864995
-0.62	-0.79	-0.68	12	32.864995
-1.81	-1.2	-0.34	23	32.864995
0.01	-0.87	-1.33	50	30.152162
-0.16	-0.7	-0.9	44	30.152162
0.51	-0.34	-0.79	5	30.152162
-1.41	-0.46	0.61	51	30.152162
-0.9	-0.5	0.0	37	30.152162
-1.09	-1.3	-1.11	15	30.152162
-1.32	-1.49	-1.06	49	30.152162
-1.38	-1.23	-0.65	39	30.152162
-1.1	-1.72	-1.64	48	30.152162
-1.13	-1.82	-1.77	48	30.152162
-2.16	-1.55	-0.46	9	30.152162
-1.41	-1.56	-1.11	58	30.152162
-2.45	-1.3	0.19	39	30.152162
-0.62	-1.38	-1.5	49	30.152162
-0.73	-1.13	-1.06	45	30.152162
-0.4	-0.34	-0.24	28	30.152162
-1.15	-1.31	-0.91	51	30.152162
1.43	0.05	-0.98	21	30.152162
-0.91	-1.53	-1.51	49	30.152162
0.3	-1.38	-2.17	5	30.152162
-0.35	-0.84	-0.96	40	30.152162
-0.52	-0.74	-0.62	50	30.152162
-0.34	-1.26	-1.63	50	30.152162
-4.11	-2.55	-0.48	13	30.152162
2.16	1.16	-0.28	49	30.152162
-0.31	-0.97	-1.11	11	30.152162
-1.01	-1.91	-1.96	40	30.152162
-1.11	-1.08	-0.64	57	30.152162
-1.55	-1.93	-1.28	7	30.152162
-0.79	-1.27	-1.28	37	30.152162
-0.8	-0.91	-0.68	18	30.152162
-0.39	-0.33	-0.14	48	30.152162
-0.24	-0.64	-0.81	30	30.152162
-1.99	-1.84	-1.1	11	30.152162
-2.83	-2.28	-0.88	27	30.152162
-0.6	-1.09	-1.11	42	30.152162
-3.86	-3.5	-1.74	9	30.152162
1.76	0.99	-0.06	43	41.755347
-0.94	-0.7	-0.34	31	41.755347
-0.33	-0.82	-0.94	39	41.755347
-1.62	-1.2	-0.37	45	41.755347
-0.66	0.09	0.49	14	41.755347
-1.61	-1.46	-0.71	52	41.755347
-1.29	-0.74	0.07	58	41.755347
-1.42	-0.85	0.02	59	41.755347
0.35	-0.77	-1.44	43	41.755347
-1.13	-0.92	-0.38	45	41.755347
0.4	0.22	0.08	7	41.755347
2.24	0.05	-1.68	33	41.755347
-2.06	-2.04	-1.37	38	41.755347
-1.93	-2.74	-2.33	58	41.755347
-1.37	-1.55	-1.16	23	41.755347
-0.32	-0.31	-0.16	48	41.755347
-0.85	-0.73	-0.32	48	41.755347
-1.02	-0.13	0.46	12	41.755347
-0.08	-0.66	-0.9	44	41.755347
-0.69	0.01	0.51	9	18.600254
-2.29	-2.27	-1.37	24	18.600254
-0.84	-1.56	-1.6	27	18.600254
0.57	0.06	-0.24	7	18.600254
-2.64	-2.38	-1.37	25	18.600254
-0.09	-0.37	-0.5	25	18.600254
-3.23	-1.75	-0.07	13	18.600254
-1.96	-2.27	-1.6	51	18.600254
-2.62	-2.37	-1.23	52	18.600254
-0.81	-0.99	-0.81	25	18.600254
-3.14	-1.3	0.28	18	18.600254
-1.72	-3.01	-2.9	37	18.600254
-0.68	-1.46	-1.63	44	18.600254
0.68	-0.98	-1.82	16	18.600254
-0.23	-0.28	-0.35	0	18.600254
-0.22	-0.25	-0.16	43	18.600254
-1.73	-1.37	-0.48	52	18.600254
-2.59	-2.18	-1.05	45	18.600254
0.98	0.17	-0.56	34	18.600254
-1.45	-1.05	-0.34	39	18.600254
-0.91	-0.05	0.58	26	18.600254
-0.81	-0.98	-0.82	28	18.600254
-0.8	-1.88	-2.11	37	18.600254
-0.59	-1.31	-1.46	37	18.600254
1.37	-0.41	-1.78	40	18.600254
-0.53	-2.66	-3.18	5	18.600254
-2.7	-1.78	-0.3	46	18.600254
-3.95	-3.0	-0.94	41	18.600254
-3.19	-1.94	0.01	39	18.600254
-2.45	-2.54	-1.93	19	18.600254
-0.55	0.86	1.56	25	17.279591
-1.68	-1.39	-0.78	19	17.279591
-2.02	-0.42	0.73	12	17.279591
-1.48	-0.85	-0.21	12	17.279591
-1.94	-1.85	-1.05	50	17.279591
-0.05	-0.94	-1.2	9	17.279591
-2.52	-2.01	-0.72	49	17.279591
-5.47	-4.31	-1.27	55	17.279591
-1.96	-1.87	-1.21	22	17.279591
-1.85	-0.87	0.22	31	17.279591
-1.35	-0.59	0.38	55	17.279591
-2.73	-1.29	0.33	9	17.279591
-0.12	-0.51	-0.77	59	17.279591
-1.78	-2.29	-1.91	54	17.279591
-0.38	-1.21	-1.36	3	17.279591
-1.26	-0.79	-0.18	25	17.279591
-1.72	-0.87	-0.11	16	17.279591
-1.35	-1.09	-0.58	30	17.279591
-1.18	-1.33	-1.04	12	17.279591
-3.69	-2.32	-0.31	26	43.198621
-2.6	-1.77	-0.75	18	43.198621
-1.9	-0.72	0.31	11	43.198621
-2.52	-1.66	-0.36	34	43.198621
-1.91	-1.17	-0.03	48	43.198621
-2.42	-1.29	0.08	33	43.198621
-2.79	-1.54	0.18	31	43.198621
-2.58	-2.32	-1.33	26	43.198621
-1.6	-0.65	0.31	34	43.198621
-2.26	-1.76	-0.52	58	43.198621
-2.93	-2.11	-0.48	34	43.198621
-1.06	-1.48	-0.76	1	43.198621
-3.32	-2.0	0.13	57	43.198621
-0.88	-1.35	-1.33	59	43.198621
-2.11	-1.04	0.2	38	43.198621
-1.55	-1.13	-0.25	55	43.198621
-0.87	0.01	0.68	8	43.198621
-2.35	-2.16	-1.2	47	43.198621
-1.7	-2.58	-2.25	30	43.198621
-2.64	-2.01	-0.63	53	43.198621
-5.44	-0.47	3.22	20	43.198621
-2.48	-1.36	-0.03	24	43.198621
-2.62	-0.53	0.99	14	43.198621
-1.73	-0.83	0.05	20	43.198621
-2.05	-1.96	-1.02	59	43.198621
-3.31	-3.29	-1.84	28	43.198621
-1.57	-1.99	-1.66	27	43.198621
-1.91	-0.7	1.01	4	43.198621
-1.95	-1.93	-1.24	26	27.941077
-3.57	-2.91	-1.39	20	27.941077
-2.64	-0.35	2.81	2	27.941077
-2.22	-2.25	-1.52	24	27.941077
-1.78	-0.69	0.63	50	27.941077
1.51	0.95	-0.09	54	27.941077
2.51	1.27	-0.2	38	27.941077
-2.87	-1.27	0.46	29	27.941077
-2.32	0.04	1.99	42	27.941077
-0.64	0.32	0.85	17	27.941077
-2.86	-1.75	-0.15	43	27.941077
-3.31	-2.66	-1.17	29	27.941077
-4.44	-2.17	0.87	50	27.941077
-3.77	-3.13	-1.71	24	27.941077
-3.48	-3.01	-1.62	17	27.941077
-2.64	-2.98	-1.9	8	27.941077
-1.31	-0.25	0.45	14	27.941077
-2.84	-3.06	-2.31	22	27.941077
-2.33	-2.01	-0.56	6	27.941077
-0.26	-0.87	-1.06	48	27.941077
-1.72	-1.45	-0.69	33	27.941077
0.27	-0.27	-0.57	4	27.941077
-3.15	-2.31	-0.97	16	27.941077
-0.26	-1.03	-1.19	17	37.69353
-2.9	-3.15	-2.49	19	37.69353
-2.93	-2.54	-1.24	49	37.69353
-1.89	-0.97	0.13	8	37.69353
-3.82	-3.78	-2.07	43	37.69353
-2.5	-0.61	2.07	3	37.69353
-3.03	-1.48	0.33	32	37.69353
0.49	0.49	0.17	59	37.69353
-1.43	-0.73	0.23	50	37.69353
-1.56	-1.17	-0.49	37	37.69353
-2.51	-3.04	-2.17	36	37.69353
-1.52	-0.72	0.18	38	37.69353
-1.04	-0.46	0.18	38	37.69353
-4.79	-2.68	0.19	36	37.69353
-0.87	1.33	2.38	8	37.69353
-2.83	-1.91	-0.05	6	37.69353
-2.11	-0.14	1.41	28	37.69353
-1.41	-1.31	-0.72	42	37.69353
-0.52	-0.22	0.02	16	37.69353
-3.03	-2.49	-1.07	48	37.69353
-0.32	0.23	0.6	4	37.69353
-2.06	-0.32	0.91	12	37.69353
-0.73	0.33	0.84	13	37.69353
-1.38	-1.02	-0.47	23	37.69353
-1.63	-1.68	-1.06	51	35.895106
-4.19	-2.12	0.75	58	35.895106
-2.71	-1.7	-0.11	46	35.895106
-2.73	-1.83	-0.14	7	35.895106
-0.92	-2.47	-2.61	2	35.895106
-3.1	-3.18	-2.09	32	35.895106
-1.11	-0.77	-0.18	8	35.895106
-1.69	-1.86	-1.26	27	35.895106
-2.46	-1.72	-0.44	45	35.895106
-2.84	-1.37	0.4	31	35.895106
-0.96	-0.58	0.04	7	35.895106
-2.21	-2.21	-1.46	44	35.895106
-2.9	-1.7	-0.42	20	35.895106
-1.59	-2.42	-2.3	52	35.895106
-0.66	-2.52	-3.05	19	35.895106
-1.81	-0.5	0.48	19	35.895106
-2.66	-1.71	-0.55	16	35.895106
-2.54	-2.92	-2.0	26	35.895106
-2.87	-2.07	-0.47	47	35.895106
-2.66	-1.75	-0.24	50	35.895106
0.67	-0.26	-0.81	5	35.895106
-2.35	-1.47	-0.36	13	35.895106
-2.04	-0.48	1.2	51	35.895106
-2.28	-0.91	0.47	27	35.895106
0.98	0.03	-0.71	20	35.895106
-0.45	-1.42	-1.76	42	35.895106
-1.14	-2.79	-3.15	50	35.895106
-2.2	-2.4	-1.63	10	35.895106
-2.01	-1.88	-1.02	45	35.895106
-1.71	-1.73	-1.1	37	35.895106
-2.7	-1.54	-0.2	22	35.895106
0.55	0.1	-0.35	49	35.895106
-2.12	-2.27	-1.67	40	35.895106
-1.44	-1.76	-1.5	17	35.895106
-3.76	-2.69	-0.69	38	19.330305
0.41	-0.57	-1.19	42	19.330305
-1.91	-1.59	-0.49	7	19.330305
-2.75	-1.07	0.48	23	19.330305
-2.07	-1.92	-1.18	35	19.330305
-0.7	0.71	1.59	4	19.330305
-4.78	-3.66	-1.39	22	19.330305
-2.19	-1.72	-0.63	43	19.330305
-1.6	-1.4	-0.78	39	19.330305
-0.32	-0.02	0.17	16	19.330305
0.22	-0.94	-1.6	26	19.330305
-2.64	-2.18	-0.82	51	19.330305
-2.21	-2.98	-2.49	10	19.330305
-5.42	-3.05	0.36	33	19.330305
-0.84	-0.15	0.52	44	19.330305
-0.58	0.74	1.49	4	19.330305
-1.0	0.28	1.08	21	19.330305
0.41	-1.57	-2.99	58	25.69501
-1.06	-1.5	-1.31	23	25.69501
0.61	0.15	-0.16	10	25.69501
-2.13	-2.88	-2.56	21	25.69501
-2.25	-2.58	-1.81	45	25.69501
-3.28	-3.36	-2.25	56	25.69501
-4.59	-3.33	-0.66	35	25.69501
0.58	-1.15	-2.29	48	25.69501
0.38	-0.63	-1.25	36	25.69501
1.4	-0.81	-2.12	16	25.69501
-0.76	-0.67	-0.34	43	25.69501
-1.39	0.31	1.43	27	25.69501
1.53	-0.5	-2.28	50	25.69501
0.15	-0.44	-0.63	17	25.69501
-3.24	-3.69	-2.93	55	25.69501
-4.1	0.05	2.81	22	25.69501
-2.57	-1.9	-0.44	55	25.69501
-0.17	-0.1	0.03	2	25.69501
-0.51	-2.61	-3.29	15	25.69501
0.55	0.56	0.36	4	25.69501
-2.47	-3.08	-2.62	40	25.69501
-2.28	-2.74	-2.32	15	25.69501
-4.98	-3.72	-1.25	38	25.69501
-2.78	-1.87	-0.66	13	25.69501
-2.41	-1.36	-0.22	22	25.69501
-5.41	-0.49	3.21	24	25.69501
-3.13	-3.11	-1.73	45	25.69501
-2.06	-1.55	-0.57	25	25.69501
-2.2	-1.43	0.1	5	25.69501
1.64	-2.16	-4.52	38	25.69501
-0.13	-0.45	-0.54	17	25.69501
-2.2	-1.22	0.23	57	25.69501
-3.41	-2.0	-0.18	28	25.69501
-0.59	-1.82	-1.92	3	25.69501
-1.22	-1.27	-0.88	36	25.69501
-1.23	-1.33	-0.95	28	25.200587
-2.24	-2.67	-2.16	22	25.200587
-1.87	-1.25	-0.41	21	25.200587
-2.71	-2.75	-1.57	59	25.200587
-2.65	-1.83	-0.5	34	25.200587
0.31	0.17	0.01	4	25.200587
-2.78	-2.31	-1.07	31	25.200587
0.4	1.16	1.4	52	25.200587
-3.51	-2.47	-1.04	21	25.200587
-2.92	-1.65	-0.07	25	25.200587
-0.98	0.6	1.52	22	25.200587
-3.79	-3.1	-1.25	54	25.200587
0.88	0.26	-0.48	54	25.200587
-1.23	-1.5	-0.63	2	25.200587
-0.09	-3.32	-4.79	52	25.200587
-2.74	-1.92	1.03	1	25.200587
-2.23	-2.75	-2.27	15	25.200587
-2.7	-2.7	-1.83	18	25.200587
1.4	-0.81	-2.55	50	23.030221
-1.74	-0.93	0.05	36	23.030221
0.61	-1.64	-3.16	52	23.030221
-3.94	-3.09	-1.32	20	23.030221
-1.88	-1.14	-0.2	10	23.030221
-2.12	-1.32	-0.08	48	23.030221
-0.18	-0.14	-0.06	10	23.030221
-2.74	-2.28	-0.89	37	23.030221
-3.15	-2.77	-1.15	37	23.030221
-0.18	-1.91	-2.8	44	23.030221
-5.53	-3.08	0.26	12	23.030221
-2.16	-1.57	-0.55	27	23.030221
-2.21	-1.24	-0.04	28	23.030221
-5.48	-3.85	-0.88	27	23.030221
-2.13	-0.57	1.95	1	23.030221
-0.46	-1.06	-1.19	47	23.030221
-3.29	0.75	4.75	3	23.030221
-0.51	-0.57	-0.46	22	23.030221
1.41	-1.65	-4.06	57	23.030221
-5.77	-3.96	-1.21	28	23.030221
-1.25	-2.38	-2.65	34	23.030221
-0.69	-1.19	-1.17	21	23.030221
-0.72	-2.74	-3.4	43	23.030221
-4.28	-2.28	0.21	13	23.030221
-0.19	-2.17	-3.28	58	23.030221
-0.87	-1.74	-1.92	26	23.030221
-1.04	-2.24	-2.55	43	23.030221
2.67	0.1	-1.45	8	23.030221
-1.12	-1.98	-1.99	18	34.11122
-1.06	-0.42	0.33	59	34.11122
-0.06	-0.34	-0.52	32	34.11122
-3.23	-2.92	-1.56	48	34.11122
-2.66	-2.47	-1.57	23	34.11122
-1.83	-0.94	0.3	52	34.11122
-3.49	-2.37	-0.29	38	34.11122
-4.12	-2.93	-0.41	40	34.11122
-0.83	-1.59	-1.7	45	34.11122
-1.82	-1.32	-0.09	4	34.11122
-1.11	-0.92	-0.48	36	34.11122
-2.06	-0.91	0.07	15	34.11122
-0.79	-0.99	-0.46	0	34.11122
-1.13	-1.22	-0.9	11	34.11122
-2.33	-2.57	-1.89	45	34.11122
-0.9	-0.7	-0.31	38	34.11122
-2.25	-2.73	-2.02	40	34.11122
-1.84	-1.9	-1.35	12	34.11122
-2.71	-2.62	-1.63	44	33.046693
-1.79	-1.22	-0.18	52	33.046693
-1.43	-1.77	-1.28	8	33.046693
-2.24	-2.44	-1.58	57	33.046693
-1.97	-0.83	0.55	47	33.046693
-2.12	-2.1	-1.3	48	33.046693
-2.38	-1.52	-0.27	10	33.046693
-2.1	-2.0	-1.31	19	33.046693
-0.67	-0.3	0.03	16	33.046693
-1.14	0.26	1.22	31	33.046693
-1.95	-0.15	1.56	52	33.046693
-1.79	-1.46	-0.58	48	33.046693
-0.8	-1.18	-0.89	6	33.046693
-1.71	-1.0	-0.12	24	33.046693
-0.8	-0.85	-0.43	6	33.046693
-1.22	-0.73	-0.12	27	33.046693
-2.86	-1.72	-0.13	34	33.046693
0.68	0.39	0.17	16	33.046693
-1.74	-1.11	-0.25	24	26.352234
-1.62	-1.36	-0.65	42	26.352234
-0.46	-0.34	-0.22	0	26.352234
-0.21	-0.53	-0.68	30	26.352234
-1.86	-1.2	-0.08	52	26.352234
-1.75	-0.75	0.28	25	26.352234
-3.87	-3.16	-1.48	16	26.352234
-2.21	-0.77	0.7	39	26.352234
-2.31	-1.42	-0.24	10	26.352234
-0.83	-1.21	-0.99	8	26.352234
-1.62	-0.9	0.1	46	26.352234
-1.95	-1.59	-0.28	5	26.352234
-0.28	0.1	0.49	2	26.352234
-1.04	-0.66	-0.03	48	26.352234
-1.51	-1.0	-0.39	13	26.352234
-2.28	-2.0	-1.07	23	35.44203
-1.92	-0.83	1.34	1	35.44203
-0.66	-0.59	-0.27	50	35.44203
-1.98	-0.43	0.85	24	35.44203
-3.09	-2.33	-0.71	53	35.44203
-0.98	-0.65	-0.3	14	35.44203
-0.49	0.68	1.34	6	35.44203
-1.12	-1.23	-0.86	46	35.44203
-1.39	-0.61	0.18	28	35.44203
-3.75	-4.36	-3.09	35	35.44203
-2.21	-1.81	0.02	3	35.44203
-1.89	-2.26	-1.88	35	35.44203
-0.05	-0.58	-0.65	6	35.44203
-2.19	-1.89	-0.91	48	35.44203
0.01	-0.28	-0.75	0	35.44203
-3.18	-3.0	-1.51	46	35.44203
-2.56	-2.24	-1.35	13	35.44203
-2.17	-2.09	-1.24	24	35.44203
0.92	1.39	0.92	1	23.690035
0.57	0.37	-0.01	52	23.690035
-3.7	-3.71	-2.1	44	23.690035
-3.6	-2.11	0.14	54	23.690035
0.55	1.06	0.92	2	23.690035
-0.73	0.23	1.11	0	23.690035
-0.44	-1.16	-1.33	42	23.690035
-1.68	-1.92	-1.42	48	23.690035
-2.85	-2.39	-0.93	31	23.690035
-0.41	-0.66	-0.48	4	34.878391
-2.98	-2.5	-1.35	16	34.878391
-1.62	-1.12	-0.19	55	34.878391
-1.43	-1.02	-0.21	51	34.878391
-1.62	-0.88	0.01	28	34.878391
-4.67	-3.77	-1.49	43	34.878391
-3.73	-3.25	-1.18	7	34.878391
-0.65	-0.3	0.01	26	34.878391
-1.25	-1.16	-0.69	40	34.878391
-2.33	-2.08	-1.17	25	34.878391
-0.74	-1.07	-0.62	2	34.878391
-2.16	-2.18	-1.61	18	28.644832
-0.65	-1.03	-0.97	46	28.644832
-2.19	-2.63	-1.91	35	28.644832
0.27	0.17	0.0	3	28.644832
-2.15	-0.34	1.26	38	28.644832
-2.3	-0.25	1.69	46	28.644832
-1.56	-1.7	-1.18	33	28.644832
-1.47	-1.93	-1.73	16	28.644832
-4.11	-3.41	-1.65	19	28.644832
-1.21	-1.75	-1.54	26	28.644832
-1.03	-0.95	-0.47	51	28.644832
-2.8	-1.08	0.35	20	28.644832
-0.91	-1.38	-0.8	1	28.644832
-0.3	0.36	0.63	12	28.644832
-1.17	1.42	3.13	43	17.015391
3.87	0.23	-2.03	6	17.015391
-3.11	-1.91	-0.24	29	17.015391
1.83	1.64	1.09	16	17.015391
-1.77	-1.64	-0.9	26	17.015391
-1.86	-1.63	-0.81	40	17.015391
0.74	-0.35	-1.34	55	17.015391
-0.67	-1.93	-2.38	47	17.015391
-0.24	0.66	1.23	42	17.015391
-1.43	-0.87	-0.27	18	17.015391
-0.86	-1.31	-1.24	13	17.015391
-2.25	-2.43	-1.58	37	17.015391
-2.89	-1.6	0.09	41	17.015391
2.49	-0.18	-1.71	8	17.015391
-2.02	-0.81	0.61	49	17.015391
-0.87	-1.91	-2.19	28	17.015391
-0.79	-1.2	-1.17	15	17.015391
-1.67	-1.88	-1.49	33	17.015391
-3.25	-1.25	0.93	37	23.232194
-2.31	-2.08	-1.16	11	23.232194
-1.94	-1.74	-0.91	36	23.232194
-0.17	-1.14	-1.6	52	23.232194
-2.46	-2.79	-1.85	34	23.232194
-2.81	-2.35	-1.02	51	23.232194
-3.39	-3.26	-2.27	21	23.232194
-0.79	-1.24	-0.92	5	23.232194
-0.84	-0.89	-0.59	42	23.232194
-2.71	-2.24	-0.97	9	23.232194
-2.83	-2.41	-1.0	41	23.232194
-2.96	-2.86	-1.65	11	23.232194
-2.31	-2.08	-1.0	51	22.943972
-2.7	-2.21	-1.06	26	22.943972
-0.55	-1.62	-2.0	47	22.943972
-2.37	-2.69	-2.19	19	22.943972
-0.43	-0.14	0.26	4	22.943972
-3.12	-2.06	-0.24	55	22.943972
-3.4	-1.67	0.36	31	22.943972
-1.22	-0.94	-0.43	31	22.943972
-3.01	-2.33	-0.95	28	22.943972
-1.43	0.35	1.61	7	22.943972
-1.5	-1.99	-1.61	52	22.943972
-2.62	-1.86	-0.37	58	22.943972
-2.92	-2.86	-1.71	59	22.943972
-0.37	-1.34	-1.64	22	22.943972
-0.72	-1.03	-0.91	41	22.943972
-3.04	-3.4	-2.4	10	22.943972
-1.7	-2.0	-1.38	8	22.943972
-1.06	-1.44	-1.23	52	22.943972
-1.4	-1.36	-0.86	36	22.943972
-1.73	-0.39	1.0	47	22.943972
-3.55	-1.38	0.58	21	22.943972
-0.67	-0.82	-0.46	5	22.943972
-4.65	-5.62	-3.35	4	22.943972
-0.48	0.08	0.44	29	22.943972
-1.03	-1.58	-1.53	26	22.943972
-3.92	-1.88	0.75	47	22.943972
-1.17	-1.29	-0.38	2	22.943972
-1.64	-1.61	-0.89	55	27.060035
-0.39	0.11	0.63	2	27.060035
-0.68	-1.18	-1.27	32	27.060035
-2.34	-1.76	-0.84	21	27.060035
0.04	-0.79	-1.22	35	27.060035
-2.57	-2.3	-1.25	30	27.060035
-0.76	0.77	1.73	4	27.060035
-2.55	-2.19	-0.99	55	27.060035
0.71	-0.91	-1.92	25	27.060035
-2.29	-2.54	-1.74	10	27.060035
-0.73	-1.06	-0.97	55	27.060035
-3.05	-1.86	-0.19	27	27.060035
-2.21	-2.22	-1.52	13	27.060035
-3.27	-2.55	-0.77	43	27.060035
-3.87	-2.69	-1.02	16	27.060035
-1.95	-1.65	-0.97	13	27.060035
-2.22	-1.54	-0.34	48	27.060035
-3.07	-1.5	0.41	40	27.060035
-2.08	-2.17	-1.38	40	27.060035
-3.12	-2.69	-1.66	18	27.060035
-3.52	-0.89	1.93	6	60.955597
0.31	-1.43	-2.43	35	60.955597
-1.76	-1.68	-0.94	56	60.955597
-3.04	-2.79	0.0	2	60.955597
-4.53	-3.23	1.39	2	60.955597
-3.57	-2.6	-0.52	40	60.955597
-2.06	-1.26	-0.19	27	60.955597
-3.61	-1.57	0.7	32	60.955597
-0.61	0.91	1.62	18	60.955597
-1.7	-2.33	-1.93	49	60.955597
2.26	0.42	-1.32	41	21.473751
-1.26	-1.82	-1.63	22	21.473751
-1.28	-1.37	-0.93	41	21.473751
-2.92	-1.7	0.07	34	21.473751
-1.64	-0.56	0.57	43	21.473751
-3.33	-1.86	-0.25	23	21.473751
-1.92	-1.69	-0.81	47	21.473751
-0.22	0.79	1.28	5	21.473751
-1.96	-1.28	-0.12	53	21.473751
-2.65	-2.26	-1.4	16	21.473751
-2.49	-2.03	-0.92	44	21.473751
-0.26	-0.36	-0.39	32	21.473751
-1.25	-0.89	-0.35	21	83.923782
-1.08	-0.77	-0.29	23	83.923782
-1.48	-0.94	-0.18	37	83.923782
-2.44	-1.82	-0.53	45	83.923782
-2.04	-1.13	-0.12	11	83.923782
-1.43	-0.97	-0.31	23	83.923782
1.17	0.56	-0.09	35	83.923782
-0.5	-1.03	-1.11	21	83.923782
-1.69	-0.75	0.25	35	83.923782
-1.36	-1.47	-0.95	52	83.923782
0.78	0.65	0.17	56	83.923782
-0.01	-1.13	-1.65	41	83.923782
0.64	0.14	-0.22	16	83.923782
-1.06	-0.76	-0.3	23	83.923782
-2.77	-2.77	-0.24	2	83.923782
-2.81	-1.13	0.73	33	83.923782
0.47	0.15	-0.28	2	36.220579
-2.42	-1.88	-0.64	36	36.220579
-2.48	-0.51	1.28	35	36.220579
-1.92	-1.18	-0.39	16	36.220579
-2.5	-2.2	-0.94	59	36.220579
-1.72	-1.49	-0.69	46	36.220579
-3.21	-1.75	0.33	51	36.220579
-1.64	-1.53	-0.77	58	36.220579
0.73	0.68	0.45	33	36.220579
-1.66	-1.57	-1.07	13	36.220579
-1.1	-0.67	-0.22	17	36.220579
-0.32	-0.13	0.0	27	36.220579
-2.49	-2.54	-1.72	34	96.095154
-2.8	-1.67	-0.01	48	96.095154
-2.57	-2.24	-1.41	16	96.095154
-0.63	0.53	1.38	3	96.095154
-1.16	-1.77	-1.6	48	96.095154
-1.27	-0.79	0.0	51	96.095154
0.13	0.36	0.41	1	96.095154
-3.13	-1.34	0.82	49	96.095154
-0.74	-0.3	0.25	7	96.095154
-1.63	-0.8	0.27	46	97.8873
-0.1	0.37	0.48	0	97.8873
-2.29	-1.78	-0.86	20	97.8873
-2.34	-2.85	-2.28	58	97.8873
-0.43	-1.15	-1.34	37	97.8873
0.27	-0.27	-0.69	52	97.8873
-1.18	-1.19	-0.79	36	97.8873
-2.23	-1.45	-0.53	17	97.8873
-2.64	-1.24	0.64	59	97.8873
0.1	-0.05	-0.14	35	97.8873
-0.74	-1.55	-1.77	28	97.8873
-3.77	-2.52	-0.69	28	97.8873
-2.58	-2.31	-1.08	48	97.8873
-1.89	-1.33	-0.37	9	35.955514
-0.22	0.37	0.73	35	35.955514
-0.58	-0.03	0.34	17	35.955514
-1.82	-2.01	-1.41	23	35.955514
-1.07	-0.51	0.17	44	35.955514
-0.19	-0.37	-0.42	56	35.955514
-1.05	-1.41	-1.25	12	35.955514
-2.73	-1.1	0.64	29	47.914866
-2.26	-1.14	0.33	49	47.914866
-1.33	-0.89	-0.41	15	47.914866
-1.77	-0.94	0.1	41	47.914866
0.47	0.03	-0.22	8	47.914866
-2.19	-1.95	-1.08	29	47.914866
-0.18	-0.68	-0.95	58	27.993322
-1.71	-1.45	0.27	1	27.993322
-1.4	-1.46	-0.98	38	27.993322
-1.59	-2.09	-1.79	21	27.993322
-1.48	-1.39	-0.88	37	27.993322
-1.29	-1.67	-1.5	32	27.993322
-0.87	-1.56	-1.68	33	27.993322
-0.84	0.61	1.79	2	27.993322
-1.75	-1.98	-1.38	46	27.993322
-1.96	-0.16	2.01	3	27.993322
-1.9	-2.08	-1.39	47	27.993322
-3.86	-3.13	-1.56	14	27.993322
-2.16	-1.37	-0.28	10	57.782913
-1.95	-2.14	-1.02	0	57.782913
-2.1	-1.92	-1.0	35	57.782913
-2.37	-1.73	-0.61	33	57.782913
-2.71	-1.66	-0.19	39	57.782913
-0.92	-1.59	-1.57	39	57.782913
-2.35	-2.22	-1.4	20	57.782913
-0.71	-0.88	-0.67	47	57.782913
0.52	0.11	-0.3	34	57.782913
1.68	1.52	0.41	2	57.782913
-0.59	-0.81	-0.73	37	57.782913
-0.98	-0.11	0.56	9	57.782913
0.35	-0.44	-0.99	48	57.782913
-2.11	-2.46	-1.75	36	57.782913
-3.86	-2.67	-0.32	45	68.507772
-1.65	-1.05	-0.28	22	68.507772
-2.33	-1.9	-0.76	43	68.507772
-0.82	-0.98	-0.75	41	68.507772
-1.81	-1.21	-0.49	13	68.507772
-0.5	-1.39	-1.59	19	68.507772
-1.53	-1.38	-0.08	2	68.507772
-0.54	-0.46	-0.21	52	68.507772
5.34	2.13	-0.09	7	68.507772
-0.37	-0.75	-0.82	54	68.507772
-1.27	-0.7	0.13	50	40.601313
-1.09	-2.1	-2.27	43	40.601313
-2.15	-2.01	-1.0	58	40.601313
-2.54	-1.21	0.01	18	40.601313
-1.85	-1.27	-0.31	42	40.601313
-1.59	-1.22	-0.64	18	40.601313
-1.04	-0.77	-0.33	34	40.601313
-1.69	-1.14	-0.41	20	40.601313
-2.17	-1.65	-0.67	34	40.601313
-0.68	-0.38	0.05	46	40.601313
-1.5	-1.06	-0.47	19	40.601313
-2.49	-0.86	0.55	22	40.601313
-0.25	-0.9	-1.22	57	40.601313
-2.05	-0.84	0.39	9	40.601313
-2.72	-2.68	-1.47	55	13.948665
-3.73	-3.15	-0.83	8	13.948665
-2.14	-1.72	-0.81	33	13.948665
-2.17	-0.84	0.53	35	13.948665
-0.23	-0.49	-0.43	7	13.948665
-1.87	-2.52	-2.3	14	13.948665
-0.44	-0.32	-0.08	54	13.948665
-0.02	1.08	1.58	40	13.948665
-2.14	-1.53	-0.42	38	13.948665
-2.67	-1.5	-0.23	20	13.948665
-0.88	-0.48	0.0	9	13.948665
-2.94	-3.32	-0.99	2	13.948665
-1.64	-0.91	-0.02	34	13.948665
-0.68	-0.56	-0.24	9	45.635311
-0.64	-1.54	-1.79	51	45.635311
-2.32	-3.4	-3.19	29	45.635311
-1.86	-1.44	-0.57	26	45.635311
-0.73	-0.33	0.07	37	45.635311
-3.08	-0.99	0.95	28	45.635311
-2.01	-0.85	0.39	38	45.635311
-1.74	-2.16	-1.86	36	45.635311
-2.89	-3.0	-1.79	55	45.635311
-1.02	-0.34	0.18	17	45.635311
-1.98	-1.08	0.21	52	45.635311
-1.93	-1.87	-1.07	44	45.635311
-1.86	-2.06	-1.51	46	34.014254
-3.5	-3.03	-1.21	32	34.014254
-2.59	-2.27	-1.07	27	34.014254
-1.52	-2.19	-1.88	51	34.014254
0.33	-0.31	-0.79	51	34.014254
-2.14	-2.17	-1.3	48	34.014254
-2.4	-1.89	-0.82	34	34.014254
-1.23	-0.25	0.57	33	34.014254
-1.27	-0.54	0.38	52	34.014254
-1.91	-0.94	0.09	10	34.014254
-2.45	-2.71	-2.1	21	34.014254
-2.58	-1.66	-0.12	52	34.014254
-3.01	-2.45	-1.06	32	34.014254
-2.81	-2.03	0.23	4	34.014254
-2.33	-2.13	-1.09	40	39.854757
-2.94	-2.2	-0.68	50	39.854757
-0.69	-1.66	-1.82	11	39.854757
-2.71	-1.63	0.02	8	39.854757
-3.75	-3.39	-1.83	51	39.854757
-1.12	-0.67	0.48	2	39.854757
-4.03	-1.8	0.99	39	39.854757
-1.45	0.01	1.07	27	39.854757
-0.84	-1.37	-1.34	12	39.854757
-2.77	-1.92	-0.55	28	39.854757
-2.98	-1.78	0.09	52	39.854757
-3.32	-1.62	0.31	26	39.854757
-2.23	-1.34	-0.15	37	39.854757
-3.67	-3.0	-1.22	26	39.854757
-2.84	-1.78	-0.11	50	39.854757
-3.12	-3.11	-1.66	34	39.854757
-2.87	-1.88	-0.19	50	39.854757
-2.07	-1.35	-0.31	38	33.878199
-0.77	-0.52	0.2	2	33.878199
-2.86	-2.23	-1.03	24	33.878199
0.56	0.8	0.76	16	33.878199
-2.14	-1.28	0.01	49	33.878199
-2.69	-2.59	-1.35	32	33.878199
-3.06	-1.51	0.46	38	33.878199
-2.35	-2.04	-1.11	38	33.878199
-0.43	-1.78	-2.04	3	33.878199
-3.53	-2.46	1.25	1	33.878199
-3.52	-2.14	-0.08	30	33.878199
-2.39	-2.07	-1.1	34	33.878199
-2.54	-1.99	0.39	2	33.878199
-3.74	-1.94	-0.11	17	33.878199
-2.92	-2.68	-1.58	21	33.878199
-2.93	-1.7	0.08	36	33.878199
-2.97	-2.07	-0.48	48	33.878199
-2.09	-1.88	-0.85	58	33.878199
-0.61	-1.04	-1.02	41	33.878199
-0.91	-0.89	-0.52	45	35.00992
1.21	-0.2	-1.05	6	35.00992
-2.94	-2.25	-0.78	48	35.00992
-3.33	-1.89	-0.13	27	35.00992
-1.68	-1.0	-0.11	38	35.00992
-2.48	-1.86	-0.95	15	35.00992
-2.6	-2.0	-0.25	0	35.00992
-0.47	-0.48	-0.34	11	35.00992
-0.24	-0.41	-0.4	41	35.00992
-1.53	-1.44	-0.12	2	35.00992
-2.16	-1.93	-1.07	26	35.00992
-0.44	-0.25	-0.03	58	35.00992
-1.68	-0.98	-0.13	34	35.00992
-3.51	-2.26	-0.59	21	35.00992
-0.26	-0.19	-0.1	57	35.00992
-1.72	-1.25	-0.45	39	35.00992
-0.88	-1.02	-0.71	53	35.00992
-2.44	-1.93	-0.89	22	35.00992
-2.41	-1.52	-0.13	45	35.00992
-1.89	-1.48	-0.83	14	35.00992
0.14	-0.08	-0.21	42	35.00992
-0.8	-0.97	-0.74	46	35.00992
-3.25	-2.97	-1.73	15	35.00992
0.31	-0.06	-0.29	11	35.00992
-1.22	-1.08	-0.5	49	35.00992
0.87	0.93	0.29	1	35.00992
-1.26	-0.64	0.0	21	35.00992
-3.45	-2.14	-0.6	16	45.052676
-1.19	-0.83	-0.15	51	45.052676
-1.14	-0.99	-0.56	27	45.052676
-2.53	-1.33	0.18	41	45.052676
-1.37	1.49	2.71	12	45.052676
1.54	0.76	-0.06	32	45.052676
-2.13	-0.75	0.42	20	45.052676
-1.09	-1.91	-1.66	4	45.052676
-1.11	-0.41	0.23	26	45.052676
-0.85	-0.71	0.14	1	45.052676
-0.53	-0.41	-0.19	34	45.052676
0.02	-0.22	-0.28	3	45.052676
-0.06	0.01	-0.01	58	45.052676
0.56	0.14	-0.4	2	45.052676
-0.84	-0.62	-0.23	37	45.052676
-1.74	-0.78	0.07	12	45.052676
-1.6	-0.75	0.14	32	45.052676
-1.67	-1.17	-0.42	10	45.052676
-2.05	-1.72	-0.7	51	45.052676
-2.73	-2.24	-1.04	38	45.052676
-2.03	-1.32	-0.06	59	45.052676
-2.16	-1.55	-0.52	28	45.052676
0.1	-0.35	-0.59	41	45.052676
-1.81	-1.92	-0.68	3	45.052676
-1.6	-0.99	-0.16	34	45.052676
-1.52	-1.58	-0.55	0	45.052676
-2.68	-0.56	1.27	27	66.797182
-1.53	-0.22	1.09	48	66.797182
1.0	0.75	-0.43	0	66.797182
-2.59	-1.86	-0.39	52	66.797182
-1.03	-0.84	-0.25	7	66.797182
-1.97	-0.74	0.5	36	66.797182
-2.46	-0.49	0.87	15	66.797182
-2.91	-1.83	-0.1	52	66.797182
1.85	0.99	-0.7	1	66.797182
-2.15	-1.67	-0.73	24	66.797182
-1.99	-1.26	-0.09	48	66.797182
-0.66	-0.06	0.36	25	66.797182
-1.52	-1.24	-0.5	59	66.797182
-4.01	-2.75	-0.91	26	66.797182
-1.77	-1.74	-1.18	34	14.752855
0.23	1.84	2.24	5	14.752855
-1.29	-1.02	-0.33	54	14.752855
-1.18	1.81	3.38	4	14.752855
-2.61	-2.1	-0.78	58	14.752855
-1.31	-0.87	-0.27	32	14.752855
-2.27	-0.6	0.76	11	14.752855
-1.56	-1.0	-0.25	29	14.752855
-2.1	-0.84	0.25	21	14.752855
-1.59	1.3	2.62	18	14.752855
-1.37	-1.35	-0.89	21	14.752855
-1.09	0.1	0.77	13	14.752855
-1.73	-1.08	-0.15	38	14.752855
-0.57	1.34	2.42	2	14.752855
-1.23	-1.16	-0.51	0	14.752855
-1.11	-0.48	0.14	33	14.752855
-2.69	-1.94	-0.38	8	14.752855
-1.72	-1.08	-0.17	29	14.752855
-0.73	-0.25	0.32	48	14.752855
-2.04	-1.92	-1.06	52	14.752855
-2.53	-1.59	-0.09	51	14.752855
-1.64	-0.48	0.85	55	14.752855
-0.5	-0.17	0.16	58	14.752855
-0.65	-0.25	0.07	23	14.752855
-1.72	-0.96	-0.25	16	14.752855
0.12	-0.3	-0.5	14	38.038006
-1.43	-1.57	-1.04	51	38.038006
-0.66	-1.72	-1.94	21	38.038006
-0.66	-1.38	-1.73	0	38.038006
0.06	0.4	0.47	20	38.038006
-0.72	-0.18	0.72	2	38.038006
-2.51	-2.35	-1.23	45	38.038006
-0.7	-1.74	-1.99	13	38.038006
-1.46	-1.25	-0.58	45	38.038006
-1.13	-1.58	-1.5	31	38.038006
0.68	-0.3	-0.99	27	38.038006
-2.26	-1.55	-0.6	12	38.038006
-3.48	-2.31	-0.8	15	38.038006
-1.46	-0.61	0.3	38	38.038006
-0.21	-0.8	-0.87	8	38.038006
0.34	-0.11	-0.51	24	38.038006
-1.12	-0.77	-0.18	44	38.038006
-4.99	-3.43	-1.04	15	38.038006
1.12	1.0	0.72	16	51.201758
-1.55	-1.0	-0.23	25	51.201758
-1.59	-2.51	-2.43	15	51.201758
-3.53	-2.17	-0.16	36	51.201758
-2.08	-1.51	-0.62	22	51.201758
-3.23	-0.7	1.51	29	51.201758
-1.98	-2.16	-1.62	18	51.201758
0.17	0.41	0.48	5	51.201758
-1.91	-0.48	0.83	36	51.201758
-0.59	0.9	1.85	3	51.201758
-2.6	-2.02	-0.87	23	51.201758
-1.87	-1.07	0.0	40	51.201758
-1.47	-0.2	1.1	58	51.201758
-2.57	-2.2	-0.93	49	51.201758
-2.38	-1.53	-0.56	15	51.201758
-2.44	-1.56	-0.07	57	51.201758
-1.65	-1.16	-0.55	16	51.201758
-1.8	-0.8	0.31	39	51.201758
-0.7	-0.6	-0.35	10	51.201758
-1.74	-1.57	-0.8	50	51.201758
-0.94	-0.69	0.09	3	51.201758
-3.9	-3.88	-2.53	36	51.201758
-4.26	-3.86	-2.01	27	51.201758
-0.54	0.96	2.18	1	51.201758
-2.44	-1.17	0.49	53	51.201758
-0.14	-0.5	-0.65	53	51.201758
-1.79	-0.89	-0.06	13	51.201758
-1.01	-0.93	-0.48	9	86.017428
-1.04	-1.31	-1.13	37	86.017428
-1.18	-1.39	-1.03	50	86.017428
-1.28	-1.73	-1.56	39	86.017428
-0.62	-1.29	-1.46	34	86.017428
-1.23	-1.66	-1.4	10	86.017428
-2.87	-1.56	0.11	38	86.017428
-2.65	-1.13	0.6	43	86.017428
-1.92	-0.95	0.46	6	86.017428
-2.31	-1.95	-0.86	38	86.017428
-2.26	-3.52	-3.56	0	86.017428
0.17	0.6	0.72	30	86.017428
-2.76	-2.31	-0.91	51	86.017428
-0.83	-0.95	-0.73	38	86.017428
-1.86	-1.54	-0.84	21	86.017428
-2.18	-1.55	-0.27	59	86.017428
-2.92	-2.04	-0.75	13	86.017428
0.86	0.28	-0.31	44	86.017428
-2.81	-1.59	0.17	50	86.017428
-1.98	-0.36	0.72	17	86.017428
-2.61	-1.68	-0.28	43	86.017428
-3.16	-2.17	-0.59	25	86.017428
-2.28	-2.04	-0.96	51	86.017428
-2.57	-0.89	0.74	27	86.017428
-1.63	-0.64	0.51	7	86.017428
-2.08	-2.53	-2.14	19	46.71044
-1.72	-1.98	-1.57	32	46.71044
1.13	0.92	0.4	42	46.71044
0.68	-0.23	-0.76	5	46.71044
-0.37	-1.6	-1.93	10	46.71044
-0.91	0.0	0.88	3	46.71044
-2.49	-2.27	-1.11	34	46.71044
-2.63	-3.53	-3.26	14	46.71044
-3.84	-1.66	0.33	17	46.71044
0.35	0.14	-0.54	0	46.71044
-2.47	-2.87	-2.22	19	46.71044
-0.67	-0.37	0.07	52	46.71044
-4.13	-3.16	-0.76	38	46.71044
-2.22	-0.98	0.45	43	46.71044
-0.55	-1.86	-2.39	56	46.71044
-1.4	-2.36	-2.26	41	46.71044
-1.51	-0.75	0.06	24	46.71044
-3.17	-2.31	-0.51	52	46.71044
-4.17	-3.54	-2.08	22	46.71044
-0.05	-0.28	-0.35	45	46.71044
-3.55	-2.88	-1.17	47	46.71044
0.87	-0.04	-0.83	45	46.71044
-1.09	-0.08	0.64	22	46.71044
-0.12	-0.34	-0.39	49	46.71044
1.22	0.73	0.29	12	46.71044
-0.87	-1.32	-1.31	29	46.71044
-3.45	-1.51	0.69	10	46.71044
-0.1	-0.75	-1.02	41	26.711223
-1.88	-0.87	0.0	16	26.711223
-2.27	-2.84	-2.28	12	26.711223
-0.64	0.03	0.43	17	26.711223
-1.09	-1.11	-0.65	53	26.711223
-2.05	-1.78	-0.95	29	26.711223
-0.5	-0.63	-0.5	40	26.711223
-1.85	-1.81	-1.16	26	26.711223
-0.93	-0.62	-0.23	29	26.711223
-0.87	-0.9	-0.4	5	26.711223
-3.22	-2.98	-1.54	26	26.711223
-1.3	-2.07	-1.84	9	26.711223
-0.65	-1.26	-1.37	38	26.711223
-2.24	-2.71	-2.13	12	26.711223
-1.57	-1.46	-0.79	43	26.711223
-0.74	-0.61	-0.33	21	26.711223
-2.64	-4.08	-4.03	13	26.711223
-0.71	-0.71	-0.41	47	26.711223
-1.84	-0.98	0.02	27	26.711223
-1.42	-1.45	-0.9	51	26.711223
-0.31	-0.67	-0.77	35	26.711223
-2.15	-3.6	-3.22	8	26.711223
-1.43	-1.55	-1.07	26	26.711223
-1.47	-1.47	-1.01	29	26.711223
-2.56	-0.77	0.97	34	44.087722
-0.55	-1.11	-1.28	59	44.087722
-2.18	-2.91	-2.63	41	44.087722
-1.1	-0.38	0.29	9	44.087722
-3.69	-3.49	-2.34	24	44.087722
-0.24	-0.41	-0.4	51	44.087722
-2.01	-2.27	-1.74	43	44.087722
-1.09	-1.3	-1.08	36	44.087722
-0.3	-0.68	-0.67	9	44.087722
-2.22	-2.49	-1.84	49	44.087722
-1.65	-2.06	-1.74	13	44.087722
-0.8	-1.42	-1.45	51	44.087722
-2.57	-1.98	-0.66	9	44.087722
-1.96	-0.67	0.76	50	44.087722
0.19	-1.01	-1.47	10	44.087722
-1.41	-2.0	-1.73	31	44.087722
-2.51	-2.33	-1.58	15	44.087722
-1.03	-0.77	-0.28	41	44.087722
-0.01	0.36	0.56	46	44.087722
-0.13	0.26	0.41	13	44.087722
-1.62	-0.76	0.0	18	44.087722
-2.82	-3.23	-2.14	29	44.087722
-1.76	-0.95	-0.2	15	49.877173
-0.77	-1.27	-1.04	3	49.877173
-0.83	0.35	1.29	48	49.877173
0.16	0.18	0.18	19	49.877173
-2.73	-2.37	-1.04	41	49.877173
-3.08	-4.24	-3.65	11	49.877173
-1.34	0.28	1.35	9	49.877173
-0.26	-0.5	-0.68	0	49.877173
-0.91	-1.09	-0.92	12	49.877173
0.09	-0.7	-1.1	40	49.877173
-1.06	-0.81	-0.4	11	58.915426
-1.62	-1.94	-1.52	24	58.915426
-3.16	-3.11	-1.64	39	58.915426
-1.75	-1.28	-0.47	28	58.915426
-2.37	-1.26	0.23	8	58.915426
-0.72	-1.91	-2.21	37	58.915426
-1.7	-2.26	-1.96	28	58.915426
-4.48	-3.83	-1.94	35	58.915426
-2.35	-1.44	0.02	53	58.915426
-3.93	-3.16	-1.27	26	58.915426
-1.9	-1.82	-1.17	33	58.915426
-3.59	-1.51	1.04	50	58.915426
-2.2	-1.96	-0.99	26	58.915426
-2.5	-2.47	-1.4	39	58.915426
-0.88	-0.79	-0.41	57	58.915426
-0.8	-0.84	-0.61	21	58.915426
-1.47	-1.53	-0.81	6	58.915426
-1.15	-1.06	-0.54	47	58.915426
-1.61	-1.24	-0.65	18	58.915426
-2.07	-0.31	1.75	4	58.915426
-0.78	0.0	0.45	12	58.915426
-0.52	0.28	0.69	25	58.915426
-0.57	-0.75	-0.68	35	58.915426
-1.82	-1.72	-0.18	2	58.915426
-1.04	-1.08	-0.74	40	58.915426
1.5	-0.26	-1.53	28	23.810076
-2.02	-3.03	-2.78	13	23.810076
-4.64	-4.1	-2.1	26	23.810076
-2.52	-2.07	-0.98	36	23.810076
-2.84	-2.04	-0.46	35	23.810076
-2.4	-1.47	-0.14	28	23.810076
-2.88	-2.62	-1.08	7	23.810076
-2.63	-1.67	-0.22	44	23.810076
-2.24	-0.56	0.67	14	23.810076
-2.21	-1.12	0.2	30	23.810076
-1.28	-0.67	-0.04	11	23.810076
0.44	-0.13	-0.52	21	23.810076
-2.36	-1.18	0.39	51	23.810076
-2.23	-0.83	0.33	19	23.810076
0.09	-0.68	-0.9	6	23.810076
-0.34	-0.24	-0.07	37	23.810076
-1.63	-0.98	0.02	49	23.810076
-1.33	-1.53	-1.14	10	23.810076
-0.38	-0.57	-0.55	24	23.810076
-0.39	0.09	0.51	49	23.810076
1.4	0.92	0.27	24	23.810076
-2.91	-1.45	-0.02	16	23.810076
-2.02	-1.69	-0.77	46	23.810076
-1.66	-2.28	-2.11	15	23.810076
-1.36	-0.93	-0.17	8	23.810076
-2.31	-1.67	-0.58	36	36.820778
-1.18	-1.3	-1.04	13	36.820778
-0.79	-0.85	-0.54	51	36.820778
-2.3	-1.84	-0.71	40	36.820778
-2.59	-2.47	-1.7	15	36.820778
3.07	1.32	-0.41	28	36.820778
-4.98	-4.07	-2.25	20	36.820778
-1.56	-2.5	-2.07	5	36.820778
-0.71	-1.5	-1.65	33	36.820778
0.61	-0.59	-1.38	36	36.820778
-1.68	-1.68	-1.05	25	36.820778
-0.96	0.14	0.79	11	36.820778
-3.04	-2.65	-1.1	58	36.820778
-1.55	-1.82	-1.3	51	36.820778
-0.94	-1.18	-0.99	30	36.820778
-1.48	-2.4	-1.62	2	36.820778
-1.48	-0.91	0.02	58	36.820778
-2.67	-2.04	-0.79	42	36.820778
-3.84	-2.61	-0.75	28	36.820778
1.91	0.39	-0.58	10	36.820778
-1.87	-0.72	0.76	5	36.820778
-2.61	-1.74	-0.2	52	36.820778
-2.98	-2.32	-1.0	27	36.820778
-0.63	-0.94	-0.86	18	36.820778
-0.94	-1.4	-1.27	40	36.820778
-1.03	-0.29	0.32	24	36.820778
-0.32	0.81	1.57	1	9.341473
0.38	-0.62	-1.2	22	9.341473
-2.03	-0.56	1.08	53	9.341473
-3.26	-1.82	-0.08	24	9.341473
-1.86	-1.16	-0.05	50	9.341473
0.03	0.65	0.82	11	9.341473
-0.69	-1.05	-1.0	13	9.341473
0.06	0.7	0.84	29	9.341473
-1.29	-1.12	-0.51	54	9.341473
0.44	-0.52	-1.12	4	9.341473
-1.72	-0.63	0.38	24	9.341473
-1.56	-1.43	-0.96	14	9.341473
-2.02	-1.83	-0.95	48	9.341473
-3.43	-2.91	-0.85	8	9.341473
-2.57	-2.16	-1.21	22	9.341473
-1.45	-1.28	-0.66	39	9.341473
-0.32	-1.15	-1.57	59	9.341473
-0.8	-0.06	0.67	46	9.341473
-1.83	-0.15	1.53	58	9.341473
-1.58	-1.2	-0.37	48	9.341473
-1.22	-0.95	-0.37	41	63.477663
-1.15	-0.52	0.89	1	63.477663
-4.23	-2.59	0.01	49	63.477663
-3.37	-1.63	0.52	31	63.477663
-5.21	-3.05	-0.37	24	63.477663
-1.57	-0.85	-0.03	32	63.477663
-3.55	-2.59	-0.55	34	63.477663
-2.49	-5.3	-5.98	47	63.477663
-3.27	1.88	4.7	17	63.477663
-2.15	-0.36	0.92	21	63.477663
-4.19	-2.6	-0.03	55	63.477663
-4.21	-2.1	0.49	34	63.477663
-2.95	-1.93	-0.37	31	63.477663
-1.0	-2.02	-1.79	4	63.477663
-2.35	-2.19	-1.43	17	63.477663
-2.34	-1.78	-0.53	56	63.477663
-0.95	-0.62	0.1	3	63.477663
-3.24	-3.01	-1.47	47	63.477663
-0.98	-0.75	-0.09	5	63.477663
-3.55	-1.84	-0.08	23	63.477663
-1.55	-1.02	-0.29	23	63.477663
-2.65	-1.44	-0.26	16	63.477663
-3.28	-2.21	-0.29	33	63.477663
-2.34	-2.0	-1.24	15	63.477663
-3.41	-2.91	-1.15	47	63.477663
-1.37	-1.9	-1.06	2	63.477663
0.37	0.77	0.84	44	69.315279
-2.85	-1.62	-0.16	25	69.315279
-0.74	-0.82	-0.56	48	69.315279
-0.26	-1.23	-1.66	53	69.315279
-1.74	-1.19	-0.33	24	69.315279
-3.2	-3.3	-1.98	52	69.315279
-2.74	-2.92	-1.84	48	69.315279
-3.14	-1.55	0.25	28	69.315279
0.26	-0.15	-0.49	2	69.315279
1.82	-0.64	-2.4	26	69.315279
-1.71	-1.26	-0.47	39	69.315279
-1.62	-1.94	-0.61	1	69.315279
-3.74	-4.07	-3.17	55	69.315279
-0.81	-1.38	-1.38	27	69.315279
-1.45	-1.3	-0.86	13	69.315279
-0.11	-0.02	0.04	54	69.315279
-4.12	-3.6	-1.48	47	69.315279
-1.63	-1.71	-1.12	42	22.331675
-2.28	-2.98	-2.0	5	22.331675
-2.7	-1.37	0.39	49	22.331675
-1.08	-0.64	-0.12	27	22.331675
-0.05	-0.33	-0.43	42	22.331675
-3.59	-2.16	-0.33	27	22.331675
-2.9	-1.35	0.63	51	22.331675
-2.15	-1.28	0.09	55	22.331675
-1.27	-0.31	0.34	16	22.331675
-4.66	-2.59	0.46	46	22.331675
-0.54	0.48	1.22	46	22.331675
-0.73	-0.06	0.37	16	22.331675
-4.03	-2.01	0.79	54	22.331675
-2.91	-2.22	-0.64	40	22.331675
-2.59	-2.45	-1.4	51	22.331675
-1.48	-1.55	-0.95	53	22.331675
-2.11	-1.43	-0.54	20	22.331675
-0.99	-1.02	-0.35	3	22.331675
-1.89	-0.48	0.76	26	22.331675
-3.63	-1.73	0.84	58	22.331675
-1.57	0.09	1.24	24	22.331675
-0.5	-0.05	0.28	10	22.331675
-2.31	-0.96	0.38	25	22.331675
-4.75	-3.23	-0.66	14	22.331675
-3.02	-2.37	-0.86	51	22.331675
-2.23	-1.6	-0.47	27	22.331675
-0.79	0.81	1.91	43	22.331675
-1.6	-0.23	0.9	34	22.331675
-1.53	-0.85	-0.02	37	22.331675
-1.98	-1.63	-0.82	38	22.331675
-0.76	-0.31	0.02	14	86.36395
-0.15	-0.34	-0.37	38	86.36395
-1.63	-1.24	-0.61	12	86.36395
-4.61	-2.47	-0.14	22	86.36395
-2.91	-1.81	-0.49	17	86.36395
-2.36	-1.11	0.57	58	86.36395
-1.3	-0.68	0.07	40	86.36395
-1.26	-1.06	-0.44	49	86.36395
-0.21	-0.97	-1.11	8	86.36395
-0.27	-0.32	-0.25	36	86.36395
0.77	-0.64	-1.52	20	86.36395
0.6	1.34	1.36	5	86.36395
-1.41	-1.33	-0.78	10	86.36395
-2.58	-2.21	-0.89	57	86.36395
-1.58	-0.73	-0.02	16	86.36395
-0.39	-0.87	-0.76	1	86.36395
-2.03	-1.04	0.04	24	86.36395
-1.16	-1.55	-1.28	43	86.36395
-2.78	-1.38	0.1	12	86.36395
-3.77	-2.47	-0.41	34	86.36395
-2.1	-1.32	-0.04	8	86.36395
-1.08	-0.8	0.33	1	86.36395
-1.35	-1.1	-0.43	56	86.36395
-2.24	-2.59	-1.98	24	86.36395
-1.99	-2.1	-1.56	12	86.36395
-2.11	-1.66	-0.5	56	86.36395
-3.36	-1.9	-0.37	17	86.36395
-1.95	-1.57	-0.59	52	38.81008
-1.96	-1.78	-0.94	36	38.81008
-3.96	-3.99	-0.68	3	38.81008
-0.09	-0.57	-0.77	40	38.81008
-2.02	-1.41	-0.66	16	38.81008
-1.01	-1.8	-1.93	29	38.81008
0.53	0.44	0.17	50	38.81008
2.39	1.08	0.01	16	38.81008
-1.02	-0.3	0.51	51	38.81008
-2.95	-2.2	-0.7	27	38.81008
-1.81	-1.13	-0.17	40	38.81008
-1.02	-0.58	0.06	49	38.81008
-0.46	-0.13	0.07	28	38.81008
-2.59	-1.1	0.15	17	38.81008
-1.01	-0.75	-0.34	26	38.81008
-2.49	-2.2	-0.58	6	38.81008
-0.41	-0.91	-0.97	45	38.81008
-1.36	-1.93	-1.67	42	38.81008
-2.85	-2.02	-0.85	22	38.81008
-1.84	-1.19	-0.11	49	38.81008
-2.52	-1.76	-0.39	37	38.81008
-3.53	-3.01	-1.11	37	38.81008
-0.84	-0.89	-0.66	11	38.81008
-2.11	-0.78	0.47	10	38.81008
-5.95	-4.11	-0.72	32	38.81008
-1.94	-1.73	-1.01	36	38.81008
-2.01	-2.21	-1.75	19	38.81008
-2.75	-1.52	0.18	49	38.81008
-3.91	-2.67	-0.9	25	38.81008
-3.41	-2.42	0.55	3	38.81008
-2.76	-1.81	-0.21	52	33.961439
-1.95	-1.55	-0.56	49	33.961439
-1.36	-0.75	0.14	52	33.961439
0.73	-0.08	-0.76	45	33.961439
-1.54	-1.26	-0.5	48	33.961439
0.02	-0.1	-0.2	54	33.961439
-0.82	-0.09	0.46	24	33.961439
-2.54	-1.92	-0.73	36	33.961439
-2.17	-1.1	0.34	50	33.961439
-2.05	-1.53	-0.59	28	33.961439
-1.83	-1.75	-0.98	52	33.961439
-0.24	-0.05	0.05	14	33.961439
-1.26	-0.29	0.58	8	33.961439
0.92	0.42	-0.21	24	33.961439
-1.93	-1.54	-0.62	36	33.961439
-2.85	-1.8	-0.08	50	33.961439
-3.74	-2.71	-0.7	50	33.961439
-1.81	-1.16	-0.11	47	33.961439
-1.52	-1.04	-0.29	27	33.961439
-3.8	-2.55	-0.24	37	33.961439
-5.41	-2.88	0.51	40	33.961439
-0.77	-0.64	-0.26	46	33.961439
-2.9	-1.83	-0.15	49	33.961439
-1.82	-1.84	-1.07	9	33.961439
-0.67	-0.24	0.27	53	51.249308
-2.8	-1.55	0.06	36	51.249308
-1.34	0.12	1.28	43	51.249308
-2.68	-1.69	-0.08	51	51.249308
-1.18	-0.9	-0.26	0	51.249308
-0.57	-1.21	-1.29	48	51.249308
-2.94	-2.28	-0.87	33	51.249308
-0.91	-0.79	-0.34	50	51.249308
-2.81	-0.53	1.36	31	51.249308
1.47	0.8	-0.14	47	51.249308
-1.01	-0.76	-0.18	7	51.249308
-1.69	-1.81	-1.39	13	51.249308
-1.63	-1.34	-0.56	45	51.249308
-1.67	-0.05	1.26	39	51.249308
-3.85	-0.93	2.11	50	51.249308
-2.65	-1.27	0.3	30	51.249308
-0.54	0.01	0.48	38	51.249308
-1.61	-2.14	-1.86	18	51.249308
-1.77	-1.13	-0.27	32	51.249308
-2.68	-2.51	-1.49	44	51.249308
-2.27	-2.52	-1.9	19	51.249308
-2.91	-3.8	-2.96	8	51.249308
-1.72	-1.62	-0.93	33	51.249308
-0.37	-0.09	0.23	46	51.249308
-0.71	0.33	0.98	36	51.249308
-0.56	-0.22	0.03	27	51.249308
-0.26	-0.22	-0.01	7	51.249308
-2.03	-3.22	-2.64	5	106.486
1.91	0.24	-2.06	1	106.486
-3.77	-2.93	-1.28	28	106.486
-0.5	-0.72	-0.53	3	106.486
-0.51	0.49	0.97	11	106.486
-0.86	0.27	1.12	5	106.486
-0.44	-0.32	-0.1	40	106.486
-1.35	-2.48	-2.59	0	106.486
3.86	1.81	-0.24	28	106.486
-3.07	-2.59	-1.04	46	106.486
0.33	0.06	-0.09	9	106.486
-3.57	-4.27	-3.56	34	106.486
-1.62	-1.5	-0.95	36	106.486
2.3	1.3	0.01	38	106.486
-2.39	-1.21	0.15	27	106.486
-1.81	-0.58	0.61	37	106.486
-2.09	-1.08	-0.07	12	106.486
-1.18	-0.47	0.34	43	106.486
1.62	0.35	-0.61	19	106.486
1.54	0.52	-0.48	34	106.486
1.13	0.13	-0.77	42	106.486
-1.44	-0.37	0.57	35	106.486
0.58	-0.31	-0.92	29	106.486
-1.42	-1.8	-1.55	17	106.486
0.47	1.17	1.1	0	29.11193
-0.07	0.83	1.32	40	29.11193
-0.75	-0.26	0.14	11	29.11193
-0.81	-0.46	0.05	7	29.11193
-0.72	-1.82	-2.0	19	29.11193
-0.71	-0.23	0.32	51	29.11193
-0.46	-0.07	0.34	48	29.11193
-2.43	-1.94	-0.72	34	29.11193
-0.55	0.72	1.37	8	29.11193
-1.46	-0.51	0.35	24	29.11193
0.65	0.99	0.92	43	29.11193
-2.27	-1.54	-0.41	37	29.11193
-2.96	-2.53	-1.26	12	29.11193
-1.44	-1.77	-1.5	38	29.11193
-1.01	-0.6	0.04	49	29.11193
-2.01	-2.7	-2.34	23	29.11193
-2.26	-0.74	0.78	38	29.11193
-2.43	-1.87	-0.59	58	29.11193
1.09	0.42	-0.07	10	29.11193
-1.52	-1.48	-0.97	40	29.11193
0.23	-0.02	-0.25	24	29.11193
-1.36	0.03	1.76	2	29.11193
-0.63	-0.14	0.32	37	29.11193
0.76	-1.24	-2.21	12	29.11193
-1.7	-0.85	0.3	51	29.11193
-0.86	-1.71	-1.64	8	29.11193
-1.27	-1.34	-0.86	46	29.11193
-3.37	-3.36	-2.21	18	29.11193
-2.5	-1.52	-0.02	50	42.925747
0.15	-0.31	-0.62	52	42.925747
-0.76	-0.51	-0.2	26	42.925747
-1.83	-1.07	-0.24	12	42.925747
-2.52	-1.09	0.17	14	42.925747
-2.6	-1.99	-0.68	49	42.925747
-0.42	-0.83	-0.88	51	42.925747
0.34	0.39	0.13	1	42.925747
-3.78	-2.65	-0.7	33	42.925747
-2.97	-3.57	-2.74	12	42.925747
-2.14	-0.95	0.23	24	42.925747
0.33	0.66	0.68	51	42.925747
-3.83	-1.54	0.51	16	42.925747
0.75	-0.46	-1.06	11	42.925747
-0.85	-0.96	-0.65	49	42.925747
-2.19	-1.34	-0.12	36	42.925747
-2.55	-1.72	-0.26	52	42.925747
-2.41	-1.89	-0.79	11	42.925747
-3.47	-2.18	-0.3	32	42.925747
0.22	0.17	0.01	22	42.925747
-2.66	-1.46	0.07	39	42.925747
-0.97	-0.58	-0.07	38	42.925747
-1.51	-0.85	0.03	43	42.925747
-1.79	-0.22	1.05	28	42.925747
3.38	2.2	0.25	3	42.925747
-2.67	-1.87	-0.55	36	42.925747
-1.3	-0.76	-0.15	11	42.925747
1.19	0.83	0.19	28	42.925747
-0.71	-0.88	-0.68	50	42.925747
-2.94	-1.5	0.26	37	42.925747
-4.73	-2.77	-0.17	16	42.925747
-3.3	-1.34	0.4	14	42.925747
-1.77	-0.47	0.73	36	42.925747
-4.72	-3.0	-0.76	23	42.806944
-0.2	-0.17	-0.08	10	42.806944
-3.33	-2.03	-0.15	35	42.806944
0.05	-0.26	-0.36	9	42.806944
-2.43	-2.33	-0.93	5	42.806944
-2.29	-1.37	0.04	51	42.806944
-4.41	-2.37	0.02	13	42.806944
-2.35	-2.7	-1.02	3	42.806944
-1.24	-1.35	-0.93	43	42.806944
0.14	0.41	0.46	21	42.806944
-1.42	-0.51	0.28	21	42.806944
-2.31	-1.93	0.25	2	42.806944
-0.29	-1.48	-1.72	6	42.806944
-3.22	-3.37	-1.06	1	42.806944
-1.28	-0.69	0.1	46	42.806944
-2.73	-1.43	-0.18	19	42.806944
0.18	0.1	-0.01	31	42.806944
0.49	0.56	0.31	3	42.806944
0.27	0.08	-0.14	36	42.806944
3.14	1.74	0.04	34	42.806944
-2.27	-1.32	-0.21	11	42.806944
0.33	-0.45	-0.95	29	42.806944
-4.47	-2.69	-0.36	19	42.806944
-0.19	-0.12	0.1	2	42.806944
-3.2	-1.9	0.09	49	42.806944
-2.16	-1.34	-0.45	15	42.806944
-3.17	-2.33	-0.86	13	42.806944
0.56	-0.47	-1.35	55	42.806944
0.89	-0.11	-0.9	39	42.806944
-1.54	-2.39	-1.77	5	42.806944
-2.76	-2.82	-1.62	38	42.806944
-1.47	-1.7	-1.24	10	42.806944
-1.11	-0.68	-0.01	8	42.806944
0.5	0.34	0.07	48	42.806944
-0.1	-0.19	-0.2	12	42.806944
-1.48	-0.99	-0.12	50	42.806944
2.23	1.1	0.03	17	42.806944
0.79	0.8	0.14	1	42.806944
1.9	0.02	-1.59	39	42.806944
-1.92	-1.54	-0.71	26	53.944223
-1.41	-1.22	-0.63	38	53.944223
-0.71	-0.95	-0.66	5	53.944223
-0.5	-0.01	0.3	23	53.944223
0.95	0.45	-0.16	29	53.944223
1.01	0.51	0.1	14	53.944223
0.06	0.08	0.1	3	53.944223
0.47	0.16	-0.16	28	53.944223
0.34	-0.51	-1.08	3	53.944223
-0.54	-0.32	0.14	3	53.944223
-0.42	-0.51	-0.39	40	53.944223
-2.78	-2.38	-1.18	11	53.944223
-2.42	-1.21	0.27	36	53.944223
-1.35	-0.81	0.1	6	53.944223
-2.57	-1.93	-0.72	39	53.944223
1.18	0.27	-0.67	47	53.944223
-0.46	-0.03	0.27	35	53.944223
-3.14	-1.49	0.27	11	53.944223
-0.99	-0.83	-0.53	12	53.944223
-2.24	-1.36	-0.05	47	53.944223
-5.01	-3.0	-0.09	27	53.944223
-0.61	-1.0	-0.96	40	51.094601
-2.14	-0.58	0.78	25	51.094601
-0.76	-0.87	-0.66	56	51.094601
-1.91	-1.01	0.09	9	51.094601
-2.18	-2.7	-2.04	42	51.094601
-1.89	-2.03	-0.63	3	51.094601
-0.65	-1.07	-1.03	40	51.094601
-1.45	-1.36	-0.8	26	51.094601
-2.98	-1.8	1.35	1	51.094601
-0.08	-0.86	-1.23	35	51.094601
-2.12	-3.34	-3.03	9	51.094601
-1.88	-1.4	-0.54	27	51.094601
-0.4	-0.58	-0.6	28	51.094601
-1.93	-2.03	-1.44	42	51.094601
-2.48	-2.02	0.09	3	51.094601
-1.63	-1.16	-0.5	12	51.094601
-2.11	-1.89	-0.75	0	51.094601
-0.33	-0.01	0.21	37	51.094601
-0.77	-0.14	0.38	37	51.094601
0.44	0.01	-0.46	1	51.094601
-2.3	-2.11	-1.42	19	55.354788
-2.14	-2.25	-1.59	24	55.354788
-2.44	-2.24	-1.12	33	55.354788
-0.66	-1.42	-1.33	6	55.354788
-1.21	-2.16	-2.13	31	55.354788
-0.67	-0.87	-0.52	4	55.354788
-1.35	-1.32	-0.79	58	55.354788
-2.24	-1.27	0.01	9	55.354788
-2.75	-1.52	-0.19	23	55.354788
-1.86	-0.9	-0.05	18	55.354788
0.23	-0.78	-1.4	49	55.354788
-0.58	-0.72	-0.38	3	55.354788
-3.21	-2.69	-1.0	39	55.354788
-3.85	-2.47	-0.08	37	55.354788
-1.28	-2.01	-1.64	6	55.354788
1.12	-0.05	-0.89	5	55.354788
-2.13	-3.04	-2.89	18	55.354788
-1.69	-1.77	-1.13	44	55.354788
-2.98	-2.7	-1.06	7	55.354788
-1.86	-1.07	-0.1	30	55.354788
-0.74	-0.72	-0.5	25	55.354788
-3.46	-2.84	-0.96	40	55.354788
-0.19	-1.34	-1.59	7	55.354788
-3.3	-2.32	-0.59	38	55.354788
-0.43	-1.77	-2.78	0	55.354788
-2.45	-2.38	-1.32	28	82.942418
-3.28	-1.4	0.44	13	82.942418
-2.04	-1.08	0.21	48	82.942418
-0.72	-0.6	-0.24	48	82.942418
-0.01	-0.17	-0.21	10	82.942418
-2.78	-2.49	-1.32	47	82.942418
-3.09	-2.64	-1.24	25	82.942418
-1.17	-1.11	-0.65	41	82.942418
-2.54	-2.83	-1.23	3	82.942418
-1.04	-0.57	0.11	58	82.942418
-1.63	-1.18	-0.4	40	82.942418
-3.95	-2.56	-0.09	50	82.942418
-0.76	-0.32	0.07	28	82.942418
-3.52	-1.37	0.54	19	82.942418
-2.07	-0.96	0.45	51	82.942418
-0.53	-0.68	-0.54	50	82.942418
-1.76	-0.13	1.14	9	82.942418
-2.37	-1.95	-0.8	37	82.942418
-0.38	-0.75	-0.77	48	82.942418
-5.08	-2.74	0.4	39	82.942418
-0.81	-1.74	-1.67	7	82.942418
0.62	-0.26	-1.01	52	82.942418
-2.15	-0.05	1.62	33	82.942418
-1.64	-0.84	0.26	58	82.942418
-1.48	-0.53	0.29	21	90.665266
-2.17	-3.02	-2.68	14	90.665266
1.11	0.38	-0.38	42	90.665266
1.12	-0.13	-1.15	41	90.665266
1.75	0.78	-0.16	24	90.665266
-0.89	-0.46	-0.03	29	90.665266
-4.18	-1.37	1.87	55	90.665266
-1.84	-1.66	-1.08	19	90.665266
-1.65	-1.47	-0.77	40	90.665266
-4.27	-2.82	-0.91	18	90.665266
-2.61	-1.38	-0.12	14	90.665266
-1.15	-0.41	0.26	25	90.665266
-1.99	-1.61	-0.86	19	90.665266
-4.1	-3.14	-1.26	21	90.665266
-2.96	-1.34	0.45	29	90.665266
-0.65	-0.66	-0.49	17	90.665266
-1.42	-1.5	-1.0	57	90.665266
-3.62	-0.66	1.68	25	90.665266
-0.69	-0.15	0.42	45	67.593577
-2.76	-1.75	-0.36	27	67.593577
-3.43	-1.51	0.8	37	67.593577
-2.89	-2.02	-0.38	48	67.593577
-0.67	-0.62	-0.14	3	67.593577
5.97	2.03	-0.6	10	67.593577
-1.4	-0.59	0.4	51	67.593577
-1.93	-0.42	0.9	33	67.593577
-1.96	-0.7	0.59	39	67.593577
-1.16	-1.83	-1.67	10	67.593577
-0.12	-1.54	-2.22	49	67.593577
-1.5	-1.29	-0.82	16	67.593577
-4.19	-2.96	-1.06	26	67.593577
0.47	-0.61	-1.32	45	67.593577
-2.6	-2.3	-1.49	16	67.593577
-0.83	-1.21	-1.13	34	67.593577
-0.81	-0.56	-0.08	54	67.593577
-1.88	-1.38	-0.5	24	67.593577
1.6	0.61	-0.54	46	67.593577
0.99	0.0	-0.86	28	67.593577
3.91	1.53	-0.24	13	67.593577
-1.64	-1.28	-0.42	50	67.593577
-3.05	-2.57	-1.54	19	67.593577
-3.88	-2.8	-1.01	19	67.593577
-1.54	-2.01	-1.77	30	67.593577
-0.17	-1.16	-1.39	4	67.593577
-1.05	-0.36	0.23	22	67.593577
-4.58	-3.29	-0.93	36	67.593577
-2.9	-0.75	2.09	0	67.593577
-2.37	-1.74	-0.87	16	67.593577
1.45	0.15	-1.05	44	51.511483
-2.42	-2.19	-1.25	26	51.511483
1.34	1.08	0.43	25	51.511483
-2.29	-1.11	0.3	38	51.511483
-4.38	-3.3	-1.01	40	51.511483
-0.35	-0.2	0.03	49	51.511483
-0.34	-0.75	-0.74	19	51.511483
-0.1	-1.7	-2.48	48	51.511483
-0.21	-2.62	-3.84	44	51.511483
-4.8	-3.37	-0.62	47	51.511483
-1.5	-0.95	-0.19	33	51.511483
0.45	-0.34	-0.71	6	51.511483
-0.14	0.05	0.23	5	51.511483
-2.4	-1.35	0.05	9	51.511483
-4.56	-3.45	-1.03	45	51.511483
-0.34	-0.86	-0.97	48	51.511483
-0.61	-0.88	-0.84	25	51.511483
-0.18	-0.38	-0.47	58	51.511483
-2.02	-0.49	0.84	26	51.511483
-1.24	-1.19	-0.68	57	51.511483
-1.3	-1.03	-0.53	32	51.511483
-0.28	0.77	1.19	16	51.511483
1.76	0.6	-0.66	45	51.511483
-1.55	-1.75	-1.35	12	51.511483
0.74	-0.37	-1.23	47	51.511483
-1.0	-1.23	-1.03	38	51.511483
-1.48	-0.71	0.07	22	51.511483
-3.53	-2.22	-0.46	14	51.511483
0.67	1.04	0.96	36	51.511483
-2.54	-2.44	-1.34	27	51.511483
-1.13	-1.33	-1.09	28	51.511483
0.37	1.14	1.26	13	51.511483
-2.45	-2.25	-1.33	39	20.240519
-3.05	-1.59	0.35	48	20.240519
-0.95	-0.44	0.03	10	20.240519
-1.82	-1.14	-0.04	59	20.240519
-2.8	-0.85	0.88	25	20.240519
-2.81	-1.74	-0.21	35	20.240519
-0.3	-0.73	-0.68	6	20.240519
-4.86	-2.71	0.27	39	20.240519
-2.25	-2.72	-1.99	59	20.240519
-3.46	-4.22	-3.49	17	20.240519
-2.52	-3.37	-3.05	13	20.240519
-2.25	-2.59	-1.99	31	20.240519
-0.77	-2.65	-3.46	54	20.240519
-3.39	-2.38	-0.58	40	20.240519
-2.44	-1.57	-0.08	54	20.240519
-0.71	-0.3	0.21	47	20.240519
-2.84	-1.27	0.53	39	20.240519
-1.46	0.14	1.23	23	20.240519
-2.46	-1.34	0.14	39	20.240519
-2.97	-1.34	0.1	17	20.240519
-1.77	-0.89	0.07	10	20.240519
-2.01	-0.23	1.94	0	20.240519
-2.23	-1.65	-0.42	52	20.240519
-2.45	-1.58	-0.2	32	20.240519
-3.46	-2.49	-0.58	56	20.240519
-2.69	-0.49	1.36	27	20.240519
-3.96	-3.07	-1.49	22	20.240519
-5.37	-2.95	2.94	2	20.240519
-1.87	-2.0	-1.33	40	19.380565
-2.22	-1.74	-0.71	43	19.380565
-1.55	-0.68	0.02	15	19.380565
-2.53	-1.91	-0.58	46	19.380565
-2.13	-1.46	-0.05	5	19.380565
-2.4	-0.95	0.61	36	19.380565
-0.62	-0.23	0.14	21	19.380565
-0.05	-0.02	-0.01	55	19.380565
-1.62	-0.42	1.51	1	19.380565
-4.26	-3.38	-0.99	48	19.380565
-3.24	-3.28	-2.2	15	19.380565
-2.78	-0.33	3.17	2	19.380565
-2.83	-2.08	-0.89	20	19.380565
-2.64	-1.29	0.36	37	19.380565
-2.24	-1.97	-0.93	44	19.380565
-3.41	-2.34	-0.14	8	19.380565
-2.78	-0.72	1.24	35	19.380565
-1.31	-0.95	-0.36	10	19.380565
-2.46	-1.85	-0.44	59	18.148057
-0.72	-2.63	-3.43	49	18.148057
-3.05	-2.11	-0.36	49	18.148057
0.22	-0.76	-1.33	32	18.148057
-2.39	-1.54	-0.33	26	18.148057
-2.1	-1.38	-0.25	39	18.148057
-2.57	-1.4	0.07	38	18.148057
-4.93	-5.29	-4.17	12	18.148057
-1.21	-0.97	-0.37	46	18.148057
-2.04	-2.4	-1.69	28	18.148057
-3.06	-1.97	-0.55	14	18.148057
-1.65	-1.8	-0.93	4	18.148057
-2.67	-1.08	0.46	25	18.148057
-2.78	-2.32	-0.98	55	18.148057
-2.13	-2.01	-1.03	54	18.148057
-2.1	-1.05	0.2	33	18.148057
-2.76	-3.15	-1.21	3	18.148057
-3.03	-1.25	0.78	43	18.148057
-2.38	-1.48	-0.14	38	18.148057
-3.08	-2.11	-0.72	14	18.148057
-5.66	-4.65	-2.12	55	18.148057
-3.81	-2.79	-1.02	21	18.148057
-2.06	-0.55	1.12	52	18.148057
-2.53	-1.9	-0.46	58	18.148057
1.12	-0.36	-1.51	42	34.898042
-2.29	-2.08	-1.25	12	34.898042
-3.77	-3.62	-2.23	52	34.898042
-4.98	-4.19	-1.75	32	34.898042
-1.19	-1.05	-0.56	10	34.898042
-0.58	0.45	1.28	2	34.898042
-0.05	0.74	1.04	22	34.898042
-1.13	-0.83	-0.3	9	34.898042
-2.99	-1.06	1.28	6	34.898042
-2.75	-2.59	-1.52	31	34.898042
-2.29	-1.56	-0.22	57	34.898042
-3.04	-1.95	-0.34	30	34.898042
-3.24	-2.18	-0.36	30	34.898042
-0.37	-0.19	0.04	55	34.898042
-1.1	-0.93	-0.5	24	34.898042
-1.5	-0.67	0.41	59	34.898042
-2.68	-1.05	0.29	16	34.898042
-2.35	-1.65	-0.39	31	34.898042
-2.25	-0.92	0.31	22	49.808837
-2.76	-4.13	-4.2	55	49.808837
0.24	-1.3	-2.13	35	49.808837
-4.01	-2.23	-0.03	29	49.808837
-0.91	-0.01	0.62	31	49.808837
-3.03	-2.01	-0.24	40	49.808837
-0.16	-1.27	-1.78	51	49.808837
-1.82	0.3	2.23	4	49.808837
-0.81	-1.15	-0.88	8	49.808837
-2.3	-0.4	1.35	41	30.155211
-2.57	-2.43	-1.09	8	30.155211
-2.58	-2.05	-0.66	55	30.155211
-1.33	-1.73	-1.53	17	30.155211
-1.56	-1.85	-1.4	36	30.155211
-1.06	-0.35	0.45	46	30.155211
-1.9	-2.02	-1.26	55	30.155211
-2.86	-1.27	0.25	21	30.155211
-3.17	-0.78	3.06	2	30.155211
-2.25	-1.08	0.32	39	30.155211
-1.95	-0.28	1.4	49	30.155211
-4.08	-2.32	0.36	41	30.155211
-4.04	-2.52	-0.69	18	30.155211
-1.36	-1.85	-1.53	56	30.155211
-1.93	-1.03	0.86	2	30.155211
-3.85	-2.7	-0.51	31	30.155211
1.15	0.94	0.57	11	30.155211
-2.9	-2.58	-1.17	48	30.155211
-3.77	-2.61	-0.68	31	30.155211
-2.08	-0.85	1.1	3	30.155211
-0.65	0.16	0.64	10	30.155211
-2.09	-3.16	-3.13	41	30.155211
-1.58	-0.62	0.18	18	30.155211
-0.64	-0.49	-0.29	13	36.663452
-2.0	-0.44	1.09	46	36.663452
-1.15	-0.66	-0.11	21	36.663452
-2.38	-0.73	1.08	49	36.663452
-3.04	-1.54	0.42	8	36.663452
-2.45	-2.6	-1.76	53	36.663452
-1.43	-1.52	-1.05	32	36.663452
-2.29	-1.01	0.42	32	36.663452
-3.56	-2.29	-0.7	21	36.663452
-2.8	-2.25	0.36	2	36.663452
-3.08	-2.63	-1.55	15	36.663452
1.13	1.09	0.66	20	36.663452
-0.86	-1.6	-1.35	4	36.663452
-2.59	-2.36	-1.22	58	36.663452
-2.66	-1.59	-0.15	31	36.663452
-3.57	-2.43	-0.47	41	36.663452
-0.31	-1.49	-1.88	14	36.663452
-0.81	0.05	0.66	36	36.663452
-0.04	1.01	1.43	6	36.663452
-0.83	0.22	1.11	47	36.663452
-3.73	-1.45	1.08	37	26.401258
-3.06	-1.11	1.01	38	26.401258
-2.18	-2.24	-1.34	29	26.401258
-2.57	-2.76	-1.74	39	26.401258
-2.85	-2.18	-0.42	6	26.401258
-1.59	-1.42	-0.64	58	26.401258
-1.97	0.1	1.65	29	26.401258
-0.92	-1.08	-0.91	28	26.401258
-1.94	-2.05	-1.08	7	26.401258
1.28	0.01	-0.74	16	26.401258
-1.77	-3.07	-2.42	3	26.401258
-3.54	-2.63	-0.6	46	26.401258
-4.44	-3.37	-1.23	15	26.401258
-4.0	-2.51	-0.22	36	26.401258
-1.51	-0.34	0.46	14	26.401258
-2.69	-1.08	0.47	24	26.401258
-1.39	-0.44	0.4	22	26.401258
-2.11	-1.06	0.39	55	26.401258
-1.34	-0.74	0.43	3	26.401258
-2.16	-0.75	0.39	13	26.401258
-1.62	-0.79	-0.04	13	26.401258
-0.31	-0.71	-0.71	9	26.401258
-1.7	-1.41	-0.57	52	26.401258
-1.5	-0.26	0.57	17	43.684889
4.2	1.76	-2.09	1	43.684889
0.69	-0.94	-1.95	36	43.684889
-1.22	-1.55	-1.22	47	43.684889
-2.31	1.07	4.56	1	43.684889
0.05	-0.56	-0.78	20	43.684889
-3.38	-3.37	-2.25	28	43.684889
2.03	-2.36	-4.77	28	43.684889
-3.02	-2.26	-0.78	43	43.684889
-1.01	-0.93	-0.58	11	43.684889
-1.8	-0.01	1.37	35	43.684889
-2.3	-1.27	-0.27	17	43.684889
-3.47	-3.0	-1.76	15	43.684889
-2.77	-3.72	-3.43	50	43.684889
-3.14	-2.92	-1.44	50	43.684889
-3.0	-2.75	-1.42	25	43.684889
-2.45	-0.66	1.08	40	43.684889
-1.14	0.06	0.82	11	43.684889
-1.76	-2.05	-1.53	51	43.684889
-3.21	-2.53	-1.2	16	43.684889
-5.05	-4.61	-2.31	39	43.684889
-3.6	-3.55	-0.46	3	43.684889
-2.79	-1.31	0.43	40	43.684889
-2.04	-1.41	-0.64	17	43.684889
-2.21	-1.3	-0.39	17	43.684889
-2.28	-2.28	-1.34	49	43.684889
-1.78	-0.58	0.63	40	43.684889
-1.4	-0.17	1.1	4	43.684889
1.38	0.51	-0.38	29	43.684889
2.31	0.71	-0.39	9	43.684889
-3.12	-2.4	-0.69	28	28.404196
-1.73	-1.37	-0.44	59	28.404196
-1.34	-0.75	-0.06	12	28.404196
-4.23	-2.25	0.05	15	28.404196
-1.47	-0.83	0.08	47	28.404196
-1.45	-0.28	1.28	2	28.404196
0.86	-2.56	-4.45	29	28.404196
-2.08	-2.12	-0.57	3	28.404196
-1.32	-1.75	-1.5	58	28.404196
-4.03	-4.02	-2.42	58	28.404196
-3.14	-2.91	-0.85	6	28.404196
-2.01	-1.36	0.0	5	28.404196
-0.81	-0.21	0.2	12	28.404196
-0.52	-1.1	-1.23	54	28.404196
-0.08	-0.71	-0.99	40	28.404196
-3.4	-2.71	-0.86	52	28.404196
1.08	0.61	-0.04	45	28.404196
[truncated: 1,666 more rows]
