# Supplementary material for: Influence of non-directional errors in anthropometric measurements and age estimation on anthropometric prevalence indicators
Source: PLoS One. 2024 Sep 4;19(9):e0304131. doi: 10.1371/journal.pone.0304131 (PMC11373794; doi:10.1371/journal.pone.0304131)
Supplement: S1 Dataset — Included are the child’s age in months (variable name ‘age’), z-score values for height-for-age (‘haz’), weight-for-height (‘whz’), weight-for-age (‘waz’) and survey weights (‘wt’). (ZIP) [file pone.0304131.s001.zip › S1_Dataset/anthro_data_2.csv]

haz	waz	whz	age	wt
0.8300000000000001	2.29	2.5	23	103.919338159255
0.53	0.66	0.55	30	103.919338159255
-1.55	-0.81	0.24	53	103.919338159255
-0.6	-0.25	0.15	39	103.919338159255
-2.02	-1.35	-0.28	36	103.919338159255
-2.36	-1.79	-0.5700000000000001	39	142.592023253864
-1.27	-1.54	-0.58	1	142.592023253864
-1.75	-0.66	0.25	19	142.592023253864
-1.22	-1.25	-0.75	53	142.592023253864
-3.04	-2.27	-0.7000000000000001	49	142.592023253864
-3.6	-2.06	-0.08	30	142.592023253864
-1.55	-1.13	-0.41	38	142.592023253864
-1.81	-0.81	0.28	38	142.592023253864
-1.03	-0.77	-0.34	25	142.592023253864
-1.88	-1.05	-0.04	25	142.592023253864
0.52	0.02	-0.26	6	142.592023253864
-1.66	-0.87	0.25	51	142.592023253864
-1.45	-0.96	-0.3	30	142.592023253864
-0.88	-1.71	-1.79	30	143.853483022532
-2.11	-1.36	-0.09	57	143.853483022532
-4.310000000000001	-3.07	-0.64	57	143.853483022532
-0.74	-0.54	-0.14	8	143.853483022532
-3.03	-2.32	-0.99	22	143.853483022532
-1.83	-1.13	0.02	56	143.853483022532
-2.44	-1.88	-0.6	56	143.853483022532
-2.71	-2.13	-0.74	29	143.853483022532
-0.98	-1.04	-0.76	38	143.853483022532
-2.22	-1.39	-0.13	41	143.853483022532
-0.56	-0.5700000000000001	-0.22	4	143.853483022532
-1.28	-0.23	0.62	25	143.853483022532
-3.32	-2.05	-0.02	41	143.853483022532
-2.15	-1.75	-0.8	42	123.971570294288
-2.63	-1.94	-0.53	29	123.971570294288
-1.28	-0.37	0.98	2	123.971570294288
-1.27	-1.01	-0.33	58	123.971570294288
-0.91	-0.61	-0.07	49	123.971570294288
-2.91	-1.71	-0.1	26	123.971570294288
-1.96	-1.65	-0.9500000000000001	19	123.971570294288
-2.49	-1.11	0.21	22	123.971570294288
-2.94	-2.25	-0.6900000000000001	30	123.971570294288
-2.44	-2.03	-0.8300000000000001	54	123.971570294288
-0.75	-0.86	-0.61	44	123.971570294288
-1.96	-1.62	-0.76	24	123.971570294288
-1.3	-0.76	-0.1	26	110.191392888394
0.41	-0.7000000000000001	-1.38	37	110.191392888394
-2.93	-1.79	-0.05	50	110.191392888394
-3.33	-2.29	-0.45	50	110.191392888394
-1.18	-0.59	0.19	7	110.191392888394
-1.12	-1.22	-0.81	47	110.191392888394
-1.1	-0.43	0.19	20	110.191392888394
-3.52	-1.43	0.42	16	110.191392888394
-1.96	-0.8300000000000001	0.56	52	138.72565494657
-0.22	0.29	0.47	27	138.72565494657
0.53	0.9	0.87	9	138.72565494657
0.18	-0.68	-0.9500000000000001	6	138.72565494657
0.25	0.43	0.3	25	138.72565494657
-2.83	-1.8	-0.03	58	138.72565494657
-1.32	-0.23	0.6900000000000001	9	138.72565494657
-1.85	-1.25	-0.26	41	138.72565494657
0.1	0.37	0.36	0	138.72565494657
-1.13	-0.24	0.5700000000000001	37	138.72565494657
0.81	1.37	1.05	1	138.72565494657
-1.89	-1.87	-0.09	1	119.764352035728
-1.23	0.42	1.5	30	119.764352035728
0.05	0.15	0.2	44	119.764352035728
-2.1	-1.02	0.25	32	119.764352035728
-2.47	-1.41	-0.34	18	119.764352035728
-1.26	-0.18	0.86	47	119.764352035728
-1.41	-0.8300000000000001	0.03	48	119.764352035728
-1.6	-0.87	-0.02	34	119.764352035728
-2.46	-1.87	-0.58	52	119.764352035728
-2.18	-1.5	-0.22	54	119.764352035728
-0.65	-1.57	-1.6	4	119.764352035728
-0.85	-0.89	-0.71	13	124.041650322719
0.87	0.5700000000000001	-0.15	1	124.041650322719
-0.02	-0.51	-0.61	8	124.041650322719
-0.92	-0.16	0.4	21	124.041650322719
2.84	1.65	0.36	6	124.041650322719
-2.03	-1.0	-0.03	12	110.738632751876
-0.86	-1.02	-0.87	15	110.738632751876
-1.55	-1.71	-1.23	44	110.738632751876
-2.34	-1.75	-0.74	21	110.738632751876
-1.2	-0.79	-0.14	41	110.738632751876
0.34	-0.36	-0.66	7	110.738632751876
-1.84	-1.45	-0.78	13	110.738632751876
-0.59	1.81	2.89	27	110.738632751876
-0.91	-0.7000000000000001	-0.34	27	117.508790072389
-0.7000000000000001	-0.32	0.03	34	117.508790072389
-1.6	-1.23	-0.56	21	117.508790072389
-1.61	-1.27	-0.7000000000000001	17	117.508790072389
0.62	0.04	-0.32	19	117.508790072389
-1.28	-0.87	-0.13	52	117.508790072389
-2.9	-2.91	-1.9	45	117.508790072389
-1.28	-1.46	-1.06	54	85.2472010263753
-1.06	-0.75	-0.2	44	85.2472010263753
-0.61	-0.59	-0.44	16	85.2472010263753
-1.5	-1.65	-1.26	18	85.2472010263753
-0.79	-0.6900000000000001	-0.37	10	85.2472010263753
-1.04	-0.13	0.71	44	85.2472010263753
-0.55	-0.6900000000000001	-0.53	9	85.2472010263753
-0.94	-0.12	0.68	4	85.2472010263753
-1.79	-1.29	-0.28	53	85.2472010263753
-1.88	-0.77	0.32	24	85.2472010263753
-1.77	-0.31	0.92	9	85.2472010263753
-4.38	-3.98	-2.27	36	85.2472010263753
0.19	0.44	0.41	59	85.2472010263753
-0.68	-0.15	0.2	15	85.2472010263753
-2.77	-1.8	-0.67	17	111.995685021896
-1.37	-0.78	0.1	53	111.995685021896
-2.76	-3.4	-2.92	22	111.995685021896
-0.58	0.52	1.11	24	111.995685021896
-1.68	-1.44	-0.63	52	111.995685021896
-0.44	-0.38	-0.18	42	111.995685021896
-0.6	-0.64	-0.36	8	111.995685021896
-3.63	-2.76	-0.93	37	111.995685021896
-3.2	-1.83	-0.21	13	111.995685021896
-2.75	-1.07	0.96	53	111.995685021896
-2.61	-1.45	0.09	29	111.995685021896
0.13	-0.63	-0.87	7	111.995685021896
-1.63	-1.56	-1.01	38	111.995685021896
-0.98	-0.43	0.27	57	111.995685021896
-1.42	-1.27	-0.78	30	111.995685021896
0.07	-1.24	-1.91	31	111.995685021896
-1.4	-0.56	0.48	54	111.995685021896
0.44	0.25	0.11	14	111.995685021896
-4.4	-3.04	-0.49	57	110.453184054108
-3.63	-1.93	-0.21	19	110.453184054108
-2.14	-1.37	-0.21	43	110.453184054108
-0.85	-1.32	-0.9400000000000001	3	110.453184054108
-3.89	-3.58	-1.74	56	110.453184054108
-2.15	-0.34	1.14	26	110.453184054108
0.41	0.43	0.36	7	110.453184054108
-2.4	-1.45	0.06	55	110.453184054108
-2.16	-0.86	0.65	49	110.453184054108
-1.03	-0.5	0.03	29	110.453184054108
-0.35	-0.01	0.32	7	110.453184054108
-2.32	-1.03	0.52	46	110.453184054108
-1.81	-0.12	2.33	1	110.453184054108
-2.39	-1.73	-0.38	52	110.453184054108
-2.56	-1.84	-0.71	21	110.453184054108
-1.53	-0.8	0.23	52	110.453184054108
1.34	1.47	1.03	45	110.453184054108
-3.09	-1.96	-0.16	49	110.453184054108
-3.14	-2.53	-1.26	17	110.453184054108
-0.89	-2.64	-3.31	29	118.965189471319
-3.31	-2.34	-0.67	25	118.965189471319
-1.8	-2.57	-1.92	5	118.965189471319
-2.3	-0.76	0.71	29	118.965189471319
-1.82	-1.07	0.01	45	118.965189471319
-2.03	-1.3	-0.33	11	118.965189471319
-2.42	-0.31	2.0	4	118.965189471319
-1.36	0.04	0.99	22	118.965189471319
-1.71	-1.43	-0.67	35	118.965189471319
-0.53	-1.96	-2.44	37	118.965189471319
-2.61	-1.49	0.13	49	118.965189471319
-2.54	-1.47	-0.05	40	118.965189471319
-2.71	-1.27	0.01	16	118.965189471319
-2.15	-2.38	-1.6	45	118.965189471319
-0.22	-0.61	-0.71	41	118.965189471319
-1.85	-1.24	-0.38	23	118.965189471319
-2.39	-0.6	1.51	5	118.965189471319
-3.1	-0.4	1.94	8	118.965189471319
-1.83	-0.79	0.29	32	115.016064876856
-1.25	-2.16	-2.12	11	115.016064876856
0.19	-0.54	-0.79	6	115.016064876856
0.01	1.35	1.98	55	115.016064876856
-1.52	-0.81	-0.11	12	115.016064876856
-3.0	-1.8	0.02	45	115.016064876856
-0.71	0.46	1.29	39	115.016064876856
-2.21	-0.5	1.02	30	115.016064876856
-3.27	-2.38	-0.65	49	115.016064876856
-2.28	-1.03	0.07	17	115.016064876856
-3.02	-1.72	0.25	58	115.016064876856
-2.68	-1.54	0.05	33	115.016064876856
-1.82	0.24	1.52	11	115.016064876856
-1.9	-0.49	0.8	35	115.016064876856
-0.33	0.77	1.24	31	115.016064876856
0.01	0.67	0.91	3	115.016064876856
-1.73	-1.36	-0.62	24	113.681344636188
-3.32	-2.4	-0.85	23	113.681344636188
-1.09	0.54	1.77	4	113.681344636188
-2.43	-1.93	-0.99	19	113.681344636188
-2.29	-0.52	1.24	48	113.681344636188
-3.65	-2.04	0.21	45	113.681344636188
-3.32	-1.84	0.16	42	113.681344636188
-0.65	0.43	1.09	8	113.681344636188
-2.95	-1.46	0.49	49	113.681344636188
-3.03	-1.58	0.31	32	113.681344636188
-2.16	-0.29	0.98	13	113.681344636188
-3.26	-2.48	-0.66	40	113.681344636188
-2.91	-1.39	0.11	21	113.681344636188
-1.62	-1.52	-0.98	32	113.681344636188
-2.81	-1.26	0.59	44	95.7129024382885
-2.56	-1.44	-0.26	21	95.7129024382885
-3.29	-2.95	-0.92	7	95.7129024382885
0.6	1.01	1.02	8	95.7129024382885
-2.74	-1.38	0.29	30	95.7129024382885
-2.32	-0.99	0.32	11	95.7129024382885
-2.51	-1.38	-0.23	14	95.7129024382885
0.26	0.24	0.09	2	95.7129024382885
-3.77	0.46	3.08	22	95.7129024382885
0.37	0.25	-0.26	0	95.7129024382885
-1.22	-1.1	-0.5700000000000001	56	115.300335922028
1.43	1.14	0.67	7	115.300335922028
-3.41	-1.74	0.36	36	115.300335922028
-0.24	-0.35	-0.32	52	115.300335922028
-2.91	-2.16	-0.79	11	115.300335922028
-1.8	-0.65	0.47	27	115.300335922028
-2.15	-1.81	-0.8	37	115.300335922028
-1.85	-1.71	-0.98	44	115.300335922028
-1.05	-0.6900000000000001	-0.2	25	115.300335922028
-1.22	-1.07	-0.46	54	115.300335922028
-0.5	0.3	0.7000000000000001	25	158.213950751816
-0.37	-0.72	-0.72	10	158.213950751816
-2.23	-0.93	0.3	11	158.213950751816
0.13	0.64	0.79	3	158.213950751816
-2.23	-1.66	0.55	2	158.213950751816
-0.59	0.8	1.77	51	158.213950751816
-1.3	0.02	1.02	33	158.213950751816
-1.42	-0.3	0.68	8	158.213950751816
-2.56	-1.13	0.34	25	158.213950751816
-1.12	-0.72	-0.2	26	158.213950751816
-0.22	-1.59	-2.18	26	158.213950751816
-1.17	0.26	1.21	8	118.146440654891
-2.43	-0.9	0.34	18	118.146440654891
-2.8	-1.45	0.42	55	118.146440654891
-1.72	-0.65	0.39	26	118.146440654891
-1.75	-0.04	1.01	13	118.146440654891
-2.29	-2.0	-0.9400000000000001	40	118.146440654891
0.23	1.17	1.4	9	118.146440654891
-1.24	-0.27	0.48	21	118.146440654891
-0.56	0.95	1.73	6	118.146440654891
-2.54	-1.53	-0.09	44	118.146440654891
-1.59	-1.06	-0.27	25	118.146440654891
-0.26	0.72	1.16	22	118.146440654891
-0.34	0.67	1.21	6	118.146440654891
-2.24	-2.07	-1.32	14	118.146440654891
-3.32	-2.71	-1.13	48	90.7149515295248
-2.42	-1.29	-0.12	20	90.7149515295248
-3.23	-2.1	-0.47	27	90.7149515295248
-0.44	0.38	0.87	37	90.7149515295248
-2.42	-0.51	1.15	28	90.7149515295248
0.66	0.7000000000000001	0.54	7	90.7149515295248
-2.28	-1.3	0.17	54	90.7149515295248
-1.76	-0.72	0.33	32	90.7149515295248
-2.41	-0.43	1.45	43	90.7149515295248
0.02	0.96	1.39	33	90.7149515295248
-0.6	-0.61	-0.47	13	90.7149515295248
-1.74	-1.15	-0.2	43	90.7149515295248
-1.62	-1.19	-0.41	36	90.7149515295248
-2.14	-1.32	-0.08	46	90.7149515295248
-0.28	0.15	0.56	2	90.7149515295248
-2.27	-2.58	-1.73	30	130.480409734248
-1.13	0.63	2.01	48	130.480409734248
0.15	0.84	1.03	4	130.480409734248
-0.14	0.54	0.8200000000000001	16	130.480409734248
-1.56	-1.2	-0.49	40	130.480409734248
-2.99	-1.69	0.02	34	130.480409734248
-0.14	-0.76	-0.97	14	130.480409734248
-1.43	-2.84	-2.93	38	130.480409734248
-1.93	-1.1	-0.07	27	130.480409734248
-1.86	-1.04	0.07	44	130.480409734248
-1.6	-1.75	-1.32	39	130.480409734248
-0.21	-0.77	-0.81	6	130.480409734248
-3.72	-1.93	0.17	11	114.8779903692
-3.28	-2.15	-0.36	40	114.8779903692
-2.63	-1.66	-0.05	58	114.8779903692
0.48	0.11	-0.2	36	114.8779903692
-1.74	-0.72	0.15	19	114.8779903692
-0.89	-0.8200000000000001	-0.51	36	114.8779903692
-3.03	-1.7	-0.27	16	114.8779903692
-0.88	-0.24	0.26	20	114.8779903692
-1.82	-0.76	0.97	3	114.8779903692
-0.2	-0.18	-0.12	14	114.8779903692
-1.55	0.28	1.51	28	106.330029174128
-1.78	-1.87	-1.23	41	106.330029174128
-2.7	-2.32	-0.9400000000000001	57	106.330029174128
-0.74	-0.04	0.61	57	106.330029174128
-5.45	-2.32	0.98	29	106.330029174128
5.36	1.68	-0.72	10	106.330029174128
-0.62	-1.0	-0.99	36	106.330029174128
-1.5	-2.1	-1.11	2	106.330029174128
-1.47	-0.41	0.7000000000000001	6	106.330029174128
-1.8	-0.64	0.46	26	106.330029174128
-0.79	-0.47	0.07	6	106.330029174128
-2.87	-1.65	0.19	56	106.330029174128
-2.74	-1.76	-0.59	21	106.330029174128
-3.49	-2.79	-1.42	14	106.330029174128
-1.84	-0.56	0.5700000000000001	24	106.330029174128
-2.26	-1.42	-0.29	25	106.330029174128
-0.75	-0.28	0.52	1	106.330029174128
-3.32	-2.18	-0.35	42	106.330029174128
-3.12	-1.47	0.04	18	117.529681149836
-2.65	-1.72	-0.64	19	117.529681149836
-0.43	0.52	0.99	18	117.529681149836
-0.73	0.88	1.71	31	117.529681149836
-0.38	0.51	0.87	12	117.529681149836
1.93	-0.35	-2.43	2	114.057502224574
-2.71	-1.82	-0.47	27	114.057502224574
-1.37	-1.44	-0.9500000000000001	53	114.057502224574
-2.88	-2.74	-1.85	21	114.057502224574
-3.01	-1.51	0.28	27	114.057502224574
-2.62	-1.58	-0.05	47	114.057502224574
-1.17	-1.49	-1.31	15	114.057502224574
-1.57	-1.07	-0.18	48	114.057502224574
0.34	-0.25	-0.65	39	114.057502224574
-1.47	-1.23	-0.72	18	114.057502224574
-3.38	-4.310000000000001	-3.69	15	114.057502224574
-0.11	0.11	0.29	41	114.057502224574
-1.44	-1.19	-0.43	55	154.086878484233
-2.09	-1.73	-0.88	34	154.086878484233
-1.12	-1.57	-0.88	2	154.086878484233
-2.07	-1.31	-0.2	41	154.086878484233
-1.58	-0.52	0.47	26	154.086878484233
-1.47	-0.23	0.97	48	154.086878484233
1.95	0.76	-0.1	9	154.086878484233
-2.17	-2.18	-1.28	28	154.086878484233
-1.41	-0.76	0.18	54	154.086878484233
-0.17	-1.43	-2.07	52	154.086878484233
-0.38	-0.8300000000000001	-0.89	48	154.086878484233
-1.69	-2.8	-2.59	9	154.086878484233
-1.14	-1.01	-0.66	17	154.086878484233
0.02	-0.45	-0.71	34	154.086878484233
-1.46	-1.4	-0.93	20	154.086878484233
-0.97	0.17	0.9	27	154.086878484233
-0.84	-0.33	0.17	38	154.086878484233
-1.43	-0.8300000000000001	-0.25	16	154.086878484233
-0.76	-0.2	0.48	4	154.086878484233
-2.08	-0.44	1.13	45	107.377615668455
-0.8	0.1	0.9	51	107.377615668455
-2.05	-2.35	-1.63	33	107.377615668455
-3.07	-2.84	-1.15	0	107.377615668455
-2.85	-1.02	0.98	44	107.377615668455
-2.89	-1.22	0.56	30	107.377615668455
-2.52	-1.38	1.02	3	107.377615668455
-0.56	-0.12	0.29	41	107.377615668455
-2.81	-1.05	0.78	29	107.377615668455
-0.29	0.31	0.6900000000000001	3	107.377615668455
-1.52	-0.94	-0.19	34	107.377615668455
0.58	0.85	0.78	46	107.377615668455
-1.16	-0.74	-0.22	20	107.377615668455
-2.75	-2.58	-1.47	50	107.377615668455
-0.41	0.27	0.81	49	116.046393909006
-1.55	-0.8300000000000001	0.07	40	116.046393909006
-2.34	-1.24	0.09	26	116.046393909006
-1.5	-1.49	-0.93	46	116.046393909006
-2.97	-2.92	-1.85	21	116.046393909006
-1.35	-1.63	-1.17	9	116.046393909006
-2.34	-2.09	-1.36	15	116.046393909006
-1.39	-1.59	-1.28	36	116.046393909006
0.19	-0.73	-1.27	47	116.046393909006
-2.47	-1.87	-0.56	54	116.046393909006
-3.14	-2.34	-0.5700000000000001	53	116.046393909006
-2.68	-2.24	-0.9	48	116.046393909006
-1.3	-0.43	0.5700000000000001	57	116.046393909006
0.94	-1.29	-3.75	0	116.046393909006
-2.56	-1.95	-0.98	14	116.046393909006
-2.92	-1.47	0.4	41	116.046393909006
-1.47	-1.85	-1.5	56	111.392433136647
-0.37	-0.54	-0.51	21	111.392433136647
-1.14	-0.32	0.6	53	111.392433136647
-0.44	1.02	1.73	6	111.392433136647
-2.65	-2.27	-0.92	56	111.392433136647
0.92	0.18	-0.59	50	111.392433136647
-1.59	-1.11	-0.33	33	111.392433136647
-0.41	-0.11	0.23	48	111.392433136647
-1.13	-0.52	0.11	36	111.392433136647
-0.76	-1.19	-1.15	29	111.392433136647
-1.9	-1.53	-0.5700000000000001	52	111.392433136647
-2.07	-1.34	0.01	7	111.392433136647
-0.89	-0.59	-0.06	48	111.392433136647
-1.2	0.24	1.3	6	111.392433136647
-2.23	-1.89	-0.99	39	111.392433136647
-0.24	-0.58	-0.75	59	111.392433136647
-1.53	-1.43	-0.92	33	111.392433136647
-3.89	-3.02	-1.17	32	125.85655417884
-3.4	-2.1	1.51	2	125.85655417884
0.55	-0.05	-0.54	43	125.85655417884
-0.28	0.96	1.84	1	125.85655417884
-1.13	-0.62	-0.05	22	125.85655417884
-0.67	0.72	1.55	5	125.85655417884
-1.79	-0.95	0.25	54	125.85655417884
-1.76	-1.15	-0.16	46	125.85655417884
-1.03	-1.51	-1.45	38	125.85655417884
1.12	0.22	-0.59	21	125.85655417884
-0.49	-0.61	-0.35	6	125.85655417884
-2.37	-1.08	0.36	38	125.85655417884
-2.21	-0.9	0.63	46	107.790606497949
-2.74	-0.37	1.6	29	107.790606497949
-2.98	-1.83	-0.04	42	107.790606497949
-1.39	-1.16	-0.72	16	107.790606497949
-1.88	0.14	1.31	17	107.790606497949
-2.55	-0.96	0.9	52	107.790606497949
-2.49	-2.44	-1.55	26	107.790606497949
-2.21	-1.54	-0.23	58	107.790606497949
-2.8	-1.81	-0.23	29	107.790606497949
-2.62	-2.02	-0.66	29	107.790606497949
-2.65	-1.61	-0.42	21	107.790606497949
-1.87	-0.7000000000000001	0.48	32	107.790606497949
-1.99	-1.27	0.9	1	107.790606497949
-3.18	-1.42	0.8	53	107.790606497949
-1.27	-0.22	0.46	14	107.790606497949
-2.01	-0.8200000000000001	0.43	36	107.790606497949
-3.01	-2.15	-0.98	16	107.790606497949
-1.96	-1.47	-0.49	30	110.826375893917
-1.0	-0.6	-0.21	12	110.826375893917
-0.77	-0.51	-0.17	10	110.826375893917
0.65	-0.03	-0.58	37	110.826375893917
-1.56	-0.93	0.02	49	110.826375893917
-0.5700000000000001	0.04	0.6	53	110.826375893917
-2.33	-1.86	-0.73	48	110.826375893917
-0.11	-0.08	0.04	7	110.826375893917
-1.13	-0.12	0.89	55	110.826375893917
0.06	0.6	0.77	14	110.826375893917
-0.5700000000000001	-0.01	0.34	30	110.826375893917
-1.3	-2.86	-2.98	10	110.826375893917
-1.06	-0.8	-0.27	58	110.826375893917
-2.06	-1.62	-0.63	27	110.826375893917
-1.66	-0.8300000000000001	0.08	25	110.826375893917
-1.46	-1.27	-0.8200000000000001	14	110.826375893917
-1.96	-1.65	-0.85	29	137.380184752288
-1.54	-1.4	-0.78	38	137.380184752288
-4.850000000000001	-0.98	2.13	22	137.380184752288
-0.85	-0.17	0.65	3	137.380184752288
-1.66	-0.9	0.2	57	137.380184752288
-2.6	-1.87	-0.68	25	137.380184752288
-2.84	-2.4	-1.03	27	137.380184752288
-2.71	-2.0	-0.6	48	137.380184752288
-2.25	-0.72	0.59	22	137.380184752288
-1.41	-2.3	-2.13	24	102.008734885032
-0.99	-1.59	-1.48	21	102.008734885032
-0.52	0.03	0.39	28	102.008734885032
-0.91	-1.43	-1.35	58	102.008734885032
-1.51	-2.49	-2.46	19	102.008734885032
-1.06	-0.5	0.24	52	102.008734885032
-2.28	-2.06	-1.04	57	102.008734885032
-2.87	-3.11	-1.9	31	102.008734885032
-0.27	0.26	0.54	16	102.008734885032
-1.27	-0.81	-0.07	58	102.008734885032
-3.13	-2.5	-0.8200000000000001	39	102.008734885032
-1.24	-0.37	0.26	17	102.008734885032
0.36	-0.14	-0.4	11	102.008734885032
0.62	-0.4	-1.12	33	102.008734885032
-0.08	-0.39	-0.47	3	102.008734885032
-1.14	-1.37	-1.06	54	102.008734885032
-1.39	-0.5	0.34	25	50.4392220968926
-1.11	-1.57	-1.36	56	50.4392220968926
-0.44	-1.08	-1.21	20	50.4392220968926
-2.68	-1.5	0.2	51	50.4392220968926
1.52	-0.25	-1.38	5	50.4392220968926
-0.68	-0.64	-0.33	50	50.4392220968926
0.63	0.09	-0.58	1	50.4392220968926
-0.26	-0.14	-0.06	21	50.4392220968926
-0.14	0.25	0.51	51	50.4392220968926
-1.16	0.06	1.02	7	50.4392220968926
-0.58	-0.81	-0.74	36	50.4392220968926
-1.99	-1.15	0.12	51	50.4392220968926
-0.93	-0.7000000000000001	-0.2	47	101.940538939746
-4.41	-0.53	2.32	15	101.940538939746
-0.63	-0.5	-0.18	55	101.940538939746
-0.76	-1.46	-1.55	43	101.940538939746
-1.32	-1.63	-1.37	12	101.940538939746
-2.02	-1.64	-0.62	58	101.940538939746
-1.7	-2.74	-2.54	38	101.940538939746
-0.24	0.01	0.19	39	101.940538939746
-0.31	-0.79	-0.88	14	101.940538939746
-0.93	-1.13	-0.87	51	101.940538939746
-1.68	-1.63	-1.08	30	101.940538939746
-2.2	-1.85	-0.81	50	101.940538939746
-2.04	-1.92	-0.96	8	101.940538939746
-5.270000000000001	-2.56	0.6900000000000001	15	101.940538939746
-0.86	-0.46	-0.08	11	101.940538939746
-1.02	-0.99	-0.54	50	101.940538939746
2.26	0.23	-0.92	12	118.74124395584
-1.68	-1.92	-1.31	9	118.74124395584
-2.51	-2.42	-1.56	24	118.74124395584
-0.03	0.24	0.33	12	118.74124395584
-2.45	-2.93	-2.04	30	118.74124395584
-1.56	-1.33	-0.38	4	118.74124395584
-2.29	-0.9	0.25	14	118.74124395584
-1.63	-2.11	-1.15	3	118.74124395584
-1.52	-0.81	0.05	37	118.74124395584
-3.77	-3.98	-1.8	5	118.74124395584
-0.63	-0.78	-0.65	11	118.74124395584
-0.05	-0.06	-0.24	0	118.74124395584
-0.66	-0.59	-0.4	28	137.330318986497
-3.5	-2.97	-1.43	30	137.330318986497
0.84	-0.09	-1.09	57	137.330318986497
-0.65	-0.08	0.47	55	137.330318986497
-0.32	-0.43	-0.35	51	137.330318986497
-2.73	-1.76	-0.54	20	137.330318986497
-1.05	-0.85	-0.44	29	137.330318986497
-0.29	-0.34	-0.25	42	137.330318986497
-1.12	-1.05	-0.43	5	137.330318986497
-2.18	-1.47	-0.18	54	137.330318986497
-1.01	0.12	0.99	7	137.330318986497
-2.0	-0.8300000000000001	0.47	42	137.330318986497
-2.27	-0.95	0.17	14	137.330318986497
-1.55	-0.74	0.13	26	127.318824828689
-1.63	0.06	1.27	9	127.318824828689
-1.61	-1.54	-1.03	33	127.318824828689
-2.28	-1.19	0.24	46	127.318824828689
-1.33	-1.25	-0.72	40	127.318824828689
-2.25	-2.5	-1.95	13	137.916137692918
0.07	-0.02	-0.19	24	137.916137692918
-0.9	-3.02	-3.89	35	137.916137692918
-1.83	-1.09	0.09	57	137.916137692918
-2.44	-1.69	-0.41	45	137.916137692918
-1.45	-0.18	1.05	5	135.726511836415
-2.57	-1.6	-0.41	21	135.726511836415
-1.34	-1.29	-0.71	52	135.726511836415
-2.22	-1.24	-0.24	20	135.726511836415
-3.2	-1.35	1.88	3	135.726511836415
-2.91	-2.14	-0.53	37	135.726511836415
-4.09	-2.72	-0.16	51	135.726511836415
-3.38	-1.57	0.45	27	135.726511836415
1.04	-2.84	-4.73	33	135.726511836415
-2.7	-1.17	0.39	25	135.726511836415
-0.38	-0.96	-0.9500000000000001	8	110.668093518334
-0.74	-0.86	-0.72	13	110.668093518334
-1.98	-2.19	-1.66	22	110.668093518334
-1.43	-0.63	0.01	15	110.668093518334
-1.17	-0.59	0.07	37	110.668093518334
-2.5	-1.6	-0.24	43	206.564166514589
-1.11	-1.05	-0.58	55	206.564166514589
-0.05	-1.29	-2.0	56	206.564166514589
0.15	0.42	0.51	15	206.564166514589
-1.84	-1.26	-0.37	38	206.564166514589
-1.37	-1.54	-1.13	45	206.564166514589
-1.77	-1.35	-0.4	54	206.564166514589
-0.37	-0.6	-0.58	14	206.564166514589
-0.62	-0.48	-0.16	53	159.072063273201
-1.03	-0.14	0.56	23	159.072063273201
-1.7	-1.0	0.07	57	159.072063273201
-0.63	0.29	0.73	14	159.072063273201
0.43	0.42	0.31	15	159.072063273201
-0.51	0.01	0.42	35	159.072063273201
-0.9500000000000001	-0.06	0.7000000000000001	37	159.072063273201
-0.36	-1.1	-1.15	5	159.072063273201
-1.05	-0.37	0.43	53	159.072063273201
-0.75	-0.73	-0.22	2	131.202294775201
2.04	-0.26	-1.92	19	131.202294775201
-1.16	-1.99	-1.93	49	131.202294775201
-1.84	-1.32	-0.41	42	131.202294775201
-3.73	-2.94	-1.06	53	131.202294775201
-0.5700000000000001	0.24	0.71	19	131.202294775201
-3.45	-1.21	1.39	53	169.355718868966
-0.91	-0.77	0.1	1	169.355718868966
-2.58	-0.71	1.06	33	169.355718868966
-4.89	-2.12	1.05	31	169.355718868966
-2.18	-0.61	1.43	3	169.355718868966
-2.96	-1.03	1.25	56	169.355718868966
-3.44	-2.13	-0.54	23	169.355718868966
-0.53	0.03	0.38	18	169.355718868966
-2.22	-0.66	1.14	59	169.355718868966
0.32	0.23	0.08	45	169.355718868966
-0.71	-0.84	-0.49	6	169.355718868966
-2.73	-1.18	0.24	20	169.355718868966
-3.92	-0.31	3.16	56	169.355718868966
-1.86	-1.62	-0.74	53	147.377110020194
-1.94	-1.68	-1.04	14	147.377110020194
0.58	-0.33	-1.0	44	147.377110020194
-2.23	-2.12	-1.31	31	147.377110020194
-3.2	-3.44	-2.18	0	147.377110020194
-0.56	-0.7000000000000001	-0.6	17	147.377110020194
1.53	0.46	-0.47	28	147.377110020194
-2.28	-1.12	0.42	52	147.377110020194
-1.93	-1.04	-0.19	18	147.377110020194
-1.19	-0.64	-0.02	26	147.377110020194
-2.59	-2.28	0.03	1	147.377110020194
-0.17	-0.76	-0.8300000000000001	7	158.715969751323
0.4	0.71	0.72	30	158.715969751323
1.2	-0.04	-1.04	33	158.715969751323
-1.01	0.5	1.27	12	158.715969751323
-0.9	-1.09	-0.81	51	158.715969751323
-1.79	-1.44	-0.6900000000000001	22	158.715969751323
-0.92	-0.6	-0.1	8	158.715969751323
-1.17	-0.31	0.39	22	158.715969751323
-2.69	-2.45	-1.16	36	158.715969751323
-2.64	-2.08	-0.71	36	158.715969751323
1.38	1.05	0.58	10	158.715969751323
-1.08	-0.55	0.02	33	158.715969751323
-0.9	-0.75	-0.43	18	103.509076846871
-1.96	-0.78	0.51	42	103.509076846871
-2.51	-1.28	-0.09	20	103.509076846871
-1.33	-0.91	-0.15	8	103.509076846871
-1.31	-0.33	0.64	44	103.509076846871
-0.3	0.31	0.76	48	129.658738366081
-1.63	-0.5700000000000001	0.44	32	129.658738366081
-1.28	-1.69	-1.43	23	129.658738366081
-2.08	-1.08	0.34	56	129.658738366081
-1.62	-0.99	-0.23	21	129.658738366081
-1.47	-0.4	0.37	17	129.658738366081
2.04	1.08	0.26	9	127.894673898515
-4.9	-3.51	-0.73	54	127.894673898515
-1.06	-1.02	-0.54	53	127.894673898515
-1.64	-1.63	-1.02	35	127.894673898515
-0.85	-0.9500000000000001	-0.64	9	127.894673898515
0.12	0.08	0.03	11	127.894673898515
-0.17	-0.43	-0.4	5	127.894673898515
0.25	0.44	0.39	25	127.894673898515
-2.03	-1.12	0.17	48	127.894673898515
-1.47	-0.66	0.08	11	127.894673898515
-2.82	-1.23	0.42	10	127.894673898515
-1.67	-1.41	-0.87	14	126.396883312846
-1.71	-0.68	0.48	46	126.396883312846
-1.95	-0.39	0.9500000000000001	28	126.396883312846
-1.67	0.97	2.7	5	126.396883312846
-1.13	-0.07	0.5700000000000001	15	127.460296049838
-2.79	-1.4	0.4	45	127.460296049838
-2.68	-3.29	-2.74	50	127.460296049838
-1.36	-0.75	0.13	49	127.460296049838
-2.59	-2.11	-0.91	47	127.460296049838
-3.38	-1.96	-0.43	20	127.460296049838
-0.41	-0.11	0.26	4	127.460296049838
-1.57	-0.41	0.85	59	127.460296049838
-2.0	-1.45	-0.4	44	127.460296049838
-1.44	-0.79	0.24	0	127.460296049838
-2.09	-1.45	-0.28	48	127.460296049838
-3.12	-2.38	-0.68	44	127.460296049838
-2.72	-1.45	0.36	55	127.460296049838
-1.88	-1.63	-0.79	31	127.460296049838
-1.74	-1.59	-1.0	20	127.460296049838
-0.66	-0.68	-0.1	1	127.460296049838
0.4	0.05	-0.14	9	135.723415580333
-1.45	-1.48	-0.93	9	135.723415580333
-2.05	-1.36	-0.29	26	135.723415580333
-2.21	-0.01	2.83	1	135.723415580333
-0.01	0.1	0.21	5	135.723415580333
-1.51	-0.62	0.27	33	135.723415580333
0.94	2.43	2.5	6	135.723415580333
-0.86	-0.32	0.14	30	135.723415580333
1.72	-0.53	-1.79	13	135.723415580333
0.81	1.99	2.18	10	135.723415580333
-1.72	-1.65	-0.87	59	135.723415580333
-1.08	-0.39	0.23	25	135.723415580333
0.8300000000000001	0.93	0.68	5	115.773225811382
-3.64	-2.87	-1.01	55	115.773225811382
-1.86	-0.62	0.8300000000000001	57	115.773225811382
-3.19	-2.09	-0.33	45	115.773225811382
-1.14	-1.08	-0.45	5	115.773225811382
-1.88	-1.56	-0.92	14	115.773225811382
-1.74	-1.41	-0.59	41	115.773225811382
-2.38	-1.36	0.16	54	115.773225811382
-1.79	0.24	1.37	16	115.773225811382
-3.65	-1.7	0.18	22	115.773225811382
-1.96	-1.47	0.38	2	115.773225811382
-1.38	-1.16	-0.48	49	115.773225811382
-2.28	-1.02	0.53	49	115.773225811382
-0.71	-0.85	-0.65	43	150.696554258616
-1.45	-1.04	-0.19	7	150.696554258616
-2.86	-2.02	-0.45	52	150.696554258616
2.31	0.8200000000000001	-0.46	20	150.696554258616
-1.11	-0.17	0.51	19	150.696554258616
-0.72	-0.65	-0.45	29	150.696554258616
-1.23	-1.21	-0.43	4	150.696554258616
-2.31	-0.85	0.74	43	150.696554258616
-1.17	-0.9	-0.28	53	150.696554258616
-0.91	-1.42	-1.44	29	123.072320121625
0.91	-0.17	-1.85	0	123.072320121625
-1.34	0.14	1.41	44	123.072320121625
-0.85	-0.42	0.17	50	123.072320121625
-1.67	-0.48	0.6	34	123.072320121625
-2.18	-1.9	-0.88	32	123.072320121625
-1.71	-0.91	0.23	55	123.072320121625
-0.97	-1.01	-0.72	35	123.072320121625
-3.91	-2.99	-0.73	56	123.072320121625
-1.62	-1.73	-0.87	4	123.072320121625
-1.62	-1.82	-1.23	53	123.072320121625
-0.5700000000000001	0.5700000000000001	1.34	39	123.072320121625
-1.94	-0.74	0.34	21	123.072320121625
-1.86	-1.48	-0.52	51	104.441648285032
-2.8	-1.36	0.43	39	104.441648285032
-1.66	-1.42	-0.8	33	104.441648285032
-0.5700000000000001	-1.06	-1.15	30	104.441648285032
-2.3	-1.56	-0.42	28	104.441648285032
-1.82	-1.19	-0.34	22	104.441648285032
-1.53	-0.89	0.08	51	104.441648285032
-1.85	-1.27	-0.32	36	130.504103779142
-3.25	-2.75	-1.39	27	130.504103779142
-2.02	-1.54	-0.52	47	130.504103779142
-1.67	-0.97	-0.08	27	130.504103779142
-0.93	-1.77	-1.65	8	130.504103779142
-0.02	-0.32	-0.43	11	130.504103779142
0.05	-0.42	-0.91	0	130.504103779142
-4.13	-3.4	-1.42	49	130.504103779142
-1.49	-1.08	-0.43	22	130.504103779142
-0.51	-0.35	-0.17	32	130.504103779142
-2.28	-2.17	-1.14	53	130.504103779142
-0.99	-0.68	-0.24	35	130.504103779142
0.73	0.14	-0.26	10	130.504103779142
-2.81	-2.92	-1.72	59	130.504103779142
-2.15	-1.88	-0.88	29	130.504103779142
-1.56	-1.54	-0.98	22	130.504103779142
-0.43	-2.0	-2.7	0	130.504103779142
-0.96	-1.05	-0.78	27	147.724710900995
-1.32	-1.27	-0.51	5	147.724710900995
-1.94	-1.52	-0.68	31	147.724710900995
-2.83	-1.23	0.28	12	147.724710900995
-2.46	-1.61	-0.26	29	147.724710900995
-2.04	-1.36	-0.35	28	147.724710900995
-2.37	-1.97	-0.8	56	147.724710900995
-3.22	-2.35	-0.54	48	147.724710900995
-2.54	-1.61	-0.16	32	147.724710900995
-0.96	-1.33	-1.18	24	147.724710900995
-2.0	-0.03	1.34	22	147.724710900995
-0.33	-0.52	-0.36	5	147.724710900995
-1.65	-0.67	0.28	24	147.724710900995
-0.75	-0.41	0.14	5	147.724710900995
-1.99	-1.91	-1.1	59	119.637477759864
-2.71	-2.25	-0.92	10	119.637477759864
-2.71	-1.98	-0.72	26	119.637477759864
-0.8200000000000001	-1.22	-1.18	13	119.637477759864
-2.19	-0.6	1.13	50	119.637477759864
-0.51	-1.52	-1.64	8	119.637477759864
-1.04	-0.87	-0.46	10	119.637477759864
-2.07	-1.48	-0.33	59	119.637477759864
-1.3	-2.62	-2.76	52	119.637477759864
0.24	-0.17	-0.39	4	119.637477759864
-2.35	-1.62	-0.46	34	119.637477759864
-1.64	-1.05	-0.24	23	119.637477759864
-1.77	-0.63	0.56	42	119.637477759864
0.11	-0.14	-0.29	40	151.170442794021
-1.88	-1.15	-0.11	40	151.170442794021
-2.31	-1.3	-0.17	12	151.170442794021
-3.72	-3.25	-1.44	29	151.170442794021
-2.71	-2.83	-1.71	8	151.170442794021
-3.48	-2.1	-0.07	42	151.170442794021
-3.07	-1.2	0.47	23	151.170442794021
0.65	0.12	-0.36	40	151.170442794021
-1.94	-2.11	-1.55	30	151.170442794021
-2.72	-2.16	-1.1	13	151.170442794021
-2.33	-1.97	-1.12	12	151.170442794021
-4.310000000000001	-2.64	0.04	52	151.170442794021
-4.14	-2.3	0.21	37	151.170442794021
-0.97	-1.03	-0.73	39	151.170442794021
-3.4	-2.13	-0.05	38	151.170442794021
0.14	-0.71	-1.07	11	123.282102485469
-1.17	-0.63	-0.16	14	123.282102485469
-1.35	-1.06	-0.48	22	123.282102485469
-1.19	-0.71	-0.12	26	123.282102485469
-3.06	-1.87	-0.46	22	123.282102485469
-2.19	-0.8300000000000001	0.23	16	123.282102485469
-1.19	0.21	1.03	18	123.282102485469
-0.46	0.31	0.74	26	123.282102485469
-1.98	-1.04	0.1	29	123.282102485469
-2.76	-0.88	0.62	14	123.282102485469
-1.69	-1.08	-0.2	28	123.282102485469
0.12	-0.58	-1.01	30	133.351318136175
-2.44	-1.59	-0.19	47	133.351318136175
1.08	0.33	-0.13	14	133.351318136175
-2.68	-1.74	-0.21	40	133.351318136175
-1.63	-1.15	-0.4	23	133.351318136175
0.18	-1.06	-1.56	5	133.351318136175
-2.7	-2.05	-0.63	29	133.351318136175
-0.98	-1.33	-1.1	47	133.351318136175
-1.28	-1.84	-1.65	11	133.351318136175
-1.79	-0.07	1.34	36	133.351318136175
-1.84	-0.07	1.12	11	133.351318136175
-2.17	-1.11	0.2	42	133.351318136175
-2.35	-1.45	-0.07	48	133.351318136175
-0.77	-0.41	0.01	38	133.351318136175
2.02	-0.02	-1.41	5	110.80666659599
-2.35	-1.37	-0.02	37	110.80666659599
-0.46	0.1	0.59	48	110.80666659599
-1.26	-1.12	-0.63	24	110.80666659599
-2.33	-0.59	1.14	43	110.80666659599
-1.64	-0.96	-0.29	16	110.80666659599
-1.63	0.07	1.39	38	110.80666659599
1.21	0.06	-1.25	1	110.80666659599
-0.99	-1.86	-1.87	25	110.80666659599
0.98	1.26	1.09	7	110.80666659599
-2.87	-2.24	-0.93	24	138.281173461057
-1.44	-1.17	-0.5700000000000001	25	138.281173461057
-2.85	-1.94	-0.29	57	138.281173461057
-0.48	0.8200000000000001	1.68	45	138.281173461057
0.96	0.35	-0.52	2	138.281173461057
-3.52	-2.76	-0.96	56	138.281173461057
-1.27	-0.74	0.07	48	138.281173461057
-2.99	-2.12	-0.42	50	138.281173461057
-0.48	-1.4	-1.66	24	138.281173461057
-1.24	-1.86	-1.69	21	138.281173461057
-0.71	-0.11	0.36	23	138.281173461057
-1.61	-0.77	0.12	25	126.630850589788
-2.5	-2.03	-0.92	31	126.630850589788
-0.3	-0.41	-0.27	8	126.630850589788
-2.27	-1.41	-0.39	21	126.630850589788
-1.94	-2.04	-1.28	50	126.630850589788
-0.01	-0.39	-0.59	51	126.630850589788
-1.14	-0.73	-0.04	53	126.630850589788
-0.17	0.02	0.11	20	126.630850589788
-1.35	-0.63	0.33	51	126.630850589788
-2.56	-2.64	-1.71	53	126.630850589788
-0.33	-1.13	-1.4	23	126.630850589788
-2.28	-2.37	-1.47	46	126.630850589788
-3.33	-0.9	1.71	54	117.049456789638
-1.06	0.07	0.86	27	117.049456789638
-1.05	0.03	0.78	25	117.049456789638
-0.49	0.8300000000000001	1.78	0	117.049456789638
-1.78	-1.1	-0.22	23	117.049456789638
-2.98	-1.9	-0.17	49	117.049456789638
-2.95	-1.79	-0.08	46	117.049456789638
-1.57	-0.51	0.32	12	117.049456789638
0.23	0.74	0.88	15	117.049456789638
-2.86	-1.85	-0.41	27	117.049456789638
-0.47	-1.09	-1.03	6	117.049456789638
-3.14	-2.29	-0.71	32	117.049456789638
-1.44	-0.96	-0.13	47	117.049456789638
-1.48	-1.46	-0.9	29	110.547390264571
-2.41	-0.97	0.63	41	110.547390264571
-2.7	-2.0	-0.54	46	110.547390264571
-1.74	-0.9400000000000001	-0.16	13	110.547390264571
-3.35	-1.71	0.36	30	87.2665994310173
-2.7	-2.12	-0.72	45	87.2665994310173
-1.17	-1.38	-1.05	39	87.2665994310173
-1.06	-0.11	0.8200000000000001	59	87.2665994310173
-0.86	-0.99	-0.8	32	87.2665994310173
0.21	-1.26	-2.04	3	87.2665994310173
-1.69	-1.03	-0.13	27	87.2665994310173
-2.3	-1.35	-0.02	32	87.2665994310173
-1.63	-1.64	-1.1	27	87.2665994310173
-0.9	-0.64	-0.06	5	87.2665994310173
-1.97	-1.52	-0.48	52	87.2665994310173
-0.99	-0.91	-0.61	12	87.2665994310173
-1.96	-1.3	-0.36	24	87.2665994310173
0.9	-1.03	-1.93	8	87.2665994310173
-1.0	-0.93	-0.5	45	87.2665994310173
-1.54	-0.7000000000000001	0.32	44	87.2665994310173
-1.97	-0.85	0.14	20	87.2665994310173
-1.81	-0.91	0.32	52	125.9415696334
-1.76	-0.96	0.05	41	125.9415696334
1.03	-0.05	-0.6900000000000001	8	125.9415696334
-1.34	-1.03	-0.44	25	125.9415696334
0.63	-0.5	-1.02	7	125.9415696334
-0.59	-0.64	-0.42	53	125.9415696334
-0.88	-0.07	0.45	11	125.9415696334
1.55	2.04	1.6	5	125.9415696334
0.03	0.79	1.05	3	125.9415696334
-1.68	-0.67	0.35	28	125.9415696334
-2.49	-0.3	1.61	37	125.9415696334
-2.21	-1.07	-0.07	17	125.9415696334
-3.6	-2.28	-0.05	39	127.503870017008
-2.44	-2.19	-1.0	55	127.503870017008
-1.17	-0.65	-0.08	31	127.503870017008
-2.04	-1.77	-1.04	19	127.503870017008
-1.64	-1.58	-0.99	23	127.503870017008
-2.29	0.1	2.2	46	127.503870017008
-1.76	-0.29	1.01	38	127.503870017008
1.03	-0.07	-1.1	2	127.503870017008
-2.68	-1.36	0.24	40	127.503870017008
0.34	1.2	1.41	10	125.322006760241
-3.01	-1.69	0.32	59	125.322006760241
-0.81	-1.0	-0.84	18	125.322006760241
-2.13	-1.42	-0.36	28	125.322006760241
-1.58	-1.16	-0.6	15	125.322006760241
0.03	0.19	0.29	45	122.964011342221
-2.16	-0.52	0.9500000000000001	31	122.964011342221
-3.29	-2.85	-1.34	54	122.964011342221
-2.17	-1.75	-0.6900000000000001	35	122.964011342221
-3.81	-2.66	-0.5	57	122.964011342221
-3.36	-1.41	0.5	26	122.964011342221
-2.45	-2.16	-1.02	43	122.964011342221
-3.21	-3.53	-2.72	13	122.964011342221
-2.92	-1.79	-0.11	29	122.964011342221
-1.18	-0.8200000000000001	-0.39	16	122.964011342221
-1.57	-1.1	-0.49	13	122.964011342221
-1.51	-1.12	-0.08	4	122.964011342221
-0.27	0.41	0.71	21	122.964011342221
-2.15	-0.43	1.07	30	122.964011342221
-2.0	-2.22	-1.25	5	122.964011342221
-2.8	-1.81	-0.3	42	122.964011342221
-3.35	-2.22	-0.41	33	122.964011342221
-2.81	-1.4	0.31	39	122.964011342221
-2.96	-1.58	0.36	52	122.964011342221
-3.04	-1.15	0.49	22	122.964011342221
-0.42	-0.62	-0.59	16	121.672497795175
-2.5	-1.2	0.29	31	121.672497795175
-0.97	-0.53	0.18	0	121.672497795175
-1.93	-0.64	0.78	46	121.672497795175
-2.8	-3.23	-2.43	13	121.672497795175
-0.38	-0.01	0.39	3	121.672497795175
-0.8300000000000001	-0.36	0.03	16	121.672497795175
-2.5	-0.74	1.28	57	121.672497795175
-1.5	-1.79	-1.37	38	121.672497795175
-1.27	0.02	1.05	36	121.672497795175
-2.74	-2.31	-1.02	52	121.672497795175
-2.54	-1.49	0.1	53	121.672497795175
-1.75	-0.63	0.35	21	121.672497795175
-0.38	-0.39	-0.32	33	121.672497795175
-3.19	-3.41	-2.18	53	121.672497795175
-1.05	-1.65	-1.51	10	121.672497795175
-1.95	-1.65	-0.75	31	121.672497795175
-3.19	-2.28	-0.66	26	116.570771113735
-1.94	-0.93	0.05	20	116.570771113735
-2.08	-1.59	-0.67	24	116.570771113735
-3.73	-1.31	2.96	2	116.570771113735
-1.18	-0.36	0.22	13	116.570771113735
-1.26	-0.1	0.85	8	116.570771113735
-2.56	-1.37	0.03	24	116.570771113735
-3.08	-1.96	-0.25	9	116.570771113735
-0.61	-0.47	-0.18	19	116.570771113735
-2.14	-0.93	0.12	18	116.570771113735
-1.85	-1.91	-1.46	17	116.570771113735
-3.14	-2.07	-0.36	43	116.570771113735
-2.17	-0.63	0.81	31	116.570771113735
-1.43	-0.67	0.26	7	116.570771113735
-3.4	-1.84	0.42	59	116.570771113735
-3.57	-2.69	-0.89	35	116.570771113735
-1.42	-0.37	0.65	40	111.441509580082
-1.05	-0.58	-0.07	29	111.441509580082
-1.06	0.3	1.18	27	111.441509580082
0.28	-0.16	-0.54	23	111.441509580082
-0.39	1.43	2.12	12	111.441509580082
-2.04	-2.96	-2.68	11	111.441509580082
0.64	0.52	0.3	10	111.441509580082
-0.08	-0.92	-1.35	30	111.441509580082
-1.46	-1.25	-0.5700000000000001	47	111.441509580082
1.13	1.78	1.53	4	111.441509580082
3.06	0.15	-1.48	11	111.441509580082
-1.06	-0.56	0.43	2	111.441509580082
-0.43	-0.23	-0.04	11	111.441509580082
-1.48	-1.01	-0.2	45	111.441509580082
-1.23	-0.22	0.75	45	111.441509580082
-0.34	-1.21	-1.48	13	111.441509580082
0.04	-0.05	-0.15	55	111.441509580082
-0.51	-1.26	-1.22	6	111.441509580082
-1.35	-0.48	0.34	25	111.441509580082
-1.13	-1.16	-0.8	22	111.441509580082
-0.42	-1.15	-1.4	26	111.441509580082
-1.34	-0.35	0.73	51	113.976472924631
-1.52	-2.45	-2.43	54	113.976472924631
-2.16	-2.7	-2.0	32	113.976472924631
-1.13	-0.17	0.81	58	113.976472924631
-1.8	-1.24	-0.38	27	113.976472924631
-1.9	-2.71	-2.33	47	113.976472924631
-2.26	-1.98	-0.86	56	113.976472924631
-0.75	0.42	1.34	56	113.976472924631
-1.82	-0.15	1.08	10	113.976472924631
-1.74	-0.98	-0.06	10	113.976472924631
-1.49	-2.15	-1.96	54	113.976472924631
-2.96	-1.89	-0.17	50	101.052151728631
-1.24	-1.63	-1.32	10	101.052151728631
-1.39	-1.49	-0.9500000000000001	52	101.052151728631
-1.62	0.16	2.19	2	101.052151728631
-1.79	-0.31	1.43	3	101.052151728631
-1.54	-0.5	0.51	38	101.052151728631
-0.88	-0.86	-0.49	48	101.052151728631
-0.96	0.41	1.56	3	101.052151728631
-3.63	-3.33	-1.57	58	101.052151728631
-3.44	-2.45	-0.9	25	101.052151728631
-3.0	-2.46	-0.89	35	101.052151728631
-0.79	-1.28	-1.26	12	101.052151728631
-2.28	-0.88	0.7000000000000001	46	101.052151728631
-2.05	-0.77	0.51	32	101.052151728631
-4.94	-3.05	-0.12	40	101.052151728631
-2.0	-1.24	-0.14	32	101.052151728631
-0.72	-0.8300000000000001	-0.21	1	101.052151728631
-1.34	-1.04	-0.5	32	101.052151728631
-3.61	-3.56	-1.96	47	101.052151728631
-2.52	-2.17	-1.28	16	124.870939860362
-1.62	-0.76	0.22	39	124.870939860362
-0.22	0.47	0.76	10	124.870939860362
-2.05	-2.4	-2.01	17	124.870939860362
-2.77	-1.99	-0.63	36	124.870939860362
-0.46	-1.08	-1.14	20	124.870939860362
-1.89	-1.04	-0.08	22	124.870939860362
-2.41	-1.31	0.27	53	124.870939860362
-0.07	-0.67	-0.8300000000000001	3	124.870939860362
-3.22	-2.34	-0.65	49	124.870939860362
-2.18	-2.64	-2.27	18	124.870939860362
-2.89	-1.97	-0.32	44	157.971267934826
-2.96	-2.09	-0.34	57	157.971267934826
-2.3	-1.63	-0.54	25	157.971267934826
-3.37	-1.31	0.99	34	157.971267934826
-0.3	-0.3	-0.09	7	157.971267934826
-1.39	-0.6900000000000001	0.25	58	157.971267934826
-2.91	-1.73	0.11	54	157.971267934826
-1.48	-1.4	-0.93	12	157.971267934826
0.17	0.9	1.22	40	157.971267934826
-1.05	-1.15	-0.79	47	124.359894403012
-2.11	-1.89	-0.9400000000000001	53	124.359894403012
-1.03	-0.5	0.03	23	124.359894403012
-2.2	-0.99	0.48	47	124.359894403012
-0.41	-1.07	-1.24	14	124.359894403012
-2.65	-2.41	-1.17	50	124.359894403012
-0.43	-0.18	-0.02	27	124.359894403012
-0.8200000000000001	-0.86	-0.63	24	124.359894403012
-2.08	0.5	2.7	51	124.359894403012
0.12	1.14	1.45	24	124.359894403012
-2.44	-1.55	-0.4	12	124.359894403012
0.76	0.75	0.45	4	124.359894403012
-1.71	-1.42	-0.5700000000000001	53	120.430941695225
-4.01	-3.19	-0.9400000000000001	58	120.430941695225
-2.14	-1.55	-0.35	56	120.430941695225
-1.98	-0.89	0.37	41	120.430941695225
-1.59	-0.68	0.13	11	120.430941695225
-1.37	-1.54	-1.1	55	120.430941695225
0.25	-1.19	-1.98	32	120.430941695225
-2.53	-1.92	0.58	2	120.430941695225
-1.31	-1.59	-1.3	19	120.430941695225
-2.23	-1.86	-0.71	54	120.430941695225
-1.28	-0.99	-0.58	15	120.430941695225
-2.25	-1.89	-0.77	51	120.430941695225
0.21	-0.1	-0.21	7	120.430941695225
-1.93	-2.26	-1.83	15	120.430941695225
-0.33	0.12	0.33	31	122.860298944673
0.7000000000000001	0.53	0.11	27	122.860298944673
1.12	2.02	1.87	6	122.860298944673
-0.79	-0.18	0.33	9	122.860298944673
-1.16	-0.72	-0.27	14	122.860298944673
-1.57	-1.21	-0.45	43	122.860298944673
-0.91	0.4	1.45	56	122.860298944673
-0.9	-1.35	-1.2	45	128.745415852771
0.86	-0.6900000000000001	-1.83	3	128.745415852771
-0.11	-0.49	-0.67	24	128.745415852771
-0.33	-0.89	-1.29	0	128.745415852771
-1.72	-2.6	-2.29	0	128.745415852771
0.09	-0.8	-1.17	13	128.745415852771
0.26	0.35	0.3	45	128.745415852771
-2.46	-1.79	-0.46	46	137.583227330605
-2.55	-1.2	0.3	27	137.583227330605
-1.36	-0.84	0.01	55	137.583227330605
-0.76	-0.23	0.36	6	137.583227330605
-1.19	-0.73	-0.16	24	137.583227330605
-2.64	-1.95	-0.53	44	137.583227330605
-2.74	-1.32	0.04	19	137.583227330605
-1.79	-1.39	-0.74	13	137.583227330605
-1.56	-1.64	-1.01	57	137.583227330605
-3.15	-2.75	-1.16	41	137.583227330605
-1.77	-1.27	-0.39	37	137.583227330605
-1.82	-0.36	1.2	58	137.583227330605
-1.19	-0.51	0.33	51	137.583227330605
-2.26	-1.47	-0.32	31	137.583227330605
-1.04	-1.41	-1.3	13	137.583227330605
-1.95	-0.5700000000000001	0.8200000000000001	41	137.583227330605
-1.5	-1.56	-0.96	55	137.583227330605
-0.86	-0.67	-0.33	10	102.301350680313
-1.51	-1.6	-1.0	55	102.301350680313
-1.15	-0.33	0.43	35	102.301350680313
-0.79	-0.76	-0.41	50	102.301350680313
0.12	-0.29	-0.56	34	102.301350680313
-3.37	-2.23	-0.49	30	102.301350680313
0.09	0.48	0.58	4	102.301350680313
-3.06	-1.28	0.23	18	102.301350680313
-1.07	-1.47	-1.33	12	101.460403976862
-1.93	-1.01	0.16	42	101.460403976862
-2.26	-2.46	-1.72	10	101.460403976862
-1.08	-0.66	-0.06	43	101.460403976862
-2.55	-1.08	0.78	56	101.460403976862
-2.13	-1.12	0.13	30	101.460403976862
-2.07	-0.87	0.61	50	101.460403976862
-0.17	-0.61	-0.78	34	101.460403976862
-2.3	-1.02	0.49	44	101.460403976862
-3.31	-0.4	2.08	32	101.460403976862
-3.17	-1.78	0.19	50	101.460403976862
1.16	0.47	-0.29	41	101.460403976862
-0.48	-0.26	-0.06	26	101.460403976862
-2.58	-2.42	-1.29	26	101.460403976862
-1.16	-1.07	-0.65	22	101.460403976862
-2.23	-0.74	0.78	40	101.460403976862
-1.37	-1.87	-1.56	0	101.460403976862
-2.9	-0.06	2.66	54	101.460403976862
-0.8200000000000001	-0.47	-0.02	36	101.460403976862
-1.29	-0.45	0.53	49	174.214213268634
-1.12	-0.18	0.73	42	174.214213268634
-2.5	-0.49	1.24	28	174.214213268634
-1.25	-0.84	-0.35	12	104.895294725957
-1.16	-0.91	-0.43	20	104.895294725957
-1.36	-0.53	0.11	14	104.895294725957
-1.35	-0.11	1.12	52	104.895294725957
-0.75	-0.64	-0.19	5	104.895294725957
0.12	-0.8300000000000001	-1.86	0	104.895294725957
-2.36	-1.49	-0.07	52	104.895294725957
-5.060000000000001	-3.73	-0.67	57	194.874121750292
-2.64	-3.85	-3.62	27	194.874121750292
-2.21	-0.61	0.86	30	194.874121750292
-1.57	-0.72	0.24	39	194.874121750292
-1.19	-0.46	0.17	19	194.874121750292
-1.93	-2.64	-2.12	27	194.874121750292
-3.48	-0.76	1.98	46	179.71224485603
-1.69	-2.35	-2.19	16	179.71224485603
-1.73	-1.85	-1.25	50	179.71224485603
-1.34	-1.8	-1.62	16	179.71224485603
-2.07	-1.34	-0.31	31	179.71224485603
-3.05	-1.99	-0.35	34	188.402296011287
-1.98	-2.16	-1.62	13	188.402296011287
-2.99	-0.98	0.99	30	188.402296011287
-1.2	-0.74	-0.18	10	188.402296011287
-2.14	-1.32	0.01	58	188.402296011287
-0.14	-1.0	-1.39	40	188.402296011287
-2.17	-1.18	0.17	48	188.402296011287
-1.44	-0.18	1.1	57	188.402296011287
-2.8	-4.020000000000001	-3.93	19	188.402296011287
0.8	-1.3	-2.25	9	188.402296011287
-2.57	-1.95	-0.9	22	65.6229772675945
-0.73	-0.19	0.39	54	65.6229772675945
-1.81	-0.71	0.31	22	65.6229772675945
-3.12	-2.17	-0.54	35	65.6229772675945
-1.22	-1.59	-0.86	3	65.6229772675945
0.16	0.19	0.17	10	65.6229772675945
-2.24	-1.15	0.28	47	65.6229772675945
-2.67	-2.15	-1.13	18	65.6229772675945
-1.55	0.03	1.26	8	65.6229772675945
-4.95	-2.91	0.48	47	65.6229772675945
-1.57	-1.37	-0.89	16	65.6229772675945
-2.3	-3.35	-2.8	31	105.365173325092
-3.06	-1.72	-0.25	19	105.365173325092
-2.44	-2.17	-1.07	58	105.365173325092
-1.93	-2.29	-1.78	59	105.365173325092
-2.27	-2.77	-2.02	35	105.365173325092
-2.98	-2.13	-0.44	50	105.365173325092
0.06	-0.87	-1.38	47	154.023682896116
0.63	0.37	-0.03	3	154.023682896116
-0.4	-0.61	-0.59	56	154.023682896116
-2.28	-1.83	-0.75	46	154.023682896116
0.04	-0.88	-1.14	6	154.023682896116
-2.14	-1.75	-0.97	18	154.023682896116
-0.63	-0.14	0.27	9	154.023682896116
-2.65	-1.39	-0.19	19	179.512685407205
-0.08	1.16	1.64	6	179.512685407205
-5.05	-2.44	1.02	39	179.512685407205
-2.69	-0.39	1.6	32	179.512685407205
-3.04	-1.51	0.02	23	179.512685407205
-2.59	-1.49	0.11	50	179.512685407205
-3.51	-2.07	0.16	50	179.512685407205
-1.47	-0.14	1.18	51	179.512685407205
-0.59	-0.21	0.1	28	179.512685407205
2.92	-1.94	-4.88	32	179.512685407205
-2.38	-2.13	-1.2	39	179.512685407205
-2.54	-1.8	-0.55	24	179.512685407205
-1.57	-1.12	-0.38	24	179.512685407205
-3.03	-1.9	-0.49	13	126.476803291695
-1.5	-1.33	-0.6	54	126.476803291695
-2.65	-2.7	-1.56	28	126.476803291695
-0.03	-0.72	-1.06	49	126.476803291695
-0.51	-0.55	-0.26	6	126.476803291695
-3.82	-2.59	-0.26	47	126.476803291695
-2.36	-1.95	-0.22	4	126.476803291695
0.22	0.58	0.63	21	126.476803291695
-2.35	-1.26	0.32	59	126.476803291695
-2.12	-1.34	-0.37	21	126.476803291695
-0.46	-0.2	0.06	9	126.476803291695
-1.15	0.25	1.19	27	129.390748561308
-2.03	-1.23	0.03	53	129.390748561308
-3.36	-2.16	-0.32	33	129.390748561308
-1.76	-1.13	-0.09	48	129.390748561308
-0.32	0.26	0.64	7	129.390748561308
-1.43	-1.39	-0.75	56	129.390748561308
-2.89	-1.73	-0.14	31	129.390748561308
-3.36	-1.86	0.16	41	129.390748561308
-0.8	-0.51	-0.14	34	146.353200288804
-0.74	0.29	1.08	4	146.353200288804
-1.39	-0.54	0.29	33	146.353200288804
-1.72	-1.39	-0.7000000000000001	35	146.353200288804
-4.05	-1.46	1.61	54	146.353200288804
-1.66	-0.41	0.6900000000000001	30	146.353200288804
-0.62	-0.55	-0.33	59	146.353200288804
-2.59	-2.14	-0.9	50	146.353200288804
-2.93	-2.43	-0.92	39	146.353200288804
-1.21	-1.63	-1.34	55	146.353200288804
-1.38	-1.79	-1.47	32	146.353200288804
-1.95	-0.53	0.72	25	146.353200288804
-1.76	-1.38	-0.65	34	135.612788146397
-1.56	-2.3	-2.09	19	135.612788146397
-1.18	0.35	1.13	14	135.612788146397
-1.46	-0.89	-0.2	21	135.612788146397
-0.48	-0.8300000000000001	-0.5700000000000001	2	135.612788146397
1.09	1.24	1.03	17	135.612788146397
-1.86	-0.87	0.23	30	135.612788146397
-1.21	-0.8300000000000001	-0.2	42	135.612788146397
-0.6	-0.51	-0.08	2	135.612788146397
-3.69	-2.04	0.06	31	135.612788146397
-2.72	-2.41	-1.28	30	138.325043909325
0.26	-0.13	-0.42	2	138.325043909325
-1.53	-1.86	-1.39	52	138.325043909325
-2.52	-2.65	-1.99	20	138.325043909325
-2.06	-0.3	1.42	5	138.325043909325
-0.62	-0.31	0.09	42	138.325043909325
-2.75	-1.54	-0.03	25	138.325043909325
0.92	-0.48	-1.23	6	138.325043909325
-0.63	-0.24	0.13	22	138.325043909325
-1.02	-0.42	0.21	40	138.325043909325
-2.09	-1.57	-0.75	20	138.325043909325
-3.44	-3.92	-2.71	41	138.325043909325
-1.61	-0.96	0.02	47	138.325043909325
-0.6900000000000001	-0.1	0.29	17	138.325043909325
-4.68	-2.96	-0.05	52	138.325043909325
-4.69	-2.39	0.05	18	138.325043909325
0.54	0.48	0.23	35	138.325043909325
1.07	0.72	0.34	17	138.325043909325
-2.67	-2.29	-1.41	19	135.301034610429
-0.17	-0.29	-0.24	9	135.301034610429
-1.31	-1.44	-1.04	10	135.301034610429
0.04	-1.48	-1.97	7	135.301034610429
-1.79	-1.05	-0.04	41	135.301034610429
-2.35	-0.86	0.73	41	135.301034610429
-1.09	-0.89	-0.5	29	135.301034610429
-2.16	-3.07	-2.89	18	138.799030353332
-2.75	-3.33	-2.48	54	138.799030353332
-2.17	-1.65	0.44	2	138.799030353332
0.16	-0.17	-0.45	31	138.799030353332
-0.06	-0.01	0.07	46	138.799030353332
-0.74	-0.55	-0.18	42	138.799030353332
0.12	-0.36	-0.53	9	138.799030353332
-0.25	-0.16	0.04	5	138.799030353332
-1.07	-0.99	-0.65	17	138.799030353332
-0.1	0.05	0.13	14	138.799030353332
-1.45	-0.74	0.22	48	145.677133430218
-1.45	-0.96	-0.29	30	145.677133430218
-0.99	0.52	1.51	6	145.677133430218
-0.51	-0.77	-0.77	14	145.677133430218
-3.03	-2.47	-1.37	15	158.976379245252
-1.71	-0.98	-0.09	30	158.976379245252
-1.43	-1.83	-1.48	38	158.976379245252
-0.99	-0.09	0.71	40	158.976379245252
-1.11	-1.22	-0.91	34	158.976379245252
-1.06	-0.45	0.15	22	158.976379245252
-0.41	-0.63	-0.55	18	158.976379245252
-3.41	-2.41	-0.66	32	158.976379245252
-0.28	-0.26	-0.16	22	158.976379245252
-1.68	-0.92	0.2	57	158.976379245252
-1.21	-0.54	0.07	18	158.976379245252
-2.31	-1.53	-0.48	21	119.843732046421
-1.84	-1.27	-0.48	12	119.843732046421
-2.86	-2.32	0.09	3	119.843732046421
-2.73	-1.72	-0.14	32	119.843732046421
-0.6	0.29	0.8300000000000001	21	119.843732046421
0.5700000000000001	-0.58	-1.37	3	119.843732046421
-1.77	-1.58	-0.8300000000000001	34	119.843732046421
-0.66	-0.98	-0.9500000000000001	15	117.673692480554
-2.8	-1.4	0.41	46	117.673692480554
-2.94	-1.32	0.17	18	117.673692480554
-0.67	0.02	0.5700000000000001	35	117.673692480554
-1.95	-1.39	-0.25	58	117.673692480554
-1.9	-1.51	-0.8300000000000001	19	117.673692480554
-1.67	-1.02	-0.14	34	117.673692480554
-1.7	-1.63	-1.07	31	117.673692480554
2.06	1.67	0.79	24	116.695427318323
-0.78	-0.01	0.5	19	116.695427318323
-1.98	-0.54	0.9500000000000001	48	116.695427318323
-1.78	-0.24	1.01	26	116.695427318323
-2.31	-2.58	-1.69	28	116.695427318323
-0.99	-1.46	-1.29	50	116.695427318323
-2.93	-2.74	-1.33	35	116.695427318323
-2.93	-1.46	0.33	41	109.965526576379
-0.98	0.2	1.09	41	109.965526576379
-1.33	-0.9500000000000001	-0.36	21	109.965526576379
-3.3	-1.8	0.31	51	109.965526576379
-1.3	-0.64	0.2	8	109.965526576379
-1.76	-1.03	-0.17	22	109.965526576379
-1.66	-0.3	0.8200000000000001	28	109.965526576379
-1.05	-0.6	0.06	47	109.965526576379
-0.64	-0.45	-0.19	20	109.965526576379
-0.91	0.54	1.41	28	109.965526576379
0.41	0.12	-0.25	1	109.965526576379
-2.99	-1.33	0.68	45	109.965526576379
-1.14	0.21	1.26	39	110.901048064557
-0.48	-0.3	-0.02	55	110.901048064557
-2.08	-1.36	-0.27	42	110.901048064557
-1.54	-1.5	-0.9	47	110.901048064557
-0.7000000000000001	-0.19	0.36	42	110.901048064557
-1.24	-1.01	-0.43	43	110.901048064557
0.25	-0.33	-0.76	52	110.901048064557
2.02	0.74	-0.5700000000000001	38	110.901048064557
-1.75	-0.9	-0.06	19	110.901048064557
-2.36	-0.12	1.9	45	77.9733958786667
-2.55	-0.37	1.76	47	77.9733958786667
-0.76	0.01	0.75	4	77.9733958786667
-1.87	-0.62	0.85	56	77.9733958786667
0.63	1.16	1.19	9	77.9733958786667
-2.04	-0.34	1.08	27	77.9733958786667
2.91	0.41	-3.6	0	77.9733958786667
-2.07	-1.16	0.02	38	77.9733958786667
-2.37	-0.75	0.9	41	77.9733958786667
-0.88	-0.87	-0.49	50	77.9733958786667
1.05	2.59	2.56	5	77.9733958786667
-3.08	-1.82	0.17	57	77.9733958786667
0.23	1.23	1.52	6	77.9733958786667
-0.03	0.51	0.81	54	77.9733958786667
-1.28	-0.72	0.07	47	77.9733958786667
-1.21	-0.04	0.8300000000000001	26	77.9733958786667
-0.43	-0.23	0.11	3	77.9733958786667
-1.97	-0.91	0.24	28	77.9733958786667
-2.97	-1.31	0.72	48	97.22893089508652
-2.37	-0.36	1.15	11	97.22893089508652
-1.84	-0.91	-0.09	15	97.22893089508652
-0.28	0.8	1.33	6	97.22893089508652
-0.98	0.05	0.78	22	97.22893089508652
-1.74	-0.51	0.62	33	97.22893089508652
-0.65	-0.62	-0.23	3	97.22893089508652
-2.54	-1.86	-0.55	47	97.22893089508652
-3.24	-1.28	0.8300000000000001	34	97.22893089508652
-0.01	-0.05	-0.01	19	97.22893089508652
0.13	0.58	0.74	5	97.22893089508652
-2.03	-2.09	-1.37	47	46.0289260702911
-2.13	-2.14	-1.42	24	46.0289260702911
-2.32	-1.17	0.33	48	46.0289260702911
-2.56	-1.68	-0.51	23	46.0289260702911
-1.18	-1.39	-1.14	36	46.0289260702911
-2.79	-0.41	2.1	59	46.0289260702911
-1.0	-0.24	0.34	20	46.0289260702911
-0.58	-0.39	-0.04	8	46.0289260702911
-2.16	-2.02	-1.21	30	46.0289260702911
-2.81	-1.53	0.2	34	46.0289260702911
-2.02	-1.56	-0.6	10	46.0289260702911
-4.310000000000001	-2.87	-0.4	40	46.0289260702911
-1.95	-0.9500000000000001	0.17	26	46.0289260702911
-4.82	-2.26	0.35	18	46.0289260702911
-3.71	-3.31	-1.72	53	46.0289260702911
-2.27	-1.16	-0.03	12	46.0289260702911
-2.79	-1.76	-0.59	16	46.0289260702911
-2.09	-1.49	-0.33	52	46.0289260702911
-1.81	-1.55	-0.68	9	46.0289260702911
-2.01	-1.57	-0.52	53	48.7993726009096
-0.45	-1.22	-1.22	6	48.7993726009096
-1.42	-1.04	-0.43	34	48.7993726009096
-0.72	-1.96	-2.24	11	48.7993726009096
-2.3	-1.23	-0.06	23	48.7993726009096
-2.55	-1.56	0.55	0	48.7993726009096
-3.02	-2.55	-1.01	50	48.7993726009096
-2.56	-2.07	-1.12	13	48.7993726009096
-3.8	-3.27	-1.23	41	48.7993726009096
-2.26	-1.98	-0.47	0	48.7993726009096
-1.07	-1.33	-1.03	57	48.7993726009096
-1.84	-1.62	-0.89	41	48.7993726009096
0.36	-0.8200000000000001	-1.33	5	48.7993726009096
-1.25	-1.77	-1.53	43	48.7993726009096
-2.08	-2.03	-1.34	22	48.7993726009096
-1.47	-0.96	-0.39	14	48.7993726009096
-0.98	-1.88	-1.93	50	48.7993726009096
-2.45	-2.34	-1.26	37	48.7993726009096
-2.87	-2.01	-0.38	8	48.7993726009096
-1.2	-1.31	-0.98	26	48.7993726009096
0.19	-1.48	-2.1	16	48.7993726009096
-1.63	-0.78	0.22	41	48.7993726009096
-0.5	0.17	0.65	35	48.7993726009096
-0.12	-0.61	-0.64	7	48.7993726009096
-1.87	-1.81	-1.18	39	48.7925289337406
1.13	0.25	-0.34	10	48.7925289337406
-1.59	-1.52	-0.9	34	48.7925289337406
-0.64	-1.4	-1.38	3	48.7925289337406
-3.1	-2.28	-0.54	37	48.7925289337406
-1.65	-1.63	-0.98	49	48.7925289337406
-1.76	-0.45	0.62	22	48.7925289337406
-3.07	-2.05	-0.31	51	48.7925289337406
-2.99	-1.93	-0.58	23	48.7925289337406
-2.49	-1.33	0.27	49	48.7925289337406
-2.82	-2.04	-0.58	10	48.7925289337406
-1.34	-0.65	-0.03	18	48.7925289337406
-2.2	-1.3	0.7000000000000001	3	48.7925289337406
-3.32	-1.7	0.03	25	48.7925289337406
0.7000000000000001	0.23	-0.11	6	48.7925289337406
-1.97	-0.99	0.12	26	48.7925289337406
-2.65	-2.78	-2.14	17	48.7925289337406
-3.54	-2.93	-1.2	59	48.7925289337406
-4.4	-3.13	-1.22	23	48.7925289337406
-2.34	-2.03	-1.23	17	48.2723527190952
-2.14	-1.85	-0.77	55	48.2723527190952
-2.68	-1.67	-0.48	18	48.2723527190952
-2.04	-1.67	-0.76	43	48.2723527190952
-2.63	-2.73	-1.79	57	48.2723527190952
-1.81	-2.64	-2.43	11	48.2723527190952
-0.63	-0.74	-0.6	36	48.2723527190952
-2.44	-1.64	-0.2	59	48.2723527190952
-2.44	-1.71	-0.43	27	48.2723527190952
-3.06	-2.94	-1.54	46	48.2723527190952
-2.1	-2.01	-1.22	22	48.2723527190952
-0.95	-1.42	-1.25	47	48.2723527190952
-2.42	-1.62	-0.24	51	48.2723527190952
-2.96	-2.24	-0.77	26	48.2723527190952
-2.3	-2.18	-1.15	52	48.2723527190952
-1.86	-0.91	0.38	52	48.2723527190952
-2.61	-2.91	-1.87	34	48.2723527190952
-1.75	-0.05	1.24	26	48.2723527190952
-2.66	-2.03	-0.77	10	48.2723527190952
-3.26	-2.31	-0.6	44	48.2723527190952
-2.37	-1.13	0.06	12	48.2723527190952
-2.71	-2.92	-2.13	16	48.2723527190952
-0.18	0.48	0.73	11	59.1336320808917
-0.95	0.3	0.96	13	59.1336320808917
-0.01	0.6900000000000001	1.02	54	59.1336320808917
-2.37	-1.82	-0.72	28	59.1336320808917
-1.68	-1.51	-1.02	15	59.1336320808917
-3.51	-2.14	0.09	54	59.1336320808917
-4.69	-3.12	-0.09	45	59.1336320808917
-2.13	-1.13	0.66	0	59.1336320808917
-1.8	-0.81	0.35	43	59.1336320808917
-3.53	-2.23	-0.16	50	59.1336320808917
-2.41	-2.41	-1.59	21	59.1336320808917
-3.83	-1.97	-0.07	22	59.1336320808917
-1.06	-0.68	-0.19	24	59.1336320808917
-1.59	-1.32	-0.32	0	59.1336320808917
-2.24	-2.15	-0.88	5	59.1336320808917
-1.2	-1.4	-1.17	13	59.1336320808917
-3.47	-2.67	-1.15	12	53.3224702741613
-2.45	-1.87	-0.6	39	53.3224702741613
-1.32	-1.69	-0.92	3	53.3224702741613
-3.93	-1.66	0.53	22	53.3224702741613
-2.22	-2.24	-1.46	27	53.3224702741613
-3.44	-2.35	-0.68	12	53.3224702741613
-2.56	-0.93	0.8300000000000001	44	53.3224702741613
-0.11	-0.73	-1.04	54	53.3224702741613
-1.69	-0.79	-0.02	14	53.3224702741613
-2.81	-2.0	-0.55	45	53.3224702741613
-1.24	-0.66	0.38	0	53.3224702741613
-3.51	-2.55	-0.71	38	53.3224702741613
2.73	-0.92	-3.28	4	53.3224702741613
-2.11	-0.48	0.96	29	53.3224702741613
-1.87	-0.91	0.49	5	53.3224702741613
-3.27	-1.96	-0.07	40	53.3224702741613
-0.72	-0.53	-0.05	3	53.3224702741613
-0.01	0.11	0.19	9	53.3224702741613
-1.97	-2.11	-1.44	50	53.3224702741613
-2.35	-2.29	-1.28	36	53.3224702741613
-3.27	-1.76	0.34	52	53.3224702741613
-2.87	-2.16	-1.0	16	53.3224702741613
-3.13	-1.89	-0.21	29	72.7809376077215
-1.12	-0.99	-0.58	26	72.7809376077215
-0.86	-0.25	0.42	56	72.7809376077215
-2.02	-0.28	1.19	33	72.7809376077215
-2.49	-1.12	0.3	24	72.7809376077215
-3.43	-2.71	-1.09	32	72.7809376077215
-1.04	-2.07	-2.32	38	72.7809376077215
-2.05	-1.98	-1.13	33	72.7809376077215
-0.66	-0.4	-0.15	12	72.7809376077215
-2.39	-2.03	-0.98	45	72.7809376077215
-2.15	-1.61	-0.68	21	72.7809376077215
-1.75	-2.38	-2.19	38	38.6521911271797
-1.71	-0.8	-0.02	13	38.6521911271797
-2.59	-2.22	-1.12	29	38.6521911271797
-0.88	-0.97	-0.19	1	38.6521911271797
-2.99	-1.97	-0.38	40	38.6521911271797
-1.66	-0.32	0.88	8	38.6521911271797
-1.51	-1.69	-1.19	41	38.6521911271797
-0.7000000000000001	-0.92	-0.58	5	38.6521911271797
-1.47	-0.72	0.29	54	38.6521911271797
-0.81	-0.7000000000000001	-0.46	13	38.6521911271797
-5.18	-4.520000000000001	-1.99	46	38.6521911271797
-4.49	-4.12	-2.41	20	38.6521911271797
-2.31	-1.97	-0.8	54	38.6521911271797
-2.57	-2.16	-0.89	37	38.6521911271797
-2.73	-2.17	-1.15	14	38.6521911271797
-0.71	-0.46	-0.13	34	38.6521911271797
-2.17	-1.76	-0.72	38	44.4034076919289
3.06	-1.95	-4.9	26	44.4034076919289
-2.8	-2.26	-0.98	30	44.4034076919289
-2.46	-2.61	-1.87	39	44.4034076919289
-0.8	-2.24	-2.41	5	44.4034076919289
-1.88	-2.78	-2.71	37	44.4034076919289
-3.34	-3.17	-1.61	59	44.4034076919289
-0.86	-1.06	-0.81	9	44.4034076919289
-2.47	-2.14	-1.08	44	44.4034076919289
-1.72	-3.03	-3.04	11	44.4034076919289
-1.07	-0.58	-0.04	20	44.4034076919289
-2.11	-1.92	-1.06	23	44.4034076919289
-0.7000000000000001	-0.44	-0.15	28	44.4034076919289
-1.1	0.21	1.21	6	44.4034076919289
-1.19	-1.47	-1.11	57	44.4034076919289
-1.07	-1.2	-0.7000000000000001	6	45.3237277706501
-3.12	-2.81	-1.65	12	45.3237277706501
-5.05	-4.04	-1.23	45	45.3237277706501
-4.63	-3.18	-0.1	8	45.3237277706501
-2.27	-1.63	-0.35	56	45.3237277706501
-1.32	-0.47	0.2	12	45.3237277706501
-0.62	-0.58	-0.39	15	45.3237277706501
-1.96	-1.96	-1.0	7	45.3237277706501
-2.46	-1.14	0.61	56	45.3237277706501
-3.92	-2.64	-0.37	53	45.3237277706501
-1.04	-0.12	0.61	36	45.3237277706501
-3.4	-2.27	-0.38	47	45.3237277706501
-2.96	-2.69	-1.58	20	45.3237277706501
-1.52	-1.57	-0.9500000000000001	57	45.3237277706501
-1.87	-1.43	-0.68	20	45.3237277706501
-3.09	-2.79	-1.26	38	45.3237277706501
-2.23	-1.74	-0.97	17	45.3237277706501
-2.24	-1.79	-0.64	55	45.3237277706501
-2.73	-2.18	-0.81	28	45.3237277706501
-2.11	-1.74	-0.6900000000000001	49	45.3237277706501
-3.02	-2.93	-1.73	56	45.3237277706501
0.01	-0.19	-0.24	4	45.3237277706501
-1.32	-1.37	-0.93	23	45.3237277706501
-0.29	-0.14	0.07	41	38.496532356764
-2.47	-1.99	-0.6900000000000001	53	38.496532356764
-2.8	-2.62	-1.33	45	38.496532356764
-3.13	-2.87	-1.57	32	38.496532356764
-4.89	-3.43	-1.28	20	38.496532356764
-3.61	-1.93	0.25	34	38.496532356764
-1.52	-1.49	-1.06	17	38.496532356764
-5.03	-4.15	-2.34	19	38.496532356764
-2.77	-1.11	0.73	42	38.496532356764
-3.52	-2.51	-0.9400000000000001	17	38.496532356764
-3.3	-2.74	-1.0	54	38.496532356764
-1.82	-1.55	-0.97	15	38.496532356764
-2.59	-1.75	-0.28	47	38.496532356764
-2.04	-1.23	0.05	54	38.496532356764
-2.13	-1.55	-0.37	59	38.496532356764
-2.11	-2.48	-1.89	52	38.496532356764
-0.95	0.01	0.75	8	38.496532356764
-1.83	-2.85	-2.59	46	51.3939950532642
-2.9	-1.63	0.07	41	51.3939950532642
-4.01	-3.1	-1.02	53	51.3939950532642
-3.74	-2.42	-0.59	12	51.3939950532642
-4.47	-3.02	-0.16	56	51.3939950532642
-5.48	-3.36	-0.41	14	51.3939950532642
-3.04	-2.22	-0.52	34	51.3939950532642
-2.19	-1.81	-0.87	23	51.3939950532642
-2.8	-1.8	-0.19	48	51.3939950532642
-1.81	-2.3	-1.78	54	51.3939950532642
-2.67	-2.72	-1.58	54	51.3939950532642
-2.4	-1.56	-0.24	29	51.3939950532642
-1.48	-0.6900000000000001	-0.02	14	51.3939950532642
-1.24	-2.06	-1.59	4	51.3939950532642
-2.72	-2.31	-1.06	49	51.3939950532642
-3.71	-2.03	-0.1	26	51.3939950532642
-2.99	-3.64	-1.5	1	51.3939950532642
-4.29	-3.39	-1.25	59	51.3939950532642
-1.8	-2.21	-1.43	0	51.3939950532642
0.64	-0.38	-0.96	5	51.3939950532642
-3.42	-2.65	-0.74	55	51.3939950532642
-3.44	-2.54	-0.54	57	51.3939950532642
-4.060000000000001	-2.23	0.3	40	51.3939950532642
-3.92	-3.67	-2.17	53	51.3939950532642
-2.78	-2.05	-0.53	36	51.3010244207722
-1.66	-1.25	-0.61	12	51.3010244207722
-2.76	-1.33	0.06	20	51.3010244207722
-3.15	-2.98	-1.5	51	51.3010244207722
-1.76	-1.66	-0.9	48	51.3010244207722
-1.63	-1.59	-0.81	7	51.3010244207722
-3.99	-3.08	-1.42	25	51.3010244207722
-3.61	-2.16	0.12	48	51.3010244207722
-2.18	-2.03	-0.63	5	51.3010244207722
-2.82	-2.64	-1.29	57	51.3010244207722
-2.55	-2.41	-1.26	28	51.3010244207722
-0.48	-1.44	-1.85	57	51.3010244207722
-2.84	-2.12	-0.68	47	51.3010244207722
-1.1	-2.09	-2.24	48	48.7644566616719
-1.91	-1.85	-1.1	24	48.7644566616719
-2.27	-2.15	-1.19	59	48.7644566616719
-1.15	-1.4	-1.16	11	48.7644566616719
-0.97	-1.52	-1.45	33	48.7644566616719
-0.38	-1.09	-1.08	1	48.7644566616719
-3.35	-2.37	-0.61	39	48.7644566616719
-0.94	-0.3	0.25	20	48.7644566616719
-2.13	-1.06	0.28	44	48.7644566616719
-1.63	-1.3	-0.59	10	48.7644566616719
-2.27	-1.72	-0.58	48	48.7644566616719
-2.18	-1.56	-0.33	54	48.7644566616719
-2.28	-2.26	-1.37	55	48.7644566616719
-2.29	-2.41	-1.6	53	48.7644566616719
-2.71	-3.02	-2.12	11	48.7644566616719
-1.43	-1.53	-1.12	11	48.7644566616719
-2.14	-1.36	-0.26	30	48.7644566616719
-1.8	-1.35	-0.4	48	39.9150240773819
-2.63	-1.67	-0.27	32	39.9150240773819
-2.14	-1.15	0.27	54	39.9150240773819
-3.47	-1.86	-0.13	17	39.9150240773819
-4.07	-3.44	-1.93	25	39.9150240773819
-3.97	-2.88	-0.5	42	39.9150240773819
-3.41	-3.29	-2.32	19	39.9150240773819
0.41	-0.3	-0.93	56	39.9150240773819
-2.6	-1.31	-0.12	18	39.9150240773819
-1.74	-1.41	-0.2	0	39.9150240773819
-1.83	0.03	1.21	12	39.9150240773819
-3.21	-2.45	-0.67	53	39.9150240773819
-2.55	-1.03	0.22	16	39.9150240773819
-1.43	-1.64	-1.35	15	39.9150240773819
-2.46	-1.76	-0.37	52	39.9150240773819
-1.15	-0.74	-0.23	30	39.9150240773819
-2.16	-1.22	0.07	43	39.9150240773819
-1.81	-1.1	-0.34	18	39.9150240773819
-1.53	-0.44	0.58	37	39.9150240773819
-2.14	-0.21	2.17	3	39.9150240773819
-3.64	-0.75	2.71	4	39.9150240773819
-2.33	-2.09	0.13	2	39.9150240773819
-1.31	-0.8200000000000001	-0.09	42	52.4606138368634
-3.08	-2.04	-0.6	13	52.4606138368634
-1.74	-0.76	0.22	10	52.4606138368634
-3.54	-3.13	-1.68	29	52.4606138368634
-1.44	-0.54	0.55	52	52.4606138368634
-3.64	-1.97	-0.02	27	52.4606138368634
-2.23	-1.49	-0.32	42	52.4606138368634
-3.55	-2.32	-0.1	57	52.4606138368634
-5.28	-3.92	-1.03	33	52.4606138368634
-2.99	-2.16	-0.68	30	52.4606138368634
-3.57	-3.17	-1.52	9	52.4606138368634
0.48	-0.14	-0.49	12	52.4606138368634
-3.13	-2.61	-1.01	45	52.4606138368634
-1.73	-1.7	-0.9	8	52.4606138368634
-1.12	-0.59	0.05	8	52.4606138368634
-1.5	-1.26	-0.61	37	52.4606138368634
-3.68	-1.92	0.1	28	52.4606138368634
-2.85	-1.65	0.01	44	52.4606138368634
-3.38	-1.59	0.14	18	52.4606138368634
-2.23	-0.7000000000000001	1.69	0	52.4606138368634
-1.79	-1.52	-0.62	52	52.4606138368634
-4.26	-1.77	0.72	28	52.4606138368634
-1.73	-1.65	-1.06	37	52.4606138368634
-2.04	-1.74	-0.81	40	52.4606138368634
-5.24	-2.68	0.14	20	52.4606138368634
-2.59	-1.03	0.68	36	52.4606138368634
-2.57	-2.11	-1.09	13	52.4606138368634
-2.27	-2.44	-1.77	13	52.4606138368634
-0.5700000000000001	-1.1	-1.14	52	52.4606138368634
-2.58	-2.0	-0.66	38	52.4606138368634
-4.42	-3.54	-1.87	19	52.4606138368634
-3.75	-1.71	0.8	44	52.4606138368634
-2.15	-0.78	0.55	27	52.4606138368634
-3.68	-1.36	0.81	13	52.4606138368634
-1.47	-0.6	0.48	56	42.2236556069717
-2.34	-1.07	0.26	24	42.2236556069717
-4.2	-2.9	-0.54	30	42.2236556069717
-4.770000000000001	-3.49	-1.3	29	42.2236556069717
-4.020000000000001	-1.77	0.81	31	42.2236556069717
-0.99	-1.48	-1.42	59	42.2236556069717
-0.15	0.03	0.07	30	42.2236556069717
-0.9	0.04	0.88	48	42.2236556069717
-1.54	-1.08	-0.46	19	42.2236556069717
-1.54	-1.77	-1.27	44	42.2236556069717
-3.47	-2.22	-0.28	11	42.2236556069717
-0.16	-0.21	-0.16	48	42.2236556069717
-1.12	-0.64	-0.09	28	42.2236556069717
-2.71	-1.23	0.12	18	42.2236556069717
-2.37	-0.93	0.31	13	42.2236556069717
-0.49	-1.89	-2.34	14	42.2236556069717
-1.84	-1.66	-0.76	0	42.2236556069717
-0.41	0.09	0.43	31	42.2236556069717
-0.58	-1.14	-1.04	7	42.2236556069717
-2.69	-1.66	-0.09	48	42.2236556069717
-1.89	-1.82	-1.16	21	42.2236556069717
-1.62	-1.26	-0.68	13	42.2236556069717
-3.32	-2.19	-0.25	55	42.2236556069717
-3.14	-3.04	-2.0	24	42.2236556069717
-0.48	-0.38	-0.16	38	42.2236556069717
-5.34	-3.16	-0.16	20	42.2236556069717
-2.63	-1.68	-0.1	51	46.4575433758474
0.11	0.31	0.31	25	46.4575433758474
-1.17	-0.85	-0.2	50	46.4575433758474
0.12	0.11	0.05	12	46.4575433758474
-2.35	-2.15	-1.36	12	46.4575433758474
-2.04	-0.01	1.72	41	46.4575433758474
-3.82	-1.48	1.2	44	46.4575433758474
-0.97	-1.52	-1.48	13	46.4575433758474
0.08	-0.04	-0.12	47	46.4575433758474
-0.5700000000000001	-1.83	-2.31	45	46.4575433758474
-3.85	-2.99	-1.08	35	46.4575433758474
-2.54	-1.81	-0.44	50	46.4575433758474
-3.44	-2.72	-0.84	52	46.4575433758474
-3.33	-2.4	-1.0	23	46.4575433758474
-2.16	-1.39	-0.07	58	46.4575433758474
-2.58	-2.28	-1.47	16	46.4575433758474
-1.66	-0.67	0.31	28	46.4575433758474
-1.21	-1.42	-1.17	13	46.4575433758474
-2.57	-2.23	-1.17	35	46.4575433758474
-2.4	-1.4	-0.09	34	46.4575433758474
-2.15	-0.24	1.07	20	46.4575433758474
-1.61	-0.46	0.72	45	46.4575433758474
-3.06	-2.36	-1.13	13	46.4575433758474
-2.26	-1.78	-0.61	56	46.4575433758474
-2.2	-0.85	0.24	14	46.4575433758474
-1.48	-1.2	-0.49	45	53.6799345729329
-2.9	-1.83	-0.5700000000000001	14	53.6799345729329
-1.89	-1.43	-0.74	17	53.6799345729329
-3.52	-1.99	0.36	58	53.6799345729329
-3.82	-2.32	-0.22	26	53.6799345729329
-2.94	-2.25	-0.66	48	53.6799345729329
0.09	-1.07	-1.72	47	53.6799345729329
-2.21	-1.47	-0.17	57	53.6799345729329
-3.16	-1.58	0.38	30	53.6799345729329
-0.47	-1.02	-0.88	1	53.6799345729329
-3.66	-2.62	-0.81	24	53.6799345729329
-2.31	-1.08	0.55	58	53.6799345729329
-1.96	-1.85	-0.09	1	53.6799345729329
-0.51	0.45	1.17	44	53.6799345729329
2.93	1.41	0.13	14	53.6799345729329
-3.07	-0.87	1.45	49	53.6799345729329
-2.79	-2.29	-1.04	35	53.6799345729329
0.59	-0.26	-0.89	43	53.6799345729329
-2.42	-1.94	-0.8300000000000001	10	53.6799345729329
-1.85	-0.8200000000000001	0.38	43	53.6799345729329
-0.8300000000000001	-0.11	0.41	30	53.6799345729329
-1.49	-1.15	-0.46	41	53.6799345729329
-2.39	-1.84	-0.74	27	53.6799345729329
-1.83	-1.45	-0.53	49	53.6799345729329
-1.74	-1.24	-0.49	21	53.6799345729329
-2.14	-1.47	-0.24	52	45.3514113907082
-2.1	-1.95	-1.31	19	45.3514113907082
-1.47	-0.74	0.27	57	45.3514113907082
-2.67	-0.52	1.03	21	45.3514113907082
-1.1	-0.37	0.43	6	45.3514113907082
-0.46	-1.23	-1.5	55	45.3514113907082
-3.81	-3.5	-1.92	39	45.3514113907082
-3.42	-2.46	-0.48	41	45.3514113907082
-0.24	0.28	0.53	15	45.3514113907082
-3.42	-2.47	-0.49	39	45.3514113907082
-1.63	-1.32	-0.76	13	45.3514113907082
-2.47	-1.52	-0.01	52	45.3514113907082
-1.6	-1.77	-1.37	37	45.3514113907082
-2.55	-1.43	1.43	1	45.3514113907082
-1.78	-1.28	-0.25	57	45.3514113907082
-2.97	-2.46	-0.93	51	52.942301994353
2.08	0.71	-0.75	41	52.942301994353
-0.12	0.12	0.21	13	52.942301994353
-1.44	-1.24	-0.54	49	52.942301994353
-2.03	-1.25	-0.19	25	52.942301994353
-2.92	-1.83	-0.09	37	52.942301994353
-3.26	-1.25	0.89	9	52.942301994353
-1.6	-1.58	-1.14	14	52.942301994353
-2.66	-1.65	-0.46	13	52.942301994353
-0.58	0.27	0.84	0	52.942301994353
-3.28	-2.28	-0.41	58	52.942301994353
0.41	0.29	0.03	53	52.942301994353
-2.55	-1.66	-0.23	47	52.942301994353
-3.67	-3.58	-2.29	18	52.942301994353
-0.8200000000000001	-0.73	-0.34	0	52.942301994353
-2.14	-1.33	-0.39	19	52.942301994353
-2.85	-1.28	0.6	41	52.942301994353
-2.66	-1.25	0.16	22	52.942301994353
-2.39	-2.13	-0.75	7	52.942301994353
-2.83	-1.38	0.34	37	59.4033843871065
-1.99	-2.52	-1.93	33	59.4033843871065
-1.11	-0.56	0.12	44	59.4033843871065
1.21	0.21	-0.7000000000000001	28	59.4033843871065
-1.66	-0.48	0.8200000000000001	48	59.4033843871065
-4.07	-2.31	0.01	27	59.4033843871065
-3.45	-2.21	-0.12	43	59.4033843871065
-2.9	-1.64	0.25	55	59.4033843871065
-1.85	-1.23	-0.51	15	59.4033843871065
-1.44	-0.58	0.46	48	59.4033843871065
0.53	0.41	0.25	8	59.4033843871065
-0.81	-0.72	-0.33	51	59.4033843871065
-2.34	-1.35	0.03	39	59.4033843871065
-4.96	-2.75	0.31	31	59.4033843871065
-0.81	0.12	1.09	0	59.4033843871065
-4.5	-3.1	-0.85	17	59.4033843871065
-4.91	-3.85	-1.54	17	59.4033843871065
-3.04	-1.28	0.8200000000000001	48	59.4033843871065
-0.4	0.6900000000000001	1.38	2	59.4033843871065
-2.29	-1.62	-0.31	57	59.4033843871065
-4.19	-2.72	-0.27	41	59.4033843871065
-2.16	-1.19	0.25	57	59.4033843871065
-2.92	-1.06	0.84	29	59.4033843871065
-2.86	-2.0	-0.39	45	59.4033843871065
-2.25	-1.82	-0.76	9	59.4033843871065
-2.98	-2.07	-0.33	54	59.4033843871065
0.1	-0.46	-0.76	42	59.4033843871065
-0.02	0.74	0.98	21	59.4033843871065
-5.41	-4.43	-1.58	44	41.7053839505618
-2.73	-2.09	-0.7000000000000001	50	41.7053839505618
-0.8200000000000001	-0.95	-0.76	35	41.7053839505618
0.71	0.21	-0.14	12	41.7053839505618
-0.44	-0.21	0.1	41	41.7053839505618
-2.88	-2.81	-1.77	27	41.7053839505618
-2.44	-2.54	-1.66	55	41.7053839505618
-1.39	-0.39	0.49	27	41.7053839505618
0.33	-0.1	-0.3	14	41.7053839505618
-0.74	-0.45	-0.13	28	41.7053839505618
-0.12	-0.47	-0.47	5	41.7053839505618
-1.59	-1.41	-0.6900000000000001	58	41.7053839505618
-0.98	-0.15	0.53	33	41.7053839505618
-1.93	-1.23	-0.17	40	41.7053839505618
-2.06	-1.78	-0.96	24	41.7053839505618
-1.23	-0.42	0.3	31	41.7053839505618
-1.88	-1.19	-0.21	39	41.7053839505618
-2.22	-1.34	-0.21	25	41.7053839505618
-2.88	-1.91	-0.37	44	41.7053839505618
-1.5	-1.01	-0.43	13	41.7053839505618
-2.79	-1.13	0.53	25	41.7053839505618
-3.16	-1.88	0.08	55	41.7053839505618
-0.04	-0.01	0.08	7	41.7053839505618
-0.37	-0.22	0.02	48	41.7053839505618
-2.22	-1.35	-0.36	19	40.0743074328538
-2.75	-1.67	-0.07	30	40.0743074328538
0.42	-0.96	-2.03	58	40.0743074328538
-4.22	-2.62	-0.29	33	40.0743074328538
-0.17	-0.29	-0.27	42	40.0743074328538
-3.52	-2.51	-0.46	47	40.0743074328538
-2.81	-2.24	-1.14	23	40.0743074328538
-1.91	-1.97	-1.21	0	40.0743074328538
-0.92	-0.33	0.54	3	40.0743074328538
-1.89	-1.16	-0.11	40	40.0743074328538
-1.67	-1.26	-0.65	14	40.0743074328538
-2.81	-1.02	0.45	16	40.0743074328538
-4.38	-2.75	1.29	4	40.0743074328538
-3.74	-3.72	-2.46	52	52.9844387195417
-3.36	-2.62	-1.03	30	52.9844387195417
-4.2	-3.22	-0.79	53	52.9844387195417
-2.95	-1.96	-0.26	44	52.9844387195417
-4.34	-2.53	0.14	40	52.9844387195417
-3.19	-1.49	0.46	28	52.9844387195417
-2.68	-2.62	-1.88	16	52.9844387195417
-2.51	-2.89	-2.34	21	52.9844387195417
-2.79	-1.67	0.07	52	52.9844387195417
-5.23	-3.73	-1.33	28	52.9844387195417
-2.1	-1.71	-0.52	6	52.9844387195417
-2.38	-1.78	-0.61	26	52.9844387195417
-1.74	-2.38	-1.81	7	52.9844387195417
-2.92	-2.21	-0.55	58	52.9844387195417
-3.74	-1.73	0.74	41	52.9844387195417
-0.26	-0.32	-0.24	47	52.9844387195417
-2.33	-1.84	-0.9400000000000001	19	52.9844387195417
-1.86	-0.78	0.1	17	52.9844387195417
-3.18	-3.54	-2.36	10	51.7511314951853
-1.66	-0.93	-0.01	39	51.7511314951853
-1.94	-1.34	-0.24	50	51.7511314951853
-2.55	-2.6	-1.89	14	51.7511314951853
-2.69	-1.77	0.25	5	51.7511314951853
-2.87	-2.23	-0.76	52	51.7511314951853
-3.66	-2.17	0.15	40	51.7511314951853
-1.22	-0.81	-0.25	10	51.7511314951853
-1.75	-0.71	0.14	13	51.7511314951853
-4.83	-3.33	-0.33	40	51.7511314951853
-3.7	-2.73	-0.77	50	51.7511314951853
-2.08	-0.99	0.19	10	51.7511314951853
-3.02	-2.13	-0.34	58	51.7511314951853
-2.84	-2.39	-1.36	13	51.7511314951853
-2.49	-1.23	0.22	29	51.7511314951853
-1.67	-0.45	0.81	6	51.7511314951853
-2.3	-1.91	-0.71	57	51.7511314951853
-1.25	-0.46	0.37	42	51.7511314951853
-3.32	-2.42	0.62	3	51.7511314951853
0.3	0.93	1.08	6	51.7511314951853
-3.62	-1.99	-0.08	12	51.7511314951853
-4.020000000000001	-2.62	-0.73	25	51.7511314951853
-3.75	-2.64	-0.53	56	51.7511314951853
-1.3	-1.12	0.06	2	51.7511314951853
-2.91	-2.4	-0.89	38	41.5832488542256
-2.37	-1.89	-0.8300000000000001	30	41.5832488542256
-2.96	-2.01	-0.59	12	41.5832488542256
-1.77	-1.11	-0.19	34	41.5832488542256
-2.21	-1.28	-0.3	14	41.5832488542256
-4.22	-3.68	-1.54	52	41.5832488542256
-2.8	-2.99	-2.19	24	41.5832488542256
-2.43	-2.27	-1.15	54	41.5832488542256
-2.23	-0.5	1.4	57	41.5832488542256
-1.62	0.48	1.86	30	41.5832488542256
0.05	0.46	0.67	47	50.0977500399056
-1.93	-1.15	-0.18	23	50.0977500399056
-4.25	-3.1	-0.76	57	50.0977500399056
-1.89	-1.37	-0.6900000000000001	16	50.0977500399056
-3.14	-3.23	-2.18	20	50.0977500399056
-1.82	-1.42	-0.65	36	50.0977500399056
-3.44	-2.51	-0.64	54	50.0977500399056
-2.56	-1.32	0.35	51	50.0977500399056
-2.98	-1.74	-0.04	39	50.0977500399056
-0.18	-0.37	-0.39	45	50.0977500399056
-2.8	-1.9	-0.31	39	50.0977500399056
-1.84	-1.53	-0.48	6	50.0977500399056
-3.62	-2.47	-0.96	19	50.0977500399056
-1.71	-1.33	-0.71	13	51.0740138868371
-4.21	-3.51	-2.02	19	51.0740138868371
-4.63	-3.29	-0.66	57	51.0740138868371
-2.74	-1.99	-0.49	43	51.0740138868371
-3.36	-2.98	-1.29	56	51.0740138868371
-4.84	-4.16	-2.37	14	51.0740138868371
-3.35	-2.05	-0.16	34	51.0740138868371
-3.52	-2.93	-0.76	8	51.0740138868371
-4.63	-2.51	0.68	45	51.0740138868371
-4.07	-2.85	-0.47	33	51.0740138868371
-2.79	-1.48	0.25	35	51.0740138868371
-2.28	-1.36	0.09	56	51.0740138868371
-3.62	-1.17	1.04	27	51.0740138868371
-3.11	-2.09	-0.48	30	51.0740138868371
-2.9	-1.64	0.23	55	51.0740138868371
-3.24	-1.71	-0.09	20	51.0740138868371
-2.91	-2.33	-0.99	32	51.0740138868371
-3.48	-2.27	-0.16	49	51.0740138868371
-1.59	-0.36	0.74	8	51.0740138868371
-3.28	-0.85	1.43	30	58.2201722084521
-1.87	-1.64	0.11	1	58.2201722084521
-1.6	-1.27	-0.5700000000000001	25	58.2201722084521
-4.14	-2.48	0.13	57	58.2201722084521
-4.33	-2.99	-0.28	57	58.2201722084521
-2.69	-1.96	-0.63	41	58.2201722084521
-2.93	-2.13	-0.51	33	58.2201722084521
-3.03	-1.73	0.05	43	58.2201722084521
-3.85	-2.13	-0.03	12	58.2201722084521
-1.99	-1.51	-0.7000000000000001	11	58.2201722084521
-3.43	-2.81	-1.15	54	58.2201722084521
-2.26	-4.99	-5.36	6	58.2201722084521
-2.02	-1.01	0.24	43	58.2201722084521
-2.82	-2.28	-1.01	42	58.2201722084521
-2.51	-2.78	-2.1	17	58.2201722084521
-3.76	-2.71	-1.09	15	58.2201722084521
-2.59	-1.84	-0.34	55	58.2201722084521
-3.71	-2.94	-1.54	21	58.2201722084521
-2.04	-2.01	-1.16	30	58.2201722084521
-1.6	-0.88	0.15	48	58.2201722084521
-3.42	-2.56	-0.64	49	58.2201722084521
-3.36	-1.66	0.28	29	58.2201722084521
-3.29	-2.22	-0.2	59	58.2201722084521
-2.03	-1.85	-0.97	27	58.2201722084521
-3.08	-3.22	-2.18	30	58.2201722084521
-1.23	-0.8300000000000001	-0.27	34	47.7105786008174
-2.05	-3.98	-4.29	0	47.7105786008174
-2.55	-1.66	-0.34	30	47.7105786008174
-1.95	-1.77	-1.06	32	47.7105786008174
-2.5	-2.81	-2.05	57	47.7105786008174
-2.68	-3.09	-2.04	32	47.7105786008174
1.6	0.5	-0.25	12	47.7105786008174
-0.58	-0.73	-0.5700000000000001	19	47.7105786008174
-0.44	-0.39	-0.12	4	47.7105786008174
-0.62	-1.05	-1.03	46	47.7105786008174
-1.19	-1.27	-0.89	21	47.7105786008174
-1.74	-0.97	0.16	50	47.7105786008174
-2.42	-2.39	-1.58	37	47.7105786008174
4.67	0.5	-1.86	9	47.7105786008174
-0.46	-0.92	-0.87	9	47.7105786008174
-2.93	-2.22	-1.03	13	52.6649250795135
-3.76	-3.69	-2.36	48	52.6649250795135
-2.23	-1.72	-0.5	54	52.6649250795135
-3.59	-2.9	-0.9500000000000001	52	52.6649250795135
-2.89	-0.63	1.03	20	52.6649250795135
-3.51	-2.34	-0.23	40	52.6649250795135
-1.71	-1.49	0.04	1	52.6649250795135
-1.44	-0.56	0.17	18	52.6649250795135
-2.61	-1.39	-0.12	13	52.6649250795135
-1.24	-0.75	0.05	7	52.6649250795135
1.24	0.58	-0.43	2	52.6649250795135
-3.35	-1.47	0.8300000000000001	45	52.6649250795135
-1.24	-0.33	0.38	19	52.6649250795135
-2.92	-2.74	-1.52	58	52.6649250795135
-3.29	-1.85	0.22	52	52.6649250795135
-4.020000000000001	-2.04	0.42	34	52.6649250795135
-2.84	-2.58	-1.41	10	51.8811097523202
-0.59	-0.48	-0.23	58	51.8811097523202
-4.04	-2.91	-0.47	55	51.8811097523202
-0.6	0.34	1.03	38	51.8811097523202
1.86	0.5	-0.5	17	51.8811097523202
-2.45	-1.17	0.34	30	51.8811097523202
0.53	-0.12	-0.47	11	51.8811097523202
0.35	-0.36	-0.68	6	51.8811097523202
-3.98	-2.76	-0.32	55	51.8811097523202
-2.24	-0.89	0.32	11	51.8811097523202
-1.23	-1.12	-0.62	42	51.8811097523202
-3.08	-1.24	0.72	28	51.8811097523202
-0.02	0.4	0.59	20	51.8811097523202
-1.8	-1.75	-1.15	38	51.8811097523202
-0.88	-0.37	0.11	34	51.8811097523202
1.2	0.63	0.01	5	51.8811097523202
-2.01	-1.91	-1.07	34	51.8811097523202
-1.02	-0.97	-0.62	10	51.8811097523202
-1.49	-1.2	-0.41	55	44.9571148161348
-0.9500000000000001	-0.01	0.58	17	44.9571148161348
-0.5	-0.17	0.21	44	44.9571148161348
0.35	0.44	0.32	26	44.9571148161348
-1.39	-1.45	-0.97	29	44.9571148161348
-1.89	-1.3	-0.31	40	44.9571148161348
-0.89	-1.83	-1.59	2	44.9571148161348
-0.09	-0.49	-0.68	53	44.9571148161348
-1.64	-3.78	-4.24	20	44.9571148161348
-1.68	-2.28	-1.98	54	44.9571148161348
-1.87	-2.1	-1.47	25	44.9571148161348
-1.67	0.11	1.33	23	44.9571148161348
-1.19	-1.35	-0.9400000000000001	57	44.9571148161348
-1.57	-1.49	-0.87	26	44.9571148161348
-2.8	-1.45	0.44	56	44.9571148161348
-1.52	-0.43	0.66	7	44.9571148161348
-2.43	-1.31	0.33	58	44.9571148161348
-1.7	-0.08	0.91	14	44.9571148161348
-2.71	-1.45	0.36	55	44.9571148161348
-1.93	-0.56	0.9	6	44.9571148161348
-3.32	-2.21	-0.43	27	44.9571148161348
0.1	0.39	0.46	21	44.9571148161348
-2.73	-0.96	0.86	36	44.9571148161348
-1.16	0.37	1.44	7	44.9571148161348
-2.35	-1.38	0.11	57	44.9571148161348
-1.43	-1.09	-0.49	11	44.9571148161348
-0.61	-1.44	-1.63	14	44.0989432894721
-1.17	-0.86	-0.21	52	44.0989432894721
-0.43	-0.41	-0.21	50	44.0989432894721
-1.49	-0.16	0.7000000000000001	13	44.0989432894721
-2.31	-0.86	0.68	39	44.0989432894721
-0.97	-1.29	-1.12	27	44.0989432894721
0.9400000000000001	-0.51	-1.34	5	44.0989432894721
-2.4	-1.84	-0.75	36	44.0989432894721
-3.56	-2.4	-0.25	40	44.0989432894721
-1.62	-1.26	-0.4	51	44.0989432894721
-1.6	-0.97	-0.13	27	44.0989432894721
-1.75	-1.5	-0.9500000000000001	15	44.0989432894721
0.1	0.9	1.19	7	44.0989432894721
-1.36	-1.28	-0.65	52	44.0989432894721
-1.31	-1.49	-1.01	8	44.0989432894721
-3.09	-2.28	-0.64	52	44.0989432894721
-3.9	-3.69	-1.91	52	44.0989432894721
-2.33	-1.39	0.05	51	56.998014363813
-2.27	-2.09	-1.06	30	56.998014363813
-1.22	-1.54	-1.24	39	56.998014363813
-2.08	-1.7	-0.62	8	56.998014363813
0.73	0.61	0.19	54	56.998014363813
-1.6	-1.31	-0.46	56	56.998014363813
-3.07	-1.49	0.38	28	56.998014363813
-1.93	-1.39	-0.49	27	56.998014363813
-1.24	-0.93	-0.25	50	56.998014363813
-0.5700000000000001	2.08	3.23	26	56.998014363813
-1.07	-0.17	0.54	26	56.998014363813
-2.12	-0.53	0.87	27	56.998014363813
-1.47	-0.81	-0.05	10	56.998014363813
-1.87	-0.87	0.07	20	56.998014363813
2.11	0.45	-1.2	45	56.998014363813
[truncated: 1,271 more rows]
