# Supplementary material for: Influence of non-directional errors in anthropometric measurements and age estimation on anthropometric prevalence indicators
Source: PLoS One. 2024 Sep 4;19(9):e0304131. doi: 10.1371/journal.pone.0304131 (PMC11373794; doi:10.1371/journal.pone.0304131)
Supplement: S1 Dataset — Included are the child’s age in months (variable name ‘age’), z-score values for height-for-age (‘haz’), weight-for-height (‘whz’), weight-for-age (‘waz’) and survey weights (‘wt’). (ZIP) [file pone.0304131.s001.zip › S1_Dataset/anthro_data_3.csv]

haz	waz	whz	wt	age
1.48	1.03	0.06	250.41793471160756	58
-0.0	0.65	0.99	250.41793471160756	40
1.25	0.01	-1.16	212.69234432055293	48
-1.44	-1.33	-0.77	232.48957900507847	24
-0.86	-0.79	-0.38	149.04775941128526	51
-0.39	-0.91	-0.88	149.04775941128526	4
-1.43	-0.74	0.01	346.78362778927993	23
-3.59	-1.0	1.19	250.41793471160756	24
-2.95	-0.18	1.9	250.41793471160756	26
-3.07	-1.83	-0.0	250.41793471160756	55
3.89	3.61	1.72	274.53156336608714	41
-0.66	-0.58	-0.26	274.53156336608714	9
-2.6	-1.77	-0.46	212.69234432055293	37
4.07	1.63	-1.22	212.69234432055293	48
-2.26	-1.83	-0.87	212.69234432055293	36
-0.93	-1.26	-0.89	212.69234432055293	6
-1.1	-0.4	0.44	212.69234432055293	53
-2.47	-1.57	-0.19	212.69234432055293	46
-1.36	-0.6	0.12	212.69234432055293	11
-1.65	-1.27	-0.57	212.69234432055293	35
-1.2	0.42	1.61	212.69234432055293	5
1.62	0.81	-0.15	212.69234432055293	40
-3.56	-1.24	0.9	232.48957900507847	25
0.78	1.07	0.93	232.48957900507847	6
-2.77	-2.41	-1.06	232.48957900507847	50
-0.91	-0.24	0.31	149.04775941128526	30
-0.18	-0.06	0.02	149.04775941128526	12
-0.53	0.95	1.61	149.04775941128526	10
-2.18	-0.88	0.5	322.4551687648239	36
-1.54	-0.26	0.79	322.4551687648239	26
-2.89	-1.85	-0.3	322.4551687648239	31
-2.63	-1.4	0.02	322.4551687648239	11
-1.4	-0.85	0.03	268.6326475912002	53
-2.96	-1.3	1.23	268.6326475912002	6
-0.94	-0.63	-0.3	268.6326475912002	14
-1.68	-0.39	1.38	268.6326475912002	3
-1.64	-1.65	-1.03	268.6326475912002	58
-0.45	-0.08	0.29	268.6326475912002	54
0.84	-0.9	-1.95	268.6326475912002	27
0.04	0.71	1.04	346.78362778927993	48
4.95	1.59	-1.03	346.78362778927993	58
-1.61	-0.55	0.31	346.78362778927993	20
0.74	-0.06	-0.71	346.78362778927993	43
-1.55	-1.03	-0.26	269.8616902642934	30
-0.88	0.05	1.04	269.8616902642934	0
-1.66	-1.23	-0.33	269.8616902642934	49
-2.76	-1.24	0.09	269.8616902642934	16
4.54	3.15	1.61	269.8616902642934	11
-1.18	-1.82	-1.69	269.8616902642934	21
0.34	-0.4	-0.94	269.8616902642934	25
-1.16	-0.65	-0.19	269.8616902642934	11
0.43	-0.31	-0.81	269.8616902642934	38
-1.9	-0.57	0.65	301.7178192371476	31
0.07	0.21	0.21	311.8480908449284	23
-2.06	-1.23	0.69	311.8480908449284	2
-0.4	0.01	0.38	364.4548177083334	47
-1.26	-2.01	-1.82	364.4548177083334	10
-1.08	-0.15	0.73	276.3001537982745	42
-1.37	-0.89	-0.16	247.45262245547073	41
-1.17	-0.57	0.34	294.2527636521898	3
0.69	0.49	0.14	294.2527636521898	45
-1.21	0.42	1.54	188.03946050642475	39
-2.28	-0.59	0.97	250.41793471160756	31
-1.26	0.21	1.43	250.41793471160756	5
-1.15	-0.54	0.27	250.41793471160756	51
-4.34	-2.21	0.57	250.41793471160756	40
-0.08	0.19	0.33	250.41793471160756	48
-1.09	0.63	1.81	250.41793471160756	42
5.36	3.09	0.97	250.41793471160756	18
-0.47	-0.22	0.06	274.53156336608714	40
-0.38	-0.15	0.13	274.53156336608714	52
0.7	0.92	0.7	274.53156336608714	26
-1.01	-0.31	0.28	274.53156336608714	43
3.94	2.34	0.81	274.53156336608714	14
-1.93	-0.73	0.45	274.53156336608714	34
-3.58	-1.78	0.42	274.53156336608714	10
5.16	3.2	1.05	274.53156336608714	26
1.34	0.41	-0.55	274.53156336608714	52
-1.35	-1.06	-0.49	274.53156336608714	22
-1.97	-2.0	-1.32	274.53156336608714	46
-1.85	-1.71	-0.84	274.53156336608714	8
-0.48	0.1	0.46	212.69234432055293	25
-3.22	-2.01	-0.04	212.69234432055293	50
1.5	-0.3	-1.22	212.69234432055293	13
0.09	1.43	1.78	212.69234432055293	13
-1.25	0.43	1.34	212.69234432055293	17
-1.29	0.04	0.83	212.69234432055293	17
-0.23	-0.09	0.09	212.69234432055293	46
-0.49	-1.32	-1.53	212.69234432055293	46
-1.66	-2.3	-1.31	212.69234432055293	1
3.6	1.57	-0.34	212.69234432055293	24
-3.81	-0.92	1.48	232.48957900507847	25
-2.37	-1.55	-0.35	232.48957900507847	36
-1.53	-1.25	-0.45	232.48957900507847	56
-0.8	-0.98	-0.84	232.48957900507847	13
-1.3	-0.42	0.61	232.48957900507847	58
-2.04	-0.67	0.59	232.48957900507847	26
-1.98	-1.78	-1.05	232.48957900507847	23
-1.61	-0.4	0.58	232.48957900507847	23
-0.51	-2.07	-2.42	232.48957900507847	10
-0.24	1.27	1.84	232.48957900507847	24
-0.41	0.55	1.1	232.48957900507847	38
-0.2	1.49	2.13	232.48957900507847	7
1.47	-0.4	-2.15	149.04775941128526	53
1.75	0.2	-1.1	149.04775941128526	33
0.09	0.84	1.1	149.04775941128526	5
0.91	0.69	0.08	149.04775941128526	2
-2.4	-1.64	-0.72	149.04775941128526	16
-1.94	-0.56	0.73	149.04775941128526	32
2.35	0.84	-0.17	149.04775941128526	11
-1.25	-2.65	-2.51	149.04775941128526	6
-0.93	-2.01	-1.97	149.04775941128526	7
-3.76	-3.47	-1.95	149.04775941128526	47
-3.79	-2.42	-0.35	149.04775941128526	32
-2.19	-2.06	-1.17	149.04775941128526	24
-1.51	-0.52	0.64	149.04775941128526	55
-2.19	-1.2	0.02	149.04775941128526	37
-1.18	0.71	2.52	149.04775941128526	1
1.77	1.39	0.85	322.4551687648239	9
2.63	-0.05	-2.03	322.4551687648239	19
-2.16	-1.03	0.29	322.4551687648239	35
-1.16	-0.18	0.47	322.4551687648239	17
-1.22	-0.37	0.37	322.4551687648239	24
5.6	-0.02	-3.48	322.4551687648239	23
-2.92	-1.81	0.01	322.4551687648239	54
-1.19	-0.49	0.78	322.4551687648239	1
-0.02	-3.1	-4.45	322.4551687648239	22
-0.92	0.85	1.74	322.4551687648239	19
-2.81	-0.59	0.99	322.4551687648239	15
-1.8	-1.33	-0.32	268.6326475912002	50
-1.11	-0.08	0.7	268.6326475912002	46
-2.0	-1.32	-0.23	268.6326475912002	46
-0.96	1.23	2.21	268.6326475912002	12
-3.11	-1.43	0.69	268.6326475912002	38
-0.75	0.26	0.84	268.6326475912002	18
-2.37	0.1	1.61	268.6326475912002	14
-2.36	-0.9	0.89	268.6326475912002	46
-2.75	-0.9	1.65	268.6326475912002	4
-0.84	0.42	1.39	268.6326475912002	43
-1.56	-0.23	0.73	346.78362778927993	21
0.35	1.05	1.28	346.78362778927993	51
0.05	0.09	0.04	346.78362778927993	28
-2.58	-1.6	-0.31	346.78362778927993	12
-1.64	-2.26	-1.68	346.78362778927993	8
-1.4	-0.83	-0.07	346.78362778927993	10
-1.41	1.03	2.92	346.78362778927993	0
-2.49	-1.08	0.34	346.78362778927993	26
-3.11	-0.79	1.11	346.78362778927993	26
0.74	-1.37	-2.64	346.78362778927993	37
0.99	0.45	-0.18	346.78362778927993	43
3.2	1.91	0.41	346.78362778927993	23
1.35	0.52	-0.42	346.78362778927993	50
-5.9	-3.31	0.69	269.8616902642934	30
-2.17	-1.29	0.08	269.8616902642934	54
0.08	-0.89	-1.33	269.8616902642934	2
0.49	0.16	-0.15	269.8616902642934	40
0.35	-0.44	-1.0	269.8616902642934	50
-1.77	-0.09	1.05	269.8616902642934	20
-0.12	0.95	1.36	269.8616902642934	25
-2.64	-1.99	-0.98	269.8616902642934	20
-2.02	-1.18	0.1	269.8616902642934	55
-3.19	-1.79	-0.07	269.8616902642934	28
-2.84	-0.91	1.05	333.11840180311884	35
-2.31	-0.83	0.9	333.11840180311884	7
-0.85	-2.48	-2.73	333.11840180311884	8
-1.05	-0.78	-0.32	333.11840180311884	37
0.53	0.68	0.57	301.7178192371476	5
0.1	0.46	0.59	301.7178192371476	40
-1.0	-1.25	-1.0	301.7178192371476	39
0.3	0.12	-0.09	301.7178192371476	3
-1.8	0.29	1.51	301.7178192371476	12
0.85	1.39	1.39	301.7178192371476	12
-2.19	-0.22	1.33	301.7178192371476	26
2.4	2.33	1.64	225.83893371400197	6
-0.67	0.36	0.86	225.83893371400197	14
1.79	-0.6	-2.21	225.83893371400197	19
-0.84	-1.91	-2.16	225.83893371400197	56
1.36	1.08	0.6	225.83893371400197	6
-0.88	0.06	0.85	271.72730640557097	43
-2.1	-0.52	0.63	311.8480908449284	19
-0.02	-0.18	-0.34	311.8480908449284	58
-0.56	-0.08	0.29	311.8480908449284	23
-2.26	-0.72	1.48	311.8480908449284	0
-0.67	-0.12	0.46	364.4548177083334	53
-0.18	1.21	1.73	364.4548177083334	16
0.75	0.97	0.85	364.4548177083334	32
-1.19	0.3	1.56	364.4548177083334	52
1.85	0.08	-0.92	364.4548177083334	11
-4.69	-1.73	1.03	364.4548177083334	27
-0.56	-0.42	0.17	231.34551807760138	1
-1.25	-0.43	0.47	228.35813454499558	46
-4.11	-2.79	-0.27	276.3001537982745	37
-1.88	-0.84	0.41	351.0069929453262	47
-1.45	-0.42	0.65	351.0069929453262	43
-2.66	-1.66	-0.01	271.35509219790976	54
-2.0	0.15	1.48	271.35509219790976	12
-0.86	-0.48	0.08	271.35509219790976	56
-3.04	-2.25	-0.57	469.03804382458577	40
0.78	-0.2	-0.96	247.45262245547073	42
-0.27	-0.16	-0.05	247.45262245547073	36
2.89	1.62	0.41	247.45262245547073	16
0.79	1.15	1.02	247.45262245547073	45
-3.54	-1.51	0.37	247.45262245547073	18
-2.61	-0.82	0.54	294.2527636521898	18
-1.34	-0.4	0.63	294.2527636521898	46
-1.05	0.11	0.74	294.2527636521898	14
0.93	1.14	0.83	294.2527636521898	22
-0.44	0.14	0.63	294.2527636521898	49
0.16	0.08	0.01	294.2527636521898	44
1.43	1.42	0.67	200.16101250601247	57
0.93	1.5	1.11	200.16101250601247	1
-1.47	-1.64	-1.1	188.03946050642475	55
1.02	0.43	-0.17	188.03946050642475	23
-0.42	0.32	0.72	188.03946050642475	24
-2.22	-0.2	1.33	188.03946050642475	10
-0.75	0.62	1.38	188.03946050642475	22
2.31	1.02	0.1	188.03946050642475	17
-2.69	-1.97	-0.51	188.03946050642475	35
-0.97	-0.79	-0.49	188.03946050642475	13
-0.16	-0.38	-0.42	238.0633552631579	46
0.69	0.3	-0.12	238.0633552631579	26
-1.56	-2.04	-1.39	238.0633552631579	4
-0.76	0.12	0.69	238.0633552631579	34
-1.22	-1.83	-1.58	238.0633552631579	9
-1.65	-0.68	0.32	315.26140095734	35
0.6	0.77	0.6	315.26140095734	34
-1.65	-0.77	-0.02	315.26140095734	14
-0.07	0.87	1.21	315.26140095734	15
0.38	-0.07	-0.39	315.26140095734	35
-2.18	-1.46	-0.37	315.26140095734	30
-2.66	-0.85	0.77	315.26140095734	24
-2.43	-0.55	1.25	286.5036452881104	42
0.68	0.75	0.52	298.7832658015668	45
-1.64	-0.81	0.32	249.5554086119059	59
-0.57	0.25	0.76	249.5554086119059	21
0.35	0.23	0.15	249.5554086119059	8
-1.51	-0.43	0.72	230.8367616205884	49
-1.67	-0.23	0.76	230.8367616205884	12
-1.5	-1.02	-0.2	371.85808346621695	45
-1.8	-0.9	-0.09	405.99642073024484	14
-1.45	0.22	1.57	240.33106607811644	45
-1.58	-1.2	-0.66	136.41223039354077	16
-3.86	-1.78	0.73	238.44145649640498	37
-1.15	-0.82	-0.16	305.1996697123102	50
-0.88	-0.87	-0.64	305.1996697123102	15
-0.69	-0.36	-0.03	305.1996697123102	21
-2.27	-1.7	-0.67	159.9836978330657	37
-4.47	-3.14	-1.18	159.9836978330657	23
-0.03	-0.81	-1.12	257.7573413612083	12
-2.94	-2.49	-1.0	384.585201425048	51
-0.7	-1.28	-1.08	384.585201425048	5
-3.41	-2.68	-1.18	254.62668539325844	27
-1.55	-0.84	-0.01	254.62668539325844	10
-0.63	-0.51	-0.21	300.06511746680286	55
-3.14	-0.49	1.87	201.65470356203684	34
-2.89	-1.11	0.45	201.65470356203684	20
-1.76	-0.18	1.41	201.65470356203684	55
-3.87	-2.95	-0.71	124.82120311498561	57
-0.81	-1.02	-0.46	485.17316530401433	2
-1.15	-0.53	0.15	275.34696575198143	38
-1.6	-0.55	0.69	205.44172511633195	53
-0.77	-1.46	-1.53	283.2287726466318	13
-1.33	-1.52	-1.24	283.2287726466318	13
-2.79	-0.3	1.77	345.6331853462837	31
-2.13	-0.93	0.32	457.04535297264977	25
-2.96	-2.04	-0.36	333.11840180311884	43
-0.33	0.87	1.45	333.11840180311884	7
1.15	-0.07	-1.04	333.11840180311884	36
0.62	-0.42	-1.1	333.11840180311884	3
-3.42	-1.86	0.36	333.11840180311884	48
-0.14	0.46	0.72	333.11840180311884	19
-0.01	0.52	0.78	333.11840180311884	57
-0.88	-0.45	0.43	333.11840180311884	3
-2.09	-1.79	-0.87	333.11840180311884	26
-0.95	-0.14	0.68	333.11840180311884	47
-2.53	-1.72	-0.57	333.11840180311884	24
0.51	0.81	0.73	333.11840180311884	26
-2.25	-1.53	-0.24	333.11840180311884	52
-0.7	-1.19	-0.99	333.11840180311884	7
-2.57	-0.2	1.74	301.7178192371476	31
-1.45	0.37	2.43	301.7178192371476	0
-1.85	-0.31	1.3	301.7178192371476	56
-2.31	-0.24	1.43	301.7178192371476	28
1.64	1.74	1.17	301.7178192371476	24
-1.23	-0.7	0.09	301.7178192371476	55
-3.4	-2.61	-0.92	301.7178192371476	36
-2.34	-0.11	2.84	301.7178192371476	1
-1.06	-0.29	0.54	301.7178192371476	45
-1.34	-1.46	-1.17	301.7178192371476	15
-1.92	-1.76	-0.86	225.83893371400197	53
-0.19	-0.98	-1.21	225.83893371400197	13
-1.3	-0.79	-0.04	225.83893371400197	45
2.87	1.8	0.77	225.83893371400197	10
-1.04	1.68	2.89	225.83893371400197	8
-0.46	-0.34	0.02	271.72730640557097	2
-0.65	-0.37	-0.08	271.72730640557097	33
-1.87	-0.33	0.74	271.72730640557097	19
-0.27	1.2	1.85	271.72730640557097	34
-0.99	-0.22	0.83	271.72730640557097	2
-0.54	0.47	1.08	271.72730640557097	32
-0.46	0.2	0.77	271.72730640557097	2
-2.24	-1.95	-0.16	271.72730640557097	3
-1.65	-0.91	0.17	271.72730640557097	57
-1.42	-0.34	0.58	271.72730640557097	31
-1.74	-0.47	0.94	271.72730640557097	51
-3.93	-0.76	1.97	271.72730640557097	30
-2.26	-0.37	1.42	271.72730640557097	43
0.46	-1.22	-2.34	271.72730640557097	1
-3.96	-1.64	1.25	311.8480908449284	52
3.88	1.13	-0.8	311.8480908449284	12
-2.14	-1.67	-0.62	311.8480908449284	34
-2.07	-1.15	0.22	311.8480908449284	56
-1.59	-2.27	-2.05	311.8480908449284	11
-1.08	-0.6	0.11	311.8480908449284	50
-3.68	-1.73	0.35	311.8480908449284	27
-1.14	-0.4	0.46	311.8480908449284	50
-2.26	0.2	2.0	311.8480908449284	29
-1.61	-0.34	0.74	364.4548177083334	27
-2.0	-1.24	-0.0	364.4548177083334	59
-3.03	-1.53	0.06	364.4548177083334	23
-0.34	-0.54	-0.4	364.4548177083334	8
-2.32	-0.9	0.59	364.4548177083334	31
-1.34	-0.44	0.38	364.4548177083334	35
-3.08	-1.28	0.58	364.4548177083334	29
-2.57	-2.22	-1.07	364.4548177083334	11
0.14	-0.15	-0.26	364.4548177083334	5
-2.34	-0.36	1.32	364.4548177083334	32
-0.95	-1.62	-1.3	364.4548177083334	0
-1.45	-1.0	-0.22	364.4548177083334	45
0.44	0.47	0.24	225.34957750896055	23
-1.27	-0.29	0.75	225.34957750896055	52
-1.19	-0.04	0.8	225.34957750896055	29
-1.1	-0.07	0.69	225.34957750896055	32
-2.21	-1.04	0.26	281.98089535623404	32
-2.57	-2.29	-1.16	281.98089535623404	51
-1.63	-0.49	1.02	281.98089535623404	3
-1.12	0.18	1.34	281.98089535623404	56
1.14	1.48	1.33	231.34551807760138	9
-2.17	-0.77	0.66	231.34551807760138	39
-1.28	-0.38	0.66	231.34551807760138	5
-2.16	-0.75	0.64	228.35813454499558	35
-2.54	-1.03	0.29	228.35813454499558	21
-0.96	-0.97	-0.57	228.35813454499558	54
0.17	0.01	-0.11	259.8363454270597	39
-1.04	-1.01	-0.75	259.8363454270597	13
-1.3	-0.76	-0.13	259.8363454270597	31
-2.06	-1.46	-0.48	259.8363454270597	10
-1.87	-1.48	-0.39	259.8363454270597	7
-0.96	-0.23	0.3	259.8363454270597	11
-0.9	-0.97	-0.65	276.3001537982745	42
-0.51	0.21	0.58	276.3001537982745	11
-2.26	-1.52	-0.42	276.3001537982745	24
0.71	1.6	1.51	276.3001537982745	4
-0.81	-0.28	0.28	276.3001537982745	42
-0.09	1.52	2.23	276.3001537982745	2
-0.11	-0.66	-0.89	276.3001537982745	48
-0.98	-0.16	0.63	276.3001537982745	6
-2.08	0.34	2.5	351.0069929453262	53
0.45	1.04	1.17	351.0069929453262	31
-1.85	-1.28	-0.19	351.0069929453262	8
-0.58	0.07	0.62	351.0069929453262	56
-1.23	-0.56	0.04	351.0069929453262	19
-1.73	0.43	1.96	351.0069929453262	33
-1.41	-0.44	0.53	351.0069929453262	42
-0.65	-0.41	-0.05	351.0069929453262	40
-0.66	-0.05	0.55	351.0069929453262	57
-0.55	-0.86	-0.81	351.0069929453262	11
-1.65	-0.59	0.5	351.0069929453262	39
-2.18	-1.2	0.19	351.0069929453262	51
-3.96	-2.59	-0.26	351.0069929453262	51
-2.89	-2.65	-1.27	351.0069929453262	9
-1.96	-0.15	1.67	271.35509219790976	54
-1.67	-1.14	-0.0	271.35509219790976	5
-2.21	0.1	1.89	271.35509219790976	37
-1.58	-0.67	0.46	271.35509219790976	53
-1.88	-0.91	0.13	271.35509219790976	24
-2.73	-0.76	1.14	271.35509219790976	33
-2.68	-2.72	-1.78	271.35509219790976	12
-1.25	0.16	1.37	271.35509219790976	49
-2.42	-0.82	0.84	271.35509219790976	37
-1.76	-0.56	0.74	469.03804382458577	7
-1.69	-1.15	-0.32	469.03804382458577	39
-2.89	-1.76	0.03	469.03804382458577	56
-2.71	-1.44	-0.12	469.03804382458577	20
-0.92	1.08	2.19	469.03804382458577	5
-1.47	-1.83	-1.4	247.45262245547073	47
-0.41	0.04	0.45	247.45262245547073	51
-2.23	-0.89	0.23	247.45262245547073	18
-0.92	-0.4	0.34	247.45262245547073	3
-3.76	-1.21	0.86	247.45262245547073	20
-1.44	-0.19	0.76	247.45262245547073	10
-0.71	-0.89	-0.73	247.45262245547073	59
-2.15	-2.5	-1.79	247.45262245547073	24
-2.74	-1.27	0.62	247.45262245547073	53
-1.44	-0.73	-0.11	247.45262245547073	14
-3.44	-1.59	0.86	247.45262245547073	59
-3.1	-1.94	-0.03	247.45262245547073	59
-5.94	-3.16	0.64	247.45262245547073	42
0.04	0.84	1.11	247.45262245547073	19
-2.66	-0.42	1.28	247.45262245547073	10
-0.26	-0.46	-0.47	247.45262245547073	19
0.17	0.56	0.7	247.45262245547073	44
-0.57	-0.54	-0.28	247.45262245547073	46
-0.33	0.09	0.34	247.45262245547073	24
-1.43	-0.22	0.97	294.2527636521898	46
0.69	0.53	0.19	294.2527636521898	44
-3.18	-0.81	1.31	294.2527636521898	10
0.41	0.26	-0.04	294.2527636521898	24
0.25	1.32	1.5	294.2527636521898	0
-0.56	-0.78	-0.66	294.2527636521898	10
-1.32	-1.37	-1.01	200.16101250601247	29
-4.43	-2.3	0.55	200.16101250601247	34
-1.28	-0.92	0.06	200.16101250601247	4
-2.09	-1.49	-0.45	200.16101250601247	26
-1.64	-1.13	-0.2	200.16101250601247	50
0.18	1.98	2.43	200.16101250601247	8
2.21	1.82	0.79	188.03946050642475	43
-0.82	-0.58	-0.15	188.03946050642475	41
-0.55	-0.09	0.35	188.03946050642475	59
-1.76	-1.54	-0.88	188.03946050642475	30
-1.49	-1.71	-1.18	188.03946050642475	54
-1.0	-0.46	-0.02	238.0633552631579	16
-1.81	-0.41	0.73	238.0633552631579	23
-1.34	-1.57	-1.16	238.0633552631579	10
-1.84	1.6	4.01	238.0633552631579	3
-1.24	-0.89	-0.29	238.0633552631579	9
-3.3	-1.05	0.85	238.0633552631579	23
-0.71	-0.82	-0.67	238.0633552631579	34
-2.94	-1.42	0.5	238.0633552631579	43
-1.07	-0.77	-0.18	315.26140095734	8
-3.38	-1.58	0.6	315.26140095734	32
-1.16	-0.01	0.99	315.26140095734	45
-1.47	-0.39	0.49	315.26140095734	21
-3.55	-2.63	-1.18	315.26140095734	15
-1.6	-0.41	0.63	315.26140095734	30
-1.27	-0.87	-0.03	315.26140095734	0
-2.46	-1.35	0.2	239.65144580075238	49
-2.04	-1.38	-0.35	239.65144580075238	41
-2.72	-2.52	-1.62	286.5036452881104	22
-1.7	-0.75	0.22	415.51724336254057	24
-1.42	-0.77	-0.11	415.51724336254057	19
-0.66	-0.58	-0.27	415.51724336254057	44
-0.75	-0.06	0.62	415.51724336254057	49
4.12	0.21	-2.08	415.51724336254057	24
-5.45	-0.84	3.08	190.51799381208272	33
-0.55	-0.39	-0.22	190.51799381208272	13
-3.7	-1.91	0.28	190.51799381208272	29
-0.83	-0.45	0.06	190.51799381208272	41
-3.38	-1.31	1.07	190.51799381208272	44
1.97	1.56	0.45	190.51799381208272	54
-1.25	-0.34	0.49	190.51799381208272	37
-1.08	0.63	1.96	190.51799381208272	3
0.86	-0.03	-0.83	425.1896973364735	47
-0.49	-0.11	0.16	425.1896973364735	19
-1.33	-1.59	-0.88	425.1896973364735	3
-1.02	-0.81	-0.29	425.1896973364735	46
-3.07	-1.51	0.47	425.1896973364735	36
-2.31	-2.95	-2.47	425.1896973364735	15
1.08	-0.17	-1.31	266.3254576685934	50
-0.05	0.28	0.45	266.3254576685934	40
-2.51	-1.71	-0.38	298.7832658015668	51
-0.49	-0.08	0.33	298.7832658015668	53
-2.26	-0.96	0.5	298.7832658015668	41
-4.31	-1.88	1.24	371.80724845822425	57
-2.55	-0.66	0.89	371.80724845822425	11
-1.23	-0.04	1.0	371.80724845822425	6
-0.24	-0.87	-1.2	371.80724845822425	59
-1.18	-0.74	-0.02	371.80724845822425	48
0.42	0.84	0.9	249.5554086119059	15
-3.29	-0.38	2.02	249.5554086119059	30
-2.03	-1.91	-1.05	249.5554086119059	37
-2.18	-0.51	0.65	231.60234122188714	16
-1.77	-0.95	0.06	231.60234122188714	39
-4.27	-2.16	0.0	231.60234122188714	7
-1.36	-1.57	-1.18	231.60234122188714	59
-2.06	-1.35	-0.39	231.60234122188714	23
-1.65	-0.09	0.9	231.60234122188714	18
-0.64	-0.37	0.0	216.065288841477	57
-1.33	-0.74	-0.05	216.065288841477	22
-2.31	-0.98	0.56	216.065288841477	44
-1.43	1.65	3.28	231.77088824792395	26
-2.35	-0.68	0.9	231.77088824792395	9
-1.73	-0.48	0.93	231.77088824792395	55
-0.75	-0.35	0.17	231.77088824792395	54
-2.28	-0.79	0.68	247.24833785376342	32
-2.15	-1.68	-0.66	247.24833785376342	44
-0.19	0.11	0.26	247.24833785376342	16
-2.21	-0.86	0.67	247.24833785376342	45
-1.19	-2.44	-2.57	215.23979285152816	35
0.9	1.91	1.8	215.23979285152816	5
-2.53	-0.54	0.96	215.23979285152816	21
-2.62	-2.05	-0.7	278.61050403243087	43
-2.19	-2.31	-1.01	278.61050403243087	0
-1.57	-0.79	0.03	371.85808346621695	10
-0.55	0.91	1.84	371.85808346621695	39
-3.03	-2.53	-0.95	371.85808346621695	39
-3.65	-0.3	2.03	228.3161831121952	23
0.76	0.32	-0.25	228.3161831121952	51
-0.44	1.08	1.86	394.4983170717496	36
-1.99	-1.25	-0.41	394.4983170717496	14
-1.78	0.09	1.48	394.4983170717496	33
-1.69	-1.11	-0.25	210.5685604782458	26
-2.19	-1.81	-0.88	210.5685604782458	30
-2.82	-1.54	0.21	210.5685604782458	43
-2.44	-1.4	0.05	210.5685604782458	41
-2.93	-1.4	0.38	405.99642073024484	31
-1.54	-1.09	-0.48	405.99642073024484	19
-1.23	-1.4	-1.02	405.99642073024484	47
-1.89	-1.35	-0.48	405.99642073024484	24
-0.17	1.96	3.1	287.12818216359983	46
3.03	1.82	0.79	287.12818216359983	11
-1.66	-0.18	1.33	287.12818216359983	57
-0.2	0.05	0.23	287.12818216359983	34
-2.09	-1.29	0.4	287.12818216359983	0
-0.63	-1.19	-1.32	240.33106607811644	30
-1.4	-1.36	-0.29	240.33106607811644	1
-2.42	-1.54	-0.21	240.33106607811644	28
-3.02	-2.85	-1.4	240.33106607811644	37
-1.88	-2.29	-1.89	240.33106607811644	20
-0.44	0.64	1.37	136.41223039354077	33
0.35	0.51	0.48	136.41223039354077	42
-0.16	-0.14	-0.15	136.41223039354077	23
-2.4	-1.18	0.25	136.41223039354077	9
-1.11	-0.54	0.01	136.41223039354077	20
-2.67	-0.53	0.96	136.41223039354077	18
-2.16	-1.27	-0.12	136.41223039354077	33
-1.03	0.42	1.23	136.41223039354077	10
-2.3	-2.92	-2.48	136.41223039354077	12
0.15	-1.21	-1.96	238.44145649640498	47
-1.02	-0.94	-0.57	238.44145649640498	37
0.71	0.01	-1.25	238.44145649640498	0
-1.44	-1.35	-0.89	238.44145649640498	12
-2.43	-0.9	0.49	238.44145649640498	11
0.48	0.18	-0.05	238.44145649640498	30
-1.65	0.0	1.77	238.44145649640498	3
-3.19	-1.22	1.11	297.66347948614725	53
-2.34	-0.78	0.91	297.66347948614725	45
-1.39	-0.03	1.06	305.1996697123102	35
-0.84	0.72	2.24	305.1996697123102	1
-3.27	-1.3	0.99	305.1996697123102	46
-1.36	-0.73	-0.01	305.1996697123102	23
1.22	2.15	2.18	305.1996697123102	10
-2.34	-1.33	0.03	305.1996697123102	36
-2.4	-0.88	0.71	305.1996697123102	40
-3.38	-1.7	0.43	159.9836978330657	32
-0.15	-0.05	-0.04	255.97391653290535	37
-0.43	-0.83	-0.63	255.97391653290535	1
-2.48	-1.6	-0.52	255.97391653290535	14
-0.76	-0.49	-0.1	257.7573413612083	37
-2.64	-1.2	0.49	257.7573413612083	34
-1.83	-2.46	-1.99	257.7573413612083	52
-2.46	-1.22	-0.06	257.7573413612083	15
-1.01	-0.49	0.06	159.2902700406005	34
-2.26	-1.16	0.21	384.585201425048	38
-1.41	-0.29	0.87	384.585201425048	51
-1.02	-0.24	0.59	221.1330223381487	5
-1.77	-1.3	-0.36	221.1330223381487	48
-0.96	-0.24	0.34	221.1330223381487	32
1.0	1.28	0.98	221.1330223381487	28
-1.31	-1.7	-1.51	221.1330223381487	15
-1.5	-0.15	1.21	254.62668539325844	58
-0.73	-0.43	0.1	254.62668539325844	5
-1.39	-0.91	-0.08	254.62668539325844	51
-2.39	-1.53	-0.09	254.62668539325844	57
-1.11	-0.36	0.27	254.62668539325844	20
-1.37	-0.9	-0.26	300.06511746680286	27
-1.86	-0.68	0.51	300.06511746680286	38
-1.38	0.22	1.55	300.06511746680286	5
-0.51	-0.22	0.01	201.65470356203684	16
-0.36	-0.44	-0.32	201.65470356203684	49
0.1	0.61	0.73	201.65470356203684	12
-1.77	-1.87	-1.25	201.65470356203684	48
-0.75	-0.25	0.2	201.65470356203684	36
-1.89	-1.37	-0.43	201.65470356203684	36
-0.63	-1.29	-1.36	245.57903667370104	18
-1.43	-0.97	-0.11	245.57903667370104	56
1.02	1.86	1.24	245.57903667370104	0
-0.08	0.19	0.36	110.25382549459475	43
-1.09	-0.41	0.79	110.25382549459475	2
-1.73	-1.19	-0.49	110.25382549459475	18
-0.51	0.3	0.82	110.25382549459475	0
-3.25	-2.22	-0.87	266.0848862359551	16
-0.52	-0.83	-0.7	266.0848862359551	9
-2.38	-0.61	1.06	266.0848862359551	36
-1.46	-0.72	0.06	95.24610847736011	30
-0.9	0.14	0.83	95.24610847736011	9
-1.83	-0.36	0.69	95.24610847736011	19
-1.33	0.01	0.82	95.24610847736011	17
0.62	0.93	0.89	95.24610847736011	8
1.25	-0.08	-0.78	209.6807614152522	14
-1.61	-0.71	0.45	209.6807614152522	52
-1.47	-0.09	0.76	209.6807614152522	13
-1.88	-0.19	1.22	209.6807614152522	35
-1.58	-1.59	-0.94	209.6807614152522	50
-0.13	-0.12	-0.0	209.6807614152522	8
-1.14	-1.03	-0.49	209.6807614152522	50
-1.86	-1.22	0.13	209.6807614152522	5
-1.99	-0.66	0.91	209.6807614152522	5
-0.96	-0.59	-0.02	124.82120311498561	43
-0.87	0.16	1.07	124.82120311498561	56
-1.63	-0.12	1.23	124.82120311498561	45
-5.46	-3.34	0.05	124.82120311498561	34
-0.29	0.28	0.54	124.82120311498561	22
-1.9	-1.4	-0.55	124.82120311498561	10
-1.3	-0.81	-0.07	157.41199726976794	43
-1.52	-1.56	-0.93	157.41199726976794	53
-0.88	-1.48	-1.24	157.41199726976794	7
2.26	1.48	0.44	157.41199726976794	31
-1.66	-1.37	-0.73	157.41199726976794	11
-1.41	-1.43	-0.84	157.41199726976794	59
-1.95	-2.23	-1.66	157.41199726976794	59
-0.74	-2.46	-2.82	157.41199726976794	4
-2.52	-1.64	-0.21	190.47470847889718	41
-2.75	-2.29	-1.28	190.47470847889718	22
-0.88	0.68	1.6	190.47470847889718	36
-0.82	-0.02	0.45	190.47470847889718	14
-2.05	-1.78	-0.95	190.47470847889718	25
-1.9	-0.98	0.23	278.121224963361	7
-4.0	-2.0	0.0	278.121224963361	17
-1.51	-0.41	0.37	278.121224963361	17
-0.95	0.29	1.32	278.121224963361	51
-1.54	-0.12	0.99	278.121224963361	9
-0.29	0.47	0.8	331.71935800509584	45
-1.35	-1.2	-0.72	331.71935800509584	20
-2.05	-0.11	1.61	331.71935800509584	47
-1.03	-1.3	-1.15	331.71935800509584	16
-1.18	-0.72	-0.0	331.71935800509584	49
-2.17	-1.66	-0.5	115.30186033175987	54
0.35	-0.22	-0.5	115.30186033175987	10
-0.07	0.42	0.66	115.30186033175987	18
-1.31	-1.03	-0.58	115.30186033175987	17
-0.95	-0.43	0.25	115.30186033175987	50
-2.27	-1.0	0.15	115.30186033175987	13
-1.16	-0.17	0.79	115.30186033175987	43
0.72	0.25	-0.08	115.30186033175987	7
-0.96	0.5	1.34	352.7051123595505	27
-2.25	-1.54	-0.58	352.7051123595505	12
1.15	0.36	-0.65	482.36160719650474	57
0.33	0.47	0.43	482.36160719650474	17
-0.44	0.81	1.33	482.36160719650474	14
-1.01	0.13	1.14	482.36160719650474	48
-1.11	-0.93	-0.39	485.17316530401433	45
-1.68	-0.78	0.42	485.17316530401433	57
-1.53	-0.93	0.67	367.6383989123297	2
-1.8	-2.2	-1.82	367.6383989123297	42
-1.5	-0.87	-0.16	367.6383989123297	10
-1.63	-1.08	-0.1	275.34696575198143	54
-0.54	0.3	0.73	275.34696575198143	27
-2.74	-1.65	-0.47	275.34696575198143	15
-1.8	-1.85	-1.18	205.44172511633195	39
-2.97	-2.44	-1.38	205.44172511633195	15
-1.8	-1.18	-0.29	205.44172511633195	26
-0.72	0.23	0.84	205.44172511633195	22
-1.38	-0.98	-0.29	308.6873561800038	40
-0.8	-0.16	0.31	308.6873561800038	27
-1.52	-0.39	0.39	308.6873561800038	15
-0.26	-0.82	-1.05	308.6873561800038	32
-1.57	-1.3	-0.61	368.25326810386537	29
-0.92	-1.09	-0.87	368.25326810386537	19
-2.88	-1.25	0.78	368.25326810386537	52
-1.21	0.29	1.98	368.25326810386537	1
-0.13	-0.14	-0.12	283.2287726466318	32
-2.64	-1.43	1.35	283.2287726466318	2
-2.19	-1.26	0.11	283.2287726466318	50
-3.5	-1.72	0.07	283.2287726466318	18
-1.07	0.83	1.75	283.2287726466318	12
-1.47	-0.88	-0.15	345.6331853462837	27
-0.94	-0.7	-0.19	345.6331853462837	8
-5.18	-2.64	0.24	345.6331853462837	15
-1.53	-1.48	-0.87	345.6331853462837	42
-3.25	-2.18	-0.72	345.6331853462837	19
-0.29	0.15	0.37	347.6075684615011	16
-1.27	-0.97	-0.31	347.6075684615011	45
-0.82	-0.43	-0.09	347.6075684615011	12
-2.24	-1.9	-1.12	347.6075684615011	20
-0.95	0.15	0.97	347.6075684615011	40
-0.86	-0.7	-0.28	347.6075684615011	43
-1.9	-1.22	0.23	347.6075684615011	0
0.56	-0.07	-0.75	347.6075684615011	57
-2.17	-1.68	-0.53	347.6075684615011	51
-1.34	-2.05	-1.88	457.04535297264977	37
-0.11	-0.44	-0.56	457.04535297264977	49
0.76	0.32	-0.27	457.04535297264977	53
-2.69	-0.15	1.51	225.34957750896055	14
-0.27	0.36	0.74	225.34957750896055	40
-2.43	-1.44	-0.06	225.34957750896055	29
-1.17	-0.68	-0.19	225.34957750896055	12
-1.64	-1.44	-0.54	225.34957750896055	7
-1.34	-1.15	-0.52	225.34957750896055	48
-2.11	-0.4	1.01	281.98089535623404	25
-1.27	-0.11	0.73	281.98089535623404	22
-1.97	-1.09	0.15	281.98089535623404	7
-1.53	0.42	1.46	231.34551807760138	12
-0.86	0.16	0.9	231.34551807760138	38
-1.33	-0.18	0.54	231.34551807760138	14
-0.8	0.06	0.75	231.34551807760138	7
-0.24	-0.17	-0.04	231.34551807760138	16
-1.45	0.32	1.47	231.34551807760138	23
-1.26	0.37	1.86	228.35813454499558	3
-1.59	-0.44	0.77	228.35813454499558	48
-0.58	-0.47	0.08	228.35813454499558	2
0.39	0.67	0.7	228.35813454499558	15
-0.83	0.38	1.03	228.35813454499558	18
-2.2	-1.58	-0.54	228.35813454499558	36
-3.22	-2.91	-1.29	259.8363454270597	37
-1.01	-0.06	0.94	259.8363454270597	0
-0.7	-0.44	-0.12	259.8363454270597	36
-0.36	-0.01	0.31	259.8363454270597	54
0.62	0.65	0.39	259.8363454270597	21
-0.97	0.04	0.96	259.8363454270597	51
-4.97	-2.12	1.05	259.8363454270597	30
-1.62	-1.36	-0.41	239.65144580075238	5
1.77	1.68	0.99	239.65144580075238	35
0.14	-0.24	-0.38	239.65144580075238	5
-1.92	-1.1	-0.04	239.65144580075238	28
-1.4	-0.66	0.25	239.65144580075238	47
2.29	-0.11	-1.51	286.5036452881104	9
-2.15	0.72	2.63	286.5036452881104	31
-0.25	1.18	1.72	286.5036452881104	11
-1.7	-1.3	-0.7	286.5036452881104	13
-0.28	-0.27	-0.15	286.5036452881104	54
-2.12	0.28	2.14	286.5036452881104	54
-0.35	-0.16	-0.04	286.5036452881104	31
-0.77	-0.72	-0.5	286.5036452881104	12
-1.55	-0.02	1.2	286.5036452881104	39
-2.15	-0.74	0.37	286.5036452881104	19
0.54	1.13	1.11	286.5036452881104	31
-0.75	-1.41	-1.26	286.5036452881104	6
-0.41	-0.08	0.27	415.51724336254057	51
-0.61	-0.7	-0.15	415.51724336254057	1
-4.24	-0.83	1.89	190.51799381208272	24
-1.6	-1.14	-0.53	190.51799381208272	13
-1.79	-1.07	-0.09	190.51799381208272	36
-2.87	-1.26	0.74	190.51799381208272	51
-2.28	-1.1	0.14	190.51799381208272	24
-1.07	0.1	1.09	190.51799381208272	45
-1.02	0.07	0.74	190.51799381208272	18
-1.8	-1.9	-1.19	425.1896973364735	52
-3.05	-1.41	0.49	425.1896973364735	34
-4.06	-2.44	0.19	425.1896973364735	41
-0.86	0.18	1.14	425.1896973364735	3
-2.13	-1.75	-0.87	425.1896973364735	35
-1.3	-1.43	-1.05	266.3254576685934	34
-0.16	0.41	0.78	266.3254576685934	42
-1.22	-0.84	-0.15	266.3254576685934	49
-0.67	0.48	1.01	266.3254576685934	12
-1.74	-0.49	0.64	266.3254576685934	27
-0.96	-0.5	-0.02	298.7832658015668	26
-1.03	-1.11	-0.73	298.7832658015668	46
-1.42	-1.24	-0.56	298.7832658015668	51
-0.43	0.45	1.01	298.7832658015668	5
-2.4	-1.94	-0.8	298.7832658015668	26
-4.0	-1.81	0.83	298.7832658015668	39
-1.64	-0.94	-0.05	298.7832658015668	28
-1.85	-1.59	-0.61	298.7832658015668	8
-0.17	0.45	0.67	298.7832658015668	31
-0.96	-1.06	-0.71	371.80724845822425	49
0.11	-1.67	-2.83	371.80724845822425	58
-1.15	-0.45	0.21	371.80724845822425	32
-0.89	0.66	1.59	371.80724845822425	7
0.47	0.3	0.05	371.80724845822425	44
0.65	0.73	0.61	371.80724845822425	14
2.02	1.91	0.94	371.80724845822425	49
-1.29	-1.25	-0.76	249.5554086119059	10
-1.57	-1.27	-0.44	249.5554086119059	58
-2.38	-0.33	1.63	249.5554086119059	50
-1.69	-0.33	1.04	249.5554086119059	50
-1.33	0.21	1.25	249.5554086119059	30
-2.39	-0.07	1.83	249.5554086119059	36
-1.31	-0.92	-0.18	249.5554086119059	45
-2.34	-1.27	-0.22	249.5554086119059	10
-1.12	0.01	1.03	249.5554086119059	44
1.34	0.6	-0.26	249.5554086119059	37
0.12	0.24	0.23	249.5554086119059	51
-1.28	-1.84	-1.6	230.8367616205884	45
-1.6	-0.68	0.47	230.8367616205884	57
-2.04	0.85	2.35	230.8367616205884	19
-1.24	-0.3	0.47	230.8367616205884	25
-1.97	-1.71	-0.83	230.8367616205884	34
-0.53	0.56	1.07	230.8367616205884	16
0.32	0.39	0.22	231.60234122188714	30
-2.0	-0.96	0.45	231.60234122188714	57
-3.71	-2.1	-0.04	231.60234122188714	30
-4.72	-2.93	2.17	231.60234122188714	2
-0.85	-0.56	-0.1	231.60234122188714	43
-1.19	-0.26	0.45	231.60234122188714	20
-0.5	-0.17	0.21	231.60234122188714	48
-2.87	-1.49	0.42	216.065288841477	53
-0.85	-0.39	0.04	216.065288841477	25
-0.15	0.29	0.57	216.065288841477	55
-1.53	-0.51	0.5	216.065288841477	40
-0.5	0.77	1.61	231.77088824792395	55
-1.47	-0.69	0.34	231.77088824792395	55
-1.58	-0.37	0.8	231.77088824792395	43
-2.69	-1.5	0.03	231.77088824792395	34
-0.88	0.29	1.16	231.77088824792395	5
-1.68	0.85	2.13	231.77088824792395	16
-0.91	-0.98	-0.67	231.77088824792395	43
-0.36	-0.12	0.03	231.77088824792395	13
-0.9	-0.41	0.21	231.77088824792395	45
-0.71	-0.91	-0.73	247.24833785376342	47
-2.06	-0.98	0.21	247.24833785376342	28
-0.52	-0.25	0.14	247.24833785376342	5
-2.13	-1.44	-0.41	247.24833785376342	10
-2.04	-0.63	0.8	247.24833785376342	41
0.63	0.03	-0.37	247.24833785376342	5
-1.99	-1.18	0.06	247.24833785376342	52
-0.52	2.24	3.62	247.24833785376342	2
0.33	0.29	0.24	215.23979285152816	7
-2.24	-0.96	0.78	278.61050403243087	5
-1.27	0.39	1.42	278.61050403243087	24
0.37	0.71	0.77	278.61050403243087	16
-2.12	-1.72	-0.61	371.85808346621695	53
-1.9	-1.38	-0.46	371.85808346621695	41
0.35	-1.95	-2.97	371.85808346621695	12
-2.84	-2.0	-0.7	371.85808346621695	25
-0.94	0.21	0.82	371.85808346621695	14
1.43	1.85	1.7	371.85808346621695	12
-2.67	-0.89	0.88	228.3161831121952	33
-0.43	-0.88	-0.8	228.3161831121952	5
-2.02	-1.17	-0.1	228.3161831121952	30
-1.79	-0.63	0.66	228.3161831121952	49
-3.26	-1.09	1.12	228.3161831121952	34
-1.89	-0.98	0.06	228.3161831121952	26
-0.91	-0.53	0.05	394.4983170717496	53
-2.87	-1.36	0.49	394.4983170717496	36
-1.79	-0.75	0.16	394.4983170717496	19
-1.32	-0.77	0.08	394.4983170717496	53
-1.63	-0.12	1.09	394.4983170717496	34
-3.35	0.03	4.63	394.4983170717496	1
0.28	0.56	0.57	394.4983170717496	43
1.08	0.94	0.44	394.4983170717496	46
0.15	-0.56	-0.9	394.4983170717496	2
-1.29	-0.27	0.67	394.4983170717496	38
3.51	1.55	0.09	394.4983170717496	20
0.13	0.46	0.6	394.4983170717496	53
1.09	1.3	1.0	279.94997760950986	24
-0.81	-0.95	-0.64	279.94997760950986	8
-1.06	-1.5	-1.3	279.94997760950986	43
0.48	2.02	2.4	279.94997760950986	8
-1.55	-1.35	-0.62	279.94997760950986	55
-3.1	-1.03	1.23	279.94997760950986	47
-2.24	-1.4	0.2	279.94997760950986	5
-2.43	-1.19	0.3	279.94997760950986	44
-2.59	-1.52	-0.1	279.94997760950986	25
-2.41	-1.23	-0.03	210.5685604782458	20
-2.28	-2.58	-1.78	210.5685604782458	45
-2.31	-0.79	0.93	210.5685604782458	52
-1.46	-1.9	-1.67	210.5685604782458	13
-0.74	-0.59	-0.33	210.5685604782458	16
-1.3	-0.49	0.26	210.5685604782458	24
-5.2	-4.0	-1.0	210.5685604782458	56
-3.01	-1.54	1.76	210.5685604782458	1
3.93	2.24	0.19	210.5685604782458	31
1.11	1.8	1.0	210.5685604782458	0
-4.19	-3.08	-0.97	210.5685604782458	33
-2.44	0.13	2.07	210.5685604782458	8
0.19	-0.51	-0.94	405.99642073024484	48
0.78	-0.29	-0.88	405.99642073024484	6
-0.43	-0.04	0.25	287.12818216359983	31
0.62	1.44	1.57	287.12818216359983	50
-2.56	-1.97	-0.79	287.12818216359983	24
-2.49	-0.29	1.6	287.12818216359983	35
-1.4	-1.14	-0.36	287.12818216359983	7
-2.98	-1.47	0.6	240.33106607811644	59
-1.61	-0.73	0.82	240.33106607811644	3
-2.48	-1.59	-0.17	240.33106607811644	49
3.17	1.46	-0.22	240.33106607811644	21
-1.63	-1.21	-0.24	240.33106607811644	6
1.99	0.44	-1.16	240.33106607811644	45
-0.67	-0.48	-0.19	240.33106607811644	10
-1.4	-1.18	-0.47	240.33106607811644	52
-1.43	-0.61	0.33	240.33106607811644	43
-2.64	-2.29	-1.31	240.33106607811644	20
-1.53	-0.87	-0.01	136.41223039354077	40
-3.14	-1.51	0.55	136.41223039354077	48
-0.78	0.46	1.38	238.44145649640498	41
-3.97	-3.26	-1.49	238.44145649640498	11
-2.02	-1.08	0.07	238.44145649640498	38
-0.56	-1.32	-1.25	238.44145649640498	5
-2.54	-1.75	-0.36	238.44145649640498	39
-0.54	0.05	0.58	238.44145649640498	59
-2.35	-1.65	-0.67	238.44145649640498	11
2.16	0.4	-0.95	238.44145649640498	20
-1.39	-0.71	0.3	297.66347948614725	6
-1.55	-0.48	0.49	297.66347948614725	27
-1.49	0.45	1.47	297.66347948614725	17
-2.94	-2.12	-0.49	297.66347948614725	32
-0.83	-1.13	-0.93	297.66347948614725	10
-0.65	0.14	0.68	297.66347948614725	37
-2.41	-1.96	-1.06	297.66347948614725	15
-0.32	0.42	0.86	297.66347948614725	3
-1.16	-0.46	0.85	297.66347948614725	1
-2.05	-0.7	0.68	297.66347948614725	40
0.15	0.48	0.6	297.66347948614725	6
-1.74	-0.7	0.56	305.1996697123102	48
-1.64	-0.69	0.5	305.1996697123102	54
-3.93	-3.5	-2.13	305.1996697123102	25
-3.58	-1.92	-0.08	305.1996697123102	25
0.66	1.19	1.15	305.1996697123102	11
-1.92	-1.21	-0.4	305.1996697123102	13
-1.34	-0.58	0.19	305.1996697123102	10
-1.6	-0.74	0.16	159.9836978330657	30
-0.88	-2.96	-3.52	159.9836978330657	30
-2.03	-0.8	0.22	159.9836978330657	19
-0.82	-1.24	-1.16	159.9836978330657	54
-1.69	-1.05	-0.02	159.9836978330657	52
-0.89	-0.5	-0.04	159.9836978330657	22
-1.9	-0.49	0.59	159.9836978330657	12
-1.46	-1.1	-0.47	159.9836978330657	22
-2.31	-1.49	-0.1	255.97391653290535	57
-1.46	-0.07	1.16	255.97391653290535	42
-3.17	-3.04	-1.5	255.97391653290535	37
-0.89	-2.51	-2.91	255.97391653290535	17
-0.95	-1.04	-0.8	255.97391653290535	19
-2.43	0.18	2.81	255.97391653290535	3
-1.28	0.31	1.69	255.97391653290535	51
-1.25	0.04	1.7	255.97391653290535	1
-2.23	-1.8	-0.82	255.97391653290535	25
-2.43	0.18	2.81	255.97391653290535	3
-1.51	-0.43	0.78	255.97391653290535	56
-2.23	-1.06	0.49	257.7573413612083	54
-1.11	-0.87	-0.49	257.7573413612083	12
-1.85	-2.11	-1.72	257.7573413612083	14
-0.99	-0.5	-0.07	257.7573413612083	16
-0.82	-0.69	-0.3	257.7573413612083	54
-0.91	-0.25	0.3	257.7573413612083	9
-2.27	-0.55	1.94	159.2902700406005	2
-1.75	-1.85	-1.21	159.2902700406005	30
-2.35	-0.57	0.74	159.2902700406005	20
-0.14	0.49	0.89	159.2902700406005	43
-1.25	-1.45	-1.05	159.2902700406005	44
0.51	0.67	0.57	159.2902700406005	5
-3.18	-1.33	0.82	159.2902700406005	46
-2.81	-1.52	0.11	384.585201425048	35
-2.86	-1.86	0.67	384.585201425048	4
-1.24	-0.51	0.42	384.585201425048	5
0.56	0.34	0.07	384.585201425048	37
-3.34	-2.44	-0.65	384.585201425048	52
-3.51	-3.0	-1.56	384.585201425048	19
-0.21	-0.12	0.03	384.585201425048	35
-1.43	-1.31	-0.72	384.585201425048	10
-2.59	-1.49	-0.12	221.1330223381487	24
-1.94	-0.41	1.07	221.1330223381487	43
-0.97	-0.45	0.17	221.1330223381487	41
-0.22	-0.11	0.09	221.1330223381487	4
-0.66	0.77	1.6	221.1330223381487	4
-2.33	-1.56	-0.2	221.1330223381487	53
1.89	0.44	-0.44	221.1330223381487	24
-0.6	-0.73	-0.6	221.1330223381487	13
-2.74	-1.28	0.25	221.1330223381487	26
-1.26	-0.5	0.55	221.1330223381487	0
0.35	1.28	1.45	221.1330223381487	4
-1.7	-1.53	-0.89	221.1330223381487	23
0.37	0.41	0.31	221.1330223381487	21
-0.05	-1.14	-1.42	254.62668539325844	7
-1.64	0.42	2.01	254.62668539325844	45
-1.47	-0.2	1.07	254.62668539325844	53
1.52	0.24	-0.9	254.62668539325844	38
-2.35	-1.61	-0.29	254.62668539325844	47
-2.71	-1.25	0.03	254.62668539325844	18
-1.91	-0.38	1.07	254.62668539325844	7
-1.35	-0.72	-0.04	254.62668539325844	21
0.14	-0.27	-0.94	300.06511746680286	0
-1.45	-0.41	0.35	300.06511746680286	17
-1.0	-0.35	0.21	300.06511746680286	10
-1.4	-1.05	-0.28	300.06511746680286	54
-0.82	-0.32	0.13	300.06511746680286	24
-0.81	-0.88	-0.59	201.65470356203684	57
0.13	0.97	1.24	201.65470356203684	5
-0.19	0.35	0.73	201.65470356203684	47
3.3	2.72	1.9	201.65470356203684	11
-2.05	-1.78	-0.86	245.57903667370104	27
-1.22	-0.09	0.76	245.57903667370104	25
-1.62	0.01	1.48	245.57903667370104	5
-0.47	0.74	1.54	245.57903667370104	56
0.96	0.5	-0.27	245.57903667370104	58
-0.65	-0.05	0.4	245.57903667370104	31
1.3	1.45	1.05	245.57903667370104	44
-2.17	-1.68	-0.53	110.25382549459475	51
-1.97	-1.71	-0.81	110.25382549459475	28
-2.0	-0.3	1.95	266.0848862359551	2
-1.58	-0.52	0.55	266.0848862359551	8
-0.73	-0.25	0.58	266.0848862359551	1
0.1	-1.47	-2.33	266.0848862359551	34
-1.93	0.42	2.11	266.0848862359551	37
-0.7	0.28	0.82	266.0848862359551	10
-2.63	-1.38	0.25	266.0848862359551	41
-1.61	-0.53	0.71	266.0848862359551	5
-1.25	-0.06	1.1	266.0848862359551	55
-1.88	-0.88	-0.02	95.24610847736011	17
-1.87	-0.56	0.6	95.24610847736011	24
-1.09	-0.45	0.24	95.24610847736011	8
-2.3	-1.4	-0.36	95.24610847736011	20
-1.88	-1.52	-0.57	209.6807614152522	51
-0.19	0.77	1.19	209.6807614152522	19
-3.07	-2.55	-1.18	209.6807614152522	40
-1.39	-1.66	-1.23	209.6807614152522	46
-0.37	0.72	1.45	209.6807614152522	55
-2.05	-1.04	0.16	209.6807614152522	36
-2.51	-0.63	1.32	124.82120311498561	51
-1.4	0.43	1.58	124.82120311498561	9
-1.07	0.42	1.66	124.82120311498561	50
-3.83	-1.14	1.39	124.82120311498561	30
-3.31	-1.56	0.64	124.82120311498561	41
-0.39	0.57	0.99	124.82120311498561	12
-1.17	-1.14	-0.64	157.41199726976794	48
-1.43	-0.88	-0.1	157.41199726976794	41
-2.38	-1.72	-0.44	157.41199726976794	8
-0.7	-0.03	0.62	157.41199726976794	48
-2.94	-3.42	-1.36	157.41199726976794	3
-1.1	-1.03	-0.7	157.41199726976794	18
-2.17	-1.15	-0.06	157.41199726976794	11
-0.68	0.51	1.2	157.41199726976794	28
-1.2	0.16	1.13	157.41199726976794	32
-2.18	-1.88	-0.85	157.41199726976794	57
-2.82	-1.88	-0.75	157.41199726976794	18
-1.51	0.48	1.55	157.41199726976794	17
-2.26	-0.39	0.88	157.41199726976794	18
-2.54	-1.15	0.39	190.47470847889718	31
-2.63	-2.54	-1.47	190.47470847889718	25
-3.45	-0.83	1.97	190.47470847889718	53
-1.16	-0.77	-0.11	190.47470847889718	58
-3.5	-2.38	-0.71	190.47470847889718	12
-2.07	-1.71	-0.69	190.47470847889718	52
-2.32	-2.25	-1.53	190.47470847889718	15
-5.02	-4.06	-2.18	190.47470847889718	25
-2.45	0.38	2.47	278.121224963361	33
-2.9	-0.37	1.91	278.121224963361	40
-1.34	0.85	2.23	278.121224963361	5
-1.07	-1.04	-0.6	278.121224963361	50
-1.42	-1.52	-1.16	278.121224963361	18
-2.89	-1.61	0.22	278.121224963361	49
-3.72	-1.69	0.34	278.121224963361	26
-2.68	-2.59	-1.52	278.121224963361	52
-2.34	-2.77	-2.28	278.121224963361	21
-0.74	-0.18	0.43	278.121224963361	50
-4.53	-3.11	-0.93	278.121224963361	29
-0.81	-1.87	-2.05	331.71935800509584	16
-2.33	-2.68	-2.22	331.71935800509584	16
0.43	0.3	0.17	331.71935800509584	8
-2.58	-2.24	-0.99	331.71935800509584	48
0.89	0.92	0.62	331.71935800509584	40
-1.7	-0.84	0.53	331.71935800509584	3
1.16	0.73	0.26	331.71935800509584	16
-2.53	-2.28	-1.24	331.71935800509584	45
-1.51	-1.49	-0.83	331.71935800509584	59
-0.23	1.78	2.72	331.71935800509584	0
1.18	-0.4	-1.69	331.71935800509584	49
-0.38	0.3	0.64	331.71935800509584	22
-1.06	-0.35	0.46	331.71935800509584	47
-1.62	-1.99	-1.34	115.30186033175987	7
-1.86	-0.07	1.36	115.30186033175987	37
-0.42	0.24	0.59	115.30186033175987	11
-2.35	-1.65	-0.39	115.30186033175987	35
-1.0	0.69	1.51	115.30186033175987	15
-2.07	-0.6	0.46	115.30186033175987	16
-1.3	-0.56	0.23	352.7051123595505	37
-1.7	-1.39	-0.68	352.7051123595505	39
-1.06	-1.38	-1.22	352.7051123595505	16
3.39	0.97	-0.63	352.7051123595505	11
-1.17	0.18	1.29	352.7051123595505	4
2.55	1.3	-0.44	352.7051123595505	49
1.84	1.86	1.49	352.7051123595505	13
-1.23	-0.52	0.17	482.36160719650474	31
-3.08	-2.11	-0.45	482.36160719650474	25
-2.42	-0.41	1.17	482.36160719650474	24
-0.45	-0.3	-0.05	482.36160719650474	53
-0.76	0.41	1.47	482.36160719650474	0
-3.19	-2.82	-1.43	482.36160719650474	50
-2.71	-2.68	-1.93	482.36160719650474	19
-0.86	-0.83	-0.57	482.36160719650474	30
-2.45	-2.84	-1.99	482.36160719650474	42
-0.0	-0.21	-0.28	485.17316530401433	45
-1.58	-0.33	0.84	485.17316530401433	40
0.31	0.14	-0.08	485.17316530401433	50
-0.37	-1.33	-1.56	485.17316530401433	10
-0.99	-0.89	-0.43	485.17316530401433	49
3.1	1.0	-0.75	485.17316530401433	24
-2.26	-1.07	0.23	367.6383989123297	27
-1.34	-1.8	-1.59	367.6383989123297	42
-0.07	0.52	0.85	367.6383989123297	55
-1.79	-1.35	-0.53	367.6383989123297	10
-1.17	-0.37	0.38	367.6383989123297	35
-2.24	-2.62	-2.01	367.6383989123297	53
-3.18	-1.58	-0.07	367.6383989123297	16
0.19	-0.34	-0.56	367.6383989123297	11
-0.31	-0.75	-0.83	275.34696575198143	43
0.99	-0.15	-1.11	275.34696575198143	46
0.38	0.29	0.09	275.34696575198143	26
-0.65	0.34	0.88	275.34696575198143	26
-0.76	-2.05	-2.39	275.34696575198143	23
-1.76	-0.72	0.86	275.34696575198143	3
-1.88	-1.31	-0.41	275.34696575198143	26
-1.41	-0.87	-0.29	205.44172511633195	18
0.27	-0.5	-1.02	205.44172511633195	52
-0.4	-1.33	-1.58	205.44172511633195	16
-2.17	-0.72	0.66	205.44172511633195	27
-1.92	-0.9	0.38	205.44172511633195	42
-0.05	0.86	1.3	205.44172511633195	40
0.65	0.92	0.88	205.44172511633195	15
-1.9	-1.06	0.15	308.6873561800038	49
-2.26	-1.01	1.54	308.6873561800038	1
-1.78	-0.59	1.62	308.6873561800038	1
-0.62	-0.1	0.29	308.6873561800038	24
-1.67	-1.36	-0.66	308.6873561800038	39
-1.56	-0.34	1.3	308.6873561800038	0
-5.05	-3.51	-1.11	308.6873561800038	17
-3.09	-0.73	1.5	308.6873561800038	36
-1.45	-1.94	-1.59	308.6873561800038	56
-0.73	-1.03	-0.96	308.6873561800038	32
-1.39	0.98	2.15	308.6873561800038	17
-0.17	0.48	0.7	308.6873561800038	26
-2.39	-1.3	-0.23	308.6873561800038	19
-0.04	-0.49	-0.7	308.6873561800038	48
-1.64	-1.55	-0.84	368.25326810386537	46
0.01	0.68	0.89	368.25326810386537	14
0.65	0.36	-0.13	368.25326810386537	55
-0.71	-1.35	-1.42	368.25326810386537	35
-0.52	-0.8	-0.75	368.25326810386537	11
-0.17	-1.29	-1.68	368.25326810386537	11
-0.59	0.66	1.56	283.2287726466318	50
-2.05	-2.03	-1.21	283.2287726466318	34
-3.65	-0.38	2.23	283.2287726466318	28
-2.73	0.22	2.03	283.2287726466318	13
-1.78	-1.72	-1.0	283.2287726466318	41
-0.52	1.62	2.77	283.2287726466318	0
-0.49	-0.12	0.29	345.6331853462837	44
-0.72	-0.31	0.06	345.6331853462837	21
-0.59	-0.43	-0.14	345.6331853462837	49
-0.31	-0.35	-0.25	345.6331853462837	53
-1.58	-2.44	-2.12	345.6331853462837	8
-1.71	-1.56	-1.01	345.6331853462837	18
-4.32	-2.67	-0.02	345.6331853462837	39
-0.78	0.01	0.5	345.6331853462837	17
-4.47	-2.51	0.43	345.6331853462837	37
-0.88	-0.49	0.01	345.6331853462837	41
-0.49	0.19	0.71	345.6331853462837	0
-2.11	-1.5	-0.57	345.6331853462837	21
-0.03	-1.23	-1.82	345.6331853462837	26
0.56	-0.06	-0.83	347.6075684615011	1
-0.01	1.06	1.61	347.6075684615011	42
-0.92	-0.43	0.22	347.6075684615011	49
-0.97	0.58	1.3	347.6075684615011	14
-1.06	-0.36	0.44	347.6075684615011	47
-1.92	-0.59	0.66	347.6075684615011	28
0.88	0.44	-0.15	347.6075684615011	49
-1.57	-1.04	-0.31	347.6075684615011	32
-0.15	-0.63	-0.8	347.6075684615011	48
-1.84	-1.61	-1.01	347.6075684615011	17
-0.54	-0.72	-0.57	457.04535297264977	49
-2.32	-1.14	0.21	457.04535297264977	33
-2.52	-1.45	0.01	457.04535297264977	9
0.66	-0.37	-0.98	457.04535297264977	17
3.39	1.38	0.01	457.04535297264977	10
-0.81	0.75	2.08	457.04535297264977	1
-1.78	-1.94	-1.32	457.04535297264977	35
