# Supplementary material for: Influence of non-directional errors in anthropometric measurements and age estimation on anthropometric prevalence indicators
Source: PLoS One. 2024 Sep 4;19(9):e0304131. doi: 10.1371/journal.pone.0304131 (PMC11373794; doi:10.1371/journal.pone.0304131)
Supplement: S1 Dataset — Included are the child’s age in months (variable name ‘age’), z-score values for height-for-age (‘haz’), weight-for-height (‘whz’), weight-for-age (‘waz’) and survey weights (‘wt’). (ZIP) [file pone.0304131.s001.zip › S1_Dataset/anthro_data_1.csv]

haz	waz	whz	age	wt
-1.2	-1.23	-0.75	9	17.642575099
-0.54	-1.63	-2.08	0	17.642575099
0.45	-0.37	-0.93	45	17.642575099
-0.06	-0.41	-0.54	45	17.642575099
-0.5	-0.03	0.27	17	17.642575099
-1.94	-1.45	-0.48	30	17.642575099
-1.15	-0.12	0.85	47	17.642575099
-3.18	-2.77	-1.41	30	17.642575099
-3.23	-3.12	-1.65	50	17.642575099
-1.34	-1.11	-0.13	4	17.642575099
-1.22	-1.07	-0.52	57	17.642575099
-0.75	1.23	2.72	1	17.642575099
0.92	-0.36	-1.29	34	17.642575099
-2.26	-0.05	1.35	18	17.642575099
-2.08	-1.15	0.11	45	17.642575099
-2.0	-2.3	-1.63	25	17.642575099
-3.9	-2.0	0.64	42	17.642575099
-1.34	-1.38	-0.91	27	17.642575099
-0.03	-0.61	-0.83	11	17.642575099
3.62	2.7	1.28	24	17.642575099
-2.23	-1.43	-0.15	48	17.642575099
-0.23	0.39	0.89	2	17.642575099
-3.04	-2.42	-0.79	33	17.642575099
-2.05	-1.2	0.11	54	17.642575099
-2.45	-2.27	-1.36	38	17.642575099
-0.06	1.08	1.52	7	17.642575099
0.28	0.05	-0.12	12	17.642575099
-1.17	-0.54	0.18	40	17.642575099
-1.69	-1.72	-1.25	12	17.642575099
-1.32	-1.19	-0.62	45	17.642575099
-0.76	-0.02	0.93	2	17.642575099
1.55	0.51	-0.95	1	17.642575099
-2.34	-2.45	-1.59	10	17.642575099
-1.95	-1.77	-1.05	23	17.642575099
0.38	-0.93	-1.71	34	17.642575099
-1.34	-1.03	-0.3	58	17.642575099
-4.0	-1.83	0.75	36	17.642575099
-3.42	-2.44	-0.45	38	17.642575099
-2.63	-1.36	-0.1	19	17.642575099
-2.28	-1.73	-0.5	57	17.642575099
-1.13	-0.63	0.1	56	17.642575099
-2.0	-0.28	1.09	25	17.642575099
-2.88	-3.77	-3.03	25	17.642575099
-2.09	-1.56	0.5	1	17.642575099
-3.72	-2.71	-0.78	35	17.642575099
-1.74	-1.16	-0.15	59	17.642575099
-3.35	-3.48	-2.1	28	17.642575099
-1.41	-2.72	-2.22	2	17.642575099
-4.2	-3.05	-0.75	29	17.642575099
-1.1	-1.59	-1.21	6	17.642575099
-1.6	-0.52	0.48	31	17.642575099
-0.06	0.52	0.67	25	17.642575099
-1.7	-0.78	0.4	50	17.642575099
-4.42	-3.51	-0.99	39	17.642575099
-0.31	-0.2	-0.1	29	17.642575099
-1.2	-1.11	-0.61	58	17.642575099
-2.34	-1.67	-0.56	27	17.642575099
-1.63	-1.1	-0.12	54	17.642575099
0.92	1.01	0.23	0	17.642575099
-3.35	-3.46	-2.14	26	17.642575099
-0.32	-1.18	-1.28	6	17.642575099
-0.79	-1.55	-1.64	35	17.642575099
-0.93	-1.97	-2.09	11	17.642575099
-2.99	-2.35	-0.78	29	17.642575099
-1.7	-1.29	-0.56	34	17.642575099
-2.68	-2.53	-1.3	29	17.642575099
-1.73	-1.41	-0.58	9	17.642575099
-2.47	-1.12	1.05	3	17.642575099
-2.8	-3.0	-2.11	20	17.642575099
-2.4	-1.31	0.2	48	17.642575099
-1.2	-1.75	-1.53	49	20.295593911
-2.01	-3.26	-3.0	9	20.295593911
-1.57	-2.34	-2.08	46	20.295593911
-1.29	-0.78	0.01	58	20.295593911
-0.3	-0.43	-0.37	41	20.295593911
-0.96	-1.41	-1.35	37	20.295593911
-1.33	-0.49	0.24	20	20.295593911
-3.42	-3.24	-0.69	4	20.295593911
-1.24	-0.51	0.37	46	20.295593911
-3.64	-2.59	-0.64	41	20.295593911
-1.45	-0.98	-0.31	21	20.295593911
0.66	0.42	0.18	8	20.295593911
-1.33	-1.03	-0.39	42	20.295593911
-1.66	-1.54	-0.82	56	20.295593911
-3.52	-2.91	-1.46	26	20.295593911
-2.9	-2.04	-0.61	28	20.295593911
-1.89	-1.19	-0.14	9	20.295593911
-1.39	-1.19	-0.49	52	20.295593911
-0.96	-0.21	0.58	56	20.295593911
-3.33	-2.48	-0.94	23	20.295593911
-1.74	-1.62	-0.88	43	20.295593911
-2.19	-1.68	-0.8	12	20.295593911
-0.28	-0.29	-0.16	46	20.295593911
-0.61	-1.03	-1.01	20	20.295593911
-4.14	-4.28	-3.38	18	20.295593911
-3.7	-2.24	-0.55	21	20.295593911
-1.23	-2.35	-2.32	9	20.295593911
-1.37	-2.21	-2.25	39	20.295593911
3.05	2.14	0.99	16	20.295593911
-0.84	-1.3	-1.04	0	20.295593911
-1.22	-2.09	-2.2	30	20.295593911
-2.16	-2.3	-1.68	35	20.295593911
-1.41	-1.21	-0.71	31	20.295593911
-1.52	-0.83	-0.04	23	14.613286792
-2.38	-1.86	-0.78	27	14.613286792
-2.01	-0.69	0.81	49	14.613286792
-1.26	-0.7	0.09	47	14.613286792
0.86	0.17	-0.29	12	14.613286792
-2.91	-2.05	-0.85	21	14.613286792
-4.0	-3.95	-2.93	21	14.613286792
-0.54	-0.6	-0.44	55	14.613286792
-1.16	-0.59	0.17	44	14.613286792
-2.01	-1.09	1.24	1	14.613286792
-0.9	-1.19	-1.02	24	14.613286792
-2.13	-2.26	-1.63	42	14.613286792
-2.43	-2.14	-1.0	9	14.613286792
1.01	0.52	-0.12	28	14.613286792
-0.42	-0.91	-0.84	7	14.613286792
-1.26	-1.69	-1.43	22	14.613286792
-0.69	-1.21	-1.21	49	14.613286792
-1.97	-2.33	-1.86	13	14.613286792
-0.32	-0.85	-0.99	42	14.613286792
-1.16	-1.55	-1.26	9	14.613286792
-1.66	-1.92	-1.31	8	14.613286792
-0.85	-2.32	-2.69	14	14.613286792
-0.78	-1.34	-1.35	24	14.613286792
-2.37	-2.36	-1.51	22	14.613286792
-0.22	-1.61	-2.07	11	14.613286792
-2.04	-1.92	-1.01	50	14.613286792
-4.81	-3.39	-0.38	47	14.613286792
-1.7	-1.75	-1.25	35	14.613286792
-0.95	-0.24	0.31	20	14.613286792
-1.24	-1.4	-1.0	42	14.613286792
-0.76	-1.31	-1.28	42	14.613286792
-0.62	-0.09	0.28	10	14.613286792
-1.51	-1.75	-1.29	51	14.613286792
-2.16	-2.32	-1.58	56	14.613286792
-3.56	-2.79	-0.82	45	14.613286792
-1.28	-1.54	-1.3	17	14.613286792
-3.24	-1.73	0.96	4	14.613286792
-1.78	-1.2	-0.29	32	14.613286792
0.02	-0.67	-1.15	59	14.613286792
-1.74	-3.01	-3.02	11	14.613286792
-3.06	-2.81	-1.37	49	14.613286792
-2.77	-1.8	-0.56	23	14.613286792
1.23	-0.71	-2.51	2	14.613286792
-1.78	-0.88	0.28	7	14.613286792
-0.54	0.18	0.74	5	14.613286792
-1.86	-2.34	-1.91	53	14.613286792
-1.8	-2.44	-2.13	53	14.613286792
-0.71	-1.07	-0.99	20	17.769985728
-1.1	0.53	1.84	54	17.769985728
-1.51	-1.08	-0.23	54	17.769985728
-1.86	-1.45	-0.62	23	17.769985728
-0.53	-0.62	-0.28	3	17.769985728
-0.83	0.23	0.9	20	17.769985728
-1.81	-0.69	0.41	30	17.769985728
-0.57	-0.45	-0.16	54	17.769985728
-2.1	-1.84	-1.19	16	17.769985728
-2.77	-1.35	0.42	40	17.769985728
-0.63	-1.59	-1.75	16	17.769985728
-1.4	-2.09	-1.96	13	17.769985728
-2.57	-3.05	-2.38	26	17.769985728
-0.91	-0.52	-0.09	20	17.769985728
0.04	0.12	0.14	10	17.769985728
-1.04	-0.69	-0.09	45	17.769985728
-0.33	-0.29	-0.12	44	17.769985728
-1.45	-0.75	0.02	22	17.769985728
-0.98	-0.56	0.07	54	17.769985728
-1.09	-0.59	0.41	3	17.769985728
-1.55	-1.63	-1.09	40	17.769985728
-2.05	-1.01	0.21	39	17.769985728
-0.78	-0.97	-0.66	8	17.769985728
-1.07	-1.4	-1.05	8	17.769985728
-1.33	-1.26	-0.73	59	17.769985728
-2.86	-2.77	-1.61	59	17.769985728
-2.04	-1.56	-0.66	32	17.769985728
-3.03	-2.49	-1.12	42	17.769985728
-3.7	-3.6	-2.25	47	17.769985728
-1.66	-1.28	-0.57	22	17.769985728
-0.81	-0.12	0.58	55	17.769985728
0.38	-0.11	-0.56	26	17.769985728
-2.94	-1.43	0.05	20	17.769985728
-0.98	-0.35	0.4	48	17.769985728
-0.19	0.13	0.45	2	17.769985728
-3.32	-3.4	-2.43	25	17.769985728
-2.99	-1.08	1.02	45	17.769985728
-1.6	-2.53	-2.33	54	17.769985728
-0.72	-0.86	-0.64	52	17.769985728
-2.85	-2.64	-1.51	36	17.769985728
-0.84	-1.23	-1.15	28	17.769985728
-1.42	-0.41	0.53	35	17.769985728
-1.95	-1.31	-0.31	41	26.571878414
-0.46	-1.5	-1.9	52	26.571878414
-1.9	-0.96	0.28	7	26.571878414
-2.09	-2.05	-1.3	10	26.571878414
-1.61	-1.33	-0.62	37	26.571878414
-2.54	-1.71	-0.35	44	26.571878414
-0.25	-0.52	-0.55	48	26.571878414
-3.54	-3.35	-2.06	28	26.571878414
-3.32	-3.25	-2.01	31	26.571878414
-1.77	-0.95	-0.11	20	26.571878414
-0.45	-0.84	-0.84	46	26.571878414
-1.71	-0.23	1.08	7	26.571878414
-0.78	-0.31	0.09	32	26.571878414
1.38	0.31	-0.79	49	26.571878414
-0.01	1.37	1.9	2	26.571878414
-1.04	-1.36	-1.14	20	26.571878414
-0.61	0.11	0.7	5	26.571878414
-1.78	0.36	1.84	32	26.571878414
-0.54	1.07	2.07	59	26.571878414
-0.07	-0.08	-0.07	15	26.571878414
-1.99	-1.3	-0.3	38	26.571878414
-1.95	-2.63	-2.16	47	26.571878414
-1.02	-1.36	-1.25	32	26.571878414
-2.86	-1.63	-0.28	14	26.571878414
-1.95	-0.66	0.72	46	26.571878414
-3.34	-1.92	0.24	54	26.571878414
-2.21	-1.2	0.1	35	26.571878414
-1.25	-0.97	-0.53	12	26.571878414
0.03	-1.06	-1.71	54	26.571878414
-3.66	-2.44	-0.69	15	26.571878414
-3.51	-3.24	-1.55	58	26.571878414
-3.36	-3.44	-2.06	27	26.571878414
-2.69	-1.74	-0.32	38	26.571878414
-2.15	-1.74	-0.81	11	26.571878414
-0.76	-0.29	0.11	32	26.571878414
-0.91	-1.21	-1.03	10	26.571878414
-2.76	-2.8	-1.62	40	26.571878414
-1.42	-1.27	-0.71	32	26.571878414
-1.81	-1.3	-0.4	35	24.793386268
1.1	-0.16	-0.91	6	24.793386268
-1.51	-0.96	-0.17	37	24.793386268
-2.08	-2.05	-1.14	54	24.793386268
-0.88	-1.14	-0.98	27	24.793386268
-2.02	-2.11	-1.28	56	24.793386268
-2.88	-2.92	-2.06	23	24.793386268
-2.35	-1.51	-0.18	41	24.793386268
-2.36	-2.3	-1.47	11	24.793386268
-0.49	-1.11	-1.2	18	24.793386268
-0.83	-0.3	0.29	59	24.793386268
0.05	-0.04	-0.08	1	24.793386268
-1.99	-1.03	0.1	27	24.793386268
2.37	0.6	-0.61	7	24.793386268
-2.81	-2.01	-0.46	40	24.793386268
-1.87	-1.55	-0.8	22	24.793386268
4.41	1.41	-0.76	14	24.793386268
0.32	0.03	-0.09	16	24.793386268
1.14	0.32	-0.58	48	24.793386268
-1.34	-1.73	-1.45	56	24.793386268
-0.59	-1.42	-1.56	12	24.793386268
-1.19	-1.4	-1.0	51	24.793386268
-2.09	-1.65	-0.64	38	24.793386268
-1.86	-0.79	0.34	35	24.793386268
-1.9	-1.31	-0.31	40	24.793386268
-1.02	-1.5	-1.28	9	24.793386268
0.03	-1.57	-2.15	14	24.793386268
-2.25	-1.71	-0.91	15	24.793386268
-2.37	-1.35	0.07	42	24.793386268
-3.22	-1.95	0.03	44	24.793386268
-1.83	-1.36	-0.62	12	24.793386268
-3.51	-1.61	0.82	50	24.793386268
-1.21	0.02	0.96	37	24.793386268
-0.35	-0.42	-0.32	10	24.793386268
-3.76	-2.75	-0.57	34	24.793386268
-3.24	-2.56	-0.79	36	24.793386268
-1.83	-1.12	-0.03	48	24.793386268
-0.03	0.45	0.59	21	24.793386268
-1.9	-1.26	-0.28	41	24.793386268
-2.81	-2.37	-1.25	12	24.793386268
-4.77	-2.5	0.51	39	24.793386268
-1.6	-1.51	-0.83	45	24.793386268
0.5	-0.74	-1.33	10	24.793386268
-1.12	0.18	1.22	39	24.793386268
-0.69	-0.08	0.51	4	24.793386268
-2.81	-2.35	-1.11	10	24.793386268
-1.58	-0.91	-0.1	24	22.155791984
0.44	0.2	-0.2	57	22.155791984
-0.27	-0.83	-0.94	11	22.155791984
-1.5	-1.83	-1.54	29	22.155791984
-1.77	-0.94	0.19	50	22.155791984
-2.12	-1.39	0.45	3	22.155791984
-2.06	-2.15	-1.35	47	22.155791984
-1.44	-1.63	-1.18	10	22.155791984
-1.29	-1.6	-1.24	10	22.155791984
-2.21	-1.15	-0.15	16	22.155791984
1.73	0.58	-0.57	37	22.155791984
-1.04	0.94	2.57	2	22.155791984
3.17	1.86	0.32	29	22.155791984
-0.86	-1.64	-1.67	20	22.155791984
-0.01	-0.7	-1.08	51	22.155791984
0.63	0.73	0.53	50	22.155791984
-3.23	-2.33	-0.62	49	22.155791984
-2.1	-1.59	-0.63	26	22.155791984
-1.25	-0.84	-0.29	30	22.155791984
-0.97	-1.3	-1.11	25	22.155791984
-0.43	-0.66	-0.47	7	22.155791984
-2.02	-2.32	-1.84	35	22.155791984
-1.62	-1.03	0.37	3	22.155791984
0.21	-0.1	-0.31	41	22.155791984
-3.07	-2.94	-2.03	16	22.155791984
-3.11	-2.18	-0.65	24	22.155791984
0.23	-0.64	-1.16	31	22.155791984
-0.93	-2.43	-2.57	7	22.155791984
-0.76	0.43	1.44	2	22.155791984
-1.66	-1.59	-0.9	53	22.155791984
-2.43	-1.41	-0.37	15	22.155791984
-2.5	-1.55	-0.22	25	22.155791984
-1.48	-2.45	-2.06	4	22.155791984
-0.96	-0.73	-0.21	58	22.155791984
-1.82	-1.87	-1.42	15	22.155791984
-2.48	-1.28	0.4	58	22.155791984
-3.69	-2.66	-0.5	49	22.155791984
-2.89	-2.58	-1.52	18	22.155791984
-0.27	0.13	0.45	51	22.155791984
-1.72	-1.62	-1.1	18	22.155791984
-1.98	-1.08	0.24	53	22.155791984
-2.11	-2.39	-1.65	9	22.155791984
-2.66	-2.55	-1.53	31	22.155791984
0.57	0.5	-0.13	0	22.155791984
-1.65	-1.98	-1.45	51	22.155791984
-2.73	-2.75	-1.67	25	22.155791984
-0.64	-0.03	0.33	15	17.012483131
1.16	0.43	-0.29	36	17.012483131
-2.32	-2.22	-0.81	6	17.012483131
2.12	1.6	0.6	38	17.012483131
-2.89	-1.61	-0.01	28	17.012483131
-0.49	0.3	0.92	48	17.012483131
0.37	-0.34	-0.67	10	17.012483131
-0.46	-0.23	0.03	39	17.012483131
-0.31	-1.08	-1.32	43	17.012483131
-1.93	-1.67	-0.77	8	17.012483131
-1.82	-1.82	-0.72	4	17.012483131
1.29	0.33	-0.78	52	17.012483131
-3.17	-2.76	-1.4	30	17.012483131
2.68	1.67	0.04	48	17.012483131
-1.33	-0.63	0.16	9	17.012483131
-2.41	-0.54	1.2	37	17.012483131
-2.76	-0.87	1.06	39	17.012483131
-3.09	-2.1	-0.32	56	17.012483131
-1.64	-1.02	-0.21	28	17.012483131
-4.91	-2.58	0.02	24	17.012483131
-2.47	-1.5	-0.1	30	17.012483131
-2.03	-0.16	1.4	39	17.012483131
-3.53	-3.07	-1.5	46	17.012483131
-0.6	0.27	1.22	1	17.012483131
-1.32	-0.64	-0.07	16	17.012483131
-0.83	-0.86	-0.62	36	17.012483131
-0.67	-0.99	-0.72	6	17.012483131
0.03	-0.19	-0.29	16	17.012483131
-1.51	-1.76	-1.32	50	17.012483131
0.44	-0.24	-0.71	40	17.012483131
0.3	-0.61	-1.0	12	17.012483131
-0.73	-0.32	0.17	40	17.012483131
0.71	0.9	0.75	40	17.012483131
1.01	0.87	0.52	7	17.012483131
-0.67	-0.73	-0.37	3	17.012483131
-1.22	-0.12	1.37	2	17.012483131
0.08	0.4	0.47	29	17.012483131
-3.1	-1.4	0.2	23	17.012483131
-0.2	-0.12	0.01	49	17.012483131
-2.65	-3.32	-2.69	20	18.387229242
-1.8	-2.46	-2.16	53	18.387229242
-1.58	-1.24	-0.7	14	18.387229242
-3.4	-3.94	-1.73	1	18.387229242
-2.43	-2.48	-1.44	57	18.387229242
-2.81	-1.86	1.14	1	18.387229242
-1.91	-0.64	0.65	39	18.387229242
0.0	0.46	0.45	0	18.387229242
-0.28	-0.11	0.03	0	18.387229242
-1.44	-0.01	1.01	24	18.387229242
4.17	-0.89	-4.05	19	18.387229242
-2.37	-2.16	-1.15	50	18.387229242
-1.3	-0.78	0.03	50	18.387229242
-1.85	-1.88	-1.18	34	18.387229242
-4.9	-2.75	0.33	41	18.387229242
-2.0	-1.69	-0.87	29	18.387229242
-0.83	-0.67	-0.25	49	18.387229242
-0.48	-1.08	-1.21	12	18.387229242
-0.76	-0.55	-0.28	12	18.387229242
-1.83	-1.35	-0.46	33	18.387229242
0.86	-0.02	-1.33	0	18.387229242
-5.6	-5.25	-3.66	15	18.387229242
-0.15	0.06	0.16	24	18.387229242
-0.13	0.32	0.62	48	18.387229242
-0.8	-1.19	-1.12	16	18.387229242
-1.46	-1.0	-0.3	34	18.387229242
-0.99	-1.0	-0.51	7	18.387229242
-0.98	-0.8	0.14	2	18.387229242
-4.48	-4.52	-3.11	11	18.387229242
0.09	-0.02	-0.02	5	18.387229242
0.8	2.05	2.34	32	18.387229242
0.15	-0.11	-0.29	19	18.387229242
-3.72	-2.91	-1.04	48	18.387229242
-2.63	-1.37	0.1	25	18.387229242
0.72	-0.49	-1.38	45	18.387229242
0.49	0.58	0.41	24	18.387229242
-2.09	-1.3	-0.2	39	21.423126906
-1.87	-1.78	-1.1	26	21.423126906
-1.5	-1.04	-0.42	19	21.423126906
-2.21	-1.83	-0.95	12	21.423126906
0.06	-0.39	-0.66	52	21.423126906
-2.5	-1.14	0.41	39	21.423126906
-1.6	-1.21	-0.13	4	21.423126906
-1.05	-3.74	-4.27	3	21.423126906
0.01	-0.24	-0.45	26	21.423126906
-0.41	-0.64	-0.65	15	21.423126906
-0.71	-2.01	-2.05	2	21.423126906
-0.39	-0.94	-0.87	1	21.423126906
-0.56	-0.17	0.27	50	21.423126906
-2.43	-1.68	-0.51	26	21.423126906
-2.29	-1.89	-0.84	9	21.423126906
-1.74	-1.33	-0.36	58	21.423126906
-2.45	0.05	2.33	49	21.423126906
-1.3	0.06	1.08	33	21.423126906
-2.33	-1.21	0.15	40	21.423126906
-0.41	-0.68	-0.7	14	21.423126906
-1.13	-1.56	-1.44	14	21.423126906
-1.22	-0.09	0.95	42	21.423126906
0.7	0.05	-0.68	2	21.423126906
-2.23	-0.83	0.81	50	21.423126906
-2.8	-1.76	-0.12	36	21.423126906
-2.1	-2.67	-2.28	12	21.423126906
-1.88	-1.54	-0.76	37	21.423126906
-1.61	-1.43	-0.95	14	21.423126906
-0.55	-1.49	-1.55	7	21.423126906
-2.15	0.18	1.99	39	21.423126906
-0.81	-2.07	-2.17	3	21.423126906
-1.55	-0.45	0.63	39	21.423126906
-0.64	-0.93	-0.86	16	21.423126906
-5.76	-4.12	-1.29	37	21.423126906
-1.15	-0.69	0.02	48	21.423126906
-0.84	0.2	0.84	24	21.423126906
-0.37	0.1	0.33	30	21.423126906
-0.59	-1.74	-2.05	15	21.423126906
0.41	0.03	-0.28	40	21.423126906
-3.4	-3.65	-2.43	9	21.423126906
-4.14	-3.63	-1.97	32	21.423126906
-2.73	-1.36	0.25	31	21.423126906
0.03	-0.75	-1.15	36	21.423126906
-1.22	-1.61	-1.33	25	21.423126906
-0.19	-0.69	-0.79	10	21.24563621
-0.46	-1.46	-1.83	39	21.24563621
-0.59	-0.38	0.02	7	21.24563621
-2.06	-1.57	-0.44	55	21.24563621
-0.51	-0.92	-0.95	39	21.24563621
-1.14	-1.49	-1.25	20	21.24563621
-0.52	-0.89	-0.91	23	21.24563621
-1.58	-2.08	-1.76	52	21.24563621
-0.32	-0.67	-0.54	2	21.24563621
-1.67	-1.39	-0.75	21	21.24563621
-3.21	-3.48	-2.54	39	21.24563621
-0.48	-0.8	-0.86	59	21.24563621
-2.88	-2.6	-1.19	37	21.24563621
-1.03	-0.45	0.2	8	21.24563621
-2.78	-1.24	0.22	23	21.24563621
-3.55	-1.74	0.69	56	21.24563621
-1.04	-0.7	0.13	0	21.24563621
-1.73	-1.74	-1.08	38	21.24563621
-0.99	-0.26	1.03	1	21.24563621
-2.4	-1.38	-0.06	36	21.24563621
-2.77	-2.31	-0.91	48	21.24563621
-2.46	-2.73	-2.19	18	21.24563621
-3.04	-1.38	0.51	33	21.24563621
-0.61	-1.72	-1.98	12	21.24563621
-0.38	-0.33	-0.15	19	21.24563621
-2.04	-1.19	0.08	50	21.24563621
-2.57	-2.33	-1.32	35	21.24563621
-1.01	-0.57	0.04	45	21.24563621
-1.58	-0.28	1.0	49	21.24563621
-0.61	-1.38	-1.52	24	21.24563621
-1.65	-1.75	-1.32	19	21.775978408
0.18	-0.88	-1.51	48	21.775978408
-1.76	-1.65	-1.0	26	21.775978408
0.22	-0.6	-1.08	41	21.775978408
0.03	0.13	0.13	36	21.775978408
-2.31	-1.32	0.18	58	21.775978408
-3.05	-3.42	-2.62	47	21.775978408
-1.32	-1.02	-0.35	44	21.775978408
-2.27	-3.6	-2.85	5	21.775978408
-0.36	0.08	0.47	46	21.775978408
0.63	0.6	0.43	12	21.775978408
-2.75	-1.32	0.52	50	21.775978408
-2.5	-1.06	0.36	24	21.775978408
-3.5	-0.74	3.23	3	21.775978408
-1.88	-1.6	-0.78	25	21.775978408
0.48	0.62	0.49	26	21.775978408
1.07	0.63	0.07	37	21.775978408
0.12	0.01	-0.09	22	21.775978408
0.94	-0.25	-1.17	29	21.775978408
-0.44	0.42	1.06	49	21.775978408
-3.84	-1.69	0.94	38	21.775978408
-0.18	-0.1	0.06	7	21.775978408
0.36	-0.1	-0.47	48	21.775978408
-4.84	-4.39	-2.44	25	21.775978408
-1.02	-3.44	-4.44	38	21.775978408
-0.35	-1.22	-1.32	8	21.775978408
-0.22	0.51	0.83	25	21.775978408
0.58	0.07	-0.54	2	21.775978408
-1.46	-0.82	-0.21	16	21.775978408
-2.29	-1.52	-0.23	46	21.775978408
-2.42	-1.64	-0.49	25	21.775978408
-0.28	-1.26	-1.45	8	21.775978408
-0.78	-0.44	0.04	42	21.775978408
-0.62	-0.77	-0.69	12	20.50222326
-0.55	-1.16	-1.26	16	20.50222326
-2.86	-2.9	-1.91	36	20.50222326
-1.42	-0.78	0.14	48	20.50222326
-1.91	-1.83	-1.16	11	20.50222326
-2.38	-1.95	-0.95	11	20.50222326
-1.76	-1.32	-0.46	9	20.50222326
-2.7	-0.82	1.18	46	20.50222326
-3.09	-2.26	-0.89	13	20.50222326
-1.59	0.39	1.85	6	20.50222326
-2.03	-1.03	0.09	26	20.50222326
-2.15	-1.08	0.2	30	20.50222326
-3.37	-3.23	-2.02	12	20.50222326
-0.23	0.33	0.54	25	20.50222326
-0.69	0.39	0.99	22	20.50222326
-0.47	-1.0	-1.13	57	20.50222326
-2.93	-1.65	0.25	54	20.50222326
-0.28	0.69	1.32	48	20.50222326
0.07	-0.66	-0.92	14	20.50222326
-1.59	-0.53	0.63	44	20.50222326
-0.69	-1.35	-1.38	11	20.50222326
-1.38	-2.06	-1.32	2	20.50222326
-3.11	-2.46	-0.77	54	20.50222326
-0.06	1.13	1.59	19	20.50222326
-2.86	-1.74	-0.53	17	20.50222326
-1.18	-1.99	-2.05	28	20.50222326
-0.16	-1.6	-2.15	3	20.50222326
-2.08	-2.0	-1.34	19	20.50222326
-3.14	-0.12	2.13	26	20.50222326
-1.64	-1.06	-0.05	56	20.50222326
-3.1	-3.34	-1.16	3	20.50222326
-0.58	-0.86	-0.75	19	20.50222326
0.17	-0.85	-1.44	47	20.50222326
-0.89	-0.43	0.09	38	20.50222326
-1.86	-2.6	-2.44	16	20.50222326
-0.82	1.0	2.26	50	20.50222326
-2.15	-1.81	-0.18	0	21.443785659
-2.25	-1.72	-0.73	22	21.443785659
-2.46	-0.93	0.94	54	21.443785659
-1.84	-1.06	0.07	48	21.443785659
-2.44	-2.76	-2.04	12	21.443785659
-1.93	-1.64	-0.01	2	21.443785659
-1.87	-1.75	-0.94	57	21.443785659
-1.9	-1.89	-1.16	24	21.443785659
-1.98	-1.91	-1.08	45	21.443785659
-2.34	-3.21	-2.65	23	21.443785659
0.49	0.03	-0.38	34	21.443785659
-2.41	-2.48	-1.38	8	21.443785659
-0.33	-1.13	-1.4	36	21.443785659
-0.09	-1.21	-1.56	17	21.443785659
-1.88	-2.78	-2.37	29	21.443785659
-1.67	-1.64	-0.48	3	21.443785659
-0.62	-0.58	-0.36	17	21.443785659
-0.55	-1.26	-1.39	12	21.443785659
-1.21	-1.52	-1.3	12	21.443785659
-3.83	-2.79	-1.23	21	21.443785659
-3.03	-2.48	-0.57	6	21.443785659
-3.97	-2.69	-0.57	27	21.443785659
-1.29	-0.28	0.55	30	21.443785659
-4.01	-4.31	-3.17	17	21.443785659
-0.67	-0.58	-0.28	42	21.443785659
-1.31	-1.15	-0.64	25	21.443785659
-1.64	-2.17	-1.84	23	21.443785659
0.8	-0.46	-1.55	54	21.443785659
-1.27	-1.07	-0.53	40	21.443785659
-0.7	-1.17	-1.18	38	21.443785659
-0.21	-0.8	-1.02	37	21.443785659
-0.08	-1.06	-1.32	5	21.443785659
-0.77	-1.22	-0.88	3	21.443785659
-1.55	-1.72	-1.2	25	21.443785659
-1.33	-0.98	-0.43	29	21.443785659
-0.86	-2.11	-2.24	9	21.443785659
0.36	0.13	-0.09	40	21.443785659
-0.26	0.2	0.41	14	21.443785659
0.36	-0.46	-1.0	42	21.443785659
-0.58	-1.29	-1.3	9	21.443785659
-2.29	-2.06	-1.14	44	21.443785659
-3.34	-4.04	-1.7	1	21.443785659
-2.34	-0.35	1.24	10	14.75418891
-1.95	-1.6	-0.8	37	14.75418891
-1.52	-0.79	0.61	2	14.75418891
-2.88	-1.9	-0.18	59	14.75418891
-0.48	-0.66	-0.65	29	14.75418891
0.39	-0.68	-1.37	45	14.75418891
-1.39	-1.72	-1.43	12	14.75418891
-2.56	-1.26	0.42	49	14.75418891
-0.68	-0.64	-0.41	38	14.75418891
-0.12	-0.09	-0.19	0	14.75418891
0.48	1.3	1.39	11	14.75418891
-1.73	-0.96	0.1	46	14.75418891
-1.23	-1.05	-0.66	13	14.75418891
-2.09	-1.69	-0.64	52	14.75418891
-2.58	-0.95	0.63	26	14.75418891
-2.22	-2.17	-1.37	10	14.75418891
0.08	0.6	0.8	7	14.75418891
-0.29	-0.87	-1.05	39	14.75418891
-3.23	-1.2	1.18	53	14.75418891
-1.88	-0.87	0.94	3	14.75418891
-2.09	-1.46	-0.35	46	14.75418891
-0.47	0.2	0.53	12	14.75418891
-2.37	-1.54	-0.33	38	14.75418891
-0.46	-0.94	-1.0	12	14.75418891
-2.94	-2.41	-0.85	57	14.75418891
-3.56	-3.28	-1.75	10	14.75418891
-4.05	-3.31	-1.35	56	14.75418891
-2.11	-2.2	-1.45	58	14.75418891
-2.42	-1.99	-1.03	12	14.75418891
-2.25	-1.68	-0.57	44	14.75418891
0.83	0.13	-0.84	1	14.75418891
-1.86	-2.41	-2.15	36	14.75418891
-2.15	-2.5	-1.82	10	14.75418891
-1.63	-0.36	0.84	43	14.75418891
-1.45	-1.99	-1.83	16	14.75418891
-3.73	-2.59	-0.45	59	14.75418891
-0.18	-0.38	-0.4	13	14.75418891
-1.07	-0.58	0.12	59	14.75418891
-2.76	-2.41	-1.49	15	14.75418891
-2.43	-2.58	-1.61	38	14.75418891
-3.21	-2.53	-1.0	33	14.75418891
-1.86	-1.53	-0.59	51	14.75418891
-0.07	0.05	0.13	3	14.75418891
-2.17	-2.0	-1.01	49	14.75418891
-2.01	-2.38	-1.76	10	14.75418891
-2.35	-1.85	-0.81	35	14.75418891
-1.13	-0.97	-0.52	35	15.380017505
-1.54	-1.74	-1.36	12	15.380017505
-1.88	-0.78	0.3	24	15.380017505
-1.93	-1.48	-0.62	24	15.380017505
-1.24	0.2	1.8	2	15.380017505
-1.23	-0.6	0.05	31	15.380017505
-2.49	-3.08	-2.29	9	15.380017505
-1.71	-2.08	-1.64	57	15.380017505
-2.52	-1.39	0.08	28	15.380017505
0.62	0.46	0.09	3	15.380017505
-2.0	-2.81	-2.5	14	15.380017505
1.43	1.45	1.08	11	15.380017505
-2.11	-0.83	0.68	50	15.380017505
-0.09	0.66	1.07	52	15.380017505
-2.86	-3.12	-2.25	20	15.380017505
0.28	-0.82	-1.35	4	15.380017505
-2.37	-1.56	-0.35	28	15.380017505
-0.12	-0.76	-0.86	7	15.380017505
-2.0	-2.52	-1.95	40	15.380017505
-2.02	-2.44	-1.87	0	15.380017505
-1.53	-2.26	-2.17	0	15.380017505
-0.5	-1.16	-1.39	58	15.380017505
-2.7	-2.48	-1.52	24	15.380017505
0.83	0.21	-0.41	45	15.380017505
-2.51	-1.74	-0.51	36	15.380017505
-3.21	-4.19	-3.44	11	15.380017505
-0.87	0.09	0.71	24	15.380017505
-1.4	-1.99	-1.15	1	15.380017505
-1.81	-1.39	-0.61	32	15.380017505
-0.4	-0.31	-0.17	17	15.380017505
-1.65	-2.19	-1.87	54	15.380017505
-2.75	-2.88	-1.71	29	15.380017505
-2.1	-2.27	-1.78	14	15.380017505
-0.82	-0.77	-0.48	38	15.380017505
-0.47	-0.83	-0.73	9	15.380017505
-1.45	-3.16	-2.85	2	15.380017505
0.45	-0.54	-1.23	46	15.380017505
-1.3	-1.36	-0.95	21	15.380017505
-1.65	-1.51	-0.99	13	15.380017505
-1.92	-1.89	-1.11	44	15.380017505
-0.96	-0.78	-0.3	59	15.380017505
-2.29	-1.74	-0.75	24	15.380017505
-0.77	-0.92	-0.77	25	15.380017505
-0.16	-0.23	-0.27	58	15.380017505
-0.68	-1.65	-1.95	52	19.841739792
-2.83	-2.0	-0.83	22	19.841739792
-1.76	-1.91	-1.37	23	19.841739792
-0.61	-1.07	-1.09	11	19.841739792
-1.42	-0.97	-0.21	44	19.841739792
-1.55	-2.19	-1.86	23	19.841739792
-0.14	0.27	0.59	2	19.841739792
-0.31	0.0	0.18	20	19.841739792
-1.27	-1.6	-1.33	59	19.841739792
-2.23	-2.78	-2.1	59	19.841739792
-1.71	-1.83	-1.3	26	19.841739792
-1.0	-0.79	-0.42	19	19.841739792
-0.32	-0.81	-0.84	18	19.841739792
-1.75	-1.96	-1.54	36	19.841739792
-2.01	-2.03	-1.11	8	19.841739792
-1.58	-0.03	1.21	39	19.841739792
-1.96	-1.62	-0.58	7	19.841739792
-1.2	-0.83	-0.26	36	19.841739792
0.39	-0.29	-0.65	12	19.841739792
-0.19	-1.3	-1.81	47	19.841739792
0.14	-0.44	-0.76	34	19.841739792
-0.42	-1.58	-1.91	13	19.841739792
-0.93	-1.2	-1.03	33	19.841739792
-0.9	-1.79	-1.9	24	19.841739792
-1.92	-1.04	-0.16	18	19.841739792
-1.28	-0.56	0.33	45	19.841739792
-2.94	-2.26	-1.18	18	19.841739792
-0.58	-0.6	-0.39	55	19.841739792
-0.84	0.33	1.01	23	19.841739792
-2.53	-2.94	-2.3	15	19.841739792
-1.32	-3.3	-3.63	11	19.841739792
-1.44	-1.9	-1.72	35	19.841739792
-0.45	-0.09	0.13	25	19.841739792
-0.74	-0.33	0.2	46	19.841739792
-1.95	-2.12	-1.44	24	19.841739792
-1.19	-2.12	-2.2	51	19.841739792
0.01	-1.27	-1.76	3	19.841739792
0.08	0.61	0.8	31	19.841739792
-1.6	-1.53	-1.01	36	19.841739792
-1.34	-1.75	-0.73	1	19.841739792
-1.18	-0.55	0.08	28	20.162570894
-0.41	-0.46	-0.34	54	20.162570894
-4.88	-4.37	-2.92	21	20.162570894
-1.83	-0.84	0.25	32	20.162570894
-1.44	-0.99	0.26	2	20.162570894
-0.45	0.31	0.84	58	20.162570894
0.29	-0.28	-0.65	43	20.162570894
-1.36	-1.64	-1.34	27	20.162570894
-2.39	-1.32	-0.11	22	20.162570894
-1.7	-0.93	0.16	49	20.162570894
-1.04	-1.87	-1.46	2	20.162570894
-2.07	-1.72	-0.86	37	20.162570894
-0.97	-0.99	-0.69	27	20.162570894
0.88	-0.48	-1.41	25	20.162570894
-0.54	-1.26	-1.21	6	20.162570894
-0.49	-0.61	-0.35	6	20.162570894
-2.12	-2.51	-1.99	11	20.162570894
-1.7	-1.81	-1.19	30	20.162570894
2.01	-0.53	-2.63	48	20.162570894
1.38	0.97	0.28	41	20.162570894
-0.65	-0.34	-0.05	28	20.162570894
-2.44	-1.08	0.54	46	20.162570894
-3.39	-3.17	-1.98	25	20.162570894
-1.77	-1.63	-0.4	3	20.162570894
-3.19	-3.14	-1.97	38	20.162570894
0.12	-1.36	-1.94	10	20.162570894
0.5	-0.02	-0.53	2	20.162570894
1.66	1.15	0.19	49	20.162570894
-3.29	-2.64	-0.84	39	20.162570894
-0.8	-1.01	-0.79	9	20.162570894
-3.35	-2.92	-1.18	35	20.162570894
-3.79	-4.09	-3.35	18	20.162570894
0.08	-0.68	-0.88	6	20.162570894
-3.25	-1.82	0.11	40	20.162570894
0.61	-0.61	-1.66	1	20.162570894
0.6	-0.25	-0.86	38	20.162570894
-2.45	-0.04	2.02	6	20.162570894
-1.13	0.09	0.95	27	20.162570894
-1.51	-1.24	-0.64	11	20.162570894
0.13	-0.45	-0.7	3	20.162570894
-2.51	-1.71	-0.33	40	20.162570894
0.09	-1.08	-1.52	4	20.162570894
-1.99	-0.98	0.22	40	20.162570894
-0.7	-0.03	0.41	18	20.162570894
-1.52	-0.32	0.61	21	20.162570894
-2.92	-1.82	-0.52	17	20.162570894
-0.51	-0.3	0.03	48	20.162570894
-1.15	-3.09	-3.43	9	20.162570894
-2.72	-3.35	-2.54	46	20.162570894
-2.22	-0.99	0.34	30	20.162570894
-0.45	-0.11	0.24	45	20.162570894
0.43	-0.46	-0.87	12	20.162570894
-1.77	-1.92	-1.32	58	20.162570894
-1.55	-1.92	-1.63	13	20.162570894
-0.67	-1.36	-1.47	29	31.736984161
0.27	-0.59	-1.11	46	31.736984161
-0.64	-0.78	-0.67	24	31.736984161
0.25	-0.79	-1.21	11	31.736984161
-0.4	-1.39	-1.62	11	31.736984161
-1.14	-1.08	-0.62	43	31.736984161
-0.51	-0.67	-0.55	0	31.736984161
0.01	-0.77	-1.2	30	31.736984161
-2.67	-2.95	-2.18	15	31.736984161
-1.42	-1.51	-0.99	50	31.736984161
-3.35	-2.97	-1.67	19	31.736984161
-3.13	-2.7	-1.09	39	31.736984161
-0.93	-1.05	-0.82	27	31.736984161
-0.65	-0.8	-0.73	0	31.736984161
-2.02	-2.28	-1.74	19	31.736984161
-0.17	-0.08	-0.03	35	31.736984161
-3.95	-3.66	-2.43	24	31.736984161
-1.46	-1.36	-0.71	50	31.736984161
-1.97	-1.27	-0.16	44	31.736984161
-3.73	-3.97	-2.74	24	31.736984161
-2.35	-1.45	0.09	7	31.736984161
-0.9	-1.06	-0.83	24	31.736984161
-2.73	-4.04	-3.45	7	31.736984161
-0.45	-2.01	-2.36	7	31.736984161
-0.87	-0.91	-0.67	35	31.736984161
-0.47	-0.27	-0.07	24	31.736984161
-0.31	-0.39	-0.3	48	31.736984161
-2.74	-3.83	-2.82	4	31.736984161
-5.06	-4.04	-1.73	20	31.736984161
-5.19	-2.52	0.98	37	31.736984161
2.06	0.93	-0.39	41	31.736984161
-1.04	-1.74	-1.59	9	31.736984161
-1.41	-0.82	-0.11	23	31.736984161
-3.18	-2.62	-1.11	26	31.736984161
-1.8	-1.61	-0.8	50	31.736984161
-0.01	-1.88	-2.68	3	31.736984161
-2.25	-2.99	-2.68	0	31.736984161
-3.03	-2.17	-0.86	20	21.48163682
-0.48	-2.07	-2.55	11	21.48163682
-1.84	-1.1	-0.13	37	21.48163682
-2.82	-2.1	-0.8	23	21.48163682
-1.3	-1.78	-1.48	49	21.48163682
-0.87	-0.25	0.43	50	21.48163682
-1.77	-1.96	-1.58	14	21.48163682
-3.96	-1.77	0.3	16	21.48163682
-1.77	-1.68	-1.09	12	21.48163682
-2.8	-3.53	-2.94	14	21.48163682
-2.31	-2.54	-1.83	50	21.48163682
-1.65	-2.36	-2.16	28	21.48163682
-0.41	-0.65	-0.63	17	21.48163682
-2.28	-2.3	-1.33	54	21.48163682
-1.91	-2.68	-2.4	28	21.48163682
-2.05	-1.53	-0.67	20	21.48163682
-0.45	-0.74	-0.71	40	21.48163682
-2.65	-1.94	-0.52	32	21.48163682
2.63	1.06	-0.06	14	21.48163682
0.29	-0.53	-1.03	44	21.48163682
-1.26	-1.98	-1.59	4	21.48163682
-0.75	-1.31	-1.1	6	21.48163682
-1.17	0.0	0.83	29	21.48163682
-0.46	-0.31	-0.04	52	21.48163682
-1.46	-1.34	-0.7	56	21.48163682
-0.84	0.03	0.65	21	21.48163682
1.85	1.44	0.02	1	21.48163682
-0.3	-0.37	-0.36	34	21.48163682
0.83	0.3	-0.09	7	21.48163682
-2.86	-2.94	-1.66	32	21.48163682
-1.1	-0.02	0.72	21	16.877603539
-0.68	-1.69	-1.9	46	16.877603539
-5.19	-3.7	-0.7	35	16.877603539
-0.29	-1.8	-2.53	37	16.877603539
-3.52	-2.63	-1.08	26	16.877603539
-0.09	-0.42	-0.57	36	16.877603539
-0.29	-0.38	-0.37	13	16.877603539
-0.87	-2.23	-2.51	17	16.877603539
-0.58	-2.57	-3.46	43	16.877603539
-0.17	0.27	0.45	34	16.877603539
-2.32	-2.17	-1.14	38	16.877603539
0.05	-1.88	-2.79	2	16.877603539
0.2	-0.51	-0.93	43	16.877603539
-1.74	-1.66	-1.11	19	16.877603539
-5.65	-4.1	-1.32	39	16.877603539
4.77	0.77	-1.65	11	16.877603539
-2.44	-3.02	-2.51	34	16.877603539
-0.53	-1.27	-1.44	52	16.877603539
0.4	-1.36	-2.1	18	16.877603539
-1.45	-0.55	0.15	13	16.877603539
-0.05	-0.22	-0.29	50	16.877603539
-0.2	-0.94	-1.21	42	16.877603539
1.36	0.33	-0.71	45	16.877603539
-0.65	-0.57	-0.33	37	16.877603539
-3.66	-3.14	-1.17	38	30.701887496
-1.74	-0.84	0.36	59	30.701887496
-2.41	-1.3	-0.01	25	30.701887496
-1.82	-1.45	-0.8	14	30.701887496
-4.31	-2.94	-0.44	49	30.701887496
-1.22	-2.45	-2.95	0	30.701887496
-0.41	-0.83	-0.89	12	30.701887496
-1.89	-1.09	-0.04	40	30.701887496
-1.47	-1.16	-0.28	6	30.701887496
-1.94	-1.63	-0.74	32	30.701887496
-3.24	-2.53	-1.0	30	30.701887496
-0.97	-1.6	-1.78	0	30.701887496
-1.37	-1.68	-1.09	5	30.701887496
-1.02	-1.02	-0.71	26	30.701887496
-2.41	-2.36	-1.3	31	30.701887496
1.44	0.12	-1.75	0	30.701887496
-2.59	-1.43	-0.19	20	30.701887496
-2.17	-0.7	1.77	2	30.701887496
-2.38	-1.5	-0.48	15	30.701887496
-4.64	0.43	3.88	25	30.701887496
-2.14	-2.16	-1.37	48	30.701887496
-2.25	-1.4	0.71	3	30.701887496
-0.21	0.04	0.17	26	30.701887496
-1.68	-1.07	-0.05	51	30.701887496
1.47	0.77	0.07	6	30.701887496
-1.64	-0.86	0.23	51	30.701887496
-1.78	-1.07	0.02	48	30.701887496
-0.12	-1.36	-1.8	2	30.701887496
-1.83	-2.08	-1.48	38	30.701887496
-1.58	-1.55	-1.04	20	30.701887496
1.22	-2.62	-4.23	13	30.701887496
0.13	-0.06	-0.23	52	30.701887496
-0.6	-1.11	-1.12	51	30.701887496
-1.26	-0.42	0.31	22	30.701887496
0.15	-0.25	-0.49	46	30.701887496
-2.86	-3.06	-2.33	21	30.701887496
2.37	1.94	0.98	31	30.701887496
-0.07	-1.23	-1.66	2	30.701887496
-1.77	-0.3	1.23	53	30.701887496
-2.34	-0.69	0.79	25	30.701887496
-2.54	-2.1	-1.06	21	30.701887496
-2.64	-3.02	-2.06	53	30.701887496
-1.08	-0.71	-0.05	57	30.701887496
0.15	-0.07	-0.25	2	30.701887496
-1.7	-1.57	-0.87	33	30.701887496
-0.83	-0.62	-0.15	50	30.701887496
-3.98	-3.21	-1.63	25	30.701887496
0.36	-0.6	-1.24	47	30.701887496
-1.29	-2.15	-2.11	11	30.701887496
-2.32	-2.28	-1.36	56	30.701887496
-3.27	-1.74	-0.18	21	30.701887496
-0.06	-1.63	-2.39	1	30.701887496
-2.54	-1.21	0.21	25	30.701887496
1.81	-0.32	-2.18	2	30.701887496
-1.2	-0.16	0.52	17	30.701887496
-1.18	-0.41	0.23	19	30.701887496
-4.28	-2.46	-0.28	26	30.701887496
-2.83	-2.18	0.09	3	30.701887496
-0.87	-1.52	-1.54	51	30.701887496
-2.63	-2.59	-1.54	25	30.701887496
4.02	-1.48	-4.88	24	30.701887496
0.06	-0.38	-0.62	50	30.701887496
-1.85	-1.38	-0.45	43	30.701887496
-2.31	-2.68	-1.93	11	30.701887496
-1.86	-1.91	-1.33	20	30.701887496
2.3	0.0	-1.28	10	30.930552596
0.31	0.71	0.8	46	30.930552596
0.17	-0.47	-0.74	12	30.930552596
0.15	-1.19	-2.55	0	30.930552596
-3.65	-3.36	-1.86	34	30.930552596
-4.61	-3.17	-0.85	31	30.930552596
-2.7	-2.8	-1.94	38	30.930552596
-0.67	-1.43	-1.54	12	30.930552596
-0.33	-1.4	-1.79	38	30.930552596
0.09	-1.74	-2.71	2	30.930552596
0.55	-0.37	-1.03	42	30.930552596
-5.44	-0.82	3.34	11	30.930552596
-2.65	-2.54	-1.34	36	30.930552596
-2.84	-2.47	-1.35	11	30.930552596
0.01	0.5	0.75	1	30.930552596
0.66	-1.74	-3.05	3	30.930552596
-3.14	-3.01	-1.53	57	30.930552596
-3.29	-1.01	1.25	31	30.930552596
0.33	-0.58	-0.96	7	30.930552596
-2.23	-2.63	-2.08	45	30.930552596
0.87	-2.7	-4.27	6	30.930552596
-1.8	-2.41	-2.08	50	30.930552596
0.57	-0.3	-1.13	1	30.930552596
-2.43	-2.39	-1.49	48	30.930552596
-2.81	-3.56	-2.62	9	30.930552596
-2.95	-4.24	-4.01	12	30.930552596
-1.6	-2.62	-2.54	24	30.930552596
0.34	-0.54	-1.14	50	30.930552596
-2.39	-1.17	0.13	23	30.930552596
-0.84	-0.21	0.34	34	24.134083324
-0.24	-2.19	-2.84	10	24.134083324
-0.46	-3.35	-4.27	16	24.134083324
-2.59	-1.57	-0.09	45	24.134083324
-0.28	-0.3	-0.19	50	24.134083324
0.07	-0.63	-0.85	9	24.134083324
0.66	-0.47	-1.25	21	24.134083324
-2.91	-2.41	-1.37	21	24.134083324
-3.39	-2.1	0.05	57	24.134083324
-3.63	-1.74	0.78	56	24.134083324
-1.87	-1.12	0.04	51	24.134083324
0.42	-0.43	-1.61	0	24.134083324
-1.89	-0.72	0.44	27	24.134083324
-2.81	-2.41	-1.22	28	24.134083324
-1.11	-2.13	-1.9	6	24.134083324
-4.26	-2.21	0.46	31	24.134083324
-1.78	-0.94	0.28	59	24.134083324
-0.26	-1.98	-2.59	12	24.134083324
-4.14	-2.81	-0.95	24	24.134083324
-3.17	-2.79	-1.4	50	24.134083324
-1.02	-1.11	-0.73	49	24.134083324
-0.6	-1.71	-1.76	5	24.134083324
-0.68	-1.29	-1.11	5	24.134083324
-1.18	-1.06	-0.66	27	24.134083324
-2.32	-1.54	-0.18	52	24.134083324
-1.34	-1.02	-0.51	12	24.134083324
-1.12	-1.78	-1.66	11	24.134083324
-1.35	-0.53	0.1	14	24.134083324
-1.38	-1.23	-0.72	38	24.134083324
0.42	-0.57	-1.82	0	24.134083324
-2.81	-1.56	0.16	41	24.134083324
-1.58	-2.0	-1.72	14	24.134083324
-1.89	-2.69	-2.09	6	24.134083324
-2.09	-1.76	-0.77	28	24.134083324
-1.63	-0.85	0.24	58	24.134083324
-1.32	-1.69	-1.32	50	24.134083324
-2.44	-2.11	-0.93	50	24.134083324
-2.54	-2.45	-1.63	15	24.134083324
-0.81	-1.04	-0.87	43	24.134083324
-0.54	-1.46	-1.57	3	24.134083324
-4.27	-3.93	-1.89	48	24.134083324
0.43	0.18	-0.14	2	24.134083324
-2.75	-2.27	-1.14	25	24.134083324
-2.16	-2.1	-1.19	46	24.134083324
-1.97	-2.54	-2.26	18	24.134083324
0.65	-0.15	-0.76	41	24.134083324
0.3	0.14	-0.04	19	24.134083324
0.41	0.42	0.37	17	24.134083324
1.6	1.32	0.19	1	24.134083324
-1.61	-0.37	0.92	51	24.134083324
0.3	-0.72	-1.33	38	14.428411071
1.31	0.79	0.2	17	14.428411071
-0.56	-0.62	-0.44	40	14.428411071
-0.72	-1.47	-1.55	11	14.428411071
-1.35	-1.18	-0.57	46	14.428411071
-1.84	-1.57	-0.67	51	14.428411071
-1.3	-0.91	-0.33	22	14.428411071
-0.52	-0.51	-0.31	19	14.428411071
-0.27	-0.57	-0.64	36	14.428411071
-1.68	-1.58	-0.83	8	14.428411071
-0.13	-1.03	-1.27	9	14.428411071
1.34	0.31	-0.37	12	14.428411071
-0.17	-0.84	-1.17	55	14.428411071
-0.79	-2.76	-3.29	12	14.428411071
-1.26	-2.08	-1.62	3	14.428411071
-3.62	-2.93	-1.39	27	14.428411071
-2.94	-2.34	-0.77	52	14.428411071
1.05	-0.1	-0.94	19	14.428411071
-0.21	0.22	0.45	37	14.428411071
-3.64	-4.59	-4.11	30	14.428411071
-2.63	-2.19	-1.03	43	14.428411071
-2.23	-2.42	-1.56	33	14.428411071
-1.46	-2.0	-1.37	4	14.428411071
2.27	1.23	0.01	4	14.428411071
-1.17	-0.71	-0.14	29	14.428411071
-1.44	-1.32	-0.69	54	14.428411071
-0.69	-0.29	0.11	38	14.428411071
-0.84	-1.71	-1.79	25	14.428411071
-1.36	-1.31	-0.81	25	14.428411071
0.63	-0.12	-0.58	5	14.428411071
0.57	-0.05	-0.62	24	14.428411071
0.01	-0.33	-0.51	50	14.428411071
-0.19	-0.58	-0.77	29	14.428411071
-1.4	-3.32	-3.47	4	14.428411071
1.18	-0.04	-1.94	0	14.428411071
-1.02	-0.23	0.61	51	14.428411071
-1.14	-1.27	-0.87	9	14.428411071
-0.88	-0.97	-0.52	5	14.428411071
-4.83	-4.85	-3.02	44	14.428411071
-2.33	-2.02	-0.78	7	14.428411071
-1.5	-0.9	-0.16	31	22.097460895
-0.56	-0.51	-0.24	53	22.097460895
1.54	1.41	0.9	31	22.097460895
-1.29	-1.9	-1.71	21	22.097460895
-1.86	-1.06	-0.07	26	22.097460895
-3.28	-2.8	-1.09	40	22.097460895
-0.68	-1.26	-1.36	27	22.097460895
-1.09	-0.96	-0.35	6	22.097460895
-3.38	-3.02	-1.94	18	22.097460895
-0.73	-1.06	-0.92	44	22.097460895
-1.75	-1.12	-0.01	7	22.097460895
-1.39	-0.81	-0.23	13	22.097460895
-1.2	-0.49	0.08	12	22.097460895
0.87	-0.03	-0.77	39	22.097460895
0.67	0.68	0.54	13	22.097460895
-0.1	-0.27	-0.31	12	22.097460895
-0.67	-0.83	-0.62	48	22.097460895
0.18	0.07	-0.12	23	22.097460895
-0.38	-0.11	0.2	46	22.097460895
-1.48	0.23	1.31	10	22.097460895
-1.28	-0.88	-0.25	39	22.097460895
-0.96	-0.42	0.3	4	22.097460895
-1.97	-0.54	0.77	30	22.097460895
-0.19	-0.48	-0.59	34	22.097460895
-0.15	0.14	0.35	52	22.097460895
2.49	0.35	-1.43	29	22.097460895
-1.26	-0.6	0.03	19	22.097460895
-0.93	-1.31	-1.21	16	22.097460895
-2.35	-2.09	-1.21	24	22.097460895
-0.89	-0.78	-0.36	46	22.097460895
-2.73	-1.84	-0.25	51	22.097460895
0.69	-0.14	-0.79	35	22.097460895
0.76	0.16	-0.24	12	22.097460895
-0.51	-0.79	-0.73	16	14.565504033
-1.79	-2.32	-2.0	45	14.565504033
-3.55	-3.85	-3.07	15	14.565504033
-2.13	-3.07	-2.6	37	14.565504033
-1.36	-1.3	-0.88	33	14.565504033
-1.95	-0.63	0.69	38	14.565504033
-2.14	-2.95	-1.79	3	14.565504033
-1.38	-1.3	-0.75	42	14.565504033
0.04	-1.76	-2.47	4	14.565504033
-1.25	-1.89	-1.71	30	14.565504033
-1.94	-2.15	-1.48	38	14.565504033
-2.96	-2.82	-1.43	58	14.565504033
0.35	-0.36	-0.89	26	14.565504033
-2.44	-1.72	-0.35	50	14.565504033
-0.11	0.17	0.24	32	14.565504033
-0.36	-1.14	-1.18	7	14.565504033
-2.63	-2.24	-1.14	41	14.565504033
-2.76	-1.97	-0.81	19	14.565504033
-2.53	-1.59	-0.4	12	14.565504033
-0.78	-1.47	-1.55	13	14.565504033
-1.14	-1.75	-1.71	40	14.565504033
-1.63	-1.45	-0.02	2	14.565504033
-1.3	-0.81	-0.02	48	14.565504033
-4.0	-3.14	-1.6	19	14.565504033
-1.65	-1.92	-1.49	20	14.565504033
-1.96	-2.8	-2.55	15	14.565504033
-2.07	-1.02	0.38	50	14.565504033
0.14	-0.78	-1.17	14	14.565504033
-1.13	-1.84	-1.81	47	14.565504033
-2.67	-0.67	1.3	43	14.565504033
-1.57	-2.53	-2.3	23	14.565504033
0.75	-0.16	-0.69	6	14.565504033
-1.54	-1.74	-1.38	36	14.565504033
-0.49	0.15	0.56	21	14.565504033
0.04	-0.8	-1.25	31	14.565504033
-0.91	-1.38	-1.29	11	11.488480131
0.57	0.06	-0.41	46	11.488480131
-0.7	-1.34	-1.49	29	11.488480131
-1.35	-1.73	-1.41	32	11.488480131
-1.94	-2.28	-1.74	11	11.488480131
0.47	-0.1	-0.43	5	11.488480131
-1.37	-2.08	-1.84	9	11.488480131
-0.15	-1.82	-2.51	3	11.488480131
-1.3	-1.4	-0.95	48	11.488480131
0.19	-0.67	-0.97	6	11.488480131
-0.04	-0.71	-1.06	26	11.488480131
-1.17	-2.08	-2.22	37	11.488480131
-0.45	-0.6	-0.5	42	11.488480131
-3.4	-2.17	-0.13	34	11.488480131
-2.29	-2.93	-2.09	7	11.488480131
-0.27	-0.78	-0.88	14	11.488480131
0.84	-1.51	-2.58	9	11.488480131
0.08	-1.17	-1.79	42	11.488480131
-0.14	-1.21	-1.74	50	11.488480131
-0.75	0.03	0.59	37	11.488480131
-0.41	-1.83	-2.15	8	11.488480131
-1.09	-0.79	-0.27	9	11.488480131
-3.58	-3.3	-1.51	34	11.488480131
-2.3	-1.01	0.43	34	11.488480131
-2.19	0.19	1.95	8	11.488480131
-0.12	-0.04	-0.01	24	11.488480131
-0.72	-0.71	-0.47	17	11.488480131
-2.3	-1.57	-0.37	43	11.488480131
-0.65	-1.76	-2.02	12	11.488480131
-0.68	-0.65	-0.34	47	11.488480131
-1.14	-0.03	0.82	32	11.488480131
-0.35	-0.39	-0.38	26	11.488480131
-1.23	-1.0	-0.38	48	11.488480131
0.37	-0.39	-0.8	4	11.488480131
-2.56	-1.57	-0.21	30	11.488480131
-0.99	-0.44	0.26	47	25.720455419
1.02	0.44	-0.2	38	25.720455419
-1.81	-1.88	-1.14	57	25.720455419
-1.72	-0.99	-0.19	20	25.720455419
-1.53	-2.07	-1.7	28	25.720455419
0.54	-0.69	-1.27	6	25.720455419
-1.92	-1.01	0.04	33	25.720455419
-1.93	-1.74	-0.91	35	25.720455419
-3.58	-2.23	0.25	6	25.720455419
-1.26	-0.6	0.2	44	25.720455419
-0.08	-1.29	-1.84	40	25.720455419
0.27	-1.09	-1.93	50	25.720455419
0.24	-0.78	-1.37	31	25.720455419
-2.37	-1.47	-0.16	43	25.720455419
-0.89	-0.12	0.62	6	25.720455419
0.13	-0.02	-0.18	34	25.720455419
-1.81	-1.94	-0.57	2	25.720455419
-0.99	-1.65	-1.62	50	25.720455419
-0.71	-0.67	-0.47	17	25.720455419
-3.04	-0.99	1.28	51	25.720455419
-1.52	-0.97	-0.2	28	25.720455419
-0.59	-1.29	-1.19	2	25.720455419
-3.37	-3.04	-1.81	25	25.720455419
0.75	0.17	-0.53	2	25.720455419
0.41	-0.33	-0.67	12	25.720455419
0.35	-0.57	-1.22	50	25.720455419
-2.08	-2.31	-1.68	48	25.720455419
-2.27	-2.88	-2.49	40	25.720455419
-0.92	-0.2	0.58	5	25.720455419
-0.67	-0.04	0.38	18	25.720455419
-4.42	-2.92	-0.14	38	25.720455419
0.63	-0.34	-1.33	1	25.720455419
-1.45	-1.56	-1.08	38	25.720455419
-0.04	-0.9	-1.34	25	25.720455419
-4.75	-3.26	-0.44	34	25.720455419
-1.31	-2.09	-2.06	15	25.720455419
-3.63	-3.29	-2.14	20	25.720455419
1.28	-0.35	-1.48	23	21.301829709
-0.18	-1.2	-1.47	3	21.301829709
-2.41	-1.94	-0.65	56	21.301829709
-1.86	-1.66	-1.05	19	21.301829709
-2.2	-2.61	-1.89	50	21.301829709
-1.93	-2.22	-1.67	48	21.301829709
-0.12	-0.55	-0.69	17	21.301829709
-0.79	-0.35	0.21	52	21.301829709
-1.16	-1.44	-1.22	12	21.301829709
1.31	-0.8	-1.91	8	21.301829709
-1.72	-1.87	-1.22	51	21.301829709
-2.2	-2.03	-1.02	50	21.301829709
-1.63	-1.44	-0.78	24	21.301829709
-0.56	-0.13	0.27	37	21.301829709
-2.38	-3.71	-2.67	3	21.301829709
-0.77	-1.53	-1.62	12	21.301829709
-1.78	-1.62	-0.81	48	21.301829709
0.18	-1.91	-2.69	7	21.301829709
-2.92	-2.16	-0.86	22	21.301829709
1.9	0.86	-0.2	32	21.301829709
-4.8	-4.26	-1.94	37	21.301829709
-0.5	-0.07	0.32	0	21.301829709
-0.96	-0.16	0.35	15	21.301829709
4.06	2.33	0.15	35	21.301829709
1.72	-0.38	-1.93	31	21.301829709
-1.93	-0.35	0.92	24	21.301829709
-1.79	-2.07	-1.5	24	21.301829709
-2.16	-1.26	-0.35	17	21.301829709
-2.44	-1.73	-0.41	43	21.301829709
0.2	-0.71	-1.13	12	21.301829709
0.89	0.31	-0.3	43	21.301829709
-3.31	-2.88	0.2	2	16.828116738
-3.82	-2.24	0.23	43	16.828116738
-3.35	-3.86	-2.55	7	16.828116738
-0.86	-1.38	-1.33	37	16.828116738
4.27	-0.14	-2.79	7	16.828116738
-1.06	-1.97	-1.72	6	16.828116738
-0.13	-2.17	-2.9	10	16.828116738
-2.88	-1.06	0.91	36	16.828116738
-1.19	-1.35	-1.1	16	16.828116738
-1.65	-1.53	-1.04	13	16.828116738
-0.1	-0.25	-0.21	5	16.828116738
-2.1	-0.64	0.79	39	16.828116738
-1.91	-1.97	-0.72	3	16.828116738
-3.72	-2.33	-0.12	51	16.828116738
-1.33	-0.33	0.49	23	16.828116738
-1.88	-1.27	-0.33	25	16.828116738
-3.88	-3.19	-1.09	33	16.828116738
-4.15	-2.44	0.14	33	16.828116738
-2.02	-0.63	0.5	21	16.828116738
-4.78	-3.25	-0.19	56	16.828116738
1.34	-0.57	-1.6	9	16.828116738
-3.26	-1.36	0.73	33	16.828116738
-3.56	-2.48	-0.58	36	16.828116738
-0.25	-0.74	-0.89	38	16.828116738
-5.04	-4.06	-2.15	25	16.828116738
-0.65	-0.35	-0.03	36	16.828116738
-1.15	-1.32	-0.83	7	16.828116738
-3.48	-1.97	0.25	38	16.828116738
-0.97	-0.76	-0.05	3	16.828116738
-0.94	0.17	0.93	35	16.828116738
-0.94	-1.09	-0.79	10	47.291345869
-1.58	-1.35	-0.67	43	47.291345869
-0.47	-0.88	-0.73	4	47.291345869
-2.16	-0.82	0.64	43	47.291345869
-1.88	-1.63	-0.99	19	47.291345869
-1.87	-1.41	-0.51	27	47.291345869
-0.35	-0.3	-0.16	55	47.291345869
-2.3	-3.35	-2.29	4	47.291345869
-2.21	-3.7	-2.86	1	47.291345869
-3.55	-2.33	-0.76	22	47.291345869
-1.64	-0.72	0.24	31	47.291345869
-2.4	-1.73	-0.72	13	47.291345869
-3.03	-1.92	-0.33	25	47.291345869
-1.29	-1.13	-0.54	57	47.291345869
-1.18	-2.16	-2.23	59	47.291345869
-1.19	-1.26	-0.66	5	47.291345869
-2.95	-2.49	-0.96	34	47.291345869
4.56	-1.35	-4.79	18	47.291345869
-2.56	-1.1	0.66	49	47.291345869
-2.49	-1.05	0.24	13	47.291345869
-1.48	-0.81	-0.18	17	47.291345869
-1.54	-0.82	0.15	45	47.291345869
-3.3	-3.59	-2.67	48	47.291345869
-1.07	-2.28	-2.45	18	47.291345869
-1.75	-1.18	-0.18	49	47.291345869
-2.28	-2.88	-2.53	18	47.291345869
-0.02	-0.66	-0.96	40	47.291345869
-2.94	-3.48	-2.68	13	47.291345869
-0.54	-1.23	-1.39	26	47.291345869
-1.41	-0.96	0.14	3	47.291345869
-0.67	-1.35	-1.44	14	47.291345869
-1.54	-1.28	-0.5	50	47.291345869
-1.04	-0.67	-0.28	15	47.291345869
-5.26	-3.85	-1.21	39	47.291345869
-1.16	-1.76	-1.54	9	47.291345869
-2.89	-1.48	-0.15	17	47.291345869
-2.76	-0.96	1.03	49	47.291345869
-2.79	-2.12	-0.77	25	47.291345869
-2.05	-1.84	-0.93	51	47.291345869
-1.85	-1.19	-0.13	8	47.291345869
0.38	-0.1	-0.52	52	20.442606601
-2.95	-1.55	0.29	33	20.442606601
-3.55	-3.95	-2.99	18	20.442606601
-1.68	-2.65	-2.18	7	20.442606601
-1.76	-0.69	0.39	36	20.442606601
-2.16	-2.4	-0.63	1	20.442606601
-3.59	-3.13	-1.63	29	20.442606601
-3.2	-1.8	0.24	50	20.442606601
-4.52	-2.77	-0.31	25	20.442606601
-1.3	-1.6	-1.15	0	20.442606601
-1.22	-0.11	0.86	38	20.442606601
-0.13	-0.3	-0.32	14	20.442606601
-2.57	-2.38	-1.6	15	20.442606601
-1.78	-0.69	0.65	55	20.442606601
-3.09	-2.3	-0.66	29	20.442606601
-1.9	-0.65	0.57	32	20.442606601
-2.3	-1.87	-1.02	14	20.442606601
-0.16	0.39	0.64	28	20.442606601
-2.53	-2.16	-0.9	52	20.442606601
-1.95	-2.43	-2.03	18	20.442606601
-0.27	-0.55	-0.58	50	20.442606601
-3.97	-3.12	0.69	3	20.442606601
-2.26	-1.88	-0.89	24	20.442606601
5.08	1.85	-0.54	13	20.442606601
-2.12	-1.01	0.02	13	20.442606601
-4.37	-2.89	-0.09	51	20.442606601
-2.0	-1.85	-1.01	25	20.442606601
-0.36	0.32	0.73	38	20.442606601
-0.14	0.24	0.55	2	20.442606601
-2.19	-1.0	0.38	40	20.442606601
-3.37	-2.74	-1.37	25	20.442606601
-2.29	-0.34	1.36	36	20.442606601
-2.78	-1.93	-0.61	26	20.442606601
-2.45	-1.6	-0.18	49	20.442606601
-3.4	-2.49	-1.12	16	20.442606601
-0.67	-1.05	-0.98	41	20.442606601
-1.4	1.03	2.2	16	20.442606601
-1.55	-1.14	-0.44	38	20.442606601
0.33	-1.17	-1.77	13	20.442606601
0.02	-1.26	-1.71	15	20.442606601
-3.76	-2.31	-0.45	26	20.442606601
-3.65	-3.01	-1.27	49	20.442606601
-2.89	-2.86	-1.54	37	20.442606601
-0.34	-0.42	-0.37	20	20.442606601
-1.54	-1.75	-1.41	18	20.442606601
-0.79	-0.86	-0.57	54	20.442606601
-0.49	-0.67	-0.34	2	36.762652389
-3.55	-1.69	0.59	39	36.762652389
-1.78	-0.08	1.21	9	36.762652389
-2.37	-1.77	-0.54	29	36.762652389
0.93	0.16	-0.72	56	36.762652389
-1.0	-0.83	-0.44	23	36.762652389
-1.43	-1.11	-0.51	36	36.762652389
0.27	-0.45	-0.9	36	36.762652389
-2.48	-2.01	-0.28	4	36.762652389
-2.2	-1.58	-0.46	45	36.762652389
-1.85	-0.85	0.27	36	36.762652389
-2.03	-1.6	-0.52	52	36.762652389
0.53	-0.42	-0.83	15	36.762652389
2.6	0.33	-1.45	28	36.762652389
-1.72	-2.32	-1.91	40	36.762652389
-1.18	-1.8	-1.61	52	36.762652389
-1.15	-1.98	-1.95	36	36.762652389
-1.54	-1.94	-1.62	12	36.762652389
-0.01	-0.35	-0.48	11	36.762652389
-0.37	-0.26	-0.12	24	36.762652389
0.04	-0.24	-0.29	9	36.762652389
-2.37	-1.15	0.31	37	36.762652389
-1.52	-2.31	-1.89	7	36.762652389
-5.77	-3.35	2.1	6	36.762652389
-5.46	-4.15	-1.31	49	36.762652389
-2.35	-2.6	-1.95	34	36.762652389
-1.02	-0.61	-0.15	20	36.762652389
-5.58	-3.86	-0.52	39	36.762652389
-3.47	-2.27	-0.46	12	36.762652389
-0.04	-1.38	-1.78	6	36.762652389
-0.59	-0.26	0.05	17	36.762652389
-2.7	-0.8	1.07	34	36.762652389
-0.92	-0.7	-0.33	26	36.762652389
-1.8	-0.75	0.46	46	36.762652389
-2.3	-1.3	0.17	52	36.762652389
-2.48	-0.8	1.11	52	36.762652389
-1.23	-1.73	-1.37	8	36.762652389
-3.01	-1.68	0.22	49	36.762652389
1.57	0.26	-0.83	33	36.762652389
-3.55	-3.71	-1.8	6	36.762652389
-1.45	-1.17	-0.54	10	36.762652389
-3.31	-2.37	0.8	3	36.762652389
-2.02	-2.41	-1.76	52	36.762652389
-0.65	-0.16	0.21	26	36.762652389
-1.04	-0.56	0.12	50	36.762652389
-3.96	-1.47	0.87	26	36.762652389
-2.81	-2.83	-1.89	39	36.762652389
0.17	-0.5	-0.9	2	36.762652389
-2.05	-1.97	-1.41	15	36.762652389
-1.3	-0.68	0.16	47	36.762652389
-1.25	-0.75	-0.13	26	36.762652389
-1.34	-0.07	0.72	13	36.762652389
-2.86	-1.6	0.06	39	36.762652389
0.45	0.17	-0.19	2	13.301289927
0.01	-0.4	-0.62	33	13.301289927
0.47	0.17	-0.08	17	13.301289927
0.56	0.14	-0.16	11	13.301289927
-0.46	-1.35	-1.59	15	13.301289927
-2.15	-1.75	-0.98	16	13.301289927
-1.26	-1.04	-0.59	19	13.301289927
-0.5	-0.16	0.23	44	13.301289927
-0.1	-0.32	-0.38	15	13.301289927
-0.99	-2.01	-2.08	24	13.301289927
-2.13	-2.35	-1.61	24	13.301289927
1.76	0.33	-1.75	1	13.301289927
0.94	-0.31	-1.27	27	13.301289927
-1.04	-1.06	-0.74	11	13.301289927
-0.32	-0.44	-0.33	9	13.301289927
-1.06	-1.31	-1.06	23	13.301289927
-0.61	-0.15	0.21	17	13.301289927
-1.82	-1.34	-0.45	28	13.301289927
0.22	-0.83	-1.47	50	13.301289927
-0.43	0.33	0.84	6	13.301289927
0.02	0.14	0.17	38	13.301289927
-1.96	-1.85	-1.02	54	13.301289927
-1.2	-0.9	-0.36	38	13.301289927
0.76	0.8	0.47	52	13.301289927
-3.82	-2.96	-1.48	17	13.301289927
0.52	-0.79	-1.74	52	13.301289927
-1.13	-0.37	0.5	51	17.108847068
-0.5	-2.31	-2.92	23	17.108847068
-3.58	-3.44	-1.77	31	17.108847068
-2.55	-2.41	-1.38	10	17.108847068
-0.01	-0.09	-0.13	51	17.108847068
2.57	1.18	-0.67	2	17.108847068
-1.23	-0.75	-0.13	35	17.108847068
-1.71	-1.31	-0.46	46	17.108847068
-1.8	-1.4	-0.75	18	17.108847068
-1.7	-1.84	-1.23	28	17.108847068
-2.38	-1.92	-0.89	23	17.108847068
-1.36	-1.28	-0.7	47	17.108847068
-2.04	-0.6	0.52	20	17.108847068
-2.25	-3.31	-3.06	11	17.108847068
-0.94	0.31	1.3	41	17.108847068
-2.34	-1.92	-0.92	39	17.108847068
-0.46	-0.73	-0.66	21	17.108847068
0.78	-0.45	-1.47	54	17.108847068
-0.06	-0.47	-0.69	26	17.108847068
0.2	-1.38	-1.95	8	17.108847068
-2.47	-1.59	-0.24	27	17.108847068
-4.2	-3.16	-0.46	7	17.108847068
0.02	-1.03	-1.58	26	17.108847068
-2.52	-2.5	-1.17	7	17.108847068
-1.94	-1.13	0.1	59	17.108847068
0.18	-0.32	-0.52	5	17.108847068
0.07	-0.44	-0.71	42	17.108847068
-0.06	0.14	0.27	36	17.108847068
-1.83	0.03	2.4	1	17.108847068
-1.3	-1.42	-0.97	49	17.108847068
-0.66	-0.78	-0.68	32	17.108847068
0.53	-0.85	-1.44	7	17.108847068
0.26	0.05	-0.14	45	17.108847068
-3.13	-2.2	-0.58	38	17.108847068
-1.87	-1.9	-1.19	52	17.108847068
-2.15	-2.05	-1.21	23	17.108847068
-1.69	-1.3	-0.18	0	17.108847068
-0.91	-0.93	-0.66	11	17.108847068
-1.05	-2.09	-2.22	12	17.108847068
-3.0	-3.25	-2.35	15	17.108847068
-2.82	-2.23	-0.76	47	17.108847068
-1.69	-1.69	-1.0	49	17.108847068
-1.36	-1.11	-0.4	50	17.108847068
-0.91	-1.32	-1.21	26	17.108847068
-2.07	-2.29	-0.63	2	17.108847068
-0.14	-0.6	-0.89	59	21.361893797
-1.93	-1.39	-0.5	30	21.361893797
-0.25	-0.7	-0.76	20	21.361893797
0.53	-0.28	-0.94	51	21.361893797
-1.0	-1.66	-1.59	25	21.361893797
-0.16	-0.35	-0.27	5	21.361893797
-2.08	-1.88	-0.96	38	21.361893797
-1.59	-1.7	-1.31	14	21.361893797
-0.1	0.32	0.5	18	21.361893797
0.78	0.02	-0.68	49	21.361893797
-0.18	-0.84	-1.12	48	21.361893797
-1.03	-1.43	-1.32	15	21.361893797
-2.07	-2.45	-1.78	45	21.361893797
0.7	-0.62	-1.28	6	21.361893797
-0.88	2.18	3.47	17	21.361893797
-2.5	-2.86	-1.44	4	21.361893797
-2.57	-1.63	-0.05	54	21.361893797
-2.35	-2.37	-1.69	21	21.361893797
-2.05	-1.21	-0.07	35	21.361893797
-2.21	-1.59	-0.32	55	21.361893797
1.09	-0.55	-1.44	6	21.361893797
-0.55	-1.16	-1.21	10	21.361893797
0.86	0.4	-0.23	51	21.361893797
-1.14	-1.38	-1.04	9	21.361893797
-0.2	-0.62	-0.8	27	21.361893797
0.8	0.1	-0.58	48	21.361893797
-1.73	-2.23	-1.97	14	21.361893797
-1.01	-1.07	-0.77	36	21.361893797
-1.01	-1.34	-1.15	36	21.361893797
0.3	-1.28	-2.37	55	21.361893797
0.14	0.08	-0.02	22	21.361893797
-3.03	-2.36	-1.19	22	21.361893797
-1.64	-2.6	-1.81	3	21.361893797
-1.27	-0.97	-0.38	40	27.050474419
-0.6	-1.08	-1.17	32	27.050474419
-1.32	-0.91	-0.3	34	27.050474419
-1.93	-2.52	-2.27	15	27.050474419
-3.53	-2.61	0.48	3	27.050474419
-1.17	-0.67	-0.02	9	27.050474419
-1.12	-0.54	0.05	25	27.050474419
0.29	0.15	-0.01	32	27.050474419
-1.65	-1.15	-0.17	7	27.050474419
-1.08	-0.98	-0.55	41	27.050474419
-1.68	-2.15	-1.44	6	27.050474419
0.45	0.02	-0.31	37	27.050474419
2.07	0.66	-1.12	2	27.050474419
0.2	-0.08	-0.3	37	27.050474419
-1.11	-1.53	-1.27	49	27.050474419
-1.89	-2.03	-1.6	15	27.050474419
0.39	0.08	-0.14	12	27.050474419
2.1	-0.08	-1.86	38	27.050474419
-2.11	-1.5	-0.62	20	27.050474419
-2.67	-1.78	-0.45	27	27.050474419
-1.38	-1.49	-1.04	59	27.050474419
-0.18	-0.54	-0.69	25	27.050474419
-3.87	-3.09	-1.3	11	27.050474419
-1.72	-1.2	-0.37	39	27.050474419
0.46	-0.67	-1.38	38	27.050474419
-1.22	-1.25	-0.86	25	27.050474419
-2.65	-1.04	0.46	24	27.050474419
0.96	0.38	-0.26	31	27.050474419
-0.2	-0.13	0.0	38	27.050474419
-2.21	-2.95	-2.52	19	27.050474419
-1.92	-1.29	-0.33	40	27.050474419
-1.62	-1.32	-0.46	58	27.050474419
-1.0	-1.5	-1.35	21	27.050474419
-0.42	0.47	0.92	26	27.050474419
-1.04	-1.68	-1.61	33	27.050474419
-1.51	-2.09	-1.89	12	27.050474419
-1.34	-1.8	-1.47	49	27.050474419
-1.03	0.48	1.41	25	27.050474419
-1.44	-1.25	-0.62	41	27.050474419
0.01	-2.45	-3.34	8	27.050474419
-1.02	-0.41	0.21	36	27.050474419
-0.67	-1.14	-1.13	39	27.050474419
-2.28	-1.2	0.33	55	27.050474419
-0.49	-1.4	-1.56	10	27.050474419
-1.22	-1.47	-1.11	45	24.8346807
-0.63	-1.3	-1.38	48	24.8346807
-0.35	-1.21	-1.38	4	24.8346807
-3.31	-3.8	-2.05	6	24.8346807
0.09	-0.61	-0.86	4	24.8346807
-1.79	-0.67	0.42	28	24.8346807
-0.04	-1.02	-1.4	14	24.8346807
-4.6	-2.39	0.73	51	24.8346807
-3.84	-1.48	1.09	32	24.8346807
-0.21	-1.58	-1.99	4	24.8346807
-3.95	-2.93	-0.89	35	24.8346807
-2.95	-2.91	-1.92	15	24.8346807
-0.84	-1.83	-2.08	54	24.8346807
-0.7	0.27	0.83	28	24.8346807
-0.95	-0.87	-0.32	4	24.8346807
-1.63	-1.28	-0.6	32	24.8346807
-1.45	-1.5	-1.16	15	24.8346807
1.3	0.21	-1.1	58	24.8346807
-1.65	-3.02	-3.03	48	24.8346807
-2.72	-1.98	-0.96	17	24.8346807
-1.35	-1.27	-0.71	58	24.8346807
-1.9	-1.65	-0.84	24	24.8346807
-2.91	-4.31	-4.02	49	24.8346807
-1.77	-3.31	-3.32	11	24.8346807
-1.59	-1.74	-1.28	26	24.8346807
-0.42	-0.44	-0.06	1	24.8346807
-1.93	-3.3	-2.98	6	24.8346807
-0.16	-0.36	-0.49	28	24.8346807
-2.82	-2.39	-0.91	59	24.8346807
-2.14	-2.04	-1.14	26	24.8346807
1.76	-0.22	-2.05	49	24.8346807
-2.07	-1.01	0.2	9	24.8346807
-1.99	-1.75	-0.98	39	24.8346807
0.38	0.41	0.08	1	24.8346807
-0.31	-2.29	-3.14	23	24.8346807
-2.97	-2.62	-1.51	15	24.8346807
-2.51	-1.54	-0.09	39	24.8346807
-2.7	-2.18	-0.87	50	30.401105175
-2.52	-2.1	-1.06	25	30.401105175
-1.52	-1.69	-1.19	52	30.401105175
-0.47	0.1	0.59	52	30.401105175
-2.47	0.27	1.95	20	30.401105175
0.32	-0.38	-0.81	34	30.401105175
-1.72	-1.77	-1.07	52	30.401105175
-2.27	-1.86	-0.78	26	30.401105175
-0.19	-0.13	-0.01	43	30.401105175
-1.06	-0.22	0.74	4	30.401105175
0.57	0.45	0.09	25	30.401105175
-1.41	-1.12	-0.56	29	30.401105175
0.11	0.01	-0.09	49	30.401105175
-1.27	-0.78	-0.24	12	30.401105175
-0.49	-1.67	-1.81	2	30.401105175
-1.11	-1.97	-1.92	25	30.401105175
0.16	-0.85	-1.44	46	30.401105175
-0.16	0.53	0.93	37	30.401105175
-0.97	-0.96	-0.73	14	30.401105175
-0.26	0.7	1.37	0	30.401105175
-0.92	-0.58	-0.01	49	30.401105175
-0.66	-0.57	-0.36	24	30.401105175
0.73	-0.2	-0.94	24	30.401105175
0.05	-0.18	-0.26	1	30.401105175
1.26	-0.45	-1.85	48	30.401105175
-2.13	-1.68	-0.64	35	30.401105175
-2.4	-2.08	-1.19	23	30.401105175
-1.99	-1.87	-0.99	50	30.401105175
-3.38	-2.96	-1.2	35	30.401105175
-0.39	-0.87	-1.02	57	30.401105175
-1.63	-0.39	0.45	16	30.401105175
-0.37	-0.22	0.08	5	30.401105175
-0.04	-0.94	-1.39	49	30.401105175
-0.14	0.44	0.69	27	30.401105175
-0.25	-0.52	-0.6	22	30.401105175
-2.52	-1.65	-0.13	53	16.297651733
1.46	0.48	-0.14	13	16.297651733
-0.91	-2.16	-2.59	35	16.297651733
0.24	0.09	-0.08	37	16.297651733
-0.57	-1.18	-1.35	30	16.297651733
-1.16	-1.25	-0.92	26	16.297651733
0.17	-1.16	-2.0	54	16.297651733
0.07	-0.74	-1.19	49	16.297651733
-1.16	-2.37	-2.28	5	16.297651733
-1.19	-0.71	-0.14	32	16.297651733
0.46	-1.47	-2.75	52	16.297651733
0.96	-1.13	-2.11	9	16.297651733
-1.41	-1.83	-1.47	59	16.297651733
0.88	-0.37	-1.57	57	16.297651733
0.1	-0.33	-0.45	7	16.297651733
-0.23	-1.53	-2.14	26	16.297651733
-0.79	-1.85	-2.12	56	16.297651733
1.2	0.0	-0.76	6	16.297651733
-1.16	-1.62	-1.47	17	16.297651733
-0.87	-0.63	-0.2	41	16.297651733
-0.58	-0.61	-0.48	14	16.297651733
-0.67	-0.44	-0.03	51	23.659632039
-1.74	-1.78	-1.35	15	23.659632039
0.19	-0.48	-0.76	19	23.659632039
-1.95	-1.72	-0.93	23	23.659632039
-0.26	-0.16	0.02	49	23.659632039
-1.78	-1.75	-1.06	48	23.659632039
1.11	-0.25	-1.23	20	23.659632039
-1.03	-1.27	-1.04	11	23.659632039
-1.72	-0.72	0.08	15	23.659632039
-0.63	0.13	0.73	42	23.659632039
-1.9	-1.96	-1.32	25	23.659632039
-1.49	-1.01	-0.21	44	23.659632039
-0.3	-0.89	-1.08	46	23.659632039
-0.16	-1.31	-1.58	7	23.659632039
0.6	-0.25	-0.88	42	23.659632039
-0.62	-1.71	-2.07	50	23.659632039
-1.97	-2.61	-2.26	29	23.659632039
-2.11	-0.4	0.84	20	23.659632039
0.16	0.06	0.03	18	23.659632039
-3.11	-2.45	-1.29	15	23.659632039
-0.97	-1.13	-0.87	19	23.659632039
0.53	0.21	-0.11	30	23.659632039
-2.7	-3.0	-2.24	12	23.659632039
-1.65	-0.36	0.74	27	23.659632039
-1.98	-2.17	-1.61	19	23.659632039
-1.64	-2.45	-2.37	0	23.659632039
-1.97	-0.89	0.42	46	23.659632039
-2.18	-1.08	0.14	26	23.659632039
0.63	-0.26	-0.95	47	23.659632039
-1.12	-0.22	0.51	26	23.659632039
-1.5	-1.97	-1.66	50	23.659632039
-2.37	-1.87	-0.58	57	23.659632039
-2.59	-1.31	-0.07	20	13.770208416
-1.31	-1.23	-0.69	43	13.770208416
-0.79	-0.92	-0.72	22	13.770208416
-0.15	0.28	0.55	53	13.770208416
-0.99	-1.64	-1.61	59	13.770208416
0.1	-0.36	-0.6	3	13.770208416
-1.38	-0.4	0.59	44	13.770208416
-2.07	-0.28	0.94	13	13.770208416
-1.38	-1.18	-0.58	43	13.770208416
-1.76	-1.5	-0.9	18	13.770208416
-2.14	-1.28	-0.04	44	13.770208416
-2.12	-2.65	-2.27	38	13.770208416
-0.96	-2.42	-2.77	15	13.770208416
-1.75	-1.28	-0.38	42	13.770208416
-0.42	0.17	0.49	17	13.770208416
-3.43	-2.51	-0.77	33	13.770208416
0.07	-1.12	-1.56	19	13.770208416
0.34	-0.62	-1.21	45	13.770208416
1.96	0.66	-0.81	49	13.770208416
-1.47	-0.7	0.04	11	13.770208416
-1.04	-1.08	-0.67	57	13.770208416
-1.21	-1.93	-1.78	26	13.770208416
-1.49	-1.34	-0.69	47	13.770208416
-1.41	-1.22	-0.44	7	13.770208416
-1.8	0.07	1.56	37	13.770208416
-2.77	-2.45	-1.47	13	13.770208416
-0.2	-0.89	-1.21	53	13.770208416
0.06	0.11	0.02	59	13.770208416
-2.49	-2.15	-0.88	58	13.770208416
1.81	0.75	-0.35	4	13.770208416
-0.61	-0.68	-0.46	54	13.770208416
-0.73	-1.0	-0.9	36	13.770208416
-0.7	-1.86	-2.01	9	13.770208416
-0.43	-0.65	-0.58	42	13.770208416
2.95	-0.12	-1.94	14	13.770208416
-0.28	-1.66	-2.31	36	13.770208416
-0.02	-0.56	-0.82	43	13.770208416
-0.58	-0.55	-0.31	57	13.770208416
-1.39	-0.43	0.42	26	13.770208416
1.22	-0.84	-2.68	57	13.770208416
-1.21	-1.76	-1.58	21	13.770208416
0.01	-0.75	-1.17	26	26.285410496
0.07	-0.86	-1.2	19	26.285410496
0.03	-1.04	-1.59	35	26.285410496
1.39	0.85	0.31	17	26.285410496
-0.53	-0.56	-0.42	58	26.285410496
-1.68	-0.67	0.33	25	26.285410496
-2.39	-1.98	-0.92	24	26.285410496
-2.97	-2.57	-1.46	24	26.285410496
-0.12	-1.6	-2.37	50	26.285410496
-0.33	-2.19	-3.38	0	26.285410496
-1.81	-1.49	-0.66	45	26.285410496
-0.84	0.01	0.56	10	26.285410496
-3.93	-2.06	0.17	26	26.285410496
-2.32	-1.6	-0.26	56	26.285410496
-0.48	-1.89	-2.34	12	26.285410496
-0.04	-0.85	-1.24	36	26.285410496
-0.72	-0.72	-0.42	45	26.285410496
-0.04	-0.24	-0.3	10	26.285410496
-1.59	-1.74	-1.2	43	26.285410496
-0.31	-0.99	-1.16	13	26.285410496
-0.09	-0.93	-1.24	14	26.285410496
-0.56	-0.88	-0.82	47	26.285410496
-2.82	-4.2	-3.65	7	26.285410496
-1.93	-2.38	-1.76	30	26.285410496
-2.7	-3.26	-2.28	8	26.285410496
-1.53	-1.46	-0.87	30	26.285410496
2.06	0.38	-0.72	8	26.285410496
-0.25	-0.38	-0.33	46	26.285410496
-2.18	-2.17	-1.5	18	22.882720273
-2.62	-1.53	-0.15	24	22.882720273
-0.19	-0.16	-0.1	32	22.882720273
-3.21	-2.45	-1.2	15	22.882720273
-0.44	-0.7	-0.71	35	22.882720273
-3.15	-1.22	0.66	11	22.882720273
0.84	-0.04	-0.83	47	22.882720273
-1.37	-2.28	-1.88	6	22.882720273
-1.03	-0.49	0.35	4	22.882720273
-1.91	-2.2	-1.7	22	22.882720273
-2.66	-1.72	-0.34	29	22.882720273
0.58	0.27	-0.19	55	22.882720273
-1.62	-1.55	-1.01	11	22.882720273
-0.49	-0.59	-0.48	15	22.882720273
-1.43	-1.51	-1.0	49	22.882720273
0.49	0.83	0.85	39	22.882720273
-0.7	-4.74	-5.87	7	22.882720273
-0.38	-0.54	-0.47	52	22.882720273
-1.71	-1.22	-0.43	27	19.042381155
-0.25	-0.5	-0.52	46	19.042381155
-1.26	-2.55	-2.44	7	19.042381155
-0.31	0.16	0.53	45	19.042381155
-1.66	-1.01	0.02	56	19.042381155
-2.6	-2.0	-0.86	25	19.042381155
-2.84	-3.55	-3.06	24	19.042381155
-2.25	-1.7	-0.56	37	19.042381155
-3.04	-2.99	-1.87	37	19.042381155
-1.45	-1.2	-0.48	54	19.042381155
-1.92	-2.7	-2.47	47	19.042381155
-3.5	-3.11	-1.93	22	19.042381155
-0.49	-0.78	-0.76	12	19.042381155
-1.33	-2.07	-1.99	50	19.042381155
-0.28	-0.46	-0.51	23	19.042381155
-0.15	-0.65	-0.9	27	19.042381155
-1.08	-1.06	-0.61	47	19.042381155
-2.05	-1.44	-0.49	24	19.042381155
1.51	-0.69	-1.94	6	19.042381155
2.42	0.5	-1.46	48	19.042381155
-2.77	-2.4	-1.49	20	19.042381155
2.42	0.5	-1.46	48	19.042381155
-1.52	-0.55	1.29	1	19.042381155
-2.36	-3.06	-2.32	27	19.042381155
-2.35	-3.29	-2.75	24	14.732618309
-2.51	-3.83	-3.24	8	14.732618309
-1.64	-0.41	0.67	32	14.732618309
-1.63	-1.08	-0.13	49	14.732618309
-5.73	-4.11	-1.06	26	14.732618309
-0.8	-2.29	-2.65	18	14.732618309
-2.12	-1.68	-0.64	35	14.732618309
-2.6	-1.1	0.63	43	14.732618309
-3.57	-3.07	-1.85	20	14.732618309
0.16	-3.06	-4.67	1	14.732618309
0.1	0.36	0.47	38	14.732618309
-1.25	-1.7	-1.48	56	14.732618309
-1.23	-2.0	-1.48	3	14.732618309
-1.82	-1.69	-1.02	28	14.732618309
-1.9	-1.5	-0.51	56	14.732618309
-2.74	-0.93	0.92	31	14.732618309
-1.89	-1.36	-0.66	16	14.732618309
-1.53	-0.43	0.34	14	14.732618309
-3.02	-3.09	-1.78	10	14.732618309
-0.94	-1.74	-1.76	52	14.732618309
-3.89	-4.03	-2.69	24	14.732618309
0.42	0.5	0.43	6	14.732618309
-0.13	-0.17	-0.18	13	14.732618309
-1.8	-0.94	0.3	6	14.732618309
-1.7	-1.92	-1.37	36	14.732618309
-0.85	-0.7	-0.41	31	14.732618309
-1.37	-1.01	-0.37	38	14.732618309
-4.32	-2.5	0.39	49	14.732618309
-3.26	-1.93	-0.32	22	14.732618309
-3.4	-1.69	0.55	49	14.732618309
-1.39	-1.22	-0.64	26	14.732618309
-0.44	-1.34	-1.65	49	14.732618309
-2.94	-2.74	-1.57	12	14.732618309
-0.79	-1.67	-1.59	0	14.732618309
0.78	-0.13	-0.65	7	14.732618309
1.94	0.85	-0.2	27	14.732618309
-0.79	-1.67	-1.59	0	14.732618309
0.16	0.56	0.72	49	14.732618309
-1.61	-1.97	-1.52	39	19.62485399
-1.31	-2.01	-1.45	4	19.62485399
-3.0	-0.65	1.35	27	19.62485399
-2.86	-2.76	-1.44	29	19.62485399
-3.14	-2.13	-0.31	58	19.62485399
-1.96	-2.3	-1.74	52	19.62485399
-0.79	-0.82	-0.52	48	19.62485399
-1.7	-2.59	-2.33	38	19.62485399
-0.99	-1.55	-1.48	52	19.62485399
1.54	0.3	-0.49	12	19.62485399
-4.96	-3.92	-1.92	27	19.62485399
-2.17	-4.12	-4.33	49	19.62485399
-1.32	-1.18	0.05	1	19.62485399
-1.42	-1.57	-1.26	14	19.62485399
-2.51	-2.29	-1.38	23	19.62485399
-2.61	-1.56	-0.02	40	19.62485399
0.67	-0.78	-1.71	36	19.62485399
0.81	0.27	-0.12	11	19.62485399
-3.46	-4.14	-3.18	25	19.62485399
-2.31	-1.42	-0.01	51	19.62485399
-0.53	-0.24	-0.04	13	19.62485399
-1.48	-1.78	-1.31	50	19.62485399
-2.15	-1.14	0.07	26	19.62485399
-1.68	-1.72	-1.08	52	19.62485399
-1.48	-2.28	-2.11	19	19.62485399
-1.99	-1.22	0.05	58	19.62485399
-1.64	-1.95	-1.43	27	19.62485399
-2.45	-2.3	-1.04	7	19.62485399
-0.63	-0.65	-0.49	17	19.62485399
-2.28	-1.26	0.05	28	19.62485399
-1.22	-1.21	-0.72	48	19.62485399
-0.42	0.74	1.31	26	19.62485399
-1.55	-2.52	-2.1	7	19.62485399
-3.13	-2.35	-0.91	12	19.62485399
1.68	0.84	-0.13	37	19.62485399
-2.97	-2.96	-1.6	35	19.62485399
-1.15	-0.86	-0.46	13	19.62485399
-0.91	-0.91	-0.6	39	19.62485399
-1.76	-1.22	-0.22	50	19.62485399
-1.33	-0.19	0.69	21	19.62485399
-1.69	-2.45	-1.74	3	16.681125892
0.44	-0.38	-0.87	3	16.681125892
-0.67	-1.06	-0.99	49	16.681125892
-0.62	-1.79	-1.9	7	16.681125892
-0.82	-1.02	-0.81	41	16.681125892
0.83	0.6	0.14	49	16.681125892
-0.92	-1.24	-1.02	49	16.681125892
-1.81	-3.6	-3.42	7	16.681125892
-0.37	-0.02	0.29	8	16.681125892
-0.63	-0.63	-0.39	54	16.681125892
-1.93	-0.91	0.42	50	16.681125892
-2.75	-1.35	-0.07	16	16.681125892
0.91	-0.08	-0.62	12	16.681125892
0.08	-0.08	-0.17	4	16.681125892
-1.39	-2.01	-1.79	20	16.681125892
0.18	0.55	0.68	6	16.681125892
0.09	-0.39	-0.69	27	16.681125892
-2.72	-2.53	-1.52	11	16.681125892
0.87	-0.05	-0.83	27	16.681125892
1.32	-0.73	-2.08	4	16.681125892
-1.45	0.2	1.37	35	16.681125892
-0.01	0.0	0.03	9	16.681125892
-0.25	-0.5	-0.53	11	16.681125892
-0.95	-0.41	0.14	35	16.681125892
-0.7	-0.34	-0.06	14	16.681125892
-2.2	-1.15	0.15	31	16.681125892
-0.89	-0.3	0.31	42	16.681125892
-0.14	-0.7	-0.98	54	22.815101191
0.29	-0.05	-0.44	1	22.815101191
-0.16	-0.96	-1.31	49	22.815101191
1.24	0.28	-0.34	12	22.815101191
-2.31	-1.35	-0.21	22	22.815101191
-0.51	-0.49	-0.35	12	22.815101191
-0.91	0.53	1.26	11	22.815101191
-0.83	0.03	0.82	46	22.815101191
-1.27	-1.19	-0.79	32	22.815101191
1.39	0.84	0.11	4	22.815101191
-1.42	-1.69	-1.3	34	22.815101191
0.35	-1.47	-2.26	5	22.815101191
-0.92	0.52	1.2	15	22.815101191
-2.2	-1.59	-0.37	54	22.815101191
0.1	-0.9	-1.41	40	22.815101191
0.27	-0.3	-0.76	1	22.815101191
0.01	-0.29	-0.53	25	22.815101191
-0.21	-1.33	-1.84	40	22.815101191
-2.3	-1.95	-0.86	28	22.815101191
0.76	-0.07	-1.0	1	22.815101191
-0.95	-0.43	0.1	23	22.815101191
-0.39	-1.24	-1.58	53	22.815101191
-1.66	-1.98	-0.61	1	22.815101191
-2.74	-2.29	-0.96	28	22.815101191
-0.21	0.68	1.23	48	22.815101191
-0.25	-0.32	-0.29	15	22.815101191
-1.52	-1.4	-0.78	28	22.815101191
-2.88	-3.34	-2.61	26	22.815101191
-1.39	-2.19	-2.02	48	22.815101191
-1.81	-2.34	-1.98	22	22.815101191
-0.68	-1.69	-1.91	40	22.815101191
-3.34	-4.4	-3.78	23	22.815101191
-0.94	-0.93	-0.55	44	22.815101191
-1.49	-0.41	1.35	1	22.815101191
-1.25	-1.38	-1.0	36	22.815101191
0.04	-1.08	-1.48	19	22.815101191
-0.75	-1.87	-1.97	8	22.815101191
-2.08	-3.04	-2.8	28	22.815101191
-1.91	-1.28	-0.16	56	22.815101191
-2.64	-3.74	-3.08	9	22.815101191
-1.63	-2.61	-2.07	6	22.815101191
-0.86	-0.84	-0.48	46	22.815101191
0.41	-0.42	-0.89	4	16.542116509
-3.19	-3.6	-2.2	0	16.542116509
-0.85	-1.26	-1.19	12	16.542116509
-2.3	-1.43	0.54	4	16.542116509
-1.62	-0.97	-0.27	12	16.542116509
-0.45	-0.03	0.35	58	16.542116509
-1.69	-2.25	-1.84	33	16.542116509
-1.59	-2.5	-2.42	16	16.542116509
-1.59	-1.37	-0.47	6	16.542116509
-2.51	-2.56	-1.52	40	16.542116509
-2.44	-3.28	-2.3	5	16.542116509
-1.79	-2.04	-1.45	38	16.542116509
-1.02	-0.83	-0.31	59	16.542116509
-0.25	-0.87	-0.97	9	16.542116509
-0.69	-0.95	-0.79	45	16.542116509
-2.33	-2.03	-0.97	26	16.542116509
-0.18	-1.35	-1.85	25	16.542116509
-1.05	-0.64	-0.13	35	16.542116509
1.66	0.32	-1.27	57	16.542116509
0.28	-1.34	-1.95	8	16.542116509
-2.25	-0.43	1.05	25	16.542116509
-1.68	-1.85	-1.15	8	16.542116509
-2.11	-2.34	-1.56	27	16.542116509
0.78	-0.72	-1.79	46	16.542116509
-2.82	-2.41	-1.19	30	16.542116509
-2.24	-2.14	-1.13	54	16.542116509
0.99	0.65	0.12	45	16.542116509
-1.61	-1.73	-1.17	26	16.542116509
-0.5	-1.11	-1.29	26	16.542116509
-0.62	-0.64	-0.41	57	16.542116509
-0.41	0.08	0.41	18	16.542116509
-4.32	-2.01	0.4	21	12.196952265
-0.2	0.03	0.25	7	12.196952265
-1.3	-2.47	-2.59	59	12.196952265
-0.6	-0.52	-0.35	28	12.196952265
-2.62	-0.83	1.12	50	12.196952265
-0.33	1.32	2.01	18	12.196952265
2.27	2.34	1.5	38	12.196952265
-0.03	-0.57	-0.89	27	12.196952265
-0.35	-0.46	-0.48	27	12.196952265
-0.74	-0.5	-0.18	24	12.196952265
1.16	0.03	-1.03	49	12.196952265
-1.48	0.13	1.22	23	12.196952265
-0.28	-0.78	-0.93	38	12.196952265
0.01	-0.74	-0.99	3	12.196952265
0.12	-1.11	-1.54	17	12.196952265
-2.42	-2.98	-2.21	57	12.196952265
-0.75	-0.21	0.29	39	12.196952265
-2.83	-1.09	0.41	20	12.196952265
0.74	0.07	-0.65	55	12.196952265
-0.31	-0.2	-0.09	16	12.196952265
0.58	-0.24	-0.96	52	12.196952265
-0.9	0.03	0.58	12	12.196952265
-1.0	-2.17	-2.47	43	12.196952265
-0.93	-1.38	-1.22	45	12.196952265
-1.19	-1.06	-0.71	16	12.196952265
0.38	0.04	-0.25	43	12.196952265
0.29	-0.08	-0.22	17	12.196952265
-0.65	-1.05	-0.93	9	12.196952265
0.64	0.49	0.13	30	12.196952265
0.51	0.45	0.24	4	12.196952265
-1.59	-0.38	0.73	37	12.196952265
0.11	-0.46	-0.91	58	12.196952265
0.55	0.09	-0.37	48	12.196952265
-2.72	-2.31	0.37	2	12.196952265
-3.62	-1.94	-0.13	24	12.196952265
-0.84	-0.59	-0.26	30	12.196952265
-0.15	0.3	0.57	8	12.196952265
3.28	3.06	0.96	1	12.196952265
-0.56	0.29	0.73	25	22.038213683
-1.62	-1.6	-0.14	2	22.038213683
-3.66	-2.76	-0.64	40	22.038213683
-0.35	-0.6	-0.58	49	22.038213683
-3.81	-2.15	0.28	36	22.038213683
0.66	0.75	0.57	28	22.038213683
-1.04	0.35	1.19	9	22.038213683
-0.98	-0.9	-0.44	49	22.038213683
2.66	1.58	0.3	29	22.038213683
1.85	0.97	-0.18	44	22.038213683
-1.03	-0.8	-0.39	10	22.038213683
-2.61	-1.46	0.1	32	22.038213683
-1.54	-0.34	0.54	19	22.038213683
-4.33	-2.99	-0.48	53	22.038213683
-1.92	-1.72	-0.84	48	22.038213683
-3.45	-2.46	-0.88	26	22.038213683
0.4	-0.46	-1.13	54	22.038213683
-0.43	-0.46	-0.41	27	22.038213683
[truncated: 753 more rows]
