# Supplementary material for: Influence of non-directional errors in anthropometric measurements and age estimation on anthropometric prevalence indicators
Source: PLoS One. 2024 Sep 4;19(9):e0304131. doi: 10.1371/journal.pone.0304131 (PMC11373794; doi:10.1371/journal.pone.0304131)
Supplement: S1 Dataset — Included are the child’s age in months (variable name ‘age’), z-score values for height-for-age (‘haz’), weight-for-height (‘whz’), weight-for-age (‘waz’) and survey weights (‘wt’). (ZIP) [file pone.0304131.s001.zip › S1_Dataset/anthro_data_11.csv]

haz	waz	whz	age	wt
-1.79	-1.02	0.89	2	8.99999999999998
-3.63	-1.57	0.96	45	8.99999999999998
-5.08	-3.28	-0.87	21	8.99999999999998
-2.93	-1.76	0.76	5	8.99999999999998
-1.99	-2.62	-1.27	2	8.99999999999998
-2.08	-0.91	0.58	55	8.99999999999998
-4.33	-3.1	-0.98	22	8.99999999999998
-4.54	-3.46	-1.08	58	8.99999999999998
-4.34	-2.41	0.36	35	8.99999999999998
-2.42	-0.97	0.28	20	8.99999999999998
-3.33	-1.79	0.3	49	8.99999999999998
-2.54	-1.82	-0.8	18	8.99999999999998
-3.61	-1.72	0.35	29	8.99999999999998
-1.76	-1.08	-0.03	48	8.99999999999998
-4.52	-1.86	1.33	45	8.99999999999998
-2.03	-0.74	0.61	41	8.99999999999998
-1.73	-1.96	-1.4	24	8.99999999999998
-2.27	-1.39	-0.36	14	8.99999999999998
-2.93	-1.2	0.59	28	8.99999999999998
-2.6	-0.74	1.25	52	8.99999999999998
-3.25	-1.63	0.49	41	4.5
-2.86	-1.21	0.33	14	4.5
-2.04	-1.56	-0.62	25	4.5
-1.97	-1.62	-0.61	53	4.5
-1.42	0.26	1.51	37	4.5
-2.55	-0.94	0.79	43	4.5
-1.65	-0.12	1.4	59	4.5
-2.68	-1.5	0.02	33	4.5
-1.35	-0.53	0.48	56	4.5
0.27	0.56	0.53	34	4.5
4.03	1.72	0.13	10	4.5
-1.99	-0.91	0.42	47	4.5
-2.37	-1.57	-0.26	32	4.5
-2.63	-2.29	-0.39	5	4.5
-1.95	-0.78	0.68	57	24.8340874811463
1.16	0.41	-0.37	42	24.8340874811463
-3.69	-1.97	-0.22	20	24.8340874811463
-1.84	-0.32	1.09	45	24.8340874811463
-2.12	-1.06	0.16	32	24.8340874811463
-1.1	-0.78	-0.16	1	24.8340874811463
-1.93	-1.47	-0.75	18	24.8340874811463
-2.45	-0.9	1.91	3	24.8340874811463
-2.66	-1.79	-0.28	53	24.8340874811463
-2.65	-1.55	0.08	51	24.8340874811463
-2.84	-1.63	-0.04	31	24.8340874811463
-3.46	-2.19	-0.54	14	24.8340874811463
-3.0	-1.35	0.81	59	24.8340874811463
-3.0	-1.76	-0.04	42	24.8340874811463
-0.94	-0.93	-0.63	25	24.8340874811463
-0.78	-0.03	0.48	27	24.8340874811463
-1.17	-0.48	0.17	29	24.8340874811463
-1.72	-1.59	-0.88	29	24.8340874811463
-0.62	-0.27	-0.02	15	24.8340874811463
-0.92	-0.71	0.22	1	24.8340874811463
-4.51	-2.55	0.3	43	24.8340874811463
-4.15	-3.33	-1.77	20	24.8340874811463
-1.4	-0.47	0.45	9	24.8340874811463
-1.58	-1.61	-1.02	58	24.8340874811463
-2.67	-0.7	1.26	43	24.8340874811463
-2.62	-2.26	-1.15	30	24.8340874811463
-2.53	-1.04	0.51	29	24.8340874811463
-2.93	-0.91	0.79	13	24.8340874811463
-1.5	-1.15	-0.57	20	24.8340874811463
-4.35	-1.88	0.89	31	24.8340874811463
-3.03	-1.0	0.81	12	12.4080882352941
-3.09	-1.27	0.61	29	12.4080882352941
-3.36	-2.49	0.96	2	12.4080882352941
-1.41	-0.5	0.58	53	12.4080882352941
-4.07	-3.27	-1.73	19	12.4080882352941
-2.97	-1.13	0.98	48	12.4080882352941
-2.56	-1.3	-0.1	17	12.4080882352941
-1.91	-1.82	-0.33	3	12.4080882352941
-1.99	-0.94	0.35	47	12.4080882352941
-2.73	-1.22	0.2	22	12.4080882352941
-1.72	-0.84	0.25	45	12.4080882352941
-0.23	0.24	0.59	4	12.4080882352941
-1.15	-0.07	0.8	36	12.4080882352941
-2.77	-1.27	0.47	42	12.4080882352941
-4.07	-0.61	2.61	41	12.4080882352941
-1.98	-2.6	-2.08	51	12.4080882352941
-1.59	-1.16	-0.59	15	12.4080882352941
-3.63	-1.58	0.87	45	12.4080882352941
-4.16	-1.96	0.33	27	12.4080882352941
-2.51	-1.17	0.12	13	12.4080882352941
-2.47	-1.33	0.3	54	12.4080882352941
-3.36	-1.62	0.52	41	12.4080882352941
-3.73	-2.36	-0.55	17	12.4080882352941
-3.11	-2.23	-0.45	51	12.4080882352941
-3.21	-2.58	-0.84	35	12.4080882352941
-0.85	-0.25	0.24	28	12.4080882352941
-3.82	-1.62	0.7	31	12.4080882352941
-2.55	-0.9	0.69	10	12.4080882352941
-3.58	-2.66	-0.81	10	12.4080882352941
-1.92	-0.59	0.71	9	12.4080882352941
-3.51	-1.88	0.28	42	7.8235294117647
-3.79	-1.94	-0.07	18	7.8235294117647
-2.5	-1.47	0.15	59	7.8235294117647
-1.67	-0.13	1.39	57	7.8235294117647
-3.3	-1.56	0.43	31	7.8235294117647
-2.33	-1.62	-0.32	51	7.8235294117647
-1.67	-0.43	0.45	14	7.8235294117647
-3.15	-1.57	0.32	33	7.8235294117647
-1.19	-0.57	0.7	3	7.8235294117647
-2.54	-1.59	-0.32	12	7.8235294117647
-2.57	-1.35	0.96	4	7.8235294117647
-3.59	-2.52	-0.6	40	7.8235294117647
-1.68	-0.73	0.52	7	7.8235294117647
-1.85	-1.01	0.01	39	7.8235294117647
-0.67	-0.58	-0.38	18	7.8235294117647
-4.03	-2.98	-0.78	59	7.8235294117647
-3.54	-2.78	-1.44	21	7.8235294117647
-3.06	-1.39	0.67	46	7.8235294117647
-2.6	-1.55	-0.31	22	7.8235294117647
-2.21	-1.39	-0.07	52	7.8235294117647
-2.95	-2.31	-0.99	24	7.8235294117647
-3.48	-1.74	-0.07	19	7.8235294117647
-3.22	-1.6	0.39	39	7.8235294117647
-3.54	-1.6	0.85	49	7.8235294117647
-3.5	-1.4	0.49	20	7.8235294117647
-3.28	-1.96	0.09	49	7.8235294117647
-2.61	-1.07	0.57	33	7.8235294117647
-1.46	-0.09	1.25	51	7.8235294117647
-2.37	-1.04	0.46	34	7.8235294117647
-2.28	-1.21	-0.18	17	7.8235294117647
-2.63	-2.42	-1.63	17	7.8235294117647
-1.97	-0.73	0.62	45	7.8235294117647
-3.32	-1.94	0.15	48	7.8235294117647
-3.29	-1.69	-0.07	23	7.8235294117647
-0.01	0.17	0.01	1	7.8235294117647
-1.96	-1.22	0.0	56	7.8235294117647
-2.71	-1.71	-0.08	52	7.8235294117647
-1.29	-1.47	-0.65	4	7.8235294117647
-0.71	0.37	1.24	57	7.8235294117647
-1.89	-1.11	-0.13	25	7.8235294117647
-2.89	-2.26	-0.73	9	7.8235294117647
-0.85	-0.81	-0.33	5	7.8235294117647
-1.1	-1.14	-0.51	4	7.8235294117647
-2.98	-0.93	1.19	41	7.8235294117647
-3.5	-2.56	-0.54	42	7.8235294117647
-2.56	-1.3	0.4	54	7.8235294117647
-3.06	-1.35	0.63	41	7.8235294117647
-2.66	-0.45	1.61	43	7.8235294117647
-3.37	-2.86	-1.5	17	7.8235294117647
-2.93	-1.18	0.91	52	7.8235294117647
-2.75	-2.08	-0.59	51	7.8235294117647
-4.01	-3.57	-2.16	27	7.8235294117647
-3.03	-1.47	0.31	27	7.8235294117647
-1.65	-1.12	-0.34	11	7.8235294117647
-3.84	-2.22	0.24	59	5.64285714285713
-2.12	-1.67	-0.6	48	5.64285714285713
-1.57	-0.45	0.77	52	5.64285714285713
-3.47	-2.11	0.13	58	5.64285714285713
-3.42	-1.5	0.82	39	5.64285714285713
-2.37	-1.37	0.22	8	5.64285714285713
-3.15	-1.42	0.58	36	5.64285714285713
-3.66	-2.04	0.15	37	5.64285714285713
-1.97	-1.46	-0.67	13	5.64285714285713
-1.88	-1.11	-0.27	13	5.64285714285713
-4.06	-2.95	-1.11	27	5.64285714285713
-4.01	-1.68	1.03	40	5.64285714285713
-4.7	-3.06	-0.6	18	5.64285714285713
-2.77	-0.87	1.02	32	5.64285714285713
-2.34	-0.85	0.69	37	5.64285714285713
-2.15	-1.89	-0.91	43	5.64285714285713
-1.74	-1.11	-0.26	34	5.64285714285713
-1.89	-0.95	0.32	7	5.64285714285713
-2.84	-1.42	0.14	27	5.64285714285713
-2.67	-1.04	0.43	24	5.64285714285713
-2.63	-1.96	-0.87	23	5.64285714285713
-3.48	-2.67	-0.87	53	4.63235294117647
-1.73	-1.53	-0.9	12	4.63235294117647
-2.6	-1.38	0.14	41	4.63235294117647
-3.63	-2.38	-0.81	22	4.63235294117647
-2.65	-1.68	-0.48	14	4.63235294117647
-2.95	-1.3	0.56	35	4.63235294117647
-3.13	-1.97	-0.49	14	4.63235294117647
-2.82	-2.02	-0.39	56	4.63235294117647
-5.47	-4.15	1.11	2	4.63235294117647
-3.56	-2.54	-0.64	48	4.63235294117647
-0.24	0.28	0.71	1	4.63235294117647
-2.18	-0.66	0.77	31	4.63235294117647
-2.29	-0.41	0.88	20	4.63235294117647
-3.71	-2.04	-0.29	21	4.63235294117647
-3.18	-1.44	0.76	53	4.63235294117647
-3.22	-0.65	1.74	36	4.63235294117647
-1.08	1.23	2.63	41	4.63235294117647
-1.9	-0.1	1.1	20	4.63235294117647
-1.84	-0.42	0.63	20	4.63235294117647
-1.13	0.11	0.98	29	4.63235294117647
0.78	2.35	2.43	3	4.63235294117647
-0.39	1.09	1.79	35	4.63235294117647
-2.06	-0.84	0.55	45	4.63235294117647
-2.68	-1.01	1.02	56	4.63235294117647
-2.44	-0.27	1.17	16	4.63235294117647
-3.45	-1.98	0.15	34	4.63235294117647
-2.59	-1.89	-0.79	13	4.63235294117647
-1.47	-1.54	-1.07	22	4.63235294117647
-2.29	-0.61	1.07	46	4.01851851851852
-2.45	-0.08	1.58	23	4.01851851851852
-2.35	-2.06	-0.45	6	4.01851851851852
-1.69	0.28	2.56	1	4.01851851851852
-2.27	-0.93	0.74	54	4.01851851851852
-4.41	-1.83	0.67	26	4.01851851851852
-0.53	-0.41	-0.1	8	4.01851851851852
-2.09	-1.71	-1.0	15	4.01851851851852
-2.52	-1.8	-0.38	57	4.01851851851852
-4.98	-3.83	-1.58	14	4.01851851851852
-2.77	-0.3	1.35	17	4.01851851851852
-3.0	-1.54	0.41	48	4.01851851851852
-3.52	-2.32	-0.82	21	4.01851851851852
-2.81	-0.92	1.3	58	4.01851851851852
-2.33	-0.25	1.23	23	4.01851851851852
-3.9	-1.95	2.31	2	4.01851851851852
-4.94	-2.78	2.45	2	4.01851851851852
-2.62	-1.74	-0.24	52	4.01851851851852
-2.18	-1.74	-0.99	19	4.01851851851852
-3.5	-1.78	0.53	43	4.01851851851852
-2.92	-1.7	-0.38	16	4.01851851851852
-3.21	-3.12	-1.6	38	4.01851851851852
-3.05	-3.48	-2.72	49	4.01851851851852
-3.51	-1.97	0.14	40	4.01851851851852
-2.39	-1.33	-0.23	21	4.01851851851852
-3.04	-1.42	0.74	58	4.01851851851852
-5.07	-1.84	1.63	38	4.01851851851852
-3.28	-1.95	-0.48	17	4.01851851851852
-1.91	0.12	1.66	38	4.01851851851852
-0.79	0.28	0.9	11	4.01851851851852
-2.96	-1.55	0.32	49	4.01851851851852
-2.3	-1.01	0.48	44	4.01851851851852
-0.1	0.97	1.42	6	4.01851851851852
-3.25	-1.06	1.26	44	4.01851851851852
-2.56	-1.57	-0.5	17	4.01851851851852
-2.58	-1.79	-0.36	52	9.92307692307695
-2.12	-0.17	1.07	16	9.92307692307695
-2.63	-1.67	-0.48	14	9.92307692307695
-3.3	-1.56	0.53	39	9.92307692307695
-3.0	-1.82	-0.22	12	9.92307692307695
-2.59	-1.23	0.02	16	9.92307692307695
-2.65	-1.6	-0.04	35	9.92307692307695
-2.87	-2.05	-0.89	15	9.92307692307695
-2.55	-1.35	0.31	51	9.92307692307695
-3.58	-0.03	2.55	27	9.92307692307695
-2.9	-2.11	-0.5	34	9.92307692307695
-2.65	-1.52	-0.37	18	9.92307692307695
-2.56	-0.96	0.54	25	9.92307692307695
-2.94	-1.83	-0.21	42	9.92307692307695
-3.89	-2.26	-0.43	22	9.92307692307695
-2.81	-2.12	0.6	3	9.92307692307695
-2.29	-1.18	0.29	49	9.92307692307695
-2.59	-1.98	-0.99	22	9.92307692307695
-1.8	-1.67	-0.87	47	9.92307692307695
-2.07	-1.12	0.24	55	9.92307692307695
-1.58	-1.17	-0.62	15	9.92307692307695
-1.87	-0.47	0.55	14	9.92307692307695
-3.82	-3.03	-1.11	52	9.92307692307695
-1.97	-0.78	0.48	39	9.92307692307695
-2.85	-1.09	0.36	16	9.92307692307695
-2.28	-2.11	-1.27	35	9.92307692307695
-3.6	-2.64	-1.0	13	9.92307692307695
-3.37	-0.66	3.52	3	9.92307692307695
-3.19	-1.11	1.54	7	9.92307692307695
-2.27	-2.04	-1.14	29	9.92307692307695
-0.95	-1.32	-1.16	55	9.92307692307695
-1.25	-1.23	-0.78	25	9.92307692307695
-3.2	-0.99	0.78	18	19.8888888888889
-3.27	-1.13	0.88	28	19.8888888888889
-2.83	0.27	2.96	49	19.8888888888889
-1.55	-0.1	1.02	31	19.8888888888889
-2.01	-1.03	0.33	55	19.8888888888889
-2.49	-0.18	1.37	14	19.8888888888889
-0.71	-0.32	0.03	17	19.8888888888889
-2.17	-1.16	0.24	52	19.8888888888889
-2.55	0.0	1.92	28	19.8888888888889
-2.98	0.05	3.31	4	19.8888888888889
-1.33	-0.51	0.15	13	19.8888888888889
-1.9	0.52	1.93	12	19.8888888888889
-2.05	-0.24	1.93	4	19.8888888888889
-1.91	-0.87	0.93	4	19.8888888888889
-3.59	-1.06	1.45	35	19.8888888888889
-0.92	0.95	2.19	4	19.8888888888889
-2.76	-1.85	-0.61	21	19.8888888888889
-4.75	-2.74	0.34	49	19.8888888888889
-4.4	-2.7	-0.64	21	19.8888888888889
-3.67	-1.4	0.63	21	19.8888888888889
-2.58	-0.76	0.97	30	19.8888888888889
-2.76	-1.91	-0.28	57	19.8888888888889
-3.13	-1.9	0.02	49	19.8888888888889
-4.37	-2.37	0.19	34	19.8888888888889
-4.2	-2.77	-0.82	16	19.8888888888889
-1.98	-1.21	0.02	54	19.8888888888889
-3.47	-2.0	-0.01	33	19.8888888888889
-1.25	0.27	1.16	11	19.8888888888889
-4.2	-1.37	1.13	15	19.8888888888889
-2.46	-1.51	-0.19	40	19.8888888888889
-3.25	-1.14	1.08	37	19.8888888888889
-2.41	0.01	1.85	9	19.8888888888889
-2.74	-1.45	0.42	59	19.8888888888889
-1.61	-1.2	-0.42	10	19.8888888888889
-1.8	0.1	2.07	4	19.8888888888889
-3.1	-1.85	-0.49	19	31.3662239089184
-1.58	-0.92	0.08	53	31.3662239089184
-2.82	-1.15	0.7	42	31.3662239089184
-2.04	-2.01	-1.14	9	31.3662239089184
-3.25	-0.76	1.81	49	31.3662239089184
-3.52	-1.81	0.22	11	31.3662239089184
-0.66	-0.66	-0.39	43	31.3662239089184
-1.98	-0.91	1.29	3	31.3662239089184
-2.3	-1.06	0.33	10	31.3662239089184
-3.71	-3.31	-1.79	23	31.3662239089184
-2.09	-1.18	0.01	29	31.3662239089184
-2.06	-0.7	0.78	8	31.3662239089184
-2.15	-2.05	-1.41	14	31.3662239089184
-4.61	-2.95	-0.01	11	31.3662239089184
-2.75	-1.22	0.62	46	31.3662239089184
-1.63	-1.42	-0.56	8	31.3662239089184
-3.11	-1.49	1.77	3	31.3662239089184
-3.85	-2.69	-0.15	7	31.3662239089184
-1.64	-0.88	0.04	36	31.3662239089184
-2.4	-1.96	-0.73	52	31.3662239089184
-2.88	-3.19	-2.03	10	14.53125
-1.32	0.12	1.44	53	14.53125
-0.22	0.79	1.27	4	14.53125
-2.09	-0.08	2.73	2	14.53125
-2.49	-1.96	-0.62	56	14.53125
-0.41	-0.39	-0.11	6	14.53125
-5.07	-1.74	2.12	46	14.53125
-4.36	-3.2	-0.63	37	14.53125
-2.9	-2.6	-1.38	25	14.53125
-3.68	-1.69	0.62	35	14.53125
-3.11	-2.13	-0.33	45	14.53125
-2.97	-1.07	0.97	36	14.53125
-2.39	-1.58	-0.22	48	14.53125
-3.09	-1.77	0.22	58	14.53125
-1.83	-1.83	-0.95	1	14.53125
3.0	0.06	-1.6	9	14.53125
-3.31	-2.53	-0.7	44	14.53125
-3.34	-3.07	-1.81	19	14.53125
-2.47	-1.07	0.72	58	14.53125
-2.81	-1.26	0.47	29	14.53125
-4.03	-2.11	0.56	53	14.53125
-2.17	-0.71	0.57	11	14.53125
-2.06	-0.99	0.12	11	14.53125
-2.81	-1.29	0.68	55	14.53125
-3.58	-2.56	-0.79	25	14.53125
-1.74	-0.11	1.01	12	14.53125
-3.92	-2.49	-0.64	25	14.53125
-3.19	-1.31	0.9	45	14.53125
-4.3	-2.25	-0.08	18	14.53125
-1.85	-1.72	-1.02	11	8.94827586206897
-4.08	-1.75	1.15	44	8.94827586206897
-2.39	-1.47	-0.34	13	8.94827586206897
-3.12	-1.89	0.02	54	8.94827586206897
-2.15	-1.11	0.09	10	8.94827586206897
-3.44	-2.66	-0.92	52	8.94827586206897
-2.17	-1.57	-0.39	51	8.94827586206897
-0.26	0.14	0.45	56	8.94827586206897
-0.98	0.57	1.91	3	8.94827586206897
-3.03	-1.25	0.67	33	8.94827586206897
-1.69	-0.53	0.81	52	8.94827586206897
-2.88	-2.3	-0.99	30	8.94827586206897
-3.68	-1.95	1.09	7	8.94827586206897
-1.66	-1.36	-0.62	43	8.94827586206897
-1.51	-0.31	0.52	18	8.94827586206897
-2.84	-1.11	1.02	7	8.94827586206897
-0.98	-0.29	0.43	8	8.94827586206897
-1.72	-0.25	1.4	4	9.48387096774196
-2.12	-1.48	-0.13	7	9.48387096774196
-1.85	-2.92	-2.63	24	9.48387096774196
-3.23	-2.17	-0.26	51	9.48387096774196
-3.18	-2.22	-0.51	28	9.48387096774196
-2.17	-0.94	0.46	9	9.48387096774196
-2.09	-1.11	-0.06	23	9.48387096774196
-2.33	-0.78	1.36	5	9.48387096774196
-3.63	-2.12	-0.03	35	9.48387096774196
-3.55	-1.43	1.18	9	9.48387096774196
-1.43	-0.28	0.53	19	9.48387096774196
-4.35	-3.05	-0.62	41	9.48387096774196
-3.44	-2.34	-0.77	19	9.48387096774196
-1.14	-1.19	-0.91	13	9.48387096774196
-3.59	-2.27	0.85	1	9.48387096774196
-2.1	-0.9	0.38	37	9.48387096774196
-2.65	-1.44	0.24	50	9.48387096774196
-2.57	-1.67	-0.31	42	9.48387096774196
-2.76	-0.04	1.99	28	9.48387096774196
-3.58	-2.54	1.08	3	9.48387096774196
-1.71	-0.86	0.31	54	9.48387096774196
-3.22	-1.69	0.2	32	9.48387096774196
-0.53	0.41	1.09	47	9.48387096774196
-2.56	-0.99	0.76	44	9.48387096774196
-3.3	-1.43	0.22	18	9.48387096774196
-3.76	-2.16	0.08	38	9.48387096774196
-3.0	-1.86	-0.4	13	9.48387096774196
-4.51	-1.56	1.77	46	9.48387096774196
-3.22	-0.85	1.02	22	9.48387096774196
-1.58	-1.31	-0.55	59	9.48387096774196
-2.33	-0.68	0.81	27	9.48387096774196
-1.58	-0.88	-0.04	25	9.48387096774196
-1.08	-0.58	0.57	2	9.48387096774196
-2.9	-2.14	-0.56	59	9.48387096774196
-0.39	0.21	0.68	46	12.3181818181818
0.08	0.22	0.26	34	12.3181818181818
-1.75	-0.68	0.18	18	12.3181818181818
-2.36	-1.77	-0.45	57	12.3181818181818
-3.13	-2.06	-0.15	58	12.3181818181818
-1.98	-0.85	0.6	55	12.3181818181818
-2.2	-0.88	0.48	28	12.3181818181818
-4.99	-2.75	-0.08	28	12.3181818181818
-0.78	-1.78	-1.91	12	12.3181818181818
-3.25	-1.22	1.75	5	12.3181818181818
0.98	2.84	3.29	14	12.3181818181818
-0.87	-1.48	-1.44	23	12.3181818181818
-2.04	-0.91	0.51	50	12.3181818181818
-0.97	-0.15	0.46	27	12.3181818181818
-2.35	-0.98	0.58	44	5.51470588235294
-2.18	-1.64	-0.02	5	5.51470588235294
-1.86	-0.91	0.39	7	5.51470588235294
-0.81	1.01	2.52	1	5.51470588235294
-0.95	-0.11	0.5	25	5.51470588235294
-4.65	-3.4	-1.15	20	5.51470588235294
-1.61	-0.21	1.23	56	5.51470588235294
-2.61	-0.9	1.68	4	5.51470588235294
-2.82	-1.86	-0.4	31	5.51470588235294
-0.6	1.12	2.38	2	5.51470588235294
-2.45	-1.95	-0.73	53	5.51470588235294
-4.2	-3.24	-0.79	43	5.51470588235294
-3.75	-3.25	-1.39	30	5.51470588235294
-4.93	-3.15	-0.8	20	5.51470588235294
-3.02	-1.72	-0.37	20	5.51470588235294
-3.29	-1.84	0.04	11	5.51470588235294
-2.02	-1.53	-0.52	42	5.51470588235294
-2.16	-0.53	0.64	16	5.51470588235294
-4.31	-2.56	0.13	34	20.3478260869565
-1.18	0.38	1.31	10	20.3478260869565
-2.55	-2.33	-1.15	49	20.3478260869565
-0.73	1.11	2.07	6	20.3478260869565
-2.13	-0.71	1.45	3	20.3478260869565
-2.2	-1.54	-0.45	11	20.3478260869565
-4.1	-2.7	-0.1	58	20.3478260869565
-2.93	-2.04	-0.42	31	20.3478260869565
-3.64	-1.92	-0.02	23	20.3478260869565
-3.56	-2.34	-0.77	16	20.3478260869565
-3.09	-2.04	-0.23	43	20.3478260869565
-2.53	-0.75	1.05	42	20.3478260869565
-0.87	0.15	0.71	13	20.3478260869565
-3.01	-1.73	-0.01	36	20.3478260869565
-1.06	-0.09	0.86	54	20.3478260869565
-3.06	-2.11	-0.65	24	20.3478260869565
-3.41	-2.77	-0.93	53	20.3478260869565
-4.18	-3.25	-1.28	24	20.3478260869565
-3.38	-2.63	-0.97	38	20.3478260869565
-3.9	-2.45	-0.09	56	20.3478260869565
-2.28	-0.51	0.74	16	20.3478260869565
-3.16	-1.15	0.92	33	20.3478260869565
-3.6	-2.54	-0.53	31	5.74468085106383
-3.25	-2.63	-1.19	29	5.74468085106383
-1.65	-0.14	1.72	3	5.74468085106383
-2.94	-0.9	1.16	35	5.74468085106383
-3.45	-1.87	-0.15	17	5.74468085106383
-2.79	-0.92	1.77	1	5.74468085106383
-4.63	-3.02	-0.3	42	5.74468085106383
-5.26	-3.58	-1.16	20	5.74468085106383
-2.6	-0.8	1.28	57	5.74468085106383
-3.28	-1.36	0.66	28	5.74468085106383
-1.44	-0.09	1.09	7	5.74468085106383
-2.41	-0.33	1.58	46	5.74468085106383
-3.89	-1.53	0.67	23	5.74468085106383
-2.17	-1.51	-0.34	48	5.74468085106383
-3.59	-2.27	-0.22	40	5.74468085106383
-2.49	-2.18	-1.29	23	5.74468085106383
-3.39	-0.06	2.94	52	5.74468085106383
-2.54	-0.28	1.49	27	5.74468085106383
-1.73	-0.56	0.63	43	5.74468085106383
-1.61	-0.64	0.57	57	5.74468085106383
-2.52	-0.42	1.41	33	5.74468085106383
-1.63	-0.75	0.42	58	5.74468085106383
-2.08	-0.74	0.6	32	5.74468085106383
-2.56	-0.6	1.51	59	5.74468085106383
-4.62	-1.37	1.65	31	5.74468085106383
-3.49	-0.84	1.47	29	5.74468085106383
-1.39	1.17	2.52	9	5.74468085106383
-2.74	-0.72	1.21	34	5.74468085106383
-2.25	0.04	1.81	34	5.74468085106383
-0.26	0.53	0.94	9	5.74468085106383
-2.92	-1.55	0.13	31	5.74468085106383
-1.69	-1.83	-1.36	13	5.74468085106383
-1.98	-0.95	-0.04	16	5.74468085106383
-2.35	-0.69	1.15	51	5.74468085106383
-1.88	-1.71	-1.13	16	5.74468085106383
-1.89	-0.97	0.14	40	5.74468085106383
-3.16	-1.97	-0.09	33	5.74468085106383
-4.28	-2.18	0.65	37	5.74468085106383
-3.85	-0.46	2.08	13	5.74468085106383
-3.05	-1.63	0.27	33	5.74468085106383
-1.18	-0.43	0.75	3	5.74468085106383
-3.75	-2.12	0.03	32	5.74468085106383
-0.59	0.06	0.65	52	5.74468085106383
-0.34	0.63	1.29	52	5.74468085106383
-2.73	-0.59	1.38	35	5.74468085106383
-3.71	-2.93	-1.51	17	5.74468085106383
-3.07	-0.55	1.22	18	5.74468085106383
-2.92	-1.04	0.98	39	8.38235294117645
-3.37	-2.34	0.71	4	8.38235294117645
-3.05	-1.44	0.65	53	8.38235294117645
-2.36	-1.18	0.2	27	8.38235294117645
-3.27	-2.02	-0.04	36	8.38235294117645
-0.79	-0.41	0.15	6	8.38235294117645
-3.63	-2.38	-0.6	23	8.38235294117645
-3.12	-2.06	1.33	2	8.38235294117645
-3.35	-2.31	-0.35	41	8.38235294117645
-3.89	-2.49	-0.16	56	8.38235294117645
-2.54	-2.95	-2.07	26	8.38235294117645
-2.52	-1.5	-0.12	27	8.38235294117645
-1.91	-1.04	-0.01	31	8.38235294117645
-3.57	-2.18	0.02	58	8.38235294117645
-3.02	-1.9	-0.11	35	8.38235294117645
-3.41	-2.1	-0.33	12	8.38235294117645
-3.02	-1.94	-0.14	49	8.38235294117645
-3.02	-1.44	0.27	28	8.38235294117645
0.03	1.69	2.19	1	8.38235294117645
-3.17	-1.78	0.28	54	8.38235294117645
-3.46	-2.4	-0.51	29	8.38235294117645
-2.6	-1.62	-0.07	51	8.38235294117645
-3.0	-2.3	-1.05	15	8.38235294117645
-4.11	-2.32	0.43	53	8.38235294117645
-3.55	-1.83	0.46	36	8.38235294117645
-3.76	-2.8	-1.01	24	8.38235294117645
-1.4	-0.7	0.06	35	8.38235294117645
-1.87	-0.87	1.1	3	8.38235294117645
-0.73	0.35	0.98	10	8.38235294117645
-2.21	-0.81	0.64	36	8.38235294117645
-2.53	-2.17	-0.97	28	8.38235294117645
-2.2	-1.04	0.49	56	8.38235294117645
-2.76	-1.53	0.08	42	8.38235294117645
-4.76	-1.75	1.52	39	8.38235294117645
-2.7	-1.96	-0.85	19	8.38235294117645
-2.32	-0.57	1.81	4	8.38235294117645
-3.3	-1.73	0.41	41	8.38235294117645
-4.27	-3.44	-1.4	38	8.38235294117645
-2.4	-0.66	1.28	58	8.38235294117645
-0.6	-0.49	-0.18	9	8.38235294117645
-2.16	-1.17	0.46	6	8.38235294117645
-2.82	-1.37	-0.06	19	8.38235294117645
-4.35	-3.5	0.72	3	8.38235294117645
-3.06	-0.95	0.83	24	8.38235294117645
-1.95	-1.41	0.09	4	8.38235294117645
-3.76	-1.19	1.48	35	8.38235294117645
-2.75	-2.44	-0.98	8	8.38235294117645
-1.71	-1.6	-0.89	43	8.38235294117645
-2.64	-1.0	0.8	43	8.38235294117645
-3.42	-1.26	0.87	30	6.02058823529413
-2.47	-1.78	-0.16	6	6.02058823529413
-2.42	-1.59	-0.15	53	6.02058823529413
-1.81	-0.91	0.1	29	6.02058823529413
-2.01	-0.82	0.52	45	6.02058823529413
-1.75	-0.22	0.79	14	6.02058823529413
-2.62	-1.95	-0.91	17	6.02058823529413
-4.08	-1.86	0.73	31	6.02058823529413
-3.87	-1.67	0.36	22	6.02058823529413
-4.08	-2.1	1.14	6	6.02058823529413
-3.11	-2.03	0.35	6	6.02058823529413
-2.84	-1.27	0.68	51	6.02058823529413
-3.37	-0.77	1.53	29	6.02058823529413
0.16	0.12	0.01	3	6.02058823529413
-2.06	-1.05	0.21	43	6.02058823529413
-3.45	-1.24	0.9	29	6.02058823529413
0.41	0.46	0.24	2	6.02058823529413
-2.37	-1.14	0.35	44	6.02058823529413
-1.73	-1.57	-0.82	42	6.02058823529413
-1.75	-0.34	0.63	19	6.02058823529413
-2.3	-0.83	1.19	4	6.02058823529413
-2.5	-1.16	0.1	22	6.02058823529413
-3.61	-1.98	-0.02	29	6.02058823529413
-3.12	-1.84	0.06	35	6.02058823529413
-3.62	-1.57	0.96	48	6.02058823529413
-2.62	-1.19	0.58	49	6.02058823529413
-2.36	-1.42	-0.1	43	6.02058823529413
-2.18	-0.97	0.37	39	6.02058823529413
-3.72	-2.38	-0.46	30	6.02058823529413
-1.94	-0.82	0.46	44	6.02058823529413
-3.49	-1.98	0.22	37	6.02058823529413
-4.44	-2.4	0.56	57	6.02058823529413
-4.22	-1.9	0.9	40	6.02058823529413
-2.35	-1.66	-0.52	34	6.02058823529413
-4.57	-1.55	1.08	19	6.02058823529413
-0.71	-0.03	0.61	49	3.75
-2.91	-1.45	0.24	29	3.75
-3.98	-3.97	-1.97	10	3.75
-3.45	-2.22	-0.13	47	3.75
-3.52	-3.36	-1.77	29	3.75
-3.07	-1.12	2.3	3	3.75
-3.86	-2.41	-0.03	37	3.75
-2.7	-2.15	-0.68	59	3.75
-4.49	-2.51	0.11	35	3.75
-3.66	-2.64	0.0	6	3.75
-3.11	-1.34	0.71	36	3.75
-2.7	-0.71	0.74	18	3.75
-2.48	-0.42	1.1	14	3.75
-3.98	-1.71	0.36	20	3.75
-2.53	-1.33	0.39	57	3.75
-4.59	-2.04	0.82	29	3.75
-4.06	-2.44	-0.35	22	3.75
-2.85	-2.8	-0.97	6	3.75
-3.3	-1.94	-0.13	27	3.75
-2.33	-1.49	-0.22	10	3.75
-3.03	-1.79	0.13	54	3.75
-4.27	-2.64	-0.63	23	3.75
-3.99	-2.86	-0.47	51	3.75
-2.22	-1.49	-0.55	20	3.75
-2.89	-2.12	-0.53	34	3.75
-2.0	-1.01	-0.09	14	3.75
-2.39	-1.65	-0.71	19	3.75
-2.84	-2.26	-0.79	44	3.75
-3.43	-2.13	-0.41	27	3.75
-2.12	-1.05	0.02	21	3.75
-1.3	-1.18	-0.65	40	3.75
-2.35	-1.5	-0.1	52	3.75
-2.03	-1.08	0.33	7	3.75
-1.53	-1.21	-0.42	50	3.75
-1.95	-1.29	-0.35	11	3.75
-1.52	-1.03	-0.25	41	16.5325077399381
-3.02	-1.78	-0.15	29	16.5325077399381
-3.21	-2.83	-1.46	24	16.5325077399381
-1.43	-1.11	-0.6	13	16.5325077399381
-1.28	-0.58	0.12	32	16.5325077399381
0.93	0.76	0.01	2	16.5325077399381
-0.72	-1.35	-1.48	58	16.5325077399381
-2.74	-2.62	-1.59	36	16.5325077399381
-2.63	-0.83	1.03	9	16.5325077399381
-2.26	-2.43	-1.3	8	16.5325077399381
-0.81	-0.77	-0.47	22	16.5325077399381
-4.05	-2.85	-1.15	19	16.5325077399381
-2.04	-1.13	0.03	29	16.5325077399381
-1.8	-1.66	-0.81	59	16.5325077399381
-1.98	-0.97	0.05	12	16.5325077399381
-1.78	-0.59	1.62	2	16.5325077399381
-2.09	-0.84	0.6	46	16.5325077399381
-2.33	-2.6	-1.75	49	16.5325077399381
-3.13	-2.43	-0.87	27	16.5325077399381
-1.28	-0.04	0.96	40	16.5325077399381
-1.07	0.07	0.89	32	16.5325077399381
-0.96	0.36	1.14	10	16.5325077399381
-0.59	1.04	2.28	2	16.5325077399381
-2.43	-1.62	-0.15	57	4.69565217391304
-3.52	-1.97	-0.22	20	4.69565217391304
-2.38	-0.27	1.81	6	4.69565217391304
-3.69	-2.49	-0.26	38	4.69565217391304
-3.43	-2.27	-0.82	18	4.69565217391304
-3.77	-2.27	0.11	37	4.69565217391304
-1.72	-1.31	-0.71	16	4.69565217391304
-2.12	-1.44	-0.45	11	4.69565217391304
-3.13	-1.33	0.89	53	4.69565217391304
-2.51	-1.76	-0.73	18	4.69565217391304
-3.89	-1.32	1.32	35	4.69565217391304
-2.06	-0.76	0.39	12	4.69565217391304
-4.04	-1.76	1.1	44	4.69565217391304
-4.28	-2.97	-1.02	26	4.69565217391304
-2.46	-2.05	0.26	2	4.69565217391304
-2.12	-2.2	-1.54	24	4.69565217391304
-1.87	-1.4	-0.65	13	4.69565217391304
-3.9	-2.3	0.22	43	4.69565217391304
-3.57	-2.59	-0.86	14	4.69565217391304
-4.5	-4.05	-2.19	44	4.69565217391304
-1.69	-1.48	-0.66	9	4.69565217391304
-2.28	-1.3	-0.28	15	4.69565217391304
-5.28	-3.08	-0.16	32	4.69565217391304
-3.49	-2.43	-0.83	20	4.69565217391304
-1.25	-0.3	0.75	4	4.69565217391304
-3.25	-1.3	0.7	29	4.69565217391304
-1.11	-0.31	0.44	36	4.69565217391304
-0.1	-0.05	-0.02	19	4.69565217391304
-2.81	-1.39	0.39	46	4.69565217391304
-4.03	-2.83	-0.93	28	4.69565217391304
-3.81	-2.03	0.22	33	4.69565217391304
-3.49	-1.83	0.38	46	4.69565217391304
-3.3	-3.14	-1.93	16	4.69565217391304
-1.97	-0.12	1.71	59	4.69565217391304
-4.21	-2.49	-0.52	21	4.69565217391304
-4.39	-2.68	0.25	59	4.69565217391304
-2.76	-1.36	0.34	30	4.69565217391304
-4.89	-2.87	-0.05	36	4.69565217391304
-5.0	-4.24	-2.4	16	4.69565217391304
-4.68	-2.61	0.51	58	4.69565217391304
-3.06	-1.1	0.85	28	4.69565217391304
-4.24	-2.54	-0.43	15	4.69565217391304
-1.65	-1.33	-0.58	39	4.69565217391304
-3.21	-1.94	-0.08	45	4.69565217391304
-2.11	-1.18	-0.22	20	4.69565217391304
-1.5	-1.05	-0.19	51	4.69565217391304
-1.81	-1.7	-0.97	10	4.69565217391304
-3.04	-2.21	-0.5	51	4.69565217391304
-2.19	-1.02	0.08	13	4.69565217391304
-1.28	-0.01	0.9	25	4.69565217391304
-3.23	-2.13	-0.19	53	11.9565217391304
-4.61	-2.79	-0.33	31	11.9565217391304
-5.85	-4.52	-1.87	14	11.9565217391304
-1.93	-0.63	0.7	42	11.9565217391304
-3.09	-0.79	0.94	16	11.9565217391304
-1.4	-0.37	0.78	54	11.9565217391304
-1.91	0.08	1.29	19	11.9565217391304
-4.16	-2.8	1.64	3	11.9565217391304
-3.64	-2.47	-0.27	43	11.9565217391304
-3.48	-2.0	-0.21	27	11.9565217391304
-2.13	-0.54	0.75	11	11.9565217391304
-4.81	-2.99	0.07	38	11.9565217391304
-3.42	-1.84	0.38	47	11.9565217391304
-4.15	-2.56	-0.53	26	11.9565217391304
-0.77	0.25	1.39	2	11.9565217391304
-3.1	-1.61	0.43	53	11.9565217391304
-2.32	-1.36	0.14	58	11.9565217391304
-1.98	-1.61	-0.56	8	11.9565217391304
-2.5	-1.58	-0.06	56	11.9565217391304
-3.46	-1.79	0.06	27	11.9565217391304
-3.46	-2.34	-0.26	53	11.9565217391304
-2.98	-2.57	-0.46	6	11.9565217391304
-3.29	-1.95	0.16	57	11.9565217391304
-3.58	-1.91	-0.22	18	11.9565217391304
-2.5	-0.68	1.3	52	11.9565217391304
-2.84	-2.21	-0.73	57	11.9565217391304
-1.78	0.6	2.35	6	11.9565217391304
-5.05	-4.18	-2.39	20	11.9565217391304
-2.47	-1.09	0.43	34	2.98076923076922
-2.36	-2.18	-1.13	43	2.98076923076922
-3.21	-2.17	-0.46	39	2.98076923076922
-4.9	-2.42	0.71	11	2.98076923076922
-2.79	-1.52	0.09	38	2.98076923076922
-2.54	-0.57	1.43	48	2.98076923076922
-3.62	-1.86	0.29	32	2.98076923076922
-5.98	-3.16	0.2	21	2.98076923076922
-3.04	-1.56	0.32	31	2.98076923076922
-2.25	-1.96	-0.99	47	2.98076923076922
-1.98	-1.1	-0.19	20	2.98076923076922
-3.0	-2.03	-0.31	47	2.98076923076922
-3.87	-2.65	-1.01	19	2.98076923076922
-2.66	-0.71	1.22	43	2.98076923076922
-3.19	-0.36	1.62	23	2.98076923076922
-2.47	-0.86	1.04	58	2.98076923076922
-2.78	-0.9	1.05	40	2.98076923076922
-1.68	-1.29	-0.5	10	2.98076923076922
-1.67	-0.47	0.62	33	2.98076923076922
-3.55	-2.45	-0.43	58	2.98076923076922
-4.59	-2.99	-0.61	22	2.98076923076922
-2.4	-1.21	-0.06	21	2.98076923076922
-2.82	-1.99	-0.57	41	2.98076923076922
-2.95	-1.94	-0.23	44	2.98076923076922
-1.58	-0.74	0.59	1	2.98076923076922
-2.27	-1.69	-0.42	55	2.98076923076922
-2.18	-0.09	1.56	30	2.98076923076922
-0.94	-0.29	0.27	10	2.98076923076922
-2.24	-0.69	0.74	27	2.98076923076922
-2.37	0.56	3.11	59	2.98076923076922
-3.09	-1.91	-0.48	19	2.98076923076922
-3.3	-2.04	-0.49	17	2.98076923076922
-0.12	1.71	2.66	2	2.98076923076922
-5.09	-3.7	-1.53	21	2.98076923076922
-3.48	-2.48	-0.41	59	2.98076923076922
-2.79	-2.52	-1.53	18	2.98076923076922
-2.92	-1.4	0.39	35	2.98076923076922
-3.07	-1.76	-0.3	16	2.98076923076922
-4.35	-3.54	-1.62	20	2.98076923076922
-3.5	-1.06	1.58	50	2.98076923076922
-3.61	-1.76	0.31	29	2.98076923076922
-1.47	-1.36	-0.24	3	2.98076923076922
-3.71	-1.67	0.31	17	2.98076923076922
-2.33	-0.8	0.62	26	2.98076923076922
-2.7	-1.23	0.69	57	3.97435897435896
-2.69	-1.52	-0.02	30	3.97435897435896
-1.38	-0.07	0.89	10	3.97435897435896
-2.61	-1.15	0.48	29	2.98076923076922
-2.6	-0.68	1.32	50	2.98076923076922
-3.2	-1.83	0.16	44	2.98076923076922
-2.61	-2.06	-1.05	16	2.98076923076922
-1.41	-2.37	-2.58	1	2.98076923076922
-3.22	-1.46	0.56	30	2.98076923076922
-5.41	-3.75	-1.3	21	2.98076923076922
-2.96	-2.24	-0.29	6	2.98076923076922
-4.61	-2.84	-0.36	32	2.98076923076922
-3.94	-2.19	-0.22	15	2.98076923076922
-3.25	-1.93	0.07	37	2.98076923076922
-1.73	-1.8	-1.15	43	2.98076923076922
-2.84	-1.38	0.44	38	2.98076923076922
-2.14	0.23	2.18	43	2.98076923076922
-2.67	-1.86	-0.28	8	2.98076923076922
-2.96	-0.71	1.15	26	2.98076923076922
-4.0	-3.33	-1.84	25	2.98076923076922
1.44	0.28	-0.43	12	2.98076923076922
-3.68	-2.47	0.44	5	2.98076923076922
-2.48	-1.79	-0.06	5	2.98076923076922
-3.14	-3.29	-1.74	7	2.98076923076922
-5.15	-3.59	-0.35	48	2.98076923076922
-4.75	-3.34	-1.21	17	2.98076923076922
-1.72	-0.35	0.7	11	11.3333333333333
-1.79	-1.24	-0.22	8	11.3333333333333
-2.86	-2.0	-0.83	22	11.3333333333333
-2.6	-3.84	-2.38	2	11.3333333333333
-1.19	0.02	0.96	39	11.3333333333333
-2.48	-2.07	-1.17	14	11.3333333333333
-2.95	-0.23	3.47	2	11.3333333333333
-1.91	-1.33	-0.34	39	11.3333333333333
-1.28	-0.23	0.61	32	11.3333333333333
-3.68	-1.46	0.6	23	11.3333333333333
-1.89	-0.45	0.92	42	11.3333333333333
-1.49	-0.16	1.58	3	11.3333333333333
-2.59	-1.37	0.57	6	11.3333333333333
-2.01	-0.89	0.18	11	11.3333333333333
-2.03	-1.27	-0.28	25	11.3333333333333
-2.69	-1.74	-0.25	46	11.3333333333333
-4.75	-3.99	-2.24	27	11.3333333333333
-4.55	-3.01	0.2	8	11.3333333333333
-2.77	-1.28	0.11	20	11.3333333333333
-3.07	-1.44	0.05	20	11.3333333333333
-3.49	-0.89	1.61	35	11.3333333333333
-1.04	0.37	1.77	3	11.3333333333333
-1.32	-0.84	-0.03	51	5.12820512820513
-2.08	-1.2	0.17	58	5.12820512820513
-1.54	0.57	2.95	2	5.12820512820513
-1.75	-1.31	-0.45	44	5.12820512820513
-2.64	-1.31	-0.04	18	5.12820512820513
-3.45	-2.4	-0.47	54	5.12820512820513
-1.58	-0.09	1.26	6	5.12820512820513
-2.55	-1.59	-0.09	51	5.12820512820513
-2.5	-1.25	0.21	32	5.12820512820513
-2.46	-1.23	0.18	29	5.12820512820513
-2.64	-1.42	0.23	47	5.12820512820513
-1.54	-1.85	-1.46	23	5.12820512820513
-3.64	-2.93	-1.59	20	5.12820512820513
-1.99	-2.28	-1.71	48	5.12820512820513
-2.1	-1.71	-0.76	44	5.12820512820513
-4.56	-3.15	-0.43	10	5.12820512820513
-2.1	-1.12	0.28	58	5.12820512820513
-3.08	-1.92	-0.02	59	5.12820512820513
-1.89	-1.56	-0.93	16	5.12820512820513
-3.89	-2.26	0.27	45	5.12820512820513
-1.76	-1.36	-0.58	26	5.12820512820513
-1.85	-0.2	2.12	2	5.12820512820513
-2.74	-1.38	0.49	57	5.12820512820513
-2.9	-1.04	0.5	18	5.12820512820513
-4.16	-3.63	-1.58	10	5.12820512820513
-2.68	-1.31	0.3	37	5.12820512820513
-2.05	0.24	1.92	8	5.12820512820513
-1.65	-0.39	1.21	4	5.12820512820513
-2.03	-1.18	0.03	47	5.12820512820513
-2.31	-1.54	-0.22	9	5.12820512820513
-2.06	-0.43	0.92	10	5.12820512820513
-2.85	-1.96	-0.35	42	5.12820512820513
-2.33	-2.17	-0.43	4	5.12820512820513
-1.3	-0.99	-0.3	54	12.1
-4.33	-4.01	-2.0	12	12.1
-2.77	-2.41	-1.06	40	12.1
-2.95	-1.47	0.46	48	12.1
-3.66	-1.96	-0.17	16	12.1
-2.65	-1.68	-0.27	33	12.1
-4.41	-2.93	-0.38	11	12.1
-2.89	-3.51	-2.89	27	12.1
-2.93	-2.34	-0.83	30	12.1
-2.66	-0.83	0.98	32	12.1
-2.65	-0.56	1.15	25	12.1
-2.2	-1.65	-0.45	8	12.1
-3.46	-3.09	-1.97	19	12.1
-3.97	-3.3	-1.42	53	12.1
-1.81	-0.58	0.72	47	12.1
-2.57	-2.79	-1.46	8	12.1
-4.07	-2.51	-0.29	32	8.8593974175036
-1.66	-1.27	-0.43	9	8.8593974175036
-2.99	-1.23	0.81	43	8.8593974175036
-3.15	-1.75	0.12	30	8.8593974175036
-2.57	-0.86	0.53	21	8.8593974175036
-2.95	-1.15	0.76	33	8.8593974175036
-3.05	-2.91	-1.57	10	8.8593974175036
-1.53	-0.62	0.28	32	8.8593974175036
-2.46	-0.38	1.59	45	8.8593974175036
-3.36	-1.54	0.62	39	8.8593974175036
-3.07	-1.32	0.29	15	8.8593974175036
-2.56	-0.17	1.73	29	8.8593974175036
-2.66	-0.73	1.14	9	8.8593974175036
-0.53	-0.49	-0.1	1	8.8593974175036
-1.9	-0.58	0.81	48	8.8593974175036
-1.69	-0.11	1.81	3	8.8593974175036
-2.84	-1.26	0.5	29	8.8593974175036
-3.02	-1.62	1.24	4	8.8593974175036
-1.67	-0.28	0.64	15	8.8593974175036
-0.61	-1.16	-1.22	56	8.8593974175036
-2.39	-0.94	0.28	19	8.8593974175036
-1.33	-0.92	-0.41	13	8.8593974175036
-2.78	-1.51	-0.22	21	8.8593974175036
-3.15	-1.56	0.43	45	8.8593974175036
-1.84	-0.97	0.06	38	8.8593974175036
-1.89	-1.39	-0.67	15	8.8593974175036
-1.03	-0.5	0.45	3	8.8593974175036
-2.27	-1.08	1.6	2	8.8593974175036
-3.47	-1.49	0.26	20	8.8593974175036
-1.59	-0.51	0.56	9	8.8593974175036
-4.31	-1.76	1.42	52	8.8593974175036
-4.61	-1.77	1.09	31	8.8593974175036
-3.07	-1.02	0.9	28	8.8593974175036
-0.86	0.68	1.61	7	8.8593974175036
-3.8	-1.33	1.37	42	8.8593974175036
-2.45	-1.25	0.29	45	8.8593974175036
-3.17	-2.55	-1.42	18	8.8593974175036
-1.57	-0.92	0.1	57	8.8593974175036
-2.24	-1.3	-0.02	31	8.8593974175036
-3.08	-1.96	-0.56	19	15.703125
-2.15	-1.45	-0.22	8	15.703125
-2.92	0.53	2.85	28	15.703125
-2.03	-1.78	-1.01	34	15.703125
-0.26	-0.29	-0.25	59	15.703125
0.07	-0.13	-0.16	7	15.703125
-3.08	-2.05	-0.38	45	15.703125
-2.22	-0.65	0.93	8	15.703125
-2.22	-1.05	0.07	13	15.703125
-1.82	-1.71	-0.94	53	15.703125
-2.46	-1.54	-0.23	33	15.703125
-0.25	0.94	1.48	6	15.703125
-1.58	-0.6	0.75	5	15.703125
-1.17	1.5	2.59	17	15.703125
-1.44	-0.83	-0.19	19	15.703125
-2.49	-1.27	0.09	26	35.0274725274724
-3.8	-2.06	0.46	49	35.0274725274724
-2.02	-0.39	0.97	10	35.0274725274724
-2.54	-2.91	-1.98	57	35.0274725274724
-2.6	-1.23	0.6	57	35.0274725274724
-2.69	-1.93	-0.61	35	35.0274725274724
-0.51	-1.46	-1.5	5	35.0274725274724
-3.3	-2.52	-0.7	50	35.0274725274724
-3.81	-2.7	-0.85	24	35.0274725274724
-3.2	-2.45	-0.69	47	35.0274725274724
-2.63	-1.23	0.26	11	35.0274725274724
-2.03	-0.54	1.13	59	35.0274725274724
-4.1	-2.23	-0.04	28	35.0274725274724
-2.71	-0.94	2.14	3	35.0274725274724
-2.98	-1.42	0.48	45	35.0274725274724
-2.12	-1.77	-0.8	26	35.0274725274724
-2.83	-2.21	-0.78	53	35.0274725274724
-2.68	-2.44	-1.62	20	35.0274725274724
-3.42	-3.33	-1.82	29	35.0274725274724
-2.02	-0.82	0.26	22	35.0274725274724
-2.86	-2.57	-1.4	45	35.0274725274724
-4.99	-1.06	2.58	35	35.0274725274724
-4.63	-3.26	-0.72	40	35.0274725274724
-4.76	-2.91	-0.61	20	35.0274725274724
-3.79	-2.41	-0.04	50	7.61904761904761
-3.62	-1.4	0.74	26	7.61904761904761
-2.22	-1.1	0.4	53	7.61904761904761
-1.61	0.62	2.92	2	7.61904761904761
-2.49	-1.71	-0.53	26	7.61904761904761
-2.02	-1.26	-0.4	19	7.61904761904761
-3.43	-1.5	0.27	16	7.61904761904761
-2.19	-1.12	0.13	33	7.61904761904761
0.2	0.81	0.98	2	7.61904761904761
-3.47	-2.65	-0.97	32	7.61904761904761
-1.04	0.53	1.64	5	7.61904761904761
-3.17	-2.17	-0.34	58	7.61904761904761
-3.59	-2.26	-0.37	12	7.61904761904761
-3.08	-1.37	0.61	42	7.61904761904761
-3.03	-1.96	-0.48	24	7.61904761904761
-2.89	-1.18	1.29	6	7.61904761904761
-3.22	-1.96	0.02	56	7.61904761904761
-3.6	-4.16	-3.41	44	7.61904761904761
-3.43	-1.52	0.42	25	7.61904761904761
-3.09	-1.74	0.26	8	7.61904761904761
-4.53	-3.3	-1.38	19	7.61904761904761
-4.86	-4.24	-2.23	42	7.61904761904761
-3.37	-3.17	-1.6	11	7.61904761904761
-4.01	-2.68	-0.64	12	7.61904761904761
-2.8	-1.41	0.05	12	7.61904761904761
-2.11	0.02	1.42	12	7.61904761904761
-3.41	-2.12	-0.63	18	7.61904761904761
-4.15	-1.83	1.04	47	7.61904761904761
-5.0	-2.42	0.34	26	7.61904761904761
-3.36	-1.98	0.96	5	7.61904761904761
-2.77	-1.72	-0.08	47	7.61904761904761
-2.99	-1.63	0.21	47	7.61904761904761
-2.34	-1.29	0.25	55	7.61904761904761
-2.02	-0.71	0.44	23	7.61904761904761
-1.6	-0.34	1.0	58	7.61904761904761
-4.52	-2.64	0.09	39	7.61904761904761
-1.8	-1.0	0.25	7	7.61904761904761
-3.06	-2.04	-0.28	33	7.61904761904761
-3.87	-1.06	2.09	7	7.61904761904761
-2.13	-1.71	-0.64	59	7.61904761904761
-3.86	-3.38	-2.08	22	7.61904761904761
-3.5	-2.32	-0.39	38	7.61904761904761
-4.52	-2.72	0.12	50	7.61904761904761
-3.11	-1.63	0.44	55	7.61904761904761
-3.56	-2.33	-0.54	25	7.61904761904761
-3.64	-0.87	1.78	36	7.61904761904761
-1.23	0.74	1.71	15	7.61904761904761
-3.79	-3.1	-1.25	58	7.61904761904761
-4.02	-2.86	-0.65	43	7.39999999999999
-3.91	-2.56	-0.28	50	7.39999999999999
-4.21	-3.31	-1.29	35	7.39999999999999
-2.67	-1.39	0.46	8	7.39999999999999
-2.22	-0.55	1.22	54	7.39999999999999
-3.8	-2.13	0.03	27	7.39999999999999
-1.92	-1.38	-0.65	15	7.39999999999999
-1.57	-0.18	1.41	4	7.39999999999999
-3.87	-2.59	-0.34	55	7.39999999999999
-3.73	-1.35	0.95	29	7.39999999999999
-1.73	-0.86	0.62	4	7.39999999999999
-3.52	-2.05	-0.23	27	7.39999999999999
-3.13	-2.04	0.54	5	7.39999999999999
-3.65	-2.65	-0.65	11	7.39999999999999
-2.57	-1.06	0.79	52	7.39999999999999
-4.18	-2.19	0.63	41	7.39999999999999
-5.81	-3.69	-0.8	24	7.39999999999999
-3.03	-1.11	0.91	35	7.39999999999999
-5.47	-3.68	-1.12	22	7.39999999999999
-3.93	-2.62	-0.3	59	7.39999999999999
-3.98	-2.19	0.03	30	7.39999999999999
-2.89	-1.73	-0.36	14	7.39999999999999
-3.33	-1.37	0.59	12	7.39999999999999
-2.97	-1.69	0.16	47	7.39999999999999
-5.02	-3.17	-0.69	17	7.39999999999999
-2.18	-1.13	0.06	10	7.39999999999999
-4.25	-2.3	0.61	9	7.39999999999999
-5.26	-2.2	0.82	22	7.39999999999999
-3.89	-2.03	0.58	44	7.39999999999999
-1.89	-1.93	-1.14	55	7.39999999999999
-1.4	-0.11	1.32	3	11.25
-2.59	-2.15	-0.68	7	11.25
-2.31	-0.82	0.71	36	11.25
-2.02	-1.67	-0.91	12	11.25
-2.34	-1.76	-0.56	29	11.25
-2.55	-0.75	1.01	37	11.25
-4.65	-2.7	-0.41	22	11.25
-2.95	-1.51	0.42	50	11.25
-1.8	-0.12	1.13	24	11.25
-3.68	-1.18	1.63	53	11.25
-2.53	-1.7	-0.63	15	11.25
-2.29	-0.07	1.79	42	11.25
-2.42	-1.36	-0.02	26	11.25
-4.49	-2.76	-0.43	21	11.25
-2.7	-1.55	-0.22	24	11.25
-3.96	-3.14	-1.33	12	11.25
-2.59	-1.53	-0.22	25	11.25
-3.15	-2.5	-0.85	9	11.25
-2.11	-1.3	-0.21	35	11.25
-2.77	-1.23	0.7	52	11.25
-3.64	-1.05	1.47	32	11.25
-2.01	0.22	2.05	6	11.25
-3.63	-2.27	0.0	51	11.25
-3.03	-1.03	0.97	32	11.25
-2.76	-1.94	-0.36	59	11.25
-2.83	-1.52	0.17	29	11.25
-3.44	-2.86	-1.65	20	11.25
-5.12	-3.72	-0.96	45	11.25
-2.87	-1.87	-0.27	47	11.25
-4.33	-3.95	-2.55	16	11.25
-2.8	-1.39	0.3	37	11.25
-2.54	-1.41	1.31	2	11.25
-2.48	-1.84	-0.53	44	11.25
-3.47	-2.43	-0.64	26	11.25
-1.45	-1.22	-0.74	13	11.25
-2.26	-1.04	0.31	36	11.25
-2.32	-0.91	0.53	28	22.7944862155388
-2.2	-0.62	1.84	3	22.7944862155388
-4.3	-2.12	0.92	54	22.7944862155388
-3.97	-2.83	-0.43	40	22.7944862155388
-3.9	-2.09	-0.05	16	22.7944862155388
-3.96	-3.07	0.96	2	22.7944862155388
-2.72	-1.69	0.02	57	22.7944862155388
-2.81	-2.1	-0.51	57	22.7944862155388
-3.33	-2.47	-0.96	12	22.7944862155388
-3.71	-3.13	-1.4	43	22.7944862155388
-3.54	-2.41	-0.67	14	22.7944862155388
-3.47	-2.12	-0.4	23	22.7944862155388
-2.25	-1.09	0.47	57	22.7944862155388
-2.89	-2.04	-0.52	46	22.7944862155388
-2.32	-0.99	0.53	43	22.7944862155388
-1.69	-0.65	0.37	32	22.7944862155388
-4.53	-1.65	1.03	17	22.7944862155388
-2.69	-2.13	-0.73	48	22.7944862155388
-2.23	-1.91	0.14	3	22.7944862155388
-4.09	-2.87	-0.36	56	22.7944862155388
-4.3	-2.88	-0.81	14	22.7944862155388
-2.97	-2.37	-0.8	43	22.7944862155388
-3.5	-1.6	0.23	18	22.7944862155388
2.12	0.42	-0.7	8	22.7944862155388
-2.28	-0.38	1.53	53	22.7944862155388
-0.72	0.75	1.46	18	22.7944862155388
-2.91	-0.81	1.38	47	22.7944862155388
-3.98	-3.73	-2.47	26	22.7944862155388
-2.9	-1.98	-0.05	7	22.7944862155388
-2.97	-1.96	-0.23	35	22.7944862155388
-1.81	-0.98	0.3	6	22.7944862155388
-3.56	-0.75	1.75	10	22.7944862155388
-1.59	-0.64	0.53	54	22.7944862155388
-3.17	-2.56	-1.04	26	22.7944862155388
-2.77	-1.82	-0.34	43	22.7944862155388
-3.3	-1.56	0.13	19	22.7944862155388
-2.27	-1.05	0.35	33	22.7944862155388
-2.59	-1.29	0.05	12	22.7944862155388
-2.76	-1.85	-0.28	39	22.7944862155388
-4.27	-4.0	-2.37	47	22.7944862155388
-4.94	-2.42	0.51	26	22.7944862155388
-2.53	-0.84	2.29	2	22.7944862155388
-2.16	-1.57	-0.45	30	11.780487804878
-2.11	-0.48	1.0	36	11.780487804878
-3.24	-2.18	-0.68	13	11.780487804878
-3.6	-1.89	-0.03	26	11.780487804878
-0.73	0.22	0.88	8	11.780487804878
-3.29	-2.01	0.01	48	11.780487804878
-1.62	-0.86	0.2	50	11.780487804878
-2.34	-1.82	-0.33	6	11.780487804878
-1.8	-2.01	-1.35	52	11.780487804878
-1.65	1.4	2.96	22	11.780487804878
-2.68	-1.26	0.56	52	11.780487804878
-4.54	-3.35	-1.42	24	11.780487804878
-4.15	-3.74	-2.0	39	11.780487804878
-2.91	-1.81	-0.31	25	11.780487804878
-2.28	-1.4	-0.08	9	11.780487804878
-1.35	-0.3	0.77	49	11.780487804878
-1.99	-1.34	-0.54	18	11.780487804878
-1.85	-0.01	1.6	6	11.780487804878
-2.69	-2.07	-0.83	37	11.780487804878
-1.75	-1.99	-0.73	3	11.780487804878
-4.01	-1.82	1.01	49	11.780487804878
-3.95	-2.13	0.07	30	11.780487804878
-1.7	-0.53	1.62	1	11.780487804878
-3.21	-1.72	0.21	37	11.780487804878
-2.8	-2.86	-1.28	7	11.780487804878
-3.06	-2.1	-0.58	25	11.780487804878
-1.65	-0.7	0.13	20	11.780487804878
-0.94	0.29	1.33	50	11.780487804878
-3.28	-2.56	-0.8	31	11.780487804878
-3.31	-2.49	-0.91	11	11.780487804878
-2.31	-1.84	-0.7	36	11.780487804878
-3.28	-1.69	-0.06	18	11.780487804878
-3.09	-1.9	0.0	50	11.780487804878
-2.77	-1.81	-0.46	26	11.780487804878
-2.95	-1.6	0.14	37	11.780487804878
-2.89	-2.07	-0.75	13	11.780487804878
-3.37	-1.71	0.51	46	11.780487804878
-3.09	-2.33	-0.64	43	11.780487804878
-1.8	-1.24	0.03	4	11.780487804878
-0.94	-1.98	-1.91	5	5.64285714285713
-3.37	-1.95	0.18	47	5.64285714285713
-3.83	-2.85	-0.76	30	5.64285714285713
-1.53	-0.27	1.05	58	5.64285714285713
-1.35	0.06	0.98	11	5.64285714285713
-1.89	-1.3	-0.17	59	5.64285714285713
-2.81	-1.04	0.78	10	5.64285714285713
-2.45	-1.74	-0.43	41	5.64285714285713
-2.23	-1.95	-0.91	56	5.64285714285713
-2.26	-1.48	-0.34	29	5.64285714285713
-1.89	-1.4	-0.4	9	5.64285714285713
-4.01	-1.53	1.01	29	176.360544217687
-3.46	-1.6	0.52	29	176.360544217687
-3.28	-2.83	-1.51	27	176.360544217687
-2.33	-0.92	0.79	56	5.19489981785064
-3.06	-1.29	0.74	34	5.19489981785064
-3.05	-1.55	0.37	46	5.19489981785064
-3.25	-1.52	0.16	20	5.19489981785064
-3.54	-1.68	0.72	46	5.19489981785064
-3.1	-1.47	0.15	13	5.19489981785064
-4.14	-2.88	-0.32	48	5.19489981785064
-3.26	-1.04	1.33	46	5.19489981785064
-1.97	-1.13	-0.28	15	5.19489981785064
-1.29	-0.24	0.85	58	5.19489981785064
-2.46	-1.28	0.25	45	5.19489981785064
-2.47	-0.94	0.5	24	5.19489981785064
-1.43	-0.17	1.44	1	5.19489981785064
-3.31	-1.12	0.63	19	5.19489981785064
-3.79	-2.38	0.04	57	5.19489981785064
-3.08	-2.18	-0.73	27	5.19489981785064
-2.85	-1.33	0.56	8	5.19489981785064
-1.55	-0.18	1.14	50	5.19489981785064
-4.62	-2.74	0.08	41	5.19489981785064
-3.82	-3.69	-1.86	10	5.19489981785064
-2.08	-2.04	-1.3	12	5.19489981785064
-2.29	-1.02	0.62	7	5.19489981785064
-2.04	-1.26	-0.13	38	5.19489981785064
-3.13	-1.66	0.44	58	5.19489981785064
-5.24	-2.87	0.31	12	5.19489981785064
-2.43	-1.66	-0.33	35	5.19489981785064
-2.26	-0.81	0.48	11	5.19489981785064
-5.86	-3.55	2.67	3	5.19489981785064
-1.83	-0.46	0.66	10	5.19489981785064
-3.67	-1.3	0.91	27	5.19489981785064
-1.86	-0.53	0.72	9	5.19489981785064
-3.72	-1.92	0.46	46	5.19489981785064
-1.71	-0.31	1.17	59	5.19489981785064
-2.46	-0.28	1.61	37	5.19489981785064
5.13	0.14	-3.16	19	5.19489981785064
-2.28	-1.31	-0.12	25	5.19489981785064
-2.66	-1.97	-0.62	27	5.19489981785064
-0.73	-0.98	-0.57	3	5.19489981785064
-1.01	0.91	2.56	1	5.19489981785064
-3.2	-0.68	1.87	51	5.19489981785064
-3.64	-1.2	1.23	32	5.19489981785064
-2.02	-0.94	0.46	50	5.19489981785064
-3.0	-2.29	-0.88	30	5.19489981785064
-3.63	-2.09	-0.35	15	5.19489981785064
-1.29	-0.42	0.37	33	5.19489981785064
-2.54	-1.77	-0.65	12	5.19489981785064
-2.97	-1.66	0.08	41	5.19489981785064
-3.08	-0.68	1.09	17	5.19489981785064
-2.56	-1.35	0.26	47	5.19489981785064
-1.3	0.08	1.74	1	5.19489981785064
-2.52	-1.0	0.85	55	5.19489981785064
-2.9	-1.42	0.09	24	5.19489981785064
-2.57	-1.5	-0.23	24	5.19489981785064
-1.96	-0.75	0.44	27	5.19489981785064
-2.4	-0.88	0.34	15	5.19489981785064
-2.89	-1.89	-0.16	53	5.19489981785064
-2.7	-1.01	0.37	19	5.19489981785064
-1.26	-0.59	0.3	58	5.19489981785064
-1.48	-0.24	0.59	18	5.19489981785064
-4.04	-1.63	1.0	34	5.19489981785064
-2.39	-0.86	0.48	12	5.19489981785064
-2.52	-1.68	-0.19	54	5.19489981785064
-1.39	-1.22	0.05	1	5.19489981785064
-4.51	-2.43	0.31	37	5.19489981785064
-2.69	-0.91	1.06	48	5.19489981785064
-2.7	-2.16	-0.75	33	5.19489981785064
-2.78	-2.28	-0.97	49	5.19489981785064
-3.31	-2.05	-0.52	14	5.19489981785064
-3.97	-2.69	-0.44	45	5.19489981785064
-2.4	-2.02	-1.14	15	5.19489981785064
-3.23	-1.86	0.2	51	5.19489981785064
-2.13	-1.05	-0.08	18	5.19489981785064
-2.21	-0.74	0.7	34	5.19489981785064
-3.66	-1.9	0.41	41	5.19489981785064
-3.79	-1.91	-0.02	22	5.19489981785064
-3.76	-2.16	0.27	42	5.19489981785064
-2.33	-0.4	0.9	16	5.19489981785064
-2.85	-1.0	1.06	48	5.19489981785064
-1.65	-0.05	1.36	46	2.98076923076922
-3.12	-1.57	0.44	41	5.19489981785064
-2.51	-0.75	0.59	14	5.19489981785064
-1.19	-0.23	0.67	8	5.19489981785064
-2.43	-1.93	-0.76	47	12.1344537815126
-2.21	-1.03	0.98	4	12.1344537815126
-2.12	-1.83	-0.82	57	12.1344537815126
-2.48	-1.47	0.02	49	12.1344537815126
-2.29	-1.01	0.13	21	12.1344537815126
-2.35	-0.85	0.71	37	12.1344537815126
-2.51	-1.48	-0.18	11	12.1344537815126
-3.36	-1.95	-0.08	31	12.1344537815126
-4.35	-2.98	-0.53	39	12.1344537815126
-0.98	-0.21	0.43	9	12.1344537815126
-2.66	-1.68	-0.1	49	12.1344537815126
-1.07	0.04	1.08	53	12.1344537815126
-2.67	-1.16	0.62	45	12.1344537815126
-0.82	-0.18	0.5	54	12.1344537815126
-2.59	-0.59	1.02	24	12.1344537815126
-4.16	-2.69	-0.12	36	12.1344537815126
-2.71	-2.44	-1.12	57	12.1344537815126
-2.11	-1.33	-0.05	53	12.1344537815126
-2.64	-1.74	-0.17	52	12.1344537815126
-2.05	-1.77	-0.95	22	12.1344537815126
-0.89	-0.39	0.25	48	12.1344537815126
-2.4	-1.56	-0.33	35	12.1344537815126
-3.62	-1.18	0.79	19	12.1344537815126
-5.71	-3.1	0.05	25	12.1344537815126
-1.7	-0.67	0.54	47	12.1344537815126
-1.02	-0.12	0.52	21	12.1344537815126
-1.45	-0.9	-0.32	18	8.28819444444444
-2.17	-1.53	-0.41	28	8.28819444444444
-2.28	-1.77	-0.61	42	8.28819444444444
-2.65	-2.37	-1.21	52	8.28819444444444
-2.16	-1.22	-0.19	21	8.28819444444444
-1.53	-0.17	1.14	46	8.28819444444444
-1.81	-0.6	0.8	52	8.28819444444444
-1.61	-0.87	0.57	3	8.28819444444444
-1.53	0.34	1.97	51	8.28819444444444
-2.28	-0.26	1.34	26	8.28819444444444
-0.92	0.01	1.22	1	8.28819444444444
-2.4	-0.67	1.07	43	8.28819444444444
-0.57	0.27	0.76	27	8.28819444444444
-2.14	-1.22	-0.01	41	8.28819444444444
-1.93	-0.5	0.78	28	8.28819444444444
-2.07	0.15	1.44	15	8.28819444444444
-2.26	-0.01	1.68	9	8.28819444444444
-1.84	-0.74	0.6	51	8.28819444444444
-0.34	0.54	0.98	23	8.28819444444444
-0.83	0.52	1.17	14	8.28819444444444
-3.31	-1.98	-0.13	32	8.28819444444444
-1.26	-0.74	-0.24	15	8.28819444444444
-2.61	-2.13	-0.81	36	8.28819444444444
-1.28	-1.22	-0.64	56	8.28819444444444
-2.65	-1.56	-0.2	24	8.28819444444444
-2.33	-0.67	0.96	40	3.77272727272727
-2.85	-1.67	-0.18	24	3.77272727272727
-2.75	-0.97	0.47	21	3.77272727272727
-3.56	-1.76	0.64	46	3.77272727272727
-2.22	-1.15	0.18	38	3.77272727272727
-2.02	0.31	2.38	4	3.77272727272727
-0.08	0.53	0.89	2	3.77272727272727
-1.96	-1.56	-0.54	51	3.77272727272727
-2.71	-2.8	-1.74	25	3.77272727272727
-2.6	-2.83	-2.07	14	3.77272727272727
-2.11	-0.37	1.15	35	3.77272727272727
-2.88	-0.89	1.11	35	3.77272727272727
-3.96	-2.48	-0.52	20	3.77272727272727
-5.95	-3.84	0.57	8	3.77272727272727
-2.51	-0.07	2.06	44	3.77272727272727
-3.98	-1.87	0.15	20	3.77272727272727
-1.91	-1.22	-0.22	10	3.77272727272727
-2.04	0.8	3.09	4	3.77272727272727
-3.83	-2.43	1.68	2	3.77272727272727
-2.25	-1.41	-0.12	45	3.77272727272727
-2.71	-1.46	-0.15	14	3.77272727272727
-0.93	-0.01	0.87	59	3.77272727272727
-0.24	0.59	1.01	8	3.77272727272727
-2.19	-1.51	-0.28	48	3.77272727272727
-3.81	-3.29	-1.67	23	3.77272727272727
-3.58	-3.51	-2.26	19	3.77272727272727
-2.88	-0.88	1.17	39	3.77272727272727
-2.4	-0.99	0.78	56	3.77272727272727
-2.69	-0.32	2.1	5	3.77272727272727
-3.13	-2.15	-0.26	59	3.77272727272727
-3.21	-2.49	-0.82	29	3.77272727272727
-2.38	-1.36	0.01	30	3.77272727272727
-3.39	-1.56	0.91	7	3.77272727272727
-3.94	-2.65	-0.21	54	3.77272727272727
-3.15	-1.56	0.38	36	3.77272727272727
-2.98	-1.37	0.65	9	3.77272727272727
-3.22	-2.12	-0.66	17	3.77272727272727
-1.21	0.87	2.11	7	3.77272727272727
-1.95	-1.24	0.92	2	3.77272727272727
-1.17	-0.13	0.52	14	16.5325077399381
-1.84	-0.95	0.01	11	16.5325077399381
-2.27	-1.66	-0.45	51	3.62260536398468
-3.63	-1.97	-0.26	21	3.62260536398468
-2.88	-0.94	1.08	43	3.62260536398468
-1.73	-1.0	-0.09	26	3.62260536398468
-3.34	-1.6	0.21	26	3.62260536398468
1.75	3.5	2.58	1	3.62260536398468
-2.37	-0.69	1.19	53	3.62260536398468
-4.55	-2.04	0.58	17	3.62260536398468
-1.8	-0.47	0.55	21	3.62260536398468
-2.3	-1.0	0.43	40	3.62260536398468
-2.08	-1.15	0.12	46	3.62260536398468
-2.24	-1.87	-0.96	25	3.62260536398468
-1.94	-0.49	0.85	37	3.62260536398468
-2.15	-1.23	0.35	5	3.62260536398468
-3.11	-2.48	-0.81	36	3.62260536398468
-3.16	-1.72	0.1	11	3.62260536398468
-3.69	-1.9	0.4	32	3.62260536398468
-1.84	0.16	1.35	14	3.62260536398468
-3.47	-1.41	1.04	46	3.62260536398468
-5.22	-3.38	-0.52	18	3.62260536398468
0.14	0.76	0.98	8	3.62260536398468
-3.77	-1.78	0.74	47	3.62260536398468
0.72	-0.41	-0.97	12	3.62260536398468
-2.43	-1.04	0.7	53	3.62260536398468
-2.5	-1.0	0.62	32	3.62260536398468
-2.29	-2.22	-1.45	12	3.62260536398468
0.04	0.97	1.42	44	3.62260536398468
-1.62	-1.65	-1.16	31	3.62260536398468
-3.86	-2.58	-0.21	40	3.62260536398468
-4.71	-3.84	-2.11	23	3.62260536398468
-1.26	-0.59	0.31	57	3.62260536398468
-1.2	-1.46	-1.16	32	3.62260536398468
-2.82	-1.18	0.73	9	3.62260536398468
-1.29	-0.05	1.16	52	3.62260536398468
-0.81	0.33	1.15	6	3.62260536398468
-1.98	0.09	1.69	39	3.62260536398468
-1.29	0.58	1.75	8	3.62260536398468
-3.28	0.13	2.72	32	3.62260536398468
-1.85	-0.3	1.78	3	3.62260536398468
-2.54	-0.9	0.9	46	3.62260536398468
-2.57	-0.96	0.36	16	3.62260536398468
-1.82	-0.33	1.12	7	3.62260536398468
-2.57	-1.24	0.5	53	3.62260536398468
-2.86	-0.94	0.59	21	3.62260536398468
-3.58	-3.19	-1.66	48	3.62260536398468
-3.75	-2.43	-0.63	18	3.62260536398468
-3.21	-1.52	0.5	39	3.62260536398468
-1.28	-0.68	0.09	9	3.62260536398468
-3.63	-1.83	0.64	58	3.62260536398468
-4.67	-2.57	0.15	35	3.62260536398468
-2.94	-0.8	1.61	6	3.62260536398468
-3.86	-2.39	-0.26	33	3.62260536398468
-5.32	-2.73	0.54	29	3.62260536398468
-2.98	-1.17	0.45	14	3.62260536398468
-3.08	-1.57	0.47	53	3.62260536398468
-3.14	-1.95	-0.04	49	3.62260536398468
-2.7	-1.07	0.82	49	3.62260536398468
-2.81	-1.48	0.19	29	3.62260536398468
-2.43	-0.51	0.86	19	3.62260536398468
-3.17	-0.45	2.0	39	3.62260536398468
-3.92	-1.12	1.3	27	3.62260536398468
-1.06	-0.6	0.1	7	3.62260536398468
-4.62	-2.65	-0.38	22	3.62260536398468
0.74	2.66	2.87	0	3.62260536398468
-3.7	-2.01	0.48	57	3.62260536398468
-1.69	-0.19	1.32	58	3.62260536398468
-3.61	-2.38	-0.82	22	3.62260536398468
-1.24	-0.13	0.82	8	3.62260536398468
-2.26	-0.26	1.46	38	3.62260536398468
-1.91	-0.3	0.84	20	3.62260536398468
-2.77	-3.18	-2.13	28	4.70588235294118
-1.65	-1.25	-0.36	51	4.70588235294118
-1.68	-0.56	0.95	4	4.70588235294118
-2.61	-1.37	0.41	58	4.70588235294118
-2.53	-1.07	0.31	12	4.70588235294118
-2.14	-1.19	-0.04	25	4.70588235294118
-2.88	-2.86	-2.08	19	4.70588235294118
-3.13	-1.98	-0.16	50	4.70588235294118
-3.96	-2.94	-1.18	14	4.70588235294118
0.79	1.07	0.87	6	4.70588235294118
-2.06	-2.11	-1.34	56	4.70588235294118
-3.04	-0.84	1.33	39	4.70588235294118
-1.48	0.57	2.05	5	4.70588235294118
-2.53	-1.58	-0.02	57	4.70588235294118
-1.43	-0.33	0.61	26	4.70588235294118
-2.18	-1.23	0.18	53	4.70588235294118
-1.8	-1.07	-0.14	29	4.70588235294118
-3.48	-1.84	-0.09	19	4.70588235294118
-3.72	-2.18	-0.29	15	4.70588235294118
-2.35	-0.44	1.24	32	4.70588235294118
-1.08	0.43	1.71	3	4.70588235294118
-2.05	-0.59	0.85	41	4.70588235294118
-2.8	-0.98	0.86	30	4.70588235294118
-2.07	-1.53	-0.45	48	4.70588235294118
-0.88	-0.47	0.17	4	4.70588235294118
-3.05	-1.49	0.04	15	4.70588235294118
-4.57	-2.83	-0.44	19	4.70588235294118
-3.78	-2.21	-0.04	12	4.70588235294118
-2.95	-2.11	-0.63	26	4.70588235294118
-1.16	0.46	2.29	1	4.70588235294118
-2.28	-1.39	-0.03	47	4.70588235294118
-2.05	-0.15	1.36	30	4.70588235294118
-1.43	-0.92	-0.04	55	4.70588235294118
-2.57	-1.42	1.38	2	4.70588235294118
-2.47	-1.78	-0.59	25	4.70588235294118
-2.55	-1.02	0.89	59	4.70588235294118
-1.8	-0.46	0.92	6	4.70588235294118
-2.54	-2.07	-0.74	56	4.70588235294118
-1.99	-1.3	-0.41	12	4.70588235294118
-2.19	-1.84	-0.73	55	4.70588235294118
-2.58	-1.16	0.41	28	4.70588235294118
-0.56	0.1	0.5	17	8.35714285714288
-1.54	-0.77	0.26	51	8.35714285714288
-1.52	-0.98	-0.07	51	8.35714285714288
-0.98	0.35	1.63	3	8.35714285714288
-1.08	-0.25	0.63	51	8.35714285714288
-1.09	-0.31	0.43	41	8.35714285714288
-2.64	-1.73	-0.38	29	8.35714285714288
-1.65	-0.65	0.38	37	8.35714285714288
-1.26	-0.27	0.67	43	8.35714285714288
-0.66	-0.55	-0.3	11	8.35714285714288
-0.76	-0.19	0.44	50	8.35714285714288
0.04	-0.07	-0.05	17	8.35714285714288
-1.38	-0.21	0.75	36	8.35714285714288
-0.8	-0.31	0.12	34	8.35714285714288
-0.37	-0.11	0.12	10	8.35714285714288
-1.97	-0.9	0.03	15	11.25
-2.02	-0.66	0.92	57	11.25
-1.94	-0.68	0.81	57	11.25
-1.96	-0.35	0.79	20	11.25
-2.12	-0.61	0.82	33	11.25
-1.99	-0.46	0.92	9	11.25
-1.88	-2.11	-1.62	31	11.25
-2.88	-1.11	0.86	44	11.25
-2.55	-1.0	0.3	19	11.25
-3.13	-1.57	0.47	45	11.25
-3.69	-2.46	-0.72	14	11.25
-4.71	-3.82	-1.23	39	11.25
-3.63	-2.5	-0.79	15	11.25
-2.55	-0.96	0.56	26	11.25
-2.25	-1.3	0.15	56	11.25
-1.49	-0.55	0.3	22	11.25
-1.14	-0.85	-0.01	3	11.25
-0.45	-0.92	-0.84	8	11.25
-2.11	-0.83	0.55	40	11.25
-2.19	-1.18	0.18	47	11.25
-1.73	-0.42	0.61	21	11.25
-2.35	-2.54	-0.66	3	11.25
-2.94	-1.88	-0.48	13	11.25
-0.49	0.82	1.62	37	11.25
-1.76	-0.83	0.36	51	11.25
-2.17	-0.91	0.67	53	11.25
-2.61	-0.16	1.85	33	11.25
-1.9	-1.08	-0.01	38	9.16666666666667
-3.18	-1.19	0.82	28	9.16666666666667
-1.99	-0.79	0.6	8	9.16666666666667
-2.38	-1.23	0.26	44	9.16666666666667
-3.17	-2.23	-0.41	44	9.16666666666667
-2.36	-0.69	0.6	14	9.16666666666667
-2.65	-1.4	-0.13	20	9.16666666666667
-0.5	0.47	1.1	4	9.16666666666667
-2.66	-1.03	1.21	5	9.16666666666667
-1.95	-1.69	-0.83	36	9.16666666666667
-2.31	-1.91	-0.76	49	9.16666666666667
-2.57	-0.69	1.1	35	9.16666666666667
-3.16	-1.72	0.3	47	9.16666666666667
-1.75	-0.32	0.64	17	9.16666666666667
-1.88	-1.19	-0.18	36	9.16666666666667
-2.86	-1.74	-0.44	15	9.16666666666667
-3.3	-1.92	-0.02	35	9.16666666666667
-2.42	-1.4	1.31	1	9.16666666666667
-2.43	-1.34	0.02	34	9.16666666666667
-0.88	-0.55	0.0	52	9.16666666666667
-2.41	-2.12	-1.2	12	9.16666666666667
-0.95	-0.84	-0.46	39	9.16666666666667
-2.56	-1.99	-1.07	19	9.16666666666667
-2.66	-1.38	0.19	39	16.0216718266254
-3.48	-1.45	1.15	7	16.0216718266254
-1.22	0.06	0.89	11	16.0216718266254
-1.9	-0.01	1.31	10	16.0216718266254
-1.49	-1.5	-0.97	24	16.0216718266254
-3.18	-2.16	-0.47	36	16.0216718266254
-2.2	-2.19	-0.47	3	16.0216718266254
-2.94	-3.19	-2.51	20	16.0216718266254
-1.29	-0.78	0.16	0	16.0216718266254
-2.15	-2.47	-1.86	28	16.0216718266254
-2.9	-1.09	0.9	39	16.0216718266254
-2.79	-1.22	0.19	18	16.0216718266254
-0.92	-0.64	-0.32	16	16.0216718266254
-1.52	-1.33	-0.66	45	16.0216718266254
-1.95	-1.1	-0.28	16	16.0216718266254
-2.31	-1.75	-0.71	35	16.0216718266254
-2.63	-1.95	-0.32	7	16.0216718266254
-2.23	-0.82	0.84	54	16.0216718266254
-2.02	-0.24	1.34	40	16.0216718266254
-2.14	-0.6	0.82	33	16.0216718266254
-1.87	-1.4	-0.39	51	16.0216718266254
-4.91	-3.7	-0.78	47	16.0216718266254
-2.1	-1.39	0.04	5	16.0216718266254
-2.93	-2.01	-0.5	33	16.0216718266254
-0.95	-0.57	-0.2	14	8.01136363636365
-1.03	0.06	1.0	42	8.01136363636365
-2.96	-1.55	0.4	53	8.01136363636365
-0.7	-0.04	0.57	5	8.01136363636365
-2.12	-0.66	0.43	16	8.01136363636365
-1.32	-1.27	-0.69	59	8.01136363636365
-2.94	-3.02	-2.23	15	8.01136363636365
-1.41	-1.14	-0.4	57	8.01136363636365
-2.01	-1.06	0.3	57	8.01136363636365
-1.63	-0.9	-0.04	34	8.01136363636365
-0.64	0.41	1.09	7	8.01136363636365
-2.49	-2.0	-0.74	36	8.01136363636365
-2.53	-1.42	0.2	53	8.01136363636365
-4.53	-2.26	0.58	36	8.01136363636365
-1.93	-1.13	-0.01	8	8.01136363636365
-2.11	-1.42	-0.3	29	8.01136363636365
-2.16	-0.36	1.42	5	8.01136363636365
-0.72	0.17	0.92	57	8.01136363636365
-2.77	-2.26	-0.84	40	8.01136363636365
-1.74	-1.08	-0.05	47	14.1891891891891
-1.76	-0.2	1.16	42	14.1891891891891
-1.79	-0.91	0.07	27	14.1891891891891
-2.98	-1.71	0.15	48	14.1891891891891
-3.02	-1.6	0.31	41	14.1891891891891
-2.53	-1.41	-0.31	18	14.1891891891891
-1.58	-0.32	1.03	4	14.1891891891891
-3.28	-2.92	-1.26	31	14.1891891891891
-3.42	-2.92	-1.14	31	14.1891891891891
-2.97	-1.91	-0.27	45	14.1891891891891
-1.98	-1.17	0.11	59	14.1891891891891
-2.55	-2.15	-1.08	35	14.1891891891891
-2.43	-1.46	0.05	53	14.1891891891891
-3.45	-1.9	0.35	52	14.1891891891891
-5.55	-2.88	0.36	14	14.1891891891891
-2.27	-0.85	0.85	52	14.1891891891891
-2.91	-1.79	-0.15	44	14.1891891891891
-2.59	-0.47	1.28	10	14.1891891891891
-2.0	-1.47	-0.33	57	14.1891891891891
-3.21	-2.89	-1.3	55	14.1891891891891
-4.42	-2.58	0.5	9	14.1891891891891
-3.14	0.74	2.88	17	14.1891891891891
-0.82	-0.23	0.43	49	5.52941176470588
-3.55	-1.74	0.58	47	5.52941176470588
-3.68	-1.39	0.58	21	5.52941176470588
-3.75	-1.55	0.41	21	5.52941176470588
-2.39	-1.53	-0.52	16	5.52941176470588
-3.1	-1.09	1.0	36	5.52941176470588
-5.5	-4.01	-0.66	57	5.52941176470588
-3.81	-1.73	0.64	30	5.52941176470588
-1.9	0.01	1.62	41	5.52941176470588
-2.49	-1.26	0.37	51	5.52941176470588
-3.65	-2.73	-1.23	24	5.52941176470588
-2.27	-1.24	0.12	43	5.52941176470588
-3.2	-1.18	1.07	46	5.52941176470588
-3.09	-1.43	1.3	4	5.52941176470588
-2.57	-1.14	0.46	39	5.52941176470588
-1.73	-0.12	1.28	7	5.52941176470588
-2.18	-1.18	0.05	39	5.52941176470588
-3.05	-1.33	0.6	34	5.52941176470588
-2.81	-1.72	-0.3	12	5.52941176470588
-1.88	-0.65	1.12	4	5.52941176470588
-3.0	-1.79	0.01	50	5.52941176470588
-2.99	0.03	2.36	30	5.52941176470588
-3.24	-1.59	0.61	54	5.52941176470588
-3.1	-0.84	1.52	49	5.52941176470588
-4.11	-1.7	1.19	39	5.52941176470588
-1.53	-1.65	-1.17	23	5.52941176470588
-3.49	-2.51	-0.48	37	5.52941176470588
-2.0	-1.73	-0.15	4	5.52941176470588
-3.49	-2.66	0.59	4	5.52941176470588
-2.34	-0.63	1.21	50	5.52941176470588
-3.12	-0.77	1.48	36	5.52941176470588
-4.2	-1.98	0.53	28	5.52941176470588
-5.58	-2.76	0.37	19	5.52941176470588
-1.99	-1.11	0.06	44	5.52941176470588
-1.88	-1.31	-0.42	31	5.52941176470588
-3.54	-1.92	0.71	6	5.52941176470588
-3.17	-1.57	0.64	59	5.52941176470588
-2.9	-1.62	-0.33	18	5.52941176470588
-3.65	-1.92	0.36	32	5.52941176470588
-2.19	-1.09	1.16	3	5.52941176470588
-1.58	-1.39	-0.71	40	5.52941176470588
-1.53	-1.46	-0.74	8	5.52941176470588
-4.67	-1.87	1.69	58	5.52941176470588
-2.63	-1.1	0.69	46	5.52941176470588
-2.01	-0.98	0.03	21	5.52941176470588
-4.1	-3.07	-0.88	53	5.52941176470588
-3.65	-2.19	-0.16	27	5.52941176470588
-2.02	-1.49	-0.52	43	5.52941176470588
-2.38	-1.77	-0.65	24	5.52941176470588
-1.42	-2.31	-1.95	6	5.52941176470588
-2.66	0.3	4.06	1	4.07142857142857
-2.08	-0.4	1.33	49	4.07142857142857
-1.35	-0.71	-0.15	15	4.07142857142857
-1.63	-1.25	-0.48	9	4.07142857142857
-2.92	-1.27	0.67	39	4.07142857142857
-1.89	-0.69	0.76	59	4.07142857142857
-2.73	-1.68	-0.4	13	4.07142857142857
-3.16	-2.09	-0.55	23	4.07142857142857
-2.78	-0.49	2.42	3	4.07142857142857
-1.28	-1.38	-0.93	47	4.07142857142857
-3.27	-2.25	-0.85	15	4.07142857142857
-0.92	-1.33	-1.18	40	4.07142857142857
-2.93	-2.24	-1.01	24	4.07142857142857
-1.33	-0.14	0.96	42	4.07142857142857
-2.83	-2.19	-0.91	23	4.07142857142857
-2.52	-1.45	0.09	48	4.07142857142857
-2.72	-1.67	-0.37	24	4.07142857142857
-1.86	-1.94	-1.35	28	4.07142857142857
-0.77	-0.14	0.26	13	4.07142857142857
-2.81	-1.54	0.34	58	4.07142857142857
-3.3	-2.19	-0.28	31	4.07142857142857
-1.2	-0.12	0.84	7	4.07142857142857
-2.96	-1.95	0.1	6	4.07142857142857
-2.22	-1.02	0.24	25	4.07142857142857
-2.59	-0.69	1.25	45	4.07142857142857
-1.72	-0.07	1.32	7	4.07142857142857
-0.68	-1.3	-1.38	53	4.07142857142857
-2.05	-2.61	-2.01	35	4.07142857142857
-2.22	-1.54	-0.31	47	4.07142857142857
-1.52	-1.18	-0.54	22	4.07142857142857
-3.2	-3.06	-1.56	59	4.07142857142857
-3.2	-3.22	-1.83	59	4.07142857142857
-2.67	-2.51	-1.07	6	4.07142857142857
-0.86	-0.21	0.29	21	4.07142857142857
-1.93	-0.68	0.52	9	4.07142857142857
-1.01	-0.21	0.62	57	4.07142857142857
-1.44	-0.44	0.77	5	4.07142857142857
-2.65	-2.23	-1.11	36	4.07142857142857
-2.03	-1.62	-0.75	24	4.07142857142857
-2.01	-1.61	-0.65	37	4.07142857142857
-1.27	-0.04	1.12	52	4.07142857142857
-1.34	0.17	1.12	21	4.07142857142857
-2.56	-2.66	-1.57	34	17.0196078431373
-2.7	-2.15	-1.08	14	17.0196078431373
-5.1	-3.38	-0.04	52	17.0196078431373
-5.61	-3.89	-1.33	20	17.0196078431373
-2.96	-1.51	0.29	29	17.0196078431373
-0.3	1.5	2.24	5	17.0196078431373
-2.43	-0.65	1.32	53	17.0196078431373
-1.37	-0.04	1.68	2	17.0196078431373
-3.8	-2.62	-0.32	47	17.0196078431373
-3.14	-2.14	-0.56	25	17.0196078431373
-2.82	-2.43	-1.27	27	17.0196078431373
-2.5	-0.82	1.1	56	17.0196078431373
-2.07	-0.83	0.2	18	17.0196078431373
-2.83	-0.82	1.17	35	17.0196078431373
-3.09	-0.81	1.02	13	17.0196078431373
-1.07	-0.55	0.0	30	17.0196078431373
-2.34	-1.8	-0.77	22	17.0196078431373
-2.62	-2.07	-0.7	50	17.0196078431373
-1.12	-0.57	-0.05	12	17.0196078431373
-3.08	-1.1	1.03	36	17.0196078431373
-0.89	0.01	0.52	14	17.0196078431373
-0.7	-1.92	-2.13	10	17.0196078431373
-3.87	-2.05	-0.19	18	17.0196078431373
-3.47	-1.86	-0.04	26	17.0196078431373
-2.92	-1.93	-0.59	13	17.0196078431373
-2.22	-0.98	0.62	57	15.5781922525108
-3.02	-2.33	-1.11	17	15.5781922525108
-0.63	0.34	0.99	34	15.5781922525108
-3.05	-2.02	-0.33	29	15.5781922525108
-2.32	-1.6	-0.23	55	15.5781922525108
-4.51	-2.11	0.78	37	15.5781922525108
-4.13	-2.98	-1.02	13	15.5781922525108
-2.59	-2.4	-1.32	11	15.5781922525108
-2.43	-3.46	-2.84	8	15.5781922525108
-4.11	-2.31	0.27	43	15.5781922525108
-1.3	-0.58	0.53	4	15.5781922525108
-2.77	-2.75	-2.0	19	15.5781922525108
-2.32	-1.08	1.36	3	15.5781922525108
-2.77	-1.39	0.07	24	15.5781922525108
-2.66	-1.1	0.82	53	15.5781922525108
-4.19	-2.34	-0.16	19	15.5781922525108
-3.37	-2.07	-0.5	24	15.5781922525108
-3.82	-2.31	-0.04	43	15.5781922525108
-3.4	-1.29	1.09	45	15.5781922525108
-1.53	0.77	2.06	10	15.5781922525108
-2.65	-1.37	0.31	48	15.5781922525108
-3.91	-2.39	0.05	36	15.5781922525108
-3.01	-2.09	-0.7	13	15.5781922525108
-2.43	-1.38	0.08	47	15.5781922525108
-2.8	-2.59	-1.76	18	15.5781922525108
-0.95	0.01	0.7	21	15.5781922525108
-1.91	-1.04	0.05	33	15.5781922525108
-3.23	-2.46	-1.13	14	15.5781922525108
-2.05	-0.67	0.4	14	15.5781922525108
-2.43	-2.03	-1.01	35	15.5781922525108
-2.8	-1.7	0.07	56	15.5781922525108
-1.81	-1.69	-0.91	51	15.5781922525108
-2.62	-1.78	-0.24	59	15.5781922525108
-1.57	-0.82	0.87	2	15.5781922525108
-1.65	-1.83	-1.4	12	15.5781922525108
-3.03	-1.98	0.31	5	16.3157894736842
-1.94	-1.2	-0.21	24	16.3157894736842
-3.15	-2.9	-1.62	31	16.3157894736842
-1.26	-0.99	-0.47	11	16.3157894736842
-2.18	-0.9	0.71	59	16.3157894736842
-3.87	-2.42	-0.62	16	16.3157894736842
-3.03	-2.86	-1.59	25	16.3157894736842
-2.28	-1.83	-0.61	55	16.3157894736842
-2.91	-1.19	0.82	47	16.3157894736842
-2.84	-1.02	0.79	30	16.3157894736842
-2.04	-0.02	1.24	19	16.3157894736842
-3.02	-2.43	-1.14	27	16.3157894736842
-3.11	-1.06	0.61	21	16.3157894736842
-1.26	-0.79	0.06	5	16.3157894736842
-2.0	-1.46	-0.54	31	16.3157894736842
-3.3	-1.24	0.61	22	16.3157894736842
-3.3	-1.77	0.06	12	16.3157894736842
-2.19	-1.4	0.42	1	16.3157894736842
-2.66	-0.75	1.64	4	16.3157894736842
-2.98	-1.36	0.66	50	16.3157894736842
2.69	1.19	-0.12	6	16.3157894736842
-2.0	-2.1	-1.48	31	16.3157894736842
-2.76	-0.84	0.6	17	16.3157894736842
-0.69	0.42	1.18	4	16.3157894736842
-2.14	-0.85	0.51	35	16.3157894736842
-2.14	0.99	2.59	19	16.3157894736842
-2.5	-1.2	0.55	59	16.3157894736842
-3.0	-1.68	0.12	30	16.3157894736842
-1.82	-1.15	-0.07	50	16.3157894736842
-3.04	-1.09	0.53	17	11.381074168798
-3.34	-2.06	-0.11	30	11.381074168798
-0.66	-0.44	0.05	4	11.381074168798
-1.22	-0.07	1.34	3	11.381074168798
-2.52	-0.85	1.09	58	11.381074168798
-1.32	-0.15	0.74	23	11.381074168798
-0.85	0.22	0.79	13	11.381074168798
-1.71	0.13	1.48	8	11.381074168798
-4.12	-1.92	0.25	17	11.381074168798
-3.83	-1.85	0.07	22	11.381074168798
-2.37	-1.18	0.22	38	11.381074168798
-2.39	-0.74	0.8	27	11.381074168798
-3.49	-1.29	2.85	1	11.381074168798
-2.5	-0.82	1.11	55	11.381074168798
-2.48	-0.64	1.02	27	11.381074168798
-3.98	-1.49	1.0	30	11.381074168798
-1.92	-0.67	0.48	24	11.381074168798
-1.62	-0.03	1.48	49	11.381074168798
-1.37	0.29	1.54	6	11.381074168798
-3.66	-2.02	0.31	51	11.381074168798
-4.07	-2.52	-0.1	31	11.381074168798
-2.12	0.43	2.91	0	11.381074168798
-4.51	-1.63	1.35	34	11.381074168798
-3.61	-2.85	-1.19	11	11.381074168798
-2.93	-1.4	0.37	31	11.381074168798
-4.22	-1.58	0.73	21	11.381074168798
-1.74	0.24	2.4	1	11.381074168798
-2.81	-1.18	0.27	14	11.381074168798
-1.11	0.54	1.56	27	11.381074168798
-4.14	-2.55	-0.03	50	11.381074168798
-1.18	-1.03	-0.62	12	11.381074168798
-2.72	-1.04	0.86	47	11.381074168798
-3.77	-2.17	-0.29	19	11.381074168798
-1.83	-0.17	1.4	5	11.381074168798
-2.57	-1.72	-0.34	45	11.381074168798
-3.76	-1.65	0.66	31	11.381074168798
-3.66	-1.24	1.53	53	11.381074168798
-4.01	-1.25	1.49	34	11.381074168798
-2.12	-0.75	0.39	12	11.381074168798
-2.01	-0.38	1.14	43	11.381074168798
-2.29	-1.41	-0.21	10	11.381074168798
-3.12	-1.1	1.07	36	11.381074168798
-3.74	-3.1	-1.09	51	11.381074168798
-3.58	-2.55	-0.82	29	11.381074168798
-3.23	-2.95	-1.61	32	11.381074168798
-2.94	-1.88	-0.23	47	1.83673469387755
-2.62	-1.29	0.21	26	1.83673469387755
-2.33	-1.31	0.81	4	1.83673469387755
-2.62	-1.67	-0.51	22	1.83673469387755
-2.27	-0.76	0.45	13	1.83673469387755
-2.24	-1.12	0.2	39	1.83673469387755
-2.02	-1.05	0.32	55	1.83673469387755
-2.17	-1.9	-1.08	12	1.83673469387755
-2.47	-2.6	-1.97	14	1.83673469387755
-2.21	-1.4	-0.26	31	1.83673469387755
-2.33	-1.27	-0.08	11	1.83673469387755
-2.81	-1.64	0.26	7	1.83673469387755
-2.14	-0.22	1.29	9	1.83673469387755
-1.78	-0.75	0.38	40	1.83673469387755
-1.46	-0.32	0.87	5	1.83673469387755
-1.09	0.28	1.38	46	1.83673469387755
-1.57	-0.71	0.14	23	1.83673469387755
-4.03	-1.72	1.02	41	1.83673469387755
-2.47	-2.87	-1.65	7	1.83673469387755
-0.19	0.56	0.98	57	1.83673469387755
-2.39	-0.46	1.56	53	1.83673469387755
0.35	-1.65	-2.53	14	1.83673469387755
-1.86	-1.12	-0.14	25	1.83673469387755
-2.85	-2.05	-0.79	13	1.83673469387755
-3.04	-2.55	-1.29	13	1.83673469387755
-2.93	-1.76	-0.42	18	1.83673469387755
-4.01	-3.62	-1.62	11	1.83673469387755
-1.64	0.26	1.58	8	1.83673469387755
-2.17	-1.96	-1.24	13	1.83673469387755
-1.81	-0.36	0.8	24	1.83673469387755
-3.68	-3.16	-1.54	33	1.83673469387755
-4.35	-3.03	-0.54	55	15.5348837209302
-2.89	-1.47	0.53	59	15.5348837209302
-3.31	-1.48	0.68	42	15.5348837209302
-3.56	-2.63	-0.98	28	15.5348837209302
-2.81	-1.7	0.07	55	15.5348837209302
-3.35	-2.14	-0.55	21	15.5348837209302
-3.76	-2.67	1.28	2	15.5348837209302
-3.1	-1.59	0.41	49	15.5348837209302
-2.47	-0.89	0.66	27	15.5348837209302
-2.83	-1.82	-0.31	36	15.5348837209302
-3.39	-2.84	-1.06	47	15.5348837209302
-4.05	-2.95	-1.02	30	15.5348837209302
-3.79	-2.4	-0.48	12	15.5348837209302
-1.52	-1.1	-0.23	55	15.5348837209302
-1.67	-1.16	-0.33	33	15.5348837209302
-2.57	-1.44	0.09	35	15.5348837209302
-2.36	-2.39	-1.62	13	15.5348837209302
-3.92	-5.38	-4.12	7	15.5348837209302
-2.61	-1.4	0.29	52	15.5348837209302
-0.52	0.15	0.72	50	15.5348837209302
-3.54	-0.54	2.06	10	15.5348837209302
-2.62	-1.24	0.57	55	15.5348837209302
-3.95	-1.85	0.56	32	15.5348837209302
-2.51	-1.39	0.16	8	15.5348837209302
-2.72	-0.79	1.64	5	15.5348837209302
-1.4	-0.83	0.1	6	15.5348837209302
-3.13	-1.29	2.42	2	15.5348837209302
-1.86	-0.76	0.29	23	15.5348837209302
-2.64	-2.02	-0.72	47	15.5348837209302
-2.49	-0.64	0.71	15	15.5348837209302
-1.42	0.56	1.59	13	15.5348837209302
-2.11	-1.55	-0.28	7	15.5348837209302
-3.28	-1.61	0.3	26	15.5348837209302
-2.05	-0.73	1.49	2	15.5348837209302
-2.23	-1.6	-0.35	58	15.5348837209302
-1.1	-1.16	-0.38	3	15.5348837209302
-3.5	-2.78	-0.87	48	15.5348837209302
-2.69	-1.97	-0.96	17	15.5348837209302
-2.03	-1.65	-0.78	26	15.5348837209302
-3.43	-3.38	-1.64	7	15.5348837209302
-1.58	-1.4	-0.76	24	15.5348837209302
-2.76	-2.53	-1.2	57	15.5348837209302
-1.96	-2.49	-2.1	12	15.5348837209302
-4.77	-3.68	-1.55	13	15.5348837209302
-1.42	-0.66	0.13	32	13.5473684210526
-1.32	-1.24	-0.47	5	13.5473684210526
-4.19	-3.47	-1.97	21	13.5473684210526
-2.32	-1.01	1.34	3	13.5473684210526
-3.87	-2.32	0.17	45	13.5473684210526
-4.67	-3.09	-0.79	28	13.5473684210526
-2.49	-1.68	-0.22	58	13.5473684210526
-2.21	-1.3	-0.05	30	13.5473684210526
-2.17	-0.31	1.28	34	13.5473684210526
-2.71	-2.42	-1.22	11	13.5473684210526
-1.51	-0.46	0.32	18	13.5473684210526
-2.71	-1.36	0.42	50	13.5473684210526
-2.1	-0.77	0.85	59	13.5473684210526
-2.66	-2.08	-0.68	35	13.5473684210526
-3.47	-0.42	2.09	10	13.5473684210526
-3.07	-1.67	0.37	59	13.5473684210526
-2.19	-0.23	1.64	47	19.8292220113852
-3.85	-1.46	0.59	19	19.8292220113852
-2.47	-1.15	0.34	28	19.8292220113852
-2.52	-1.7	-0.4	10	19.8292220113852
-4.18	-2.07	0.87	55	19.8292220113852
-3.39	-2.42	-0.64	10	19.8292220113852
-3.33	-1.51	0.21	19	19.8292220113852
-4.44	-2.75	0.01	55	19.8292220113852
-2.86	-1.21	0.73	45	19.8292220113852
-4.1	-2.66	-0.56	30	19.8292220113852
-2.74	-1.74	-0.53	14	19.8292220113852
-3.6	-2.28	-0.55	16	19.8292220113852
-2.55	-0.88	1.41	4	19.8292220113852
-2.05	-1.2	0.12	55	19.8292220113852
-3.26	-2.29	-0.42	45	19.8292220113852
-3.3	-1.48	1.34	5	19.8292220113852
-3.64	-2.33	-0.3	35	19.8292220113852
-1.57	-0.35	0.47	14	19.8292220113852
-3.57	-2.39	-0.24	39	19.8292220113852
-3.4	-3.17	-1.89	20	19.8292220113852
-3.17	-1.71	0.21	42	19.8292220113852
-3.03	0.08	2.95	5	19.8292220113852
-4.62	-3.14	1.64	3	19.8292220113852
-2.58	-1.13	0.59	46	19.8292220113852
-1.78	0.41	2.27	4	19.8292220113852
-2.84	-2.05	-0.64	41	19.8292220113852
-2.13	-1.15	-0.18	13	19.8292220113852
-0.55	0.13	0.54	10	19.8292220113852
-1.69	-0.6	0.66	52	19.8292220113852
-4.97	-3.7	-0.72	46	19.8292220113852
-3.83	-2.86	-1.34	20	19.8292220113852
-3.92	-2.06	0.54	54	19.8292220113852
-4.5	-1.87	0.88	31	19.8292220113852
-2.67	-1.31	0.53	7	19.8292220113852
-2.5	-0.8	0.92	37	19.8292220113852
-2.53	-0.9	0.79	32	19.8292220113852
-2.91	-1.09	0.87	41	9.27350427350429
-1.53	-0.79	-0.01	11	9.27350427350429
-1.61	-0.49	0.79	58	9.27350427350429
-2.67	-0.78	1.11	40	9.27350427350429
-0.36	0.04	0.45	3	9.27350427350429
-1.63	-1.64	-1.04	39	9.27350427350429
-3.33	-1.81	0.24	45	9.27350427350429
-2.58	-1.86	-0.61	34	9.27350427350429
-0.58	-0.64	-0.55	13	9.27350427350429
-2.28	-1.25	0.1	38	9.27350427350429
-1.58	-0.72	0.4	54	9.27350427350429
-1.59	-0.25	0.64	13	9.27350427350429
-4.42	-2.39	0.01	22	9.27350427350429
-2.39	-1.6	0.27	4	9.27350427350429
-2.68	-1.1	0.33	22	9.27350427350429
-0.58	0.8	2.01	1	9.27350427350429
-2.13	-1.55	-0.43	48	9.27350427350429
-0.4	-0.02	0.34	5	9.27350427350429
-1.77	-1.39	-0.46	56	9.27350427350429
-2.33	-1.23	0.04	26	9.27350427350429
-3.12	-2.05	-0.51	27	9.27350427350429
-4.02	-1.26	1.06	23	9.27350427350429
-1.69	0.05	2.38	1	9.27350427350429
-1.82	-0.66	0.4	23	9.27350427350429
-3.18	-2.23	-0.41	44	9.27350427350429
-2.53	-1.47	-0.22	22	9.27350427350429
-2.52	-0.88	0.81	39	9.27350427350429
-1.37	-0.81	-0.17	11	9.27350427350429
-1.83	-0.45	0.96	48	9.27350427350429
-2.81	-1.2	0.34	24	9.27350427350429
-2.35	-0.67	1.69	0	9.27350427350429
-3.93	-2.03	0.23	26	9.27350427350429
-0.37	0.68	1.22	7	9.27350427350429
-2.59	-1.79	-0.59	22	9.27350427350429
-2.18	-2.45	-1.87	33	9.27350427350429
-1.5	0.3	1.61	7	9.27350427350429
-2.17	-1.37	0.07	7	9.27350427350429
-2.42	-1.9	-0.57	59	9.27350427350429
-1.68	-0.94	0.14	59	9.27350427350429
-2.98	-1.8	0.0	37	9.27350427350429
-3.69	-3.53	-1.91	11	9.27350427350429
-3.64	-2.02	0.24	46	9.27350427350429
-4.28	-2.72	-0.48	24	9.27350427350429
-2.96	-2.48	-1.14	10	9.27350427350429
-3.64	-1.45	1.04	35	9.27350427350429
-1.73	-0.12	1.22	8	9.27350427350429
-0.72	0.45	1.12	21	9.27350427350429
-1.96	-0.07	1.61	43	9.27350427350429
-2.53	-1.15	0.09	15	9.27350427350429
-2.7	-0.53	1.34	28	9.27350427350429
-2.47	-0.61	1.12	33	9.27350427350429
-1.87	-0.98	0.27	54	9.27350427350429
-1.75	-0.82	0.09	11	9.27350427350429
-2.01	-1.2	-0.15	29	9.27350427350429
-2.38	-1.02	0.49	9	9.27350427350429
-1.81	-0.95	0.29	58	1.55357142857143
-4.15	-2.56	-0.2	11	1.55357142857143
-2.18	-0.99	0.43	45	1.55357142857143
-1.2	-0.65	0.09	8	1.55357142857143
-2.92	-1.9	-0.34	40	1.55357142857143
-3.13	-1.78	-0.18	12	1.55357142857143
-2.97	-2.11	-0.45	42	1.55357142857143
-3.4	-2.49	-1.16	20	1.55357142857143
-3.77	-2.75	-1.24	19	1.55357142857143
-3.44	-2.37	-0.96	19	1.55357142857143
-2.06	-1.1	0.11	42	1.55357142857143
-2.84	-0.33	1.79	9	1.55357142857143
-2.4	-0.71	0.67	22	1.55357142857143
-0.97	-0.06	0.49	16	1.55357142857143
-4.72	-2.62	0.53	57	1.55357142857143
-2.43	-1.87	-0.22	0	1.55357142857143
-2.7	-2.52	-1.57	20	1.55357142857143
-1.91	-1.7	-0.84	43	1.55357142857143
-3.72	-2.56	-0.82	27	1.55357142857143
-1.97	-1.77	-0.9	39	1.55357142857143
-1.3	-0.9	-0.13	58	1.55357142857143
-2.38	-1.64	-0.34	48	1.55357142857143
-3.49	-2.04	-0.21	24	1.55357142857143
-2.79	-2.55	-1.22	30	1.55357142857143
-3.44	-2.43	-0.16	8	1.55357142857143
-3.94	-3.04	-0.85	32	1.55357142857143
-2.94	-1.38	0.41	10	1.55357142857143
-2.43	-2.17	-0.97	8	1.55357142857143
[truncated: 3,557 more rows]
