# Supplementary material for: Influence of non-directional errors in anthropometric measurements and age estimation on anthropometric prevalence indicators
Source: PLoS One. 2024 Sep 4;19(9):e0304131. doi: 10.1371/journal.pone.0304131 (PMC11373794; doi:10.1371/journal.pone.0304131)
Supplement: S1 Dataset — Included are the child’s age in months (variable name ‘age’), z-score values for height-for-age (‘haz’), weight-for-height (‘whz’), weight-for-age (‘waz’) and survey weights (‘wt’). (ZIP) [file pone.0304131.s001.zip › S1_Dataset/anthro_data_10.csv]

haz	waz	whz	age	wt
-2.79	-2.71	-1.45	53.0	20.152
-2.66	-1.75	-0.24	34.0	20.152
-1.23	-0.99	-0.48	24.0	20.152
-4.49	-2.97	-0.67	31.0	20.152
-2.58	-1.62	-0.09	49.0	20.152
-4.22	-2.63	-0.47	29.0	20.152
-1.6	-0.2	1.22	50.0	20.152
-1.49	-0.83	-0.02	38.0	20.152
-2.25	-1.44	-0.54	17.0	20.152
-3.52	-1.28	1.06	30.0	20.152
-2.54	-0.19	1.9	7.0	20.152
-2.2	-1.99	-1.12	43.0	20.152
-2.31	-1.39	-0.26	23.0	20.152
-2.52	-1.49	-0.2	25.0	20.152
-2.97	-0.66	1.44	30.0	20.152
-3.46	-2.38	-0.34	8.0	20.152
-1.91	-0.55	1.23	4.0	20.152
-4.6	-2.73	-0.23	23.0	20.152
-3.15	-1.49	0.68	53.0	20.152
-3.69	-2.27	-0.22	11.0	20.152
-1.66	-1.01	0.72	1.0	20.152
-2.41	-1.28	0.25	49.0	20.152
-3.05	-1.49	0.49	37.0	20.152
-1.11	-1.53	-0.75	1.0	18.958
-0.39	0.8	1.36	24.0	18.958
-1.47	-0.91	0.47	2.0	18.958
-1.22	0.06	1.11	38.0	18.958
-0.19	-0.34	-0.22	6.0	18.958
-1.68	-1.2	-0.42	25.0	18.958
-3.13	-1.36	0.75	41.0	18.958
-1.9	-2.08	-1.38	27.0	18.958
-1.6	-0.5	1.38	1.0	18.958
-0.8	-0.27	0.35	51.0	18.958
-1.86	-1.17	-0.39	19.0	18.958
-1.27	-0.15	0.67	10.0	18.958
-2.99	-1.29	0.83	53.0	18.958
-3.16	-1.12	0.59	19.0	18.958
-1.87	-1.54	-0.91	14.0	18.958
-2.13	-0.19	1.76	55.0	18.958
3.83	2.39	1.12	11.0	18.958
-1.57	-0.52	0.46	28.0	18.958
-0.48	-0.98	-1.12	30.0	18.958
-2.17	-1.33	-0.2	32.0	18.958
-1.27	-0.96	-0.41	33.0	18.958
-2.91	-1.99	-0.33	38.0	18.958
-2.56	-1.21	0.33	33.0	18.958
-2.55	-1.63	-0.07	8.0	18.958
-1.32	-1.88	-1.65	10.0	18.958
-1.46	-2.42	-2.27	10.0	20.086
-1.25	-0.9	-0.47	15.0	20.086
-2.53	-1.81	-0.43	45.0	20.086
-2.34	-1.62	-0.47	29.0	20.086
-2.67	-2.0	-0.57	37.0	20.086
-1.56	-1.4	-0.66	52.0	20.086
-3.06	-2.61	-1.56	21.0	20.086
-1.06	-2.02	-2.08	54.0	20.086
-0.44	0.11	0.47	9.0	20.086
-0.45	-0.4	-0.28	22.0	20.086
-1.71	-0.85	0.11	25.0	20.086
-1.68	-0.6	0.67	54.0	20.086
-2.16	-1.19	-0.02	26.0	20.086
0.13	1.24	1.59	9.0	20.086
-1.75	-1.44	-0.63	41.0	20.086
-0.4	-0.02	0.35	53.0	20.086
-1.61	-1.28	-0.61	37.0	20.086
-1.77	-1.06	-0.1	29.0	20.086
-1.06	-1.07	-0.63	55.0	20.086
-0.24	0.27	0.54	22.0	20.086
-1.72	-0.1	1.02	21.0	20.086
-1.38	-0.42	0.54	43.0	20.086
-1.62	-1.41	-0.81	35.0	20.086
-1.33	-0.92	-0.32	35.0	20.086
-2.26	-1.43	-0.16	35.0	20.086
-0.79	-1.01	-0.78	52.0	20.086
-2.29	-2.16	-1.26	47.0	20.086
-2.44	-1.12	0.22	11.0	17.777
-1.0	-0.36	0.55	3.0	17.777
-1.82	-2.54	-2.28	14.0	17.777
-0.96	1.28	2.25	15.0	17.777
-2.81	-2.08	-0.71	31.0	17.777
-1.7	-1.42	-0.8	19.0	17.777
-0.72	-0.03	0.42	17.0	17.777
-2.44	0.1	2.15	38.0	17.777
-2.65	-0.76	0.65	16.0	17.777
-1.89	-1.38	-0.7	15.0	17.777
-0.51	-0.68	-0.44	6.0	17.777
-1.36	-1.3	-0.8	23.0	17.777
-2.88	-1.83	-0.31	29.0	17.777
-4.04	-2.84	-0.93	28.0	17.777
-2.16	-1.73	-0.56	59.0	17.777
-1.68	-0.48	0.55	23.0	17.777
-2.14	-1.11	0.26	48.0	17.777
-0.65	-0.97	-0.69	5.0	17.777
-1.56	-0.3	0.69	10.0	17.777
-3.49	-0.88	1.51	31.0	17.777
-2.08	-0.99	0.49	6.0	17.777
-2.07	-1.16	0.02	34.0	17.777
-2.04	-0.55	1.07	6.0	17.777
-3.41	-2.88	-1.05	36.0	17.777
-3.07	-1.86	-0.09	46.0	17.777
-1.31	-1.07	-0.52	29.0	17.777
-2.75	-1.38	0.0	21.0	17.777
-2.19	-2.73	-1.48	4.0	17.777
-3.11	-1.12	0.93	30.0	17.777
-0.46	-0.32	-0.16	12.0	17.777
-0.31	0.57	1.12	57.0	17.777
-2.1	-1.43	0.59	1.0	17.777
-0.6	-1.36	-1.28	6.0	17.777
-1.97	-0.95	0.34	46.0	17.777
-1.2	-0.47	0.08	14.0	17.777
-3.79	-3.84	-2.56	21.0	20.57
-4.68	-2.63	-0.28	18.0	20.57
-2.06	-1.77	-1.0	11.0	20.57
-2.45	-0.76	0.89	30.0	20.57
-1.83	-0.4	1.57	2.0	20.57
-1.62	-0.37	0.64	23.0	20.57
-4.5	-1.43	1.99	45.0	20.57
-2.58	0.17	1.82	14.0	20.57
-2.35	-1.19	0.41	54.0	20.57
-2.91	-2.36	-0.81	55.0	20.57
-4.38	-3.35	-1.12	39.0	20.57
-3.56	-2.65	-0.52	9.0	20.57
-2.64	-1.13	0.59	43.0	20.57
-3.17	-2.68	-0.15	0.0	20.57
-2.22	-1.56	-0.36	44.0	20.57
-2.08	-0.52	1.18	57.0	20.57
-4.23	-2.25	0.02	27.0	20.57
-2.62	-1.4	0.91	4.0	20.57
-1.93	-1.58	-0.78	37.0	20.57
-2.29	-1.65	-0.76	14.0	20.57
-3.43	-1.75	-0.02	18.0	20.57
-2.45	-1.4	-0.27	19.0	20.57
-2.57	-2.09	-0.94	28.0	20.57
-3.03	-1.78	-0.07	33.0	20.57
-1.84	-1.23	-0.41	11.0	20.57
-2.05	-2.2	-1.67	15.0	20.57
-3.4	-1.67	-0.04	18.0	20.57
-0.71	-0.33	-0.04	14.0	20.57
-5.49	-5.05	-3.6	24.0	20.57
-0.63	0.14	0.69	33.0	20.57
-1.07	-0.41	0.09	13.0	20.57
-2.32	-1.37	0.05	49.0	20.57
-4.09	-2.9	-0.59	55.0	20.57
-2.1	-1.14	0.07	41.0	20.57
-2.78	-2.18	-0.86	25.0	20.57
-2.08	-1.51	-0.66	20.0	20.57
-3.05	-3.26	-1.53	6.0	20.57
-1.78	-1.45	-0.55	49.0	20.57
-2.78	-0.97	0.52	19.0	20.57
-2.16	-1.08	1.17	2.0	20.57
-3.14	-2.05	-0.19	55.0	20.57
-4.72	-3.32	-0.61	33.0	20.57
-3.38	-3.38	-1.08	4.0	20.57
-1.18	-1.56	-1.27	56.0	20.57
-2.58	-1.98	-0.63	31.0	20.57
-3.43	-1.9	0.34	51.0	28.115
-1.99	-0.98	-0.05	19.0	28.115
-0.67	0.57	1.15	13.0	28.115
-1.9	-0.54	0.98	51.0	28.115
-2.63	-0.79	0.84	25.0	28.115
-0.78	0.32	0.95	23.0	28.115
-0.97	-0.9	-0.57	20.0	28.115
-2.86	-1.05	0.92	39.0	28.115
-3.05	-1.91	-0.24	34.0	28.115
-0.73	0.01	0.5	22.0	28.115
-1.35	-0.12	1.09	48.0	28.115
-3.01	-1.62	0.33	52.0	28.115
-2.82	-0.66	1.58	49.0	28.115
-1.21	-0.51	0.48	4.0	28.115
-2.65	-0.99	0.61	25.0	28.115
-2.35	-1.51	-0.17	44.0	28.115
-4.49	-2.01	1.21	55.0	28.115
-4.42	-2.79	-0.2	30.0	28.115
-0.47	1.11	1.98	3.0	28.115
-3.83	-1.59	1.07	46.0	28.115
-2.54	-0.69	0.85	11.0	28.115
-3.16	-0.98	1.42	50.0	28.115
-1.4	0.3	1.21	15.0	28.115
-5.33	-3.75	-0.38	58.0	28.115
-2.0	-0.55	1.34	4.0	28.115
-0.8	-0.33	0.16	36.0	28.115
-3.65	-1.94	0.32	40.0	28.115
-2.23	-1.05	0.08	21.0	28.115
-4.04	-1.57	1.1	31.0	28.115
-1.7	-0.48	1.0	4.0	28.115
-0.95	0.23	1.23	58.0	28.115
-1.17	0.4	1.48	39.0	28.115
-1.37	0.16	1.03	13.0	28.115
-3.69	-0.96	1.82	41.0	28.115
-2.85	-1.25	0.14	16.0	28.115
-1.79	-0.73	0.14	13.0	28.115
-1.6	-0.79	0.09	28.0	28.115
-1.89	-0.81	0.3	26.0	28.115
-2.36	-1.58	-0.27	44.0	28.115
-3.48	-2.32	-0.47	27.0	28.115
-2.97	-1.37	0.59	46.0	28.115
-2.74	-2.64	-0.87	4.0	28.115
-3.46	-2.71	-0.04	4.0	28.115
-2.29	-1.88	-0.75	44.0	28.115
-3.27	-1.12	1.26	47.0	28.115
-2.23	-0.82	0.51	24.0	28.115
-1.59	-0.53	0.71	56.0	26.437
-2.58	-0.72	1.07	32.0	26.437
-3.38	-2.26	-0.24	50.0	26.437
-0.89	0.31	1.25	40.0	26.437
-1.19	0.54	1.47	18.0	26.437
-0.23	1.49	2.18	5.0	26.437
-2.66	-1.47	0.0	28.0	26.437
-2.79	-1.04	0.96	50.0	26.437
-2.92	-1.0	0.64	22.0	26.437
-1.29	-1.29	-0.85	32.0	26.437
-3.07	-1.68	-0.21	17.0	26.437
-1.82	-1.48	-0.85	17.0	26.437
-1.58	-2.2	-1.28	3.0	26.437
-1.95	-2.16	-1.65	35.0	26.437
-1.43	0.6	1.79	22.0	26.437
-3.27	-1.69	-0.01	24.0	26.437
-2.33	-1.48	-0.21	28.0	26.437
-1.06	-0.48	0.75	0.0	26.437
-2.59	-1.69	-0.34	30.0	26.437
-2.25	-1.11	0.01	12.0	26.437
-2.81	-2.18	-0.69	48.0	26.437
-2.39	-1.81	-0.77	11.0	26.437
-2.38	-0.65	0.97	32.0	26.437
-1.45	-1.31	-0.8	29.0	26.437
-1.1	-0.45	0.21	36.0	26.437
-2.7	-2.15	-1.11	17.0	26.437
-1.55	-0.93	-0.05	43.0	26.437
-3.25	-0.93	1.3	30.0	26.437
-1.91	-1.17	0.08	6.0	17.047
-1.13	-1.28	-0.83	8.0	17.047
-1.64	-0.16	1.33	57.0	17.047
-3.24	-1.72	0.38	46.0	17.047
-4.24	-3.12	-0.96	25.0	17.047
-1.69	-1.91	-1.04	4.0	17.047
-3.31	-0.48	3.78	1.0	17.047
-1.0	0.04	0.96	47.0	17.047
-2.85	-2.66	-1.48	51.0	17.047
-2.42	-2.22	-1.31	39.0	17.047
-2.27	-2.13	-0.38	3.0	17.047
-3.93	-2.39	0.1	37.0	17.047
-2.79	-1.12	0.73	42.0	17.047
-2.24	-0.98	0.08	18.0	17.047
-3.09	-1.31	1.03	7.0	17.047
-3.1	-2.08	-0.76	15.0	17.047
-2.82	-2.49	-1.17	27.0	17.047
-2.23	-0.7	0.73	28.0	17.047
-3.33	-1.69	0.29	31.0	17.047
-0.66	1.03	1.93	6.0	17.047
-1.99	-1.09	0.22	59.0	17.047
-5.84	-3.08	1.01	54.0	17.047
-2.99	-2.08	0.98	2.0	17.047
-0.91	0.33	1.1	9.0	17.047
-1.52	-0.93	0.47	2.0	17.047
-1.41	-1.3	-0.91	15.0	17.047
-3.29	-1.48	0.79	51.0	17.047
-3.73	-1.66	0.46	13.0	17.047
-2.84	-1.48	0.32	41.0	17.047
-2.27	-1.63	-0.36	56.0	17.047
-3.02	-2.21	-1.05	17.0	17.047
-1.61	-0.64	0.31	26.0	17.047
-1.73	-0.96	-0.01	34.0	16.218
-2.64	-0.87	0.58	13.0	16.218
-2.79	-0.79	1.16	37.0	16.218
-1.58	-1.12	-0.43	11.0	16.218
-0.82	0.13	0.75	33.0	16.218
-2.33	-1.93	-0.78	55.0	16.218
-3.21	-2.03	0.0	59.0	16.218
-2.07	-1.38	-0.27	37.0	16.218
-3.69	-2.23	-0.42	20.0	16.218
-0.49	0.58	1.4	0.0	16.218
-3.15	-1.62	0.43	50.0	16.218
-2.73	-0.82	0.72	22.0	16.218
-1.94	-1.13	0.12	54.0	16.218
-1.53	-0.73	0.36	5.0	16.218
-3.68	-3.2	-1.31	49.0	16.218
-5.14	-3.69	-0.53	48.0	16.218
-3.87	-2.21	-0.07	11.0	16.218
-1.95	-1.2	-0.04	8.0	16.218
-1.8	-0.6	0.73	46.0	16.218
-2.39	-1.6	-0.26	46.0	16.218
-1.53	0.43	1.69	26.0	16.218
-3.28	-2.48	-0.83	26.0	16.218
-0.72	-0.49	-0.09	44.0	16.218
-0.67	-0.3	-0.02	13.0	16.218
-3.61	-0.62	2.12	36.0	16.218
-1.27	-0.99	-0.32	0.0	16.218
-2.76	-1.28	0.55	47.0	16.218
-2.83	-1.93	-0.49	29.0	16.218
-1.68	-0.35	1.08	54.0	11.551
-1.62	-3.29	-3.68	31.0	11.551
-1.13	1.2	2.31	18.0	11.551
-3.09	-0.6	1.91	52.0	11.551
-1.23	-0.72	0.28	4.0	11.551
-1.9	-2.48	-1.06	1.0	11.551
-1.64	-0.5	0.6	39.0	11.551
-1.89	-0.97	-0.1	19.0	11.551
-2.18	0.01	1.69	30.0	11.551
-2.18	-0.32	1.33	7.0	11.551
-0.97	-0.45	0.23	51.0	11.551
-1.81	-1.37	-0.5	27.0	11.551
-2.42	-1.42	-0.39	17.0	11.551
-2.3	-0.92	0.67	47.0	11.551
-3.05	-2.3	-0.58	56.0	11.551
-3.23	-3.53	-2.27	28.0	11.551
-0.83	-0.15	0.51	60.0	11.551
-2.67	-2.88	-1.77	32.0	11.551
-2.46	-1.74	-0.5	43.0	11.551
-2.14	-1.15	0.02	10.0	11.551
-1.9	-2.16	-1.65	20.0	11.551
-1.44	-1.39	-0.74	53.0	11.551
-0.12	0.06	0.23	3.0	11.551
0.28	-1.49	-2.44	27.0	11.551
-1.35	-0.66	0.09	34.0	11.551
-0.64	0.12	0.57	18.0	11.551
-4.3	-2.65	-0.32	31.0	11.551
-0.71	-1.06	-0.94	48.0	11.551
-3.33	-1.78	0.25	30.0	11.551
-1.45	-1.07	-0.43	26.0	11.551
-2.29	-1.5	-0.12	58.0	11.551
-3.18	-1.25	1.01	49.0	15.136
-3.46	-1.34	0.53	18.0	15.136
-2.38	-1.19	1.29	0.0	15.136
-2.99	-2.31	-0.71	42.0	15.136
-4.11	-1.86	0.8	32.0	15.136
-2.09	-0.66	1.07	5.0	15.136
-2.09	-1.23	-0.08	41.0	15.136
-2.4	-0.24	1.23	20.0	15.136
-3.9	-2.8	-0.76	27.0	15.136
-2.04	-1.6	-0.48	59.0	15.136
-0.84	0.35	1.3	58.0	15.136
0.08	0.61	0.76	13.0	15.136
-3.35	-1.36	0.97	45.0	15.136
-1.8	-1.55	-0.66	54.0	15.136
-1.85	-1.72	-0.81	0.0	15.136
-2.72	-1.5	0.3	56.0	15.136
-3.49	-2.32	-0.57	29.0	15.136
-3.52	-2.96	-1.35	44.0	15.136
-3.65	-3.13	-1.48	44.0	15.136
-2.9	-1.77	0.01	51.0	15.136
-1.78	-0.56	0.81	48.0	15.136
-1.07	-0.64	0.48	1.0	15.136
-1.82	-0.67	0.54	40.0	15.136
0.53	1.85	2.14	31.0	15.136
-2.13	-1.51	-0.67	17.0	15.136
-2.96	-2.03	-0.41	49.0	15.136
-2.19	-1.23	-0.12	24.0	15.772
-1.32	-0.52	0.22	22.0	15.772
-0.89	-0.29	0.69	2.0	15.772
-2.04	-1.19	0.02	45.0	15.772
-3.06	-1.67	0.05	29.0	15.772
-3.42	-0.15	2.49	8.0	15.772
-1.41	-1.57	-0.82	5.0	15.772
-1.26	-1.21	-0.83	30.0	15.772
-1.15	0.51	1.64	34.0	15.772
-2.06	-0.34	1.25	44.0	15.772
-2.56	-1.67	-0.34	29.0	15.772
-2.31	-1.71	-0.81	14.0	15.772
-2.23	-1.31	-0.11	33.0	15.772
-1.75	-1.1	0.04	6.0	15.772
-2.3	-0.98	0.7	56.0	15.772
-1.78	-0.66	0.45	32.0	15.772
-0.79	0.57	1.58	44.0	15.772
-1.91	-0.12	1.29	28.0	15.772
-1.53	0.38	2.63	1.0	15.772
-1.41	-1.12	-0.42	46.0	15.772
-2.45	-1.44	-0.15	24.0	15.772
-2.55	-1.77	-0.46	26.0	32.269
-1.19	-0.19	0.72	39.0	32.269
-1.28	-1.11	-0.63	37.0	32.269
-1.81	-0.47	0.66	24.0	32.269
-2.64	-0.88	1.11	7.0	32.269
-2.3	-0.46	1.23	41.0	32.269
-2.34	-1.61	-0.45	28.0	32.269
-3.12	-1.54	0.11	24.0	32.269
-3.64	-2.76	-0.88	49.0	32.269
-1.95	0.35	2.91	2.0	32.269
-0.52	0.4	1.07	56.0	32.269
-2.86	-1.96	-0.53	29.0	32.269
-1.22	0.8	1.89	9.0	32.269
-3.38	-2.13	-0.55	16.0	32.269
-4.27	-1.46	1.38	33.0	32.269
-4.88	-2.46	1.1	59.0	32.269
-3.59	-2.38	-0.7	16.0	32.269
-2.06	-1.07	0.18	42.0	32.269
-2.23	-1.81	-0.74	9.0	32.269
-2.03	-0.9	0.3	32.0	32.269
-3.87	-2.56	0.23	6.0	32.269
-3.01	-2.16	0.85	1.0	32.269
-3.4	-2.31	-0.86	16.0	32.269
-4.22	-3.24	-0.79	51.0	32.269
-4.15	-2.76	-0.49	27.0	32.269
-3.79	-1.83	0.44	31.0	32.269
-2.67	-0.75	1.54	4.0	32.269
-2.02	-0.91	0.52	55.0	32.269
-2.83	-2.09	-0.5	54.0	32.269
-2.44	-0.77	0.7	10.0	32.269
-3.32	-2.39	-0.66	44.0	13.938
-1.28	-0.45	0.17	14.0	13.938
-1.39	-0.42	0.54	42.0	13.938
-3.45	-1.27	0.57	16.0	13.938
-2.47	-0.91	0.73	40.0	13.938
-1.73	-1.69	-0.13	2.0	13.938
-2.01	-0.98	0.42	55.0	13.938
-3.23	-0.97	0.98	12.0	13.938
-2.18	-0.27	1.48	45.0	13.938
-2.99	-1.52	0.55	59.0	13.938
-2.19	-1.14	0.42	5.0	13.938
-2.85	-0.34	2.2	5.0	13.938
-1.07	-0.78	-0.28	39.0	13.938
0.24	0.17	0.07	10.0	13.938
-3.06	-1.16	0.9	34.0	13.938
0.37	-2.17	-3.27	15.0	13.938
-2.98	-1.36	0.15	22.0	13.938
0.11	0.79	1.05	55.0	13.938
-1.46	-1.0	-0.26	39.0	13.938
-2.29	-1.81	-0.89	12.0	13.938
-2.99	-1.14	1.07	55.0	13.938
-3.05	-1.87	-0.2	31.0	13.938
-0.68	-1.81	-1.88	6.0	13.938
-1.52	-2.08	-1.92	16.0	13.938
-3.48	-2.0	-0.3	16.0	13.938
-4.14	-2.72	-0.34	30.0	13.938
-3.01	-1.36	0.88	6.0	13.938
-1.93	-0.74	0.47	31.0	13.938
-1.93	-1.59	-0.61	51.0	13.938
-1.69	-0.59	0.54	40.0	13.938
-3.61	-1.29	1.24	40.0	18.53
-1.84	-0.87	0.09	11.0	18.53
-1.76	-0.29	1.04	42.0	18.53
-2.63	-2.03	-0.92	21.0	18.53
-3.67	-2.47	-0.22	56.0	18.53
-2.55	-1.45	0.16	51.0	18.53
-2.5	-1.42	0.21	56.0	18.53
-1.67	-1.37	-0.57	45.0	18.53
-1.88	-1.13	0.25	4.0	18.53
-3.29	-2.21	-0.44	35.0	18.53
-1.78	-0.72	1.02	3.0	18.53
-2.43	-0.8	0.55	12.0	18.53
-1.64	-0.87	0.19	48.0	18.53
-2.9	-1.83	-0.62	18.0	18.53
-2.89	-2.1	-0.89	18.0	18.53
-0.83	0.11	0.95	56.0	18.53
-1.91	-1.12	-0.12	30.0	18.53
-2.05	-1.73	-0.44	4.0	18.53
-3.65	-1.52	0.41	22.0	18.53
-2.1	-1.52	-0.46	27.0	18.53
-2.6	-1.95	-0.74	27.0	18.53
-1.79	-1.19	-0.1	56.0	18.53
-2.95	-1.86	-0.51	14.0	18.53
-2.3	-0.9	0.28	19.0	18.53
-3.05	-1.68	0.23	35.0	18.53
-4.39	-1.34	1.77	9.0	18.53
-1.55	-0.7	0.41	58.0	18.53
-2.12	-0.76	0.87	55.0	18.53
-2.8	-1.77	-0.4	25.0	18.53
-2.87	-2.07	-0.88	17.0	18.53
-0.16	-0.53	-0.71	24.0	18.53
-2.04	-1.11	0.02	9.0	18.53
-1.58	-0.67	0.64	3.0	30.977
-2.55	0.14	2.08	9.0	30.977
-2.36	0.11	2.44	55.0	30.977
-2.56	-0.81	0.56	18.0	30.977
-2.13	-1.5	-0.48	26.0	30.977
-3.26	-2.47	-0.6	59.0	30.977
-3.25	-2.69	-1.29	22.0	30.977
-2.42	-1.61	-0.27	38.0	30.977
-4.46	-3.04	1.4	1.0	30.977
-1.81	-0.82	0.23	35.0	30.977
-3.31	-1.0	1.0	24.0	30.977
-1.52	-0.77	0.97	1.0	30.977
-3.63	-1.82	0.62	44.0	30.977
-2.03	-1.47	-0.33	54.0	30.977
-3.64	-3.2	-1.31	44.0	30.977
-2.13	-1.72	-0.88	22.0	30.977
-2.86	0.04	2.73	4.0	30.977
-2.95	-2.48	-1.44	15.0	30.977
-2.03	-0.99	0.4	53.0	30.977
-1.98	-0.72	0.65	7.0	30.977
-2.83	-1.51	0.25	39.0	30.977
-3.38	-2.53	-0.95	23.0	30.977
-2.97	-0.57	1.75	44.0	30.977
-3.13	-1.9	-0.36	25.0	30.977
-3.11	-1.78	1.51	1.0	30.977
-1.78	-0.14	1.0	21.0	30.977
-2.19	-0.78	0.86	53.0	30.977
-3.93	-1.88	0.13	21.0	30.977
-1.23	-0.25	0.61	38.0	30.977
-3.55	-1.54	0.87	46.0	30.977
-3.89	-2.39	-0.27	31.0	30.977
-3.98	-2.69	-0.98	19.0	30.977
-3.99	-2.75	-0.58	28.0	30.977
-3.02	-2.34	-0.89	34.0	30.977
-2.35	-0.53	0.77	16.0	30.977
-2.94	-1.57	0.19	29.0	30.977
-2.49	-1.67	-0.4	35.0	10.359
-3.72	-3.44	-1.92	10.0	10.359
-4.65	-2.35	1.83	6.0	10.359
-1.85	-0.87	0.19	31.0	10.359
-3.44	-2.04	-0.44	15.0	10.359
-1.89	-0.29	1.34	55.0	10.359
-1.99	-1.14	-0.05	39.0	10.359
-2.47	-1.67	-0.51	24.0	10.359
-2.69	-1.25	1.31	3.0	10.359
4.02	2.47	1.05	11.0	10.359
-1.39	-0.07	0.93	28.0	10.359
-1.09	-1.13	-0.71	52.0	10.359
-2.5	-1.71	-0.41	9.0	10.359
-1.28	0.06	1.03	29.0	10.359
-1.64	0.61	2.77	0.0	10.359
-2.42	-1.78	-0.51	49.0	10.359
-3.23	-2.08	-0.39	25.0	10.359
-1.83	-1.94	-1.41	41.0	10.359
-1.73	-1.05	-0.02	48.0	10.359
-3.21	-1.56	0.36	30.0	10.359
-2.73	-0.65	1.53	6.0	10.359
-1.85	0.15	1.47	22.0	10.359
-0.53	-0.54	-0.34	18.0	10.359
-0.73	0.58	1.59	55.0	10.359
-0.55	0.23	0.87	51.0	10.359
-0.53	0.52	1.18	5.0	10.359
-1.91	-0.19	1.3	39.0	10.359
3.01	1.25	-0.23	15.0	10.359
-2.3	-1.55	0.06	5.0	5.68
-1.6	-0.57	0.58	44.0	5.68
-2.9	-2.21	-0.91	23.0	5.68
-0.84	-0.65	-0.11	6.0	5.68
-2.01	-1.65	-0.7	28.0	5.68
-4.55	-2.99	-0.81	15.0	5.68
-2.52	-1.77	-0.8	15.0	5.68
-3.21	-2.19	-0.5	34.0	5.68
-5.28	-2.86	-0.01	17.0	5.68
-2.62	-0.88	0.5	17.0	5.68
-2.05	-0.88	0.5	45.0	5.68
-3.25	-1.51	1.69	3.0	5.68
-2.12	-1.31	-0.14	29.0	5.68
-2.08	-1.74	-1.01	13.0	5.68
-2.98	-2.29	-0.86	41.0	5.68
-2.02	-1.37	-0.42	10.0	5.68
-1.52	0.37	2.01	55.0	5.68
-2.96	-1.37	0.25	25.0	5.68
-2.6	-1.32	0.29	38.0	5.68
-4.17	-2.57	-0.46	17.0	5.68
-3.01	-2.53	-1.1	54.0	17.561
-2.76	-1.97	-0.52	47.0	17.561
-1.79	-0.39	1.09	5.0	17.561
-2.95	-1.66	0.16	49.0	17.561
-2.36	-1.07	0.58	53.0	17.561
-2.03	-1.79	-1.12	17.0	17.561
-2.63	-0.59	1.29	8.0	17.561
-1.9	0.01	1.42	26.0	17.561
-2.05	-1.42	-0.36	34.0	17.561
-2.17	-0.78	0.64	37.0	17.561
-2.52	-1.49	-0.34	21.0	17.561
-3.45	-1.78	0.37	31.0	17.561
-4.44	-2.53	0.31	47.0	17.561
-4.37	-2.13	0.54	29.0	17.561
-2.72	-1.81	-0.26	34.0	17.561
-2.9	-0.13	3.74	1.0	17.561
-1.96	0.24	1.77	8.0	17.561
-3.59	-2.3	-0.1	45.0	17.561
-1.0	-0.4	0.34	51.0	17.561
-2.98	-1.26	0.21	17.0	17.561
-4.14	-2.54	-0.3	31.0	17.561
-2.28	0.28	2.23	7.0	17.561
-2.72	-2.76	-1.76	54.0	17.561
-2.95	-2.14	-0.53	54.0	17.561
-3.42	-1.74	0.13	27.0	17.561
-3.05	-2.23	-0.46	57.0	17.561
-3.6	-2.25	-0.1	32.0	17.561
-1.03	-1.07	-0.67	48.0	17.561
-1.76	-0.35	0.6	17.0	17.561
-1.79	-0.94	0.26	57.0	17.561
-1.68	0.06	2.23	2.0	17.561
-1.67	-1.05	-0.35	18.0	17.561
-1.16	-0.15	0.7	36.0	17.561
-3.77	-2.52	-0.22	48.0	17.561
-3.29	-0.74	2.46	4.0	17.561
-3.56	-2.29	-0.57	21.0	17.561
-3.68	-1.38	1.3	49.0	17.561
-3.85	-2.34	-0.23	31.0	17.561
-3.85	-2.02	0.24	10.0	17.561
-0.48	-0.79	-0.84	58.0	17.561
-3.55	-3.24	-1.99	13.0	17.561
-4.47	-2.78	-0.46	19.0	31.558
-4.09	-1.78	1.05	46.0	31.558
-3.27	-2.29	-0.91	15.0	31.558
-3.22	-1.41	0.66	31.0	31.558
-2.61	-0.28	1.94	6.0	31.558
-3.04	-2.23	-0.53	36.0	31.558
-2.54	-1.17	0.31	27.0	31.558
-2.24	-0.97	0.11	16.0	31.558
-3.0	-1.88	-0.1	51.0	31.558
-1.29	-0.26	1.45	1.0	31.558
-3.1	-0.98	1.2	34.0	31.558
-0.94	0.77	1.73	8.0	31.558
-4.14	-2.51	0.05	52.0	31.558
-4.03	-2.36	-0.28	27.0	31.558
-2.66	-1.11	0.65	39.0	31.558
-2.86	-1.57	-0.29	17.0	31.558
-3.29	-1.88	0.14	49.0	31.558
-2.73	-1.14	0.28	22.0	31.558
-3.39	0.12	2.85	33.0	31.558
-3.17	-1.32	0.32	18.0	31.558
-2.93	-1.07	0.86	30.0	31.558
-2.7	-1.26	0.35	27.0	31.558
-1.54	0.12	2.12	0.0	31.558
-3.15	-1.84	0.09	36.0	31.558
-2.48	-0.96	0.97	6.0	31.558
-1.99	-0.47	1.2	55.0	31.558
-4.42	-2.05	0.75	31.0	31.558
-2.39	-0.92	0.86	57.0	31.558
-3.78	-3.04	-1.36	15.0	31.558
-4.47	-3.11	-0.47	33.0	31.558
-2.87	-1.91	-0.45	28.0	31.558
-2.12	-1.05	0.54	5.0	31.558
-4.19	-2.28	0.37	41.0	31.558
-4.11	-3.36	-1.34	10.0	31.558
-5.3	-3.32	-0.04	35.0	31.558
-3.48	-2.18	-0.03	48.0	31.558
-3.69	-3.19	-1.25	10.0	31.558
-4.46	-2.79	0.04	37.0	31.558
-3.37	-2.33	-0.96	18.0	31.558
-1.51	-0.38	1.51	1.0	31.558
-3.9	-2.04	0.54	39.0	31.558
-3.18	-1.52	0.1	15.0	31.558
-2.09	-0.65	0.71	29.0	31.558
-4.55	-2.64	0.11	38.0	31.558
-2.89	-1.21	0.6	9.0	31.558
-3.85	-1.53	1.17	38.0	31.558
-2.13	-1.23	0.36	0.0	31.558
-3.15	-1.6	1.1	4.0	31.558
-2.33	-1.23	0.26	49.0	31.558
-3.29	-1.69	-0.06	18.0	31.558
-4.03	-2.7	-0.2	45.0	31.558
-3.6	0.1	2.43	17.0	31.558
-1.85	-0.58	0.71	42.0	31.558
-2.75	-2.18	-0.83	49.0	27.395
-2.86	-2.0	-0.88	16.0	27.395
-2.35	-0.45	1.43	50.0	27.395
-4.65	-2.86	-0.62	18.0	27.395
-1.11	-0.98	-0.48	46.0	27.395
-0.53	0.02	0.55	4.0	27.395
-1.45	-1.09	-0.28	58.0	27.395
-2.27	-1.55	-0.36	44.0	27.395
-2.95	-2.11	-0.59	45.0	27.395
-1.56	-1.61	-1.12	22.0	27.395
-1.35	-0.5	0.15	17.0	27.395
-3.33	-2.23	-0.4	45.0	27.395
-0.46	-0.13	0.25	3.0	27.395
-1.38	-0.37	0.57	39.0	27.395
-3.55	-2.27	-0.3	34.0	27.395
-3.27	-1.65	-0.11	19.0	27.395
-2.44	-1.87	-0.55	53.0	27.395
-2.33	-1.62	-0.69	16.0	27.395
-1.07	-1.07	-0.65	9.0	27.395
-2.22	-1.68	-0.53	45.0	27.395
-1.75	-1.27	-0.26	57.0	27.395
-3.91	-2.69	-0.31	52.0	27.395
-2.3	-1.37	-0.15	25.0	27.395
-3.15	-2.3	0.88	2.0	27.395
-1.37	-0.53	0.28	29.0	27.395
-2.38	-1.64	-0.32	50.0	27.395
-2.32	-0.89	0.54	27.0	27.395
-1.58	-0.89	-0.02	38.0	27.395
-2.68	-2.29	-0.89	8.0	27.395
-3.38	-2.14	-0.12	32.0	27.395
-3.09	-1.36	0.73	47.0	27.395
-2.89	-1.24	0.22	16.0	27.395
-3.07	-2.14	-0.46	29.0	27.395
-2.12	-0.92	0.6	52.0	27.395
-1.37	-1.6	-1.32	33.0	27.395
-3.43	-2.71	-1.08	32.0	27.395
-3.01	-1.59	0.41	55.0	27.395
-2.62	-1.87	-0.44	35.0	27.395
-2.61	-1.73	-0.36	41.0	27.395
-2.71	-1.71	-0.15	9.0	27.395
-3.33	-2.34	-0.34	59.0	27.395
-2.81	-1.5	-0.11	21.0	27.395
-1.19	0.29	1.29	34.0	27.395
-2.92	-1.29	0.59	32.0	29.164
-2.01	-1.37	-0.37	10.0	29.164
-2.49	-1.16	0.3	10.0	29.164
-2.73	-0.95	0.85	32.0	29.164
-2.86	-2.33	-0.86	49.0	29.164
-1.39	0.37	1.32	12.0	29.164
-0.14	0.69	1.08	7.0	29.164
-3.02	-1.38	0.52	34.0	29.164
-3.29	-2.42	-0.98	20.0	29.164
-4.26	-2.91	-1.01	23.0	29.164
-1.81	-0.75	0.49	48.0	29.164
-2.09	-1.58	-0.75	12.0	29.164
-2.28	-1.71	-0.8	12.0	29.164
-2.63	-0.58	1.13	10.0	29.164
-3.32	-2.18	-0.56	26.0	29.164
-3.63	-2.09	0.19	52.0	29.164
-2.06	-0.52	0.6	19.0	29.164
-2.46	-2.14	-1.08	10.0	29.164
-3.95	-2.38	-0.57	20.0	29.164
-1.93	-0.66	1.52	2.0	29.164
-1.55	-0.33	0.87	46.0	29.164
-3.29	-2.08	-0.02	57.0	29.164
-1.75	-1.46	-0.85	18.0	29.164
-2.54	-1.64	-0.32	25.0	29.164
-2.61	-0.99	0.63	27.0	29.164
-0.22	0.64	1.22	1.0	29.164
-3.15	-1.3	0.7	32.0	29.164
-0.98	1.29	2.59	4.0	29.164
-3.72	-1.33	1.38	43.0	29.164
-3.6	-2.11	-0.45	16.0	29.164
-3.39	-1.31	0.53	19.0	29.164
-2.76	-1.35	0.54	55.0	29.164
-3.05	-1.43	0.1	17.0	29.164
-4.26	-2.12	0.65	40.0	29.164
-2.24	-1.17	-0.06	12.0	29.164
-1.9	-1.21	-0.25	37.0	29.164
-1.21	-0.13	0.79	37.0	29.164
-1.68	-0.98	-0.12	10.0	29.164
-3.07	-1.3	0.66	33.0	29.164
-0.5	0.03	0.52	5.0	29.164
-2.58	-1.31	0.27	30.0	29.164
-2.57	-0.85	0.84	9.0	29.164
-2.6	-0.86	0.93	38.0	29.164
-2.33	-1.81	-0.78	25.0	29.164
-2.24	-0.18	1.67	46.0	29.164
-2.27	-0.9	0.23	19.0	29.164
-2.54	-2.01	-0.88	39.0	24.406
-2.63	-2.2	-1.3	15.0	24.406
-2.62	-0.35	1.56	8.0	24.406
-1.81	0.17	1.93	48.0	24.406
-3.15	-1.48	0.65	49.0	24.406
-3.32	-2.37	-0.46	49.0	24.406
-1.57	-0.85	0.6	2.0	24.406
-1.61	-0.13	1.34	52.0	24.406
-3.67	-1.84	0.27	29.0	24.406
-2.51	-0.86	1.07	6.0	24.406
-1.83	-0.75	0.4	39.0	24.406
-0.42	0.81	1.35	10.0	24.406
-3.45	-2.79	-0.92	49.0	24.406
-3.54	-1.42	0.59	25.0	24.406
-2.17	-1.19	0.3	6.0	24.406
-0.16	0.85	1.2	25.0	24.406
-1.72	-0.85	0.7	3.0	24.406
-3.12	-1.54	0.58	53.0	24.406
-0.42	-0.1	0.28	6.0	24.406
-3.1	-0.8	1.42	35.0	24.406
-3.95	-2.01	0.64	54.0	24.406
-2.92	-0.8	0.82	15.0	24.406
-3.58	-3.53	-0.89	0.0	24.406
-2.21	-1.64	-0.5	29.0	24.406
-1.27	-0.61	0.03	11.0	24.406
-2.73	-1.46	0.25	48.0	24.406
-2.76	-0.96	2.22	1.0	24.406
-2.37	-1.28	-0.18	20.0	24.406
-3.35	-2.12	-0.39	28.0	24.406
-1.51	-0.18	0.91	34.0	24.406
-0.01	0.61	0.99	1.0	24.406
-2.59	-1.66	-0.37	26.0	24.406
-4.01	-1.53	1.93	5.0	24.406
-2.53	-1.03	0.51	28.0	24.406
-1.6	-1.21	-0.46	28.0	24.406
-2.69	-1.18	0.6	43.0	24.406
-2.69	-1.15	0.71	48.0	24.406
-2.03	-0.27	2.21	2.0	24.406
-1.36	-0.07	0.89	29.0	24.406
-2.01	-0.79	0.87	4.0	24.406
-2.75	-1.47	0.12	34.0	17.171
-2.75	-2.12	-1.01	14.0	17.171
-3.86	-2.31	0.17	45.0	17.171
-2.95	-1.88	-0.46	12.0	17.171
-1.63	-0.9	0.14	50.0	17.171
-3.61	-2.26	-0.54	25.0	17.171
-2.14	-1.6	-0.42	53.0	17.171
-1.64	0.15	1.19	17.0	17.171
-3.56	-1.27	1.37	51.0	17.171
-2.45	-1.54	-0.23	41.0	17.171
-1.78	-1.37	-0.61	11.0	17.171
-3.93	-2.82	-0.47	50.0	17.171
-4.06	-1.62	1.06	31.0	17.171
-3.04	-1.9	-0.13	9.0	17.171
-4.12	-3.47	-1.3	11.0	17.171
-4.45	-3.58	-1.11	56.0	17.171
-4.84	-4.11	-2.29	30.0	17.171
-1.45	-1.77	-0.6	1.0	17.171
-1.74	-0.5	0.89	59.0	17.171
-2.31	-1.92	-0.95	32.0	17.171
-2.13	-0.89	0.66	6.0	17.171
-2.49	-2.3	-1.45	15.0	17.171
-3.24	-1.53	0.18	24.0	17.171
-3.12	-1.94	-0.51	17.0	17.171
-2.54	-1.54	-0.15	39.0	17.171
-4.6	-4.48	-1.67	0.0	17.171
-2.52	-0.9	0.73	28.0	17.171
-1.1	-1.07	-0.49	6.0	17.171
-3.6	-2.44	-0.43	49.0	17.171
-2.93	-1.21	2.06	0.0	17.171
-1.91	-1.03	0.25	55.0	17.171
-2.43	-1.58	-0.32	31.0	17.171
-1.65	-1.44	-0.89	13.0	17.171
-3.07	-1.08	1.01	38.0	17.171
-2.3	-2.04	-0.93	51.0	17.171
-2.64	-0.69	1.4	51.0	17.171
-3.75	-2.53	-0.87	15.0	17.171
-3.94	-2.25	0.09	36.0	17.171
-2.82	-1.53	0.41	6.0	17.171
-3.65	-3.81	-2.38	11.0	17.171
-3.15	-2.09	-0.24	37.0	17.171
-3.19	-2.37	-1.14	16.0	17.171
-3.13	-1.33	0.65	32.0	17.171
-4.04	-2.99	-0.81	9.0	17.171
-3.85	-3.01	-1.47	23.0	17.171
-2.29	-2.16	-1.16	37.0	17.171
-2.16	-0.73	0.83	7.0	17.171
-3.39	-1.21	1.11	37.0	17.171
-2.47	-1.05	0.16	16.0	17.171
-2.03	-1.03	0.05	10.0	17.171
-4.11	-3.2	-0.84	58.0	13.85
0.11	0.51	0.6	3.0	13.85
-3.58	-1.83	0.42	41.0	13.85
-3.47	-1.55	0.71	32.0	13.85
-3.66	-2.4	-0.32	9.0	13.85
-1.62	-0.11	1.38	53.0	13.85
-2.53	-0.85	0.84	32.0	13.85
-2.59	-1.12	0.63	48.0	13.85
-1.51	-0.46	0.43	22.0	13.85
-3.02	-1.36	0.75	53.0	13.85
-2.61	-1.06	0.56	29.0	13.85
-0.16	0.73	1.27	1.0	13.85
-3.54	-2.35	-0.16	57.0	13.85
-3.28	-1.9	0.03	41.0	13.85
-3.34	-2.07	-0.5	16.0	13.85
-1.81	-0.01	1.7	55.0	13.85
-1.63	-1.36	0.26	1.0	13.85
-1.6	-0.58	1.2	2.0	13.85
-1.52	-1.0	-0.11	50.0	13.85
-2.71	-2.14	-0.97	26.0	13.85
-2.06	-0.45	0.68	17.0	13.85
-1.89	0.29	1.79	8.0	13.85
-2.04	-1.33	-0.27	40.0	13.85
-2.79	-0.73	1.45	49.0	13.85
-3.2	-1.49	0.42	27.0	13.85
-1.49	-0.56	0.56	55.0	13.85
-1.86	-0.64	0.38	20.0	13.85
-2.12	-0.96	0.27	26.0	13.85
-2.78	-1.25	0.62	47.0	13.85
-3.36	-1.94	-0.27	21.0	13.85
-0.19	0.72	1.18	0.0	13.85
-2.96	-1.99	-0.24	51.0	13.85
-0.73	-0.82	-0.56	47.0	13.85
-3.12	-1.39	0.72	44.0	13.85
-3.07	-1.52	-0.06	20.0	13.85
-0.31	0.25	0.75	2.0	13.85
-2.5	-2.01	-0.75	44.0	13.85
-2.11	-0.92	0.23	22.0	13.85
-2.93	-1.3	0.61	34.0	13.85
-1.88	-0.11	1.59	5.0	13.85
-4.03	-1.67	1.2	41.0	13.85
-3.43	-2.84	-0.95	9.0	13.85
-0.6	-0.62	-0.4	19.0	13.85
-3.16	-1.02	1.31	47.0	13.85
-3.31	-3.05	-1.46	51.0	13.85
-3.07	-1.95	0.51	5.0	13.85
-3.08	-1.41	0.81	59.0	13.85
-2.87	-1.5	-0.16	15.0	13.85
-1.4	-0.57	0.07	15.0	24.853
-2.2	-0.36	1.53	52.0	24.853
-1.49	0.37	1.37	16.0	24.853
-1.76	-1.46	-0.71	23.0	24.853
-1.18	-0.66	0.36	3.0	24.853
-1.78	-1.47	-0.8	21.0	24.853
-2.78	-1.74	-0.45	23.0	24.853
-4.94	-2.9	2.35	2.0	24.853
-2.34	-1.35	0.12	51.0	24.853
-1.94	-1.08	0.04	40.0	24.853
-2.16	-1.29	-0.3	12.0	24.853
-3.32	-1.15	1.21	39.0	24.853
-2.36	-1.12	1.51	1.0	24.853
-3.05	-2.37	-0.72	53.0	24.853
-3.39	-2.01	0.04	32.0	24.853
-3.0	-2.08	0.03	5.0	24.853
-1.32	-1.08	-0.44	47.0	24.853
-4.74	-3.38	-0.15	7.0	24.853
-4.03	-3.04	-1.4	22.0	24.853
-3.02	-1.53	0.52	55.0	24.853
-5.58	-4.28	-0.77	8.0	24.853
-5.4	-3.62	-1.0	16.0	24.853
-2.94	-0.63	1.7	50.0	24.853
-2.58	-0.63	1.12	29.0	24.853
-2.58	-0.19	1.83	7.0	24.853
-3.13	-0.96	0.74	15.0	24.853
-1.26	-0.15	1.25	2.0	24.853
-3.09	-1.86	-0.08	44.0	24.853
-1.88	-1.21	-0.47	15.0	24.853
-2.74	-1.42	0.29	39.0	24.853
-2.63	-1.17	0.26	11.0	24.853
-5.27	-3.89	-1.61	26.0	24.853
-1.1	0.44	1.71	51.0	24.853
-3.04	-1.28	0.34	13.0	24.853
-2.46	-1.62	-0.16	55.0	24.853
-2.93	-1.95	-0.49	27.0	24.853
-2.44	-0.98	0.54	30.0	24.853
-0.78	0.22	1.02	3.0	24.853
-3.08	-1.63	0.41	56.0	24.853
-3.03	-1.44	0.44	38.0	24.853
-3.65	-1.75	0.58	37.0	24.853
-1.26	-1.36	-1.0	11.0	24.853
-1.92	-0.99	-0.16	16.0	24.853
-2.06	-0.79	0.48	27.0	24.853
-1.87	-0.24	1.14	37.0	24.853
-0.46	-0.38	-0.15	46.0	24.853
-2.85	-1.73	-0.32	12.0	24.853
-2.09	-0.26	1.68	4.0	24.853
-1.68	-0.97	-0.01	41.0	24.853
-3.66	-1.86	0.39	35.0	24.853
-3.62	-1.18	0.8	17.0	24.853
-2.57	-2.37	-1.19	51.0	24.853
-3.29	-1.63	0.09	13.0	16.412
-2.81	-2.26	-1.28	17.0	16.412
-2.81	-2.03	-0.49	53.0	16.412
-3.51	-1.51	0.27	20.0	16.412
-1.45	-0.72	0.06	28.0	16.412
-1.89	-0.78	0.32	10.0	16.412
-2.92	-2.43	-1.12	31.0	16.412
-2.98	-2.12	-0.61	40.0	16.412
-2.97	-1.88	-0.09	50.0	16.412
-2.88	-0.93	1.04	36.0	16.412
-2.81	-2.09	-0.73	38.0	16.412
-3.22	-2.69	-1.02	44.0	16.412
-1.44	0.12	1.54	59.0	16.412
-2.42	-1.33	0.04	38.0	16.412
-3.36	-1.85	0.29	51.0	16.412
-3.73	-2.21	-0.5	20.0	16.412
-3.26	-2.51	-1.24	22.0	16.412
-2.7	-1.57	0.21	59.0	16.412
-2.58	-1.08	0.24	14.0	16.412
-2.12	-1.28	-0.1	32.0	16.412
-1.96	-0.58	0.95	50.0	16.412
-1.72	-0.61	0.44	27.0	16.412
-2.84	-1.84	-0.43	11.0	22.179
-1.61	-0.7	0.05	17.0	22.179
-3.98	-2.67	-0.74	28.0	22.179
-1.94	-0.95	0.08	10.0	22.179
-2.88	-1.84	-0.11	51.0	22.179
-2.73	-2.46	-1.55	21.0	22.179
-2.22	-0.26	1.71	57.0	22.179
-5.67	-5.56	-3.81	11.0	22.179
-3.44	-2.68	-1.17	14.0	22.179
-4.54	-2.13	1.1	45.0	22.179
0.31	0.11	-0.19	26.0	22.179
-2.25	-1.04	0.4	43.0	22.179
-2.94	-1.3	0.48	29.0	22.179
-3.44	-1.83	0.29	41.0	22.179
-1.07	-1.04	-0.3	3.0	22.179
-4.86	-4.29	-1.92	52.0	22.179
-4.63	-3.68	-1.85	26.0	22.179
-3.58	-2.27	-0.18	50.0	22.179
-2.47	-0.5	1.65	5.0	22.179
-2.73	-1.8	0.89	1.0	22.179
-1.82	-0.81	0.49	57.0	22.179
-2.18	-0.53	1.02	37.0	22.179
-2.13	-0.33	1.22	8.0	22.179
-1.08	-0.57	-0.12	15.0	22.179
-1.32	-0.15	0.79	36.0	22.179
-2.87	-2.89	-1.66	46.0	22.179
-3.36	-1.98	0.29	7.0	22.179
-2.65	-0.74	0.73	19.0	22.179
-3.4	-1.06	1.28	33.0	22.179
-3.01	-0.99	0.76	12.0	22.179
-3.59	-2.9	-0.95	51.0	22.179
-0.62	-0.39	-0.15	28.0	22.179
-1.14	-0.51	0.12	9.0	22.179
-1.32	-1.31	-0.74	56.0	22.179
-3.96	-2.31	0.28	46.0	22.179
-1.43	-0.65	0.17	32.0	22.179
-1.86	-1.46	-0.58	33.0	22.179
-3.14	-1.45	0.74	54.0	22.179
-2.54	-0.86	0.92	43.0	22.179
-1.88	-1.28	0.29	3.0	22.179
-2.67	-2.01	-0.74	41.0	22.179
-4.19	-2.5	-0.22	14.0	13.548
-2.34	-1.75	-0.54	36.0	13.548
-2.04	-2.26	-1.69	13.0	13.548
-4.25	-3.46	-1.59	19.0	13.548
-3.04	-2.55	-1.16	48.0	13.548
-3.4	-2.07	-0.12	29.0	13.548
-2.2	-1.83	-0.08	3.0	13.548
-1.51	-1.46	-0.84	54.0	13.548
-1.85	-0.68	1.05	0.0	13.548
-2.97	-1.6	0.28	42.0	13.548
-2.98	-2.21	-0.79	28.0	13.548
-2.85	-2.06	-0.41	57.0	13.548
-2.18	-1.04	0.2	26.0	13.548
-2.93	-1.9	-0.63	14.0	13.548
-2.85	-1.48	0.15	26.0	13.548
-1.88	-0.94	0.33	53.0	13.548
-1.32	-1.16	-0.75	13.0	13.548
-3.79	-1.74	0.88	44.0	13.548
-4.22	-2.67	-0.69	24.0	13.548
-3.7	-2.79	-0.08	5.0	13.548
-2.21	-1.42	-0.18	42.0	13.548
-2.4	-0.79	0.65	23.0	13.548
-4.73	-1.33	2.53	58.0	13.548
-3.31	-2.76	-1.04	48.0	13.548
-2.74	-2.95	-2.11	26.0	13.548
-3.43	-2.21	-0.13	42.0	13.548
-2.23	-0.8	1.26	4.0	13.548
-3.63	-3.04	-1.33	50.0	13.548
-3.41	-3.61	-2.76	15.0	13.548
-3.52	-2.11	-0.39	15.0	13.548
-2.48	-1.21	0.82	5.0	13.548
-2.75	-2.18	0.19	3.0	13.548
-2.37	-0.81	0.78	37.0	13.548
-1.88	-1.07	-0.1	23.0	13.548
-1.58	-0.55	1.1	0.0	13.548
-2.69	-1.68	-0.12	38.0	13.548
-3.42	-1.78	0.39	9.0	13.548
-3.03	-1.75	-0.27	14.0	13.548
-3.37	-1.76	0.39	48.0	13.548
-3.0	-2.31	0.03	4.0	13.548
-2.54	-2.08	-0.78	50.0	13.548
-2.44	-0.68	1.15	46.0	13.548
-3.96	-2.3	-0.45	20.0	13.548
-3.12	-1.38	1.9	3.0	13.548
-2.99	-2.48	-0.95	48.0	21.753
-3.07	-2.11	-0.5	36.0	21.753
-2.57	-1.95	0.57	2.0	21.753
-2.92	-2.53	-1.09	44.0	21.753
-3.55	-2.94	-1.47	19.0	21.753
-3.07	-2.48	-0.95	10.0	21.753
-2.72	-1.24	0.49	32.0	21.753
-1.81	-1.56	-0.68	49.0	21.753
-2.12	-2.2	-1.61	14.0	21.753
-3.08	-2.29	0.39	4.0	21.753
-2.5	-1.29	0.06	25.0	21.753
-1.5	-0.26	0.81	38.0	21.753
-3.52	-2.82	-1.31	27.0	21.753
-2.74	-1.21	1.02	4.0	21.753
-2.78	-0.87	1.04	32.0	21.753
-1.64	-0.38	1.16	3.0	21.753
-0.67	-0.65	-0.43	59.0	21.753
-1.82	-0.45	0.52	17.0	21.753
-0.38	0.74	1.31	36.0	21.753
-0.84	-0.56	-0.27	15.0	21.753
-3.13	-2.2	-0.5	28.0	21.753
-2.56	-1.54	-0.15	34.0	21.753
-2.41	-1.83	-0.58	32.0	21.753
-1.3	-0.19	0.95	55.0	21.753
-5.25	-3.04	0.19	11.0	21.753
-2.45	-1.49	-0.09	30.0	21.753
-2.53	-1.99	-0.69	36.0	21.753
-2.3	-1.41	-0.36	21.0	21.753
-1.88	-1.18	-0.06	51.0	21.753
-1.42	-1.26	-0.75	36.0	21.753
-3.21	-2.55	-0.8	36.0	21.753
-3.52	-2.7	-0.67	8.0	21.753
-2.34	-1.4	0.1	57.0	26.793
-1.55	-0.99	-0.05	51.0	26.793
-1.64	-0.72	0.22	25.0	26.793
-0.94	-1.14	-0.44	2.0	26.793
-1.85	-0.88	0.23	38.0	26.793
-2.51	-0.57	0.9	20.0	26.793
-1.88	-1.16	-0.1	42.0	26.793
-1.17	-0.32	0.62	54.0	26.793
-3.66	-1.62	0.48	25.0	26.793
-1.77	0.08	1.61	6.0	26.793
-2.78	-2.13	-0.66	44.0	26.793
-2.17	1.35	3.16	11.0	26.793
-2.08	-0.54	0.91	37.0	26.793
-2.25	-1.25	0.22	55.0	26.793
-2.02	-1.55	-0.66	35.0	26.793
-2.33	-1.46	0.07	6.0	26.793
-3.08	-2.19	-0.43	50.0	26.793
-2.79	-1.92	-0.5	30.0	26.793
-2.98	-3.27	-2.14	45.0	26.793
-3.5	-3.27	-1.59	45.0	26.793
-4.31	-3.09	-1.22	23.0	26.793
-2.04	-0.91	1.52	1.0	26.793
-2.98	-0.99	1.11	38.0	26.793
-3.28	-2.24	0.22	6.0	26.793
-3.71	-2.27	-0.24	31.0	26.793
-2.43	-2.84	-2.02	49.0	26.793
-3.44	-2.43	-0.66	32.0	26.793
-1.47	-0.89	0.02	58.0	26.793
-1.95	-0.34	1.21	48.0	26.793
-3.43	-1.6	0.12	16.0	26.793
-2.25	-1.91	-0.95	23.0	26.793
-1.73	-0.42	0.92	6.0	26.793
-3.13	-1.43	0.75	53.0	26.793
-3.58	-2.19	-0.15	28.0	26.793
-1.26	-0.61	0.24	47.0	26.793
-2.9	-1.67	0.02	44.0	26.793
-2.44	-0.33	1.22	22.0	26.793
-2.81	-1.18	0.89	6.0	26.793
-2.26	-1.76	-0.73	31.0	26.793
-2.6	-1.75	-0.64	19.0	26.793
-2.89	-2.2	-1.1	21.0	26.793
-3.31	-2.63	-0.82	55.0	26.793
-4.38	-3.45	-1.23	28.0	26.793
-2.23	-0.09	2.49	2.0	26.793
-3.64	-1.78	0.0	17.0	26.793
-2.22	-1.46	-0.3	26.0	26.793
-2.98	-1.11	0.82	9.0	26.793
-3.69	-1.67	0.8	35.0	26.793
-3.47	-1.48	0.93	43.0	26.793
-2.44	-1.94	-0.71	30.0	26.793
0.94	1.49	1.1	2.0	26.793
-3.63	-2.41	-0.72	19.0	26.793
-2.75	-1.05	1.9	2.0	26.793
-3.17	-2.07	-0.31	45.0	26.793
-3.62	-2.24	-0.24	27.0	26.793
-3.45	-1.86	0.25	42.0	26.793
-0.69	-0.66	-0.26	6.0	25.957
-1.95	-0.63	0.35	17.0	25.957
-2.16	-2.01	-1.18	27.0	25.957
-2.72	-1.39	0.24	28.0	25.957
-0.09	-0.27	-0.31	36.0	25.957
-1.37	-0.38	0.67	44.0	25.957
1.14	1.07	0.78	15.0	25.957
-2.24	-1.41	-0.26	37.0	25.957
-3.38	-1.3	1.16	53.0	25.957
-2.07	-1.07	0.33	55.0	25.957
-3.99	-2.77	-0.86	13.0	25.957
-2.25	-1.75	-0.58	48.0	25.957
-3.68	-2.67	-0.94	28.0	25.957
-2.16	-1.29	-0.08	43.0	25.957
-2.54	-0.96	0.71	32.0	25.957
-2.08	-1.26	-0.36	14.0	25.957
-2.76	-1.33	0.52	50.0	25.957
-2.11	-2.11	-1.07	6.0	25.957
-4.41	-2.11	0.58	28.0	25.957
-2.09	-0.33	1.3	7.0	25.957
-0.84	-0.56	0.19	2.0	25.957
-2.57	-1.59	0.01	8.0	25.957
-4.81	-3.56	-1.39	29.0	23.045
-2.34	-0.93	0.83	57.0	23.045
-3.31	-3.17	-0.21	2.0	23.045
-4.36	-3.94	0.02	2.0	23.045
-3.02	-1.66	0.12	41.0	23.045
-4.09	-3.44	-1.57	36.0	23.045
-1.56	-1.19	-0.31	57.0	23.045
-1.27	-0.57	0.19	37.0	23.045
-1.46	-0.69	-0.04	17.0	23.045
-3.28	-2.06	-0.5	13.0	23.045
-1.45	-0.68	0.01	12.0	23.045
-3.04	-2.56	-1.1	57.0	23.045
-2.52	-1.42	0.68	4.0	23.045
-2.86	-2.16	-1.09	16.0	23.045
-3.6	-2.12	-0.24	28.0	23.045
-2.45	-2.21	-1.19	11.0	23.045
-2.19	-1.46	-0.27	41.0	23.045
-3.2	-2.22	-0.81	18.0	23.045
-2.83	-1.85	-0.32	27.0	5.628
-2.17	-0.76	0.41	12.0	5.628
-1.47	-0.64	0.4	59.0	5.628
-0.89	0.44	1.33	6.0	5.628
-4.46	-3.11	-0.66	39.0	5.628
-3.0	-1.44	0.5	36.0	5.628
-2.31	-1.12	-0.01	13.0	5.628
-1.25	-1.14	-0.36	5.0	5.628
-2.17	-1.23	0.19	56.0	5.628
-2.01	-0.68	0.71	44.0	5.628
-1.83	-0.93	0.09	10.0	5.628
-3.14	-1.77	0.05	28.0	5.628
-4.7	-3.1	-0.56	25.0	5.628
-2.64	-0.89	1.4	4.0	5.628
-4.58	-2.96	-0.76	25.0	5.628
-3.89	-1.39	0.85	22.0	5.628
-4.48	-2.82	-0.51	29.0	5.628
-3.16	-2.33	-1.11	17.0	5.628
-3.94	-2.4	-0.5	14.0	5.628
-2.7	-2.4	-1.11	41.0	5.628
-2.9	-1.81	-0.36	11.0	5.628
-1.4	-0.3	0.83	49.0	5.628
-3.12	-0.73	1.27	26.0	5.628
-2.35	-0.23	1.36	24.0	5.628
-4.17	-3.18	-1.52	20.0	5.628
-3.34	-1.77	0.13	26.0	5.628
-1.67	-1.39	-0.73	36.0	5.628
-2.92	-1.15	1.74	3.0	5.628
-1.25	-0.74	0.06	58.0	5.628
-1.98	-1.54	-0.84	14.0	5.628
-2.04	-1.65	-0.61	50.0	5.628
-2.79	-0.3	2.34	4.0	5.628
-3.46	-2.03	0.0	40.0	5.628
-4.17	-2.06	0.17	19.0	5.628
-2.77	-2.13	-0.93	25.0	5.628
-1.93	-1.58	-0.91	13.0	5.628
-3.2	-0.94	1.29	35.0	5.628
-1.34	0.28	1.14	15.0	5.628
-2.43	-1.07	0.48	36.0	5.628
-2.66	-1.98	-0.13	6.0	5.628
-3.24	-1.46	0.72	43.0	5.628
-1.96	-1.9	-0.74	4.0	5.628
-2.75	-1.85	-0.47	24.0	5.628
0.13	0.04	-0.28	0.0	5.628
-3.35	-1.65	0.45	39.0	5.628
-3.02	-1.82	-0.48	15.0	5.628
-2.1	-0.96	1.21	2.0	5.628
-1.95	-0.61	1.34	3.0	5.628
-2.46	-1.71	-0.7	14.0	5.628
-3.11	-1.86	0.08	50.0	5.628
-4.78	-2.15	0.55	26.0	5.628
-2.6	-1.88	-0.3	7.0	5.628
-3.65	-1.64	0.84	47.0	5.628
-3.71	-2.27	0.08	50.0	5.628
-3.11	-2.13	-0.5	40.0	5.628
-0.29	-1.34	-1.65	12.0	5.628
-3.04	-2.65	-1.35	12.0	5.628
-2.45	-1.08	1.31	0.0	5.628
-3.37	-1.2	1.19	39.0	5.628
-1.96	0.2	2.2	4.0	5.628
-2.07	-1.28	-0.23	24.0	5.628
-4.49	-2.57	0.8	7.0	5.628
-2.24	0.05	1.77	29.0	5.628
-2.65	-1.44	0.29	53.0	15.093
-3.48	-1.26	0.69	24.0	15.093
-1.39	0.24	1.22	11.0	15.093
0.05	0.83	1.1	18.0	15.093
-1.16	-2.18	-1.88	5.0	15.093
-2.13	-0.52	0.76	22.0	15.093
-2.02	-1.35	-0.36	30.0	15.093
-0.81	-0.96	-0.49	0.0	15.093
-2.48	-1.97	0.21	3.0	15.093
-1.26	-0.62	0.24	57.0	15.093
-1.13	-0.26	0.69	5.0	15.093
-2.64	-1.42	0.11	39.0	15.093
-4.18	-2.04	0.93	57.0	15.093
-5.24	-3.32	-0.25	30.0	15.093
-4.62	-1.96	2.6	4.0	15.093
-2.1	-0.06	1.5	28.0	15.093
-1.98	-0.92	0.26	37.0	15.093
-2.46	-0.76	0.63	21.0	15.093
-2.8	-1.22	1.81	2.0	15.093
-3.34	-1.65	0.48	43.0	15.093
-2.49	-1.24	-0.07	15.0	15.093
-3.44	-1.31	0.95	10.0	15.093
-2.64	-0.97	1.06	59.0	15.093
-2.35	-1.1	0.49	49.0	15.093
-3.11	-0.9	1.37	41.0	15.093
-4.86	-3.05	-0.69	23.0	15.093
-1.14	0.18	1.28	5.0	15.093
-2.66	-1.66	-0.22	41.0	15.093
-1.5	0.73	3.02	1.0	15.093
-3.07	-1.22	1.02	55.0	15.093
-4.28	-1.96	0.79	36.0	15.093
-3.74	-2.07	-0.15	15.0	15.093
-3.32	-1.09	1.28	8.0	15.093
-2.49	-2.11	-1.21	18.0	15.093
-0.68	0.0	0.49	23.0	15.093
-4.1	-1.32	3.54	2.0	15.093
-2.1	-0.84	0.72	57.0	15.093
-2.26	-1.11	0.35	47.0	15.093
-3.7	-1.9	-0.04	23.0	15.093
-3.09	-2.88	-1.43	50.0	15.093
-2.85	-2.05	-0.54	28.0	15.093
-3.19	-2.62	-0.93	55.0	15.093
-1.26	-0.68	0.5	2.0	15.093
-2.16	-1.17	-0.23	17.0	15.093
-3.22	-2.44	-0.94	11.0	15.093
-3.93	-2.76	-0.4	36.0	32.365
-2.77	-2.05	-0.51	51.0	32.365
-3.99	-2.78	-0.49	31.0	32.365
-1.44	0.76	2.38	4.0	32.365
-2.8	-0.86	1.19	45.0	32.365
-2.72	-1.46	-0.24	18.0	32.365
-5.02	-2.34	0.85	30.0	32.365
-2.84	-1.55	0.1	10.0	32.365
-3.34	-1.18	1.09	35.0	32.365
-1.8	-0.19	2.23	1.0	32.365
-3.51	-2.58	-0.57	47.0	32.365
-3.08	-0.84	1.4	37.0	32.365
-3.24	-1.87	-0.39	21.0	32.365
-2.19	-0.74	0.78	43.0	32.365
-1.77	-1.16	-0.08	55.0	32.365
-2.48	-1.27	0.16	31.0	32.365
-2.27	-0.79	0.75	40.0	32.365
-2.13	-1.3	-0.11	9.0	32.365
-1.84	-1.33	-0.15	5.0	32.365
-1.66	-1.24	-0.56	11.0	32.365
-2.02	-1.13	-0.04	27.0	32.365
-3.3	-1.59	0.58	37.0	32.365
-4.32	-3.47	-1.78	16.0	32.365
-1.74	-1.21	-0.41	31.0	32.365
-1.07	-0.36	0.19	17.0	32.365
-0.2	-0.3	-0.34	28.0	32.365
-0.76	0.5	1.19	30.0	32.365
-3.31	-2.56	-0.75	50.0	32.365
-2.43	-0.88	0.92	50.0	32.365
-3.38	-1.43	2.42	1.0	32.365
-2.57	-1.82	0.31	3.0	32.365
-3.54	-2.93	-1.39	11.0	32.365
-3.37	-1.91	0.17	49.0	32.365
-2.98	-1.38	0.37	28.0	32.365
-4.5	-3.23	-1.25	25.0	32.365
-1.18	-0.63	0.23	4.0	32.365
-2.76	-1.26	0.63	51.0	32.365
-4.16	-2.96	-1.18	22.0	32.365
-2.79	-0.82	1.44	59.0	32.365
-1.95	-1.04	0.27	7.0	32.365
-3.89	-2.13	0.34	47.0	32.365
-3.0	-1.33	0.2	18.0	32.365
-1.44	-0.27	0.68	26.0	32.365
-2.27	-0.39	1.37	45.0	32.365
-2.82	-1.25	0.57	42.0	32.365
-1.4	-1.08	-0.18	0.0	32.365
-3.84	-2.21	-0.11	25.0	32.365
-4.5	-2.5	2.28	1.0	32.365
-3.21	-1.47	0.36	25.0	32.365
-1.45	-0.63	0.3	8.0	32.365
-2.01	-1.52	0.02	3.0	32.365
-3.81	-1.78	0.84	51.0	32.365
-4.17	-2.71	-0.51	25.0	32.365
-1.78	-1.36	0.18	2.0	32.365
-1.2	-0.23	0.78	53.0	32.365
-2.05	-0.99	0.23	33.0	32.365
-2.59	-1.25	0.09	12.0	32.365
-1.42	-0.82	-0.11	30.0	32.365
-3.61	-2.41	-0.23	36.0	32.365
-2.54	-1.39	0.2	8.0	32.365
-2.32	-0.28	1.37	27.0	32.365
-3.08	-1.4	0.36	11.0	22.566
-2.86	-1.44	0.41	45.0	22.566
-1.82	-0.42	1.33	3.0	22.566
-3.0	-1.36	0.81	59.0	22.566
-5.35	-3.51	-0.08	44.0	22.566
-2.99	-2.22	-0.92	24.0	22.566
-2.03	-0.63	0.68	28.0	22.566
-1.48	-0.2	1.01	5.0	22.566
-3.66	-2.12	-0.32	14.0	22.566
-2.38	-1.81	-0.7	30.0	22.566
-2.4	-0.86	0.53	24.0	22.566
-3.65	-3.34	-2.05	26.0	22.566
-4.37	-3.89	-2.48	24.0	22.566
-3.74	-1.37	1.36	49.0	22.566
-4.22	-2.82	-0.96	19.0	22.566
-2.16	-0.82	0.89	5.0	22.566
-2.68	-2.05	-0.98	15.0	22.566
-3.96	-2.72	-0.3	52.0	22.566
-3.55	-2.28	-0.75	18.0	22.566
-4.68	-2.3	0.74	39.0	22.566
-4.19	-2.51	-0.43	14.0	22.566
-2.87	-1.63	-0.21	12.0	22.566
-3.87	-2.58	-0.7	27.0	22.566
-4.02	-3.04	-1.25	27.0	22.566
-2.67	-2.65	-1.91	15.0	22.566
-3.86	-2.83	-0.78	47.0	22.566
-4.16	-2.76	-0.15	48.0	22.566
-3.82	-2.42	-0.66	23.0	22.566
-5.28	-2.67	0.18	20.0	22.566
-3.05	-1.93	-0.34	28.0	22.566
-1.65	-0.71	0.6	5.0	22.566
-2.77	-0.89	1.29	59.0	22.566
-2.85	-0.31	2.0	43.0	22.566
-1.77	0.34	2.04	43.0	22.566
-4.37	-2.26	-0.04	22.0	22.566
-2.59	-1.44	1.22	2.0	22.566
-2.93	-1.15	0.67	27.0	22.566
-2.99	-2.18	-0.52	38.0	22.566
-1.52	-1.45	-0.64	6.0	22.566
-4.17	-3.06	-1.04	22.0	22.566
-3.34	-1.37	1.08	57.0	22.566
-2.5	-0.02	2.05	39.0	22.566
-1.88	-0.26	0.94	11.0	22.566
-2.47	-1.24	0.39	51.0	22.566
-2.91	-2.51	-1.43	16.0	22.566
-1.37	-1.48	-1.08	11.0	22.566
-1.59	-0.82	0.26	53.0	22.566
-3.81	-2.49	-0.33	29.0	22.566
-2.95	-0.63	1.24	24.0	79.245
-4.07	-3.23	-1.38	22.0	79.245
-3.23	-1.97	0.01	42.0	79.245
-2.76	-2.33	-0.85	8.0	79.245
-1.54	-0.91	-0.24	12.0	79.245
-2.63	-1.88	-0.41	55.0	79.245
-1.74	-2.48	-2.2	12.0	79.245
-3.14	-2.15	-0.33	45.0	79.245
-2.65	-0.8	0.96	30.0	79.245
-3.77	-2.23	-0.06	34.0	79.245
-2.79	-1.42	0.35	41.0	79.245
-3.27	-1.96	-0.51	16.0	79.245
-3.01	-1.51	0.36	31.0	79.245
-1.34	-1.32	-0.98	15.0	79.245
-2.63	-1.62	-0.09	35.0	79.245
-2.14	-1.74	-0.93	13.0	79.245
-2.31	-1.83	-0.8	27.0	79.245
-2.29	-0.57	1.1	41.0	79.245
-3.12	-2.08	-0.12	8.0	79.245
-3.13	-1.33	0.78	38.0	79.245
-4.25	-1.97	0.79	9.0	79.245
-3.54	-2.91	-0.98	34.0	79.245
-3.5	-2.29	-0.38	34.0	79.245
-1.03	0.05	1.51	1.0	79.245
-2.2	-2.46	-1.99	15.0	79.245
-2.96	-0.9	1.31	47.0	79.245
-2.39	-1.16	0.62	6.0	79.245
-2.89	-2.07	-0.54	28.0	79.245
-0.94	0.27	1.22	4.0	79.245
-3.21	-1.59	0.39	36.0	79.245
-1.99	-1.17	0.1	58.0	79.245
-4.04	-2.19	0.37	43.0	79.245
-2.23	-1.19	0.05	28.0	79.245
-3.19	-2.15	0.62	4.0	79.245
-2.92	-0.67	1.42	34.0	18.73
-1.55	-0.54	0.45	8.0	18.73
-2.46	-0.89	0.65	27.0	18.73
-2.4	-1.91	-0.82	43.0	18.73
-2.75	-1.56	0.18	51.0	18.73
-4.14	-2.08	0.71	51.0	18.73
-4.05	-2.23	0.07	31.0	18.73
-3.29	-1.79	0.12	10.0	18.73
-1.35	-0.41	0.56	44.0	18.73
-1.61	-1.44	-0.95	14.0	18.73
-0.78	-0.56	-0.26	28.0	18.73
-0.16	0.65	0.96	11.0	18.73
-1.23	-0.83	-0.12	8.0	18.73
-3.94	-2.87	-0.62	32.0	18.73
-1.81	-1.25	-0.21	57.0	18.73
-1.88	-0.94	-0.03	20.0	18.73
-3.12	-1.5	0.59	50.0	18.73
-3.72	-2.44	-0.38	36.0	18.73
-3.78	-1.71	0.24	16.0	18.73
-2.29	-1.11	0.42	50.0	18.73
-2.66	-1.02	0.35	20.0	18.73
-3.39	-1.86	0.18	38.0	18.73
-1.53	-1.14	-0.5	11.0	18.73
-1.94	-0.56	0.81	40.0	18.73
-2.55	-0.99	0.49	25.0	18.73
-0.47	-0.83	-0.78	10.0	18.73
-3.29	-1.54	0.51	34.0	18.73
-2.32	-0.59	1.26	54.0	18.73
-1.96	-0.74	0.29	12.0	18.73
-1.98	-0.38	1.12	41.0	18.73
-2.92	-1.95	-0.75	20.0	18.73
-1.19	0.49	1.87	50.0	18.73
-1.84	-1.19	-0.43	18.0	18.73
-3.14	-1.34	0.94	57.0	18.73
-3.19	-2.08	-0.6	20.0	18.73
-1.94	-0.24	1.16	8.0	18.73
-3.61	-2.61	-1.13	22.0	18.73
-2.03	-1.07	0.11	31.0	18.73
-2.39	-0.89	0.39	12.0	18.73
-1.51	-0.06	1.04	27.0	18.73
0.01	1.02	1.45	38.0	18.73
-1.26	-0.22	0.62	25.0	18.73
-1.55	-0.34	0.89	49.0	18.73
-2.83	-1.13	0.98	58.0	18.73
-1.18	-0.21	0.57	30.0	18.73
-3.17	-1.9	-0.09	28.0	18.73
-3.13	-2.43	-0.91	10.0	18.73
-1.99	-0.55	0.76	31.0	18.73
-2.19	-1.78	-1.04	18.0	18.73
-1.27	-0.1	0.78	29.0	18.73
-2.04	-0.81	0.26	12.0	18.73
-2.73	-1.11	0.68	32.0	18.73
-1.43	-1.26	-0.82	16.0	18.73
-3.17	-2.14	-0.28	50.0	30.56
-3.69	-1.78	0.8	55.0	30.56
-3.83	-1.51	1.26	51.0	30.56
-3.39	-2.35	-0.92	22.0	30.56
-3.19	-1.2	0.74	26.0	30.56
-3.94	-2.57	-0.65	16.0	30.56
-3.59	-1.37	0.82	28.0	30.56
-1.52	-0.77	0.35	5.0	30.56
-2.96	-1.93	-0.62	16.0	30.56
-2.42	-1.91	-0.82	28.0	30.56
-2.87	-1.67	0.78	4.0	30.56
-2.56	-1.38	0.29	53.0	30.56
-0.4	0.72	1.42	57.0	30.56
-2.44	-0.3	1.64	42.0	30.56
-2.57	-0.99	0.76	43.0	30.56
-2.11	0.34	2.66	3.0	30.56
-2.71	-0.47	2.18	3.0	30.56
-3.67	-1.84	0.53	44.0	30.56
-0.14	-0.25	-0.26	11.0	30.56
-2.78	-2.12	-0.95	13.0	30.56
-4.07	-3.0	-0.78	51.0	30.56
-2.94	1.15	4.06	6.0	30.56
-2.81	-0.8	0.93	25.0	30.56
-2.38	-0.75	0.96	7.0	30.56
-4.0	-1.55	1.47	58.0	30.56
-3.95	-1.13	1.63	32.0	30.56
-2.89	-1.6	-0.03	27.0	30.56
-1.43	-1.32	-0.52	5.0	30.56
-3.88	-2.4	-0.5	26.0	30.56
-3.72	-1.69	0.78	34.0	30.56
-3.18	-1.57	0.43	44.0	30.56
-2.79	-1.43	0.5	7.0	30.56
-2.46	-1.04	0.77	57.0	30.56
-2.99	-1.18	0.81	32.0	30.56
-3.96	-1.92	0.89	58.0	30.56
-3.76	-2.46	-0.14	41.0	30.56
-3.67	-1.36	0.93	27.0	30.56
-3.71	-3.35	-1.79	43.0	32.438
-3.15	-3.83	-2.84	10.0	32.438
-3.06	-1.38	0.64	36.0	32.438
-3.64	-1.05	1.15	13.0	32.438
-1.42	-0.2	0.58	14.0	32.438
-3.24	-1.71	-0.2	20.0	32.438
-2.44	-1.7	-0.43	45.0	32.438
-3.56	-2.54	-0.93	26.0	32.438
-2.54	-1.9	-0.32	6.0	32.438
-2.28	-1.72	-0.56	47.0	32.438
-2.82	-1.88	-0.48	27.0	32.438
-1.7	-1.17	0.03	0.0	32.438
-2.3	-0.92	0.49	28.0	32.438
-1.67	-1.34	-0.26	4.0	32.438
-1.5	-0.67	0.24	39.0	32.438
-2.71	-1.97	-0.62	43.0	32.438
-4.46	-2.91	-0.64	30.0	32.438
-3.77	-1.53	1.14	42.0	32.438
-2.83	-1.94	-0.71	15.0	32.438
-1.87	-1.14	-0.09	43.0	32.438
-4.12	-2.05	0.69	46.0	32.438
-2.25	-0.69	0.94	46.0	32.438
-3.8	-2.75	-0.88	31.0	32.438
-4.57	-3.62	-1.02	47.0	32.438
-3.97	-3.33	-1.57	32.0	32.438
-1.87	0.1	1.9	4.0	26.971
-2.38	-0.49	1.55	59.0	26.971
-3.38	-0.52	2.08	38.0	26.971
-3.81	-2.32	-0.45	19.0	26.971
-3.28	-1.86	0.24	56.0	26.971
-4.83	-2.84	-0.24	30.0	26.971
-3.75	-2.4	-0.32	34.0	26.971
-3.91	-3.57	-2.09	12.0	26.971
-4.62	-2.46	0.35	30.0	26.971
-3.15	-2.27	-0.87	21.0	26.971
-1.82	-0.72	0.39	29.0	26.971
-3.84	-1.45	0.98	31.0	26.971
-2.74	-1.3	0.2	25.0	26.971
-1.74	-0.5	0.66	9.0	26.971
-2.6	-1.31	0.3	34.0	26.971
-3.32	-2.1	-0.56	13.0	26.971
-1.2	-0.44	0.29	34.0	26.971
-2.27	-4.57	-4.3	2.0	26.971
-3.65	-1.58	0.96	42.0	26.971
-2.94	-2.29	-1.07	20.0	26.971
-5.11	-2.34	0.67	22.0	26.971
-1.96	-0.9	1.37	1.0	26.971
-1.99	-0.18	1.31	35.0	26.971
-1.71	0.37	1.58	11.0	26.971
-2.77	-1.72	-0.09	35.0	26.971
-4.24	-2.02	0.15	19.0	26.971
-1.99	-1.4	-0.04	4.0	26.971
-2.81	-0.13	2.11	36.0	26.971
-0.61	1.34	2.76	0.0	26.971
-1.9	-0.57	1.1	4.0	26.971
-2.6	-1.96	-0.59	40.0	26.971
-0.94	-0.16	0.67	5.0	26.971
-3.81	-2.25	0.05	45.0	26.971
-3.39	-1.93	0.02	32.0	26.971
-2.25	-1.83	-0.15	3.0	26.971
-3.23	-1.8	1.3	3.0	26.971
-4.23	-2.53	0.27	55.0	26.971
-4.06	-2.44	-0.39	27.0	26.971
-3.66	-2.9	-0.82	9.0	26.971
-0.59	-1.13	-0.98	6.0	26.971
-1.34	-0.1	1.12	54.0	26.971
-1.59	-0.53	0.7	55.0	26.971
-2.36	-0.34	1.46	39.0	26.971
-2.4	-0.37	1.28	26.0	26.971
-3.14	-1.76	-0.27	14.0	26.971
-3.13	-1.64	0.46	54.0	26.971
-3.56	-1.64	0.35	24.0	26.971
-2.94	-1.5	1.31	0.0	26.971
-3.6	-2.0	0.19	39.0	26.971
-1.83	-1.45	-0.59	9.0	26.971
-3.73	-2.22	1.61	3.0	26.971
-3.4	-1.53	0.92	59.0	26.971
-3.33	-2.06	-0.02	41.0	26.971
-2.95	-1.57	-0.16	19.0	26.971
-2.35	-0.72	1.09	50.0	26.971
-2.62	-0.61	0.94	22.0	26.971
-2.37	-1.74	-0.53	27.0	26.971
-0.71	-0.85	-0.65	10.0	26.971
-2.88	-1.79	-0.31	11.0	26.971
-2.94	-1.53	0.13	28.0	26.971
-1.95	-0.53	1.92	1.0	26.971
-2.03	-1.07	0.29	58.0	26.971
-2.02	-1.9	-1.33	16.0	26.971
-2.29	-0.66	1.08	47.0	26.971
-1.52	-0.11	0.99	29.0	9.294
-1.85	-0.88	0.25	40.0	9.294
-1.47	-0.37	0.84	56.0	9.294
-0.67	-0.89	-0.63	8.0	9.294
-1.99	-0.9	0.15	22.0	9.294
-1.64	0.3	1.58	25.0	9.294
-2.35	-1.79	-0.59	34.0	9.294
-2.69	-1.47	0.27	52.0	9.294
-1.77	-0.67	0.5	8.0	9.294
-0.23	-0.29	-0.29	28.0	9.294
-3.08	-1.72	0.06	32.0	9.294
-1.77	-0.64	0.58	45.0	9.294
-1.86	-0.77	0.69	4.0	9.294
-2.49	-1.62	-0.36	27.0	9.294
-2.0	-0.97	0.02	12.0	9.294
-2.35	-1.99	-0.85	33.0	9.294
-0.44	-0.27	-0.13	28.0	9.294
-0.51	0.17	0.69	6.0	9.294
-1.96	-0.49	0.85	35.0	9.294
-1.64	-0.75	0.2	35.0	9.294
-1.97	-1.29	-0.33	10.0	9.294
-1.78	-1.59	-0.95	11.0	9.294
-2.83	-0.92	1.02	37.0	9.294
-1.27	-0.98	-0.54	16.0	9.294
-1.06	-0.73	0.27	2.0	9.294
-0.79	-0.47	0.03	7.0	9.294
-3.08	-2.42	-0.95	33.0	9.294
-1.33	-0.2	0.56	17.0	9.294
-2.65	-3.02	-1.29	3.0	9.294
-1.31	-0.6	0.0	17.0	9.294
-2.98	-1.98	-0.26	43.0	9.294
-5.25	-3.54	-0.54	30.0	9.294
-4.24	-3.24	-1.29	12.0	9.294
-2.04	-0.53	0.95	42.0	9.294
-0.56	-0.29	-0.01	10.0	9.294
-1.01	-1.19	-0.87	0.0	9.294
-2.51	-2.53	-1.79	13.0	21.836
-1.73	0.05	1.38	32.0	21.836
-1.89	-1.39	-0.52	10.0	21.836
-0.56	-0.09	0.32	59.0	21.836
-1.7	-0.7	0.1	15.0	21.836
-2.16	-1.53	-0.04	6.0	21.836
-2.11	-0.59	0.52	18.0	21.836
-2.75	-1.04	0.46	12.0	21.836
-1.81	-0.46	1.0	54.0	21.836
-3.26	-1.82	0.25	53.0	21.836
-0.9	-1.34	-1.26	12.0	21.836
-2.92	-1.67	0.12	42.0	21.836
1.39	0.77	0.09	20.0	21.836
-1.97	-0.36	1.09	38.0	21.836
-1.51	-1.92	-1.53	41.0	21.836
-0.41	-1.2	-1.41	15.0	21.836
-2.4	-1.06	0.45	31.0	21.836
-0.13	1.67	2.33	5.0	21.836
-1.76	-0.62	0.67	47.0	21.836
-3.34	-1.7	0.19	28.0	21.836
-2.35	-1.78	-0.7	35.0	21.836
-1.79	0.12	1.37	21.0	21.836
-4.49	-2.8	0.16	52.0	21.836
-4.87	-2.28	0.71	33.0	21.836
-1.74	-3.0	-2.25	3.0	21.836
-4.06	-3.35	0.51	1.0	21.836
-1.73	-1.18	-0.38	34.0	21.836
-1.03	-0.9	-0.48	39.0	21.836
-0.43	0.03	0.33	10.0	21.836
-2.17	-1.7	-0.63	30.0	21.836
-0.89	0.32	1.29	3.0	21.836
-1.99	-0.08	1.79	57.0	21.836
-2.28	-1.04	0.38	34.0	21.836
-1.25	-0.54	0.07	18.0	21.836
-1.27	-0.95	-0.27	58.0	21.836
-1.72	-2.08	-1.56	9.0	21.836
-1.59	-0.6	0.59	51.0	21.836
-2.2	-1.21	-0.13	22.0	21.836
-2.48	-1.04	0.69	50.0	21.836
-1.06	-0.26	1.0	1.0	21.836
-3.19	-1.12	0.88	28.0	21.836
-2.09	-1.29	0.18	6.0	21.836
-1.53	-0.6	0.33	35.0	21.836
-1.34	0.01	1.06	7.0	21.836
-2.21	-1.02	0.27	27.0	21.836
-4.18	-1.66	0.78	27.0	21.836
-0.46	-1.02	-1.04	9.0	21.836
-1.22	-0.97	-0.34	48.0	21.836
-1.86	-0.96	0.17	42.0	21.836
-0.71	-0.3	0.24	6.0	21.836
-3.25	-1.91	0.17	59.0	21.836
-2.85	-1.99	-0.55	37.0	21.836
-2.5	-1.7	-0.66	13.0	21.836
-0.28	1.07	1.6	26.0	21.836
-5.12	-2.9	0.49	49.0	46.277
-3.91	-1.7	0.58	28.0	46.277
-2.74	-1.16	0.51	29.0	46.277
-3.07	-2.96	-1.52	40.0	46.277
-3.33	-2.67	-0.86	55.0	46.277
-2.13	-1.43	0.17	0.0	46.277
-2.88	-2.01	-0.36	59.0	46.277
-2.94	-1.41	0.52	45.0	46.277
-1.28	-0.21	0.9	55.0	46.277
-3.99	-2.19	0.46	41.0	46.277
-2.49	-1.28	0.33	49.0	46.277
-3.29	-2.04	-0.4	12.0	46.277
-0.4	-0.16	0.16	6.0	46.277
-4.63	-2.02	2.78	3.0	46.277
-1.04	0.05	0.81	9.0	46.277
-3.18	-2.34	-0.56	44.0	46.277
-3.21	-0.87	1.14	11.0	46.277
-2.85	-2.09	-0.77	23.0	46.277
-3.59	-2.07	0.16	50.0	46.277
-2.77	-2.3	-0.98	53.0	46.277
-3.24	-1.34	0.96	7.0	46.277
-1.67	-0.48	0.58	25.0	46.277
-0.22	-0.75	-0.91	46.0	46.277
-2.24	-1.65	-0.55	25.0	46.277
-3.11	-1.64	0.3	46.0	46.277
-2.95	-1.48	0.09	12.0	46.277
-5.01	-2.51	0.76	34.0	46.277
-5.44	-4.9	-0.98	5.0	46.277
-1.31	-0.45	0.41	40.0	46.277
-3.78	-2.58	-0.75	22.0	46.277
-2.55	-1.73	0.06	6.0	46.277
-2.63	-1.28	0.37	44.0	46.277
-1.88	-1.57	-0.72	9.0	46.277
-1.63	-1.03	-0.04	7.0	46.277
-1.99	-0.91	0.05	18.0	46.277
-3.19	-1.33	1.1	6.0	46.277
-1.37	-1.05	-0.09	0.0	46.277
-2.91	-2.21	-1.03	17.0	46.277
-3.21	-2.01	-0.01	55.0	46.277
-3.33	-1.97	0.11	40.0	46.277
-2.48	-1.69	-0.41	26.0	10.24
-2.77	-1.32	1.69	2.0	10.24
-2.69	-0.48	1.62	43.0	10.24
-1.39	-1.16	-0.48	49.0	10.24
-1.32	-1.17	-0.64	29.0	10.24
-2.09	-0.92	0.42	8.0	10.24
-1.57	-0.05	0.91	13.0	10.24
-2.02	-0.67	0.4	19.0	10.24
-1.42	-1.11	-0.49	39.0	10.24
-2.12	-1.47	-0.35	32.0	10.24
-1.4	-1.83	-1.05	0.0	10.24
-1.39	0.07	0.9	14.0	10.24
-1.41	-0.66	0.1	23.0	10.24
-2.33	-0.57	1.05	33.0	10.24
-1.03	-0.78	-0.23	53.0	10.24
-1.62	-1.09	-0.13	54.0	10.24
-3.07	-0.54	2.48	4.0	25.97
-3.09	-2.12	-0.5	36.0	25.97
-2.7	-0.95	0.95	44.0	25.97
-3.59	-1.3	0.67	15.0	25.97
-0.98	-0.38	0.21	9.0	25.97
-2.17	-1.53	-0.43	26.0	25.97
-2.58	-1.38	0.31	53.0	25.97
-3.0	-2.36	-1.01	23.0	25.97
-1.59	-0.57	0.65	57.0	25.97
-3.45	-2.34	-0.36	9.0	25.97
-0.88	-3.87	-4.81	16.0	25.97
-4.63	-3.41	1.27	2.0	25.97
0.01	0.23	0.25	21.0	25.97
-2.52	-1.42	-0.03	26.0	25.97
-2.89	-1.44	-0.03	15.0	25.97
-0.46	-0.14	0.07	31.0	25.97
-2.28	-1.61	-0.7	15.0	25.97
-0.2	-0.4	-0.48	23.0	25.97
-1.68	-1.18	-0.35	26.0	25.97
-2.27	-1.68	-0.45	52.0	25.97
-3.64	-2.57	-1.03	23.0	25.97
-2.44	0.08	1.9	26.0	25.97
-1.46	-0.64	0.18	28.0	25.97
-2.06	-0.64	0.47	13.0	25.97
-2.03	-1.75	-0.79	57.0	25.97
-3.05	-0.74	1.47	35.0	25.97
-3.76	-1.46	0.73	12.0	25.97
-3.87	-2.77	1.21	1.0	25.97
-3.12	-2.05	-0.21	39.0	25.97
-2.64	-1.27	0.48	7.0	25.97
-2.62	-1.51	-0.05	26.0	25.97
-3.4	-2.44	-0.48	50.0	25.97
-1.61	-0.45	0.57	9.0	25.97
-1.47	-0.48	1.24	1.0	25.97
-3.04	-1.69	0.08	36.0	25.97
-3.36	-1.75	-0.08	14.0	25.97
-3.22	-1.88	0.03	45.0	25.97
-1.68	-0.84	0.07	31.0	25.97
-1.76	-0.87	0.11	31.0	25.97
-2.37	-1.43	-0.24	23.0	25.97
-1.47	-1.65	-1.2	10.0	25.97
-2.47	-2.06	-0.96	45.0	25.97
-2.39	1.55	3.51	17.0	25.97
-0.77	-1.46	-1.3	6.0	25.97
-2.26	-2.02	-0.98	32.0	25.97
-1.3	-1.22	-0.56	7.0	25.97
-1.75	-1.1	-0.03	55.0	25.97
-2.7	-1.3	-0.02	19.0	25.97
-3.08	-1.86	0.04	49.0	25.97
-3.04	-2.01	-0.65	23.0	25.97
-3.45	-2.35	-0.39	54.0	25.97
-1.28	-1.49	-1.19	39.0	25.97
-0.86	-0.05	0.74	58.0	25.97
-1.75	-0.59	0.57	39.0	25.97
-2.54	-2.07	-0.81	29.0	19.705
-2.76	-2.08	-0.6	39.0	19.705
-2.19	-2.07	-0.97	8.0	19.705
-2.21	-1.38	-0.13	43.0	19.705
-2.06	-1.75	-0.93	37.0	19.705
-3.33	-1.86	-0.31	21.0	19.705
-3.89	-3.4	-1.37	44.0	19.705
-2.03	-1.35	-0.26	45.0	19.705
-2.51	-1.93	-0.63	31.0	19.705
0.18	0.0	-0.52	0.0	19.705
-1.73	-0.62	0.44	25.0	19.705
-1.28	-1.05	-0.44	45.0	19.705
-2.35	-0.8	0.46	19.0	19.705
-3.46	-3.54	-0.63	1.0	19.705
-2.78	-2.43	-1.2	50.0	19.705
-1.52	-0.6	0.45	44.0	19.705
-2.74	-2.0	-0.51	45.0	19.705
-3.43	-2.27	-0.06	8.0	19.705
-2.43	-2.6	-0.59	2.0	19.705
-2.89	-1.23	0.65	32.0	19.705
-2.91	-2.61	-1.53	19.0	19.705
-1.94	-1.83	-0.41	3.0	19.705
-2.91	-2.72	-1.49	56.0	19.705
-2.25	-2.01	-0.25	0.0	19.705
-3.25	0.1	2.76	35.0	19.705
-1.85	-0.68	0.73	56.0	19.705
-4.66	-3.55	-1.58	16.0	19.705
-3.67	-2.65	0.94	3.0	19.705
-3.1	-0.99	1.2	41.0	19.705
-2.29	-1.57	-0.56	20.0	19.705
-4.64	-2.57	0.57	41.0	19.705
-1.13	-0.41	0.73	0.0	19.705
-3.12	-1.6	-0.06	16.0	19.705
-2.88	-2.46	-1.02	50.0	19.705
-3.03	-2.05	-0.72	18.0	19.705
-1.72	-0.69	0.53	47.0	19.705
-2.98	-1.61	0.32	53.0	19.705
-1.84	-0.65	0.52	34.0	19.705
-3.92	-2.38	0.01	49.0	9.24
-4.32	-2.22	0.09	26.0	9.24
-2.76	-1.58	0.24	58.0	9.24
-2.4	-1.78	-0.07	5.0	9.24
-2.59	-2.18	-1.3	15.0	9.24
-1.69	-1.69	-1.22	17.0	9.24
-2.45	-1.48	-0.11	9.0	9.24
-4.43	-2.21	0.92	52.0	9.24
-4.04	-2.43	-0.37	27.0	9.24
-3.78	-1.88	0.51	37.0	9.24
-1.83	-1.91	-0.82	4.0	9.24
-3.28	-1.37	0.86	37.0	9.24
-3.82	-2.68	-0.84	14.0	9.24
-4.15	-3.29	-1.67	23.0	9.24
-3.82	-2.45	-0.35	27.0	9.24
-3.01	-1.0	1.52	5.0	9.24
-3.52	-2.06	-0.02	35.0	9.24
-3.05	-1.47	0.35	27.0	9.24
-2.21	-1.18	0.33	6.0	9.24
-1.38	-0.84	0.03	7.0	9.24
-3.71	-2.09	-0.15	12.0	9.24
-3.92	-1.98	0.25	29.0	9.24
-0.65	-0.59	-0.22	6.0	9.24
-2.85	-1.6	0.2	49.0	9.24
-3.63	-1.72	0.22	21.0	9.24
-1.12	-0.75	-0.33	14.0	9.24
-2.51	-1.46	0.24	6.0	9.24
-3.26	-1.76	0.33	44.0	9.24
-3.02	-4.28	-4.23	46.0	9.24
-3.8	-0.02	2.7	27.0	9.24
-0.82	0.44	1.68	1.0	9.24
-3.34	-2.44	-0.55	49.0	9.24
-4.2	-3.49	-1.93	24.0	9.24
-4.44	-1.99	1.11	48.0	9.24
-4.0	-1.71	1.21	55.0	9.24
-3.56	-1.91	-0.05	22.0	9.24
-2.23	-0.63	1.0	46.0	9.24
-2.83	-2.27	-0.76	54.0	9.24
-4.01	-2.78	-0.42	33.0	9.24
-3.42	-1.35	0.53	21.0	9.24
-3.68	-1.86	0.65	53.0	9.24
-2.85	-2.57	-1.39	46.0	9.24
0.89	0.44	0.11	14.0	9.24
-0.1	0.14	0.33	4.0	9.24
-2.21	-1.46	-0.52	13.0	9.24
-3.73	-1.64	0.28	22.0	9.24
-4.36	-3.14	-0.52	37.0	9.24
-2.51	-3.31	-2.69	50.0	9.24
-1.41	-1.09	-0.22	5.0	19.494
-2.76	-1.37	-0.07	19.0	19.494
-2.74	-1.28	0.65	55.0	19.494
-2.32	-1.12	0.95	4.0	19.494
-2.5	-1.63	-0.23	30.0	19.494
-2.53	-1.44	1.05	3.0	19.494
-3.72	-2.57	-0.49	11.0	19.494
-2.1	-1.2	0.46	0.0	19.494
-1.79	-0.3	1.19	47.0	19.494
-3.88	-2.23	-0.31	25.0	19.494
-3.03	-1.57	0.45	55.0	19.494
-3.26	-1.56	0.12	20.0	19.494
-3.48	-1.45	0.98	46.0	19.494
-3.62	-1.62	0.59	28.0	19.494
-2.34	-1.52	-0.3	25.0	19.494
-0.98	0.13	1.09	44.0	19.494
-1.04	-0.41	0.31	46.0	19.494
-0.96	-0.64	-0.11	42.0	19.494
-2.0	-1.68	-0.77	27.0	19.494
-1.4	-1.07	-0.33	47.0	19.494
-2.32	-1.14	-0.06	17.0	19.494
-1.48	-0.5	0.49	40.0	19.494
-2.94	-1.74	-0.47	17.0	19.494
-3.1	-2.0	-0.32	34.0	19.494
-1.32	0.29	1.24	19.0	19.494
-1.68	-0.66	0.54	49.0	19.494
-2.6	-0.94	0.73	28.0	19.494
-2.23	-1.58	-0.17	7.0	19.494
0.38	0.81	0.82	23.0	19.494
-0.97	-0.06	0.59	23.0	19.494
-1.34	-0.63	0.3	48.0	19.494
-3.6	-2.44	-0.41	10.0	19.494
-3.13	-0.73	1.19	24.0	19.494
-1.18	0.21	1.21	7.0	19.494
-3.74	-2.21	0.19	51.0	19.494
-0.71	-0.55	-0.16	49.0	19.494
-1.27	-0.34	0.7	5.0	19.494
-3.22	-1.87	-0.42	20.0	27.67
-1.49	-0.05	1.23	47.0	27.67
-1.6	-0.25	0.81	23.0	27.67
-1.98	-1.01	0.14	39.0	27.67
-3.53	-2.59	-0.77	10.0	27.67
-2.85	-1.62	0.02	40.0	27.67
-1.5	0.82	2.33	5.0	27.67
-2.82	-0.51	1.59	37.0	27.67
-1.83	-0.27	1.95	2.0	27.67
-2.51	-0.58	1.27	41.0	27.67
-1.97	-1.01	-0.11	14.0	27.67
-3.93	-2.15	0.0	12.0	27.67
-3.21	-1.65	0.06	12.0	27.67
-2.6	-1.79	0.96	1.0	27.67
-2.94	-0.66	1.56	43.0	27.67
-1.52	0.73	2.51	3.0	27.67
-4.4	-2.71	-0.48	14.0	27.67
-1.59	-0.99	-0.21	10.0	27.67
-3.48	-2.34	-0.88	20.0	27.67
-2.83	-2.25	-0.99	11.0	27.67
-3.59	-2.85	-1.29	27.0	27.67
-1.12	-0.13	0.84	4.0	27.67
-3.01	-1.39	0.14	19.0	27.67
-2.43	-1.39	0.14	7.0	27.67
-2.98	-2.3	-0.68	38.0	27.67
-4.13	-2.57	-0.49	20.0	33.92
-1.15	0.3	1.38	6.0	33.92
-2.65	-0.55	1.34	31.0	33.92
-2.69	-1.69	-0.01	56.0	33.92
-0.23	-0.21	-0.03	7.0	33.92
-3.0	-2.39	-1.0	39.0	33.92
-2.61	-1.77	0.89	2.0	33.92
-2.49	-1.76	-0.4	46.0	33.92
-2.99	-1.66	-0.32	17.0	33.92
-3.37	-2.46	-0.53	43.0	33.92
-2.62	-1.86	-0.77	18.0	33.92
-1.73	-0.25	1.84	2.0	33.92
-2.67	-0.31	1.31	13.0	33.92
-2.49	-0.79	0.79	26.0	33.92
-2.89	-1.75	-0.3	25.0	33.92
-1.74	-0.88	0.4	5.0	33.92
-3.64	-3.04	-1.08	58.0	33.92
-3.51	-2.56	-0.96	12.0	33.92
-2.02	-0.27	0.89	14.0	33.92
-3.19	-2.04	-0.08	54.0	33.92
-3.43	-1.92	0.37	58.0	33.92
-2.29	-0.69	0.58	12.0	33.92
-2.05	-1.37	-0.15	58.0	33.92
-0.98	-0.25	0.37	35.0	33.92
-2.26	-2.4	-1.67	21.0	33.92
-4.17	-3.2	-1.05	40.0	33.92
-3.36	-1.41	2.25	2.0	33.92
-2.45	-1.77	-0.72	12.0	33.92
-2.51	-1.32	-0.2	17.0	33.92
-2.45	-1.61	-0.14	59.0	33.92
-3.2	-1.73	0.31	44.0	33.92
-2.25	-0.83	0.63	32.0	33.92
-2.99	-2.28	-1.04	15.0	33.92
-2.55	-1.38	0.68	5.0	33.92
-3.64	-3.2	-2.0	19.0	33.92
-1.19	-1.15	-0.67	58.0	33.92
-1.51	-0.84	-0.06	29.0	33.92
-2.73	-1.09	1.8	0.0	33.92
-3.66	-2.43	-0.19	54.0	14.848
-2.37	-0.6	1.2	7.0	14.848
-2.53	-1.51	-0.38	17.0	14.848
-4.04	-2.46	-0.26	13.0	14.848
-4.53	-5.25	-2.93	6.0	14.848
-2.97	-1.49	0.32	40.0	14.848
-3.96	-2.81	-0.73	10.0	14.848
-1.79	-0.18	1.25	40.0	14.848
-0.78	1.27	2.3	6.0	14.848
-3.16	-2.59	-1.08	51.0	14.848
-2.53	-0.73	1.02	8.0	14.848
-3.5	-2.34	-0.25	48.0	14.848
-2.25	-1.65	-0.65	11.0	14.848
-2.6	-0.82	0.8	25.0	14.848
-1.79	-1.24	-0.4	23.0	14.848
-2.5	-0.69	0.79	23.0	14.848
-1.79	-1.09	-0.02	48.0	14.848
-2.65	-0.95	0.69	10.0	14.848
-2.17	0.04	2.61	2.0	14.848
-1.87	-1.05	0.01	37.0	14.848
-2.38	-0.99	0.53	31.0	14.848
-3.08	-2.48	-0.05	4.0	14.848
-2.79	-1.96	-0.6	27.0	14.848
-3.38	-0.89	1.05	19.0	14.848
-2.84	-1.8	-0.12	47.0	14.848
-3.16	-1.52	0.63	8.0	14.848
-0.77	0.0	0.68	59.0	14.848
-3.24	-1.88	-0.28	14.0	14.848
-2.09	-1.4	-0.37	27.0	14.848
-3.38	-2.33	-0.6	31.0	14.848
-2.87	-1.38	0.53	7.0	14.848
-3.22	-1.22	0.57	13.0	14.848
[truncated: 591 more rows]
