# Supplementary material for: Influence of non-directional errors in anthropometric measurements and age estimation on anthropometric prevalence indicators
Source: PLoS One. 2024 Sep 4;19(9):e0304131. doi: 10.1371/journal.pone.0304131 (PMC11373794; doi:10.1371/journal.pone.0304131)
Supplement: S1 Dataset — Included are the child’s age in months (variable name ‘age’), z-score values for height-for-age (‘haz’), weight-for-height (‘whz’), weight-for-age (‘waz’) and survey weights (‘wt’). (ZIP) [file pone.0304131.s001.zip › S1_Dataset/anthro_data_12.csv]

haz	waz	whz	age	wt
-2.62	-1.71	-0.24	30.0	151.5039264830237
-1.41	-0.13	0.86	24.0	151.5039264830237
-1.63	-1.37	-0.84	14.0	151.5039264830237
-1.73	-1.21	-0.58	15.0	151.5039264830237
-0.91	-0.91	-0.53	48.0	151.5039264830237
-1.3	-0.43	0.57	57.0	151.5039264830237
-0.03	-0.23	-0.28	14.0	151.5039264830237
-1.76	-1.23	-0.35	30.0	151.5039264830237
-1.19	-1.58	-1.44	32.0	151.5039264830237
-3.15	-3.29	-1.96	29.0	151.5039264830237
-0.35	-1.61	-2.18	50.0	151.5039264830237
0.69	0.68	0.49	6.0	151.5039264830237
-3.72	-3.06	-1.56	13.0	151.5039264830237
0.22	-0.84	-1.46	48.0	151.5039264830237
-2.84	-2.63	-1.31	45.0	151.5039264830237
-2.36	-1.89	-1.08	17.0	151.5039264830237
-1.55	-1.73	-1.23	58.0	151.5039264830237
-0.49	-0.38	-0.12	53.0	151.5039264830237
-0.7	-1.09	-1.07	14.0	151.5039264830237
-2.19	-2.09	-1.41	18.0	163.499822536828
-3.57	-2.66	-0.83	42.0	163.499822536828
-2.07	-1.36	-0.27	41.0	163.499822536828
0.13	-0.03	-0.08	4.0	163.499822536828
0.91	-0.97	-2.05	20.0	163.499822536828
-2.21	-0.59	0.82	25.0	163.499822536828
-2.26	-3.16	-1.77	1.0	163.499822536828
-0.34	-0.54	-0.51	52.0	163.499822536828
-3.76	-4.98	-3.49	1.0	163.499822536828
-0.92	-0.92	-0.55	56.0	163.499822536828
-4.07	-2.85	-1.11	22.0	163.499822536828
-1.06	-1.45	-1.26	53.0	163.499822536828
-1.83	-1.01	-0.01	26.0	163.499822536828
-3.47	-2.83	-1.12	55.0	163.499822536828
-0.48	0.44	0.97	36.0	163.499822536828
0.69	1.0	0.65	1.0	163.499822536828
1.51	0.55	-0.71	58.0	163.499822536828
-1.01	-1.38	-1.21	27.0	163.499822536828
-1.35	-0.95	-0.35	29.0	163.499822536828
-2.86	-3.31	-2.74	21.0	163.499822536828
-2.45	-2.16	-1.02	39.0	163.499822536828
-0.6	-1.37	-1.38	8.0	163.499822536828
0.03	-0.19	-0.28	37.0	163.499822536828
-3.49	-1.25	0.72	24.0	163.499822536828
-2.47	-1.21	-0.08	16.0	163.499822536828
-3.02	-1.39	0.25	23.0	163.499822536828
-1.05	1.09	2.16	9.0	163.499822536828
-1.88	-1.88	-1.06	58.0	151.230622383365
-1.33	-0.24	0.48	16.0	151.230622383365
-1.4	-1.42	-0.7	5.0	151.230622383365
-4.15	-2.21	0.46	34.0	151.230622383365
1.82	1.3	0.54	27.0	151.230622383365
0.08	0.72	1.03	42.0	151.230622383365
-1.6	-0.26	0.91	39.0	151.230622383365
-0.86	-0.61	-0.13	53.0	151.230622383365
-1.71	-2.11	-1.63	34.0	145.2810098401668
-2.87	-2.39	-1.21	26.0	145.2810098401668
-2.46	-1.52	-0.03	52.0	145.2810098401668
-1.83	-1.83	-1.23	30.0	145.2810098401668
-1.44	-1.69	-1.28	49.0	145.2810098401668
-2.66	-2.63	-1.72	25.0	145.2810098401668
-3.2	-2.46	-0.66	58.0	145.2810098401668
1.48	1.44	0.5	1.0	145.2810098401668
-0.54	-0.06	0.42	45.0	145.2810098401668
-2.44	-2.97	-2.11	28.0	145.2810098401668
-0.73	-1.91	-2.18	12.0	145.2810098401668
-2.55	-0.67	1.08	31.0	145.2810098401668
-1.15	-1.24	-0.83	59.0	145.2810098401668
-1.99	-0.84	0.23	21.0	145.2810098401668
-1.21	-1.48	-1.11	47.0	145.2810098401668
-2.16	-1.42	-0.13	55.0	145.2810098401668
-2.33	-0.85	0.57	10.0	145.2810098401668
-2.19	0.19	2.0	36.0	132.9071534810738
0.08	-0.07	-0.13	3.0	132.9071534810738
-2.79	-2.24	-0.79	31.0	132.9071534810738
-1.45	-1.11	-0.5	33.0	132.9071534810738
0.98	-0.08	-1.11	52.0	132.9071534810738
-1.72	-1.63	-1.14	17.0	132.9071534810738
-1.58	-1.1	-0.2	53.0	132.9071534810738
-2.01	-1.37	-0.2	53.0	132.9071534810738
-4.55	-3.7	-1.68	20.0	132.9071534810738
-1.18	-1.19	-0.77	10.0	132.9071534810738
-0.33	-0.11	0.07	10.0	132.9071534810738
-1.2	-0.43	0.35	41.0	132.9071534810738
0.03	0.42	0.61	6.0	132.9071534810738
-2.66	-1.82	-0.34	37.0	132.9071534810738
-2.43	-0.03	1.47	18.0	132.9071534810738
-2.91	-2.35	-1.01	34.0	132.9071534810738
-2.03	-1.96	-1.06	53.0	163.8645856119861
0.92	1.05	0.45	1.0	163.8645856119861
-2.44	-0.51	1.72	4.0	163.8645856119861
-3.57	-2.84	-0.9	32.0	163.8645856119861
-2.9	-3.18	-2.07	52.0	163.8645856119861
-2.03	-2.51	-1.96	22.0	163.8645856119861
0.09	0.59	0.73	2.0	163.8645856119861
-0.88	-1.54	-1.56	15.0	163.8645856119861
-1.02	-0.97	-0.62	22.0	163.8645856119861
-1.27	-0.89	-0.18	48.0	163.8645856119861
-1.0	-0.21	0.3	14.0	163.8645856119861
-2.1	-1.83	-1.0	39.0	163.8645856119861
-1.19	-1.19	-0.78	40.0	163.8645856119861
0.1	-0.24	-0.43	34.0	163.8645856119861
-0.67	-0.4	0.02	47.0	150.8438913849005
-0.72	-1.45	-1.34	5.0	150.8438913849005
-1.89	-1.23	-0.23	30.0	150.8438913849005
0.35	-0.21	-0.63	34.0	150.8438913849005
0.15	-0.06	-0.3	30.0	150.8438913849005
-3.1	-2.04	-0.32	28.0	150.8438913849005
-1.2	-0.17	0.59	10.0	150.8438913849005
-2.63	-1.67	-0.55	20.0	150.8438913849005
-2.68	-1.61	0.05	52.0	150.8438913849005
-2.57	-2.01	-0.68	36.0	150.8438913849005
-2.79	-1.81	-0.2	34.0	150.8438913849005
-1.74	-1.26	-0.09	5.0	150.8438913849005
-1.79	-1.6	-0.5	5.0	150.8438913849005
-1.58	-1.51	-0.58	4.0	150.8438913849005
-0.22	-0.55	-0.61	45.0	150.8438913849005
-2.93	-1.48	-0.1	20.0	150.8438913849005
-0.48	0.07	0.56	52.0	153.4655997924594
-1.95	-1.62	-0.72	36.0	153.4655997924594
-2.1	-0.97	0.53	58.0	153.4655997924594
-0.42	-0.23	-0.06	13.0	153.4655997924594
-2.41	-1.43	-0.02	46.0	153.4655997924594
-2.69	-0.7	1.17	31.0	153.4655997924594
-3.04	-0.87	2.16	0.0	153.4655997924594
-0.94	0.42	1.35	6.0	153.4655997924594
-2.01	-1.1	0.23	58.0	153.4655997924594
-2.33	-1.01	0.68	54.0	153.4655997924594
-0.87	-0.56	0.09	4.0	153.4655997924594
0.73	0.9	0.5	2.0	153.4655997924594
-1.61	-1.67	-1.25	13.0	231.5625368831082
-4.57	-3.91	-1.84	48.0	231.5625368831082
-2.63	-1.67	-0.16	39.0	231.5625368831082
0.39	1.23	1.46	37.0	231.5625368831082
-4.71	-3.37	-0.89	38.0	231.5625368831082
-2.18	-1.49	-0.43	26.0	231.5625368831082
-5.66	-4.2	-0.89	48.0	231.5625368831082
0.43	0.05	-0.43	1.0	231.5625368831082
-0.43	0.01	0.31	30.0	231.5625368831082
-2.34	-1.78	-0.7	23.0	231.5625368831082
-1.62	-0.89	0.16	58.0	231.5625368831082
-3.47	-1.65	0.33	25.0	231.5625368831082
-1.44	-1.28	-0.8	18.0	231.5625368831082
-3.3	-2.45	-0.69	55.0	231.5625368831082
0.08	0.3	0.37	2.0	231.5625368831082
-1.45	-1.4	-1.01	14.0	231.5625368831082
-1.35	-0.13	0.64	16.0	231.5625368831082
-2.74	-1.98	-0.45	51.0	231.5625368831082
-1.43	-0.15	1.04	47.0	231.5625368831082
0.31	1.16	1.28	26.0	231.5625368831082
-1.47	-0.47	0.62	6.0	231.5625368831082
-3.33	-1.64	0.6	52.0	231.5625368831082
-1.46	-0.98	-0.23	40.0	231.5625368831082
-1.44	-0.58	0.26	25.0	231.5625368831082
-1.47	-0.98	-0.26	27.0	231.5625368831082
-1.25	0.2	1.49	54.0	242.9824677850441
-1.16	-0.65	-0.14	17.0	242.9824677850441
-1.04	-1.08	-0.76	28.0	242.9824677850441
-3.22	-2.28	-0.51	52.0	242.9824677850441
-1.68	-1.37	-0.56	45.0	242.9824677850441
-3.17	-2.57	-1.05	50.0	242.9824677850441
-3.11	-1.99	-0.53	21.0	242.9824677850441
-0.77	-1.66	-1.87	58.0	242.9824677850441
-2.64	-1.51	0.0	41.0	242.9824677850441
-2.56	-1.52	-0.12	36.0	242.9824677850441
0.21	-1.13	-1.86	2.0	242.9824677850441
-2.93	-2.58	-1.36	36.0	242.9824677850441
-2.62	-1.91	-0.49	52.0	242.9824677850441
-3.5	-2.8	-0.96	10.0	242.9824677850441
-2.38	-2.15	-0.77	5.0	242.9824677850441
-2.44	-2.06	-1.05	36.0	242.9824677850441
-2.53	-1.51	-0.22	25.0	242.9824677850441
-1.54	-1.38	-0.76	33.0	242.9824677850441
-1.3	-0.68	-0.13	16.0	242.9824677850441
-0.87	-0.79	-0.5	33.0	242.9824677850441
-1.05	-1.23	-0.65	4.0	242.9824677850441
-2.89	-2.39	-1.09	32.0	242.9824677850441
-2.3	-0.24	1.52	37.0	242.9824677850441
0.4	0.88	0.81	1.0	204.6764020320656
-4.39	-3.27	-0.88	47.0	204.6764020320656
-1.97	-1.59	-0.75	30.0	204.6764020320656
-1.4	-0.34	0.84	4.0	204.6764020320656
-1.8	-1.45	-0.55	51.0	204.6764020320656
-1.97	-1.33	-0.59	16.0	204.6764020320656
-1.31	-2.09	-1.52	3.0	204.6764020320656
-2.87	-2.27	-0.77	46.0	204.6764020320656
-1.28	-0.33	0.75	5.0	204.6764020320656
-2.74	-1.77	-0.17	51.0	204.6764020320656
-4.76	-4.32	-2.52	55.0	204.6764020320656
-3.61	-3.4	-2.26	24.0	204.6764020320656
-3.67	-1.55	0.68	30.0	204.6764020320656
-2.31	-1.26	1.37	1.0	204.6764020320656
-2.69	-2.73	-1.85	20.0	204.6764020320656
-0.88	-0.9	-0.54	56.0	204.6764020320656
0.41	-0.48	-1.04	41.0	204.6764020320656
-0.15	0.45	0.77	5.0	204.6764020320656
-3.2	-1.81	-0.18	25.0	204.6764020320656
-2.77	-1.54	0.27	55.0	204.6764020320656
-2.85	-1.41	0.68	6.0	204.6764020320656
-1.3	-1.23	-0.68	49.0	204.6764020320656
-2.34	-1.51	-0.28	40.0	204.6764020320656
-3.31	-1.99	-0.26	28.0	204.6764020320656
-0.55	-1.34	-1.58	54.0	204.6764020320656
-2.99	-2.11	-0.78	21.0	204.6764020320656
-1.97	-1.72	-0.93	22.0	204.6764020320656
-1.98	-1.9	-1.09	34.0	204.6764020320656
-1.75	-1.52	-0.78	10.0	204.6764020320656
-2.45	-2.19	-1.06	40.0	204.6764020320656
-3.53	-3.08	-1.47	25.0	205.7239809883789
2.05	0.55	-0.87	36.0	205.7239809883789
-1.09	-1.57	-0.96	1.0	205.7239809883789
-1.74	-1.21	-0.21	56.0	205.7239809883789
-2.44	-1.29	0.17	30.0	205.7239809883789
-1.08	-0.33	0.39	37.0	205.7239809883789
-2.34	-1.97	-0.86	38.0	205.7239809883789
-0.33	0.42	0.78	26.0	205.7239809883789
-0.82	-0.87	-0.56	49.0	205.7239809883789
-2.53	-1.8	-0.31	8.0	205.7239809883789
-3.27	-2.06	-0.65	20.0	205.7239809883789
0.33	0.58	0.5	1.0	205.7239809883789
1.01	1.39	1.29	14.0	205.7239809883789
-1.23	-0.94	0.15	2.0	205.7239809883789
-2.38	-0.41	1.32	34.0	205.7239809883789
-1.2	-0.7	-0.1	26.0	205.7239809883789
-2.82	-1.19	0.22	15.0	205.7239809883789
-2.33	-1.26	-0.14	13.0	205.7239809883789
-2.06	-2.13	-1.39	10.0	205.7239809883789
-2.49	-3.06	-2.63	15.0	92.7021004137643
-1.91	-1.0	0.21	46.0	92.7021004137643
-1.82	-1.85	-1.09	52.0	92.7021004137643
-2.32	-1.56	-0.3	9.0	92.7021004137643
-3.31	-2.4	-0.71	41.0	92.7021004137643
-2.56	-1.57	-0.28	25.0	92.7021004137643
-2.2	-1.43	-0.16	49.0	92.7021004137643
-3.66	-2.41	-0.15	54.0	92.7021004137643
-2.75	-2.51	-1.67	18.0	92.7021004137643
-1.85	-1.68	-0.89	41.0	92.7021004137643
-1.83	-1.3	-0.5	21.0	92.7021004137643
-3.42	-2.98	-1.43	55.0	92.7021004137643
-1.27	-1.0	-0.46	24.0	92.7021004137643
-1.13	-1.17	-0.9	13.0	92.7021004137643
-0.43	-1.26	-1.34	8.0	92.7021004137643
-2.09	-1.82	-1.01	35.0	92.7021004137643
-0.71	-0.79	-0.61	22.0	92.7021004137643
-1.7	-1.5	-0.78	34.0	92.7021004137643
-2.63	-0.25	1.56	25.0	92.7021004137643
-1.55	-0.83	0.21	51.0	92.7021004137643
-0.53	-0.47	-0.16	8.0	92.7021004137643
-1.85	-1.19	-0.08	53.0	305.3685205410123
-1.44	-0.64	0.03	17.0	305.3685205410123
-0.48	-0.82	-0.83	54.0	305.3685205410123
-2.59	-2.36	-1.32	44.0	305.3685205410123
-0.86	-1.14	-0.95	45.0	305.3685205410123
0.83	0.33	-0.85	0.0	305.3685205410123
-4.96	-3.1	-0.47	31.0	305.3685205410123
-0.88	-0.75	-0.36	42.0	305.3685205410123
-0.43	-1.05	-1.02	7.0	305.3685205410123
-1.25	-0.75	0.03	48.0	305.3685205410123
-2.65	-2.02	-0.77	30.0	305.3685205410123
-2.42	-2.02	-0.98	30.0	305.3685205410123
-1.42	-0.87	0.0	50.0	305.3685205410123
-1.78	-1.63	-0.88	46.0	211.9575727087076
-1.86	-0.79	0.2	21.0	211.9575727087076
-2.15	-1.68	-0.5	57.0	211.9575727087076
-2.63	-2.63	-1.75	41.0	211.9575727087076
-0.86	-0.11	0.66	48.0	211.9575727087076
1.7	0.46	-0.73	39.0	211.9575727087076
-1.11	0.06	0.94	7.0	211.9575727087076
-2.21	-1.81	-0.79	46.0	211.9575727087076
-0.53	0.29	0.73	23.0	211.9575727087076
-1.5	-0.58	0.15	17.0	211.9575727087076
0.98	0.04	-0.53	12.0	211.9575727087076
-2.02	-1.95	-1.12	59.0	211.9575727087076
-3.27	-2.42	-0.76	37.0	211.9575727087076
-1.72	0.21	1.84	5.0	211.9575727087076
-1.66	-0.6	0.54	45.0	211.9575727087076
-2.3	-1.06	0.27	25.0	211.9575727087076
-1.2	-0.94	-0.29	57.0	211.9575727087076
-2.13	-1.2	-0.01	39.0	179.7955330572289
-2.39	-1.9	-0.85	36.0	179.7955330572289
-0.79	-0.78	-0.56	17.0	179.7955330572289
-1.47	-0.8	0.0	35.0	179.7955330572289
-1.54	-0.76	0.29	58.0	179.7955330572289
-1.49	-0.68	0.32	48.0	179.7955330572289
-5.68	-3.88	-0.34	46.0	179.7955330572289
-2.43	-1.93	-0.88	11.0	179.7955330572289
-1.62	-0.57	0.49	39.0	179.7955330572289
-1.57	-0.72	0.34	45.0	224.7484599215686
-2.43	-1.79	-0.51	38.0	224.7484599215686
-2.34	-1.23	0.17	43.0	224.7484599215686
-1.35	-0.85	0.26	3.0	224.7484599215686
-0.23	0.35	0.67	8.0	224.7484599215686
-0.95	-0.88	-0.48	44.0	224.7484599215686
-2.24	-0.01	1.36	18.0	224.7484599215686
-2.1	-0.83	0.51	38.0	224.7484599215686
-2.72	-1.34	0.29	37.0	224.7484599215686
-2.95	-2.42	-1.09	44.0	224.7484599215686
-2.32	-1.24	-0.22	16.0	224.7484599215686
-1.61	-1.41	-0.79	39.0	224.7484599215686
-1.71	-2.05	-1.7	14.0	224.7484599215686
-1.52	-0.66	0.22	34.0	159.868911409714
-1.82	-1.27	-0.56	17.0	159.868911409714
-0.21	-0.27	-0.2	40.0	159.868911409714
-1.6	-1.44	-0.45	5.0	159.868911409714
-1.75	-1.8	-1.16	35.0	159.868911409714
-2.81	-1.67	0.13	58.0	198.7676632643389
-2.35	-1.3	-0.11	22.0	198.7676632643389
-2.44	-1.67	-0.34	48.0	198.7676632643389
-2.59	-2.28	-1.09	59.0	198.7676632643389
-0.83	-1.62	-1.7	16.0	198.7676632643389
-1.07	-1.1	-0.7	43.0	198.7676632643389
-2.83	-2.9	-1.7	54.0	198.7676632643389
3.18	0.62	-0.97	10.0	198.7676632643389
-1.73	-1.07	-0.07	45.0	198.7676632643389
-4.54	-3.3	-1.09	17.0	198.7676632643389
-3.51	-2.81	-1.03	59.0	198.7676632643389
-1.02	-0.78	-0.4	19.0	198.7676632643389
-2.59	-1.99	-0.8	38.0	198.7676632643389
-2.72	-2.11	-1.07	21.0	198.7676632643389
-2.16	-1.1	0.07	24.0	198.7676632643389
-1.03	-1.18	-0.83	48.0	205.0830780205933
-1.65	-0.29	0.85	9.0	205.0830780205933
0.42	1.39	1.52	3.0	205.0830780205933
-3.1	-2.03	-0.73	20.0	205.0830780205933
-1.68	-1.35	-0.46	56.0	205.0830780205933
-1.1	-0.58	0.14	56.0	205.0830780205933
-1.48	-2.28	-1.47	2.0	205.0830780205933
-1.92	-1.41	-0.35	54.0	205.0830780205933
-0.55	-1.04	-1.07	14.0	205.0830780205933
-0.53	0.24	0.65	28.0	205.0830780205933
-2.45	-2.62	-1.66	51.0	205.0830780205933
0.33	0.01	-0.2	14.0	205.0830780205933
-1.45	-0.35	0.59	26.0	205.0830780205933
-0.97	-0.82	-0.04	2.0	205.0830780205933
-0.22	-0.1	0.05	51.0	205.0830780205933
-2.55	-2.16	-1.06	32.0	205.0830780205933
-1.3	-0.92	-0.36	31.0	205.0830780205933
-0.2	-1.78	-2.38	14.0	183.5251637373106
-1.9	-1.71	-0.99	41.0	183.5251637373106
-1.16	-0.56	0.25	48.0	183.5251637373106
-2.98	-2.96	-1.64	28.0	183.5251637373106
-0.92	-1.3	-1.14	58.0	183.5251637373106
-0.11	-0.7	-0.85	1.0	183.5251637373106
-1.93	-1.83	-1.02	50.0	183.5251637373106
-3.19	-2.67	-1.02	44.0	183.5251637373106
-1.94	-1.29	-0.41	21.0	183.5251637373106
-1.9	-1.24	-0.12	51.0	183.5251637373106
-1.19	-0.53	0.1	22.0	183.5251637373106
-0.89	-0.45	-0.02	28.0	183.5251637373106
0.01	-0.61	-0.96	50.0	183.5251637373106
-0.52	-0.01	0.37	20.0	183.5251637373106
-0.82	-0.91	-0.49	5.0	183.5251637373106
-1.93	-1.8	-0.98	41.0	183.5251637373106
-2.44	-1.77	-0.48	38.0	183.5251637373106
0.41	-0.49	-0.9	5.0	183.5251637373106
-2.07	0.04	1.74	41.0	183.5251637373106
-1.62	-0.35	0.5	16.0	245.5280219808405
-1.34	-0.75	0.09	48.0	245.5280219808405
-1.03	-0.88	-0.4	44.0	245.5280219808405
-4.74	-3.98	-1.51	36.0	245.5280219808405
-3.45	-1.86	-0.23	16.0	245.5280219808405
-2.31	-0.96	0.51	8.0	245.5280219808405
-2.02	-1.5	-0.55	25.0	245.5280219808405
-1.79	-2.18	-1.62	56.0	245.5280219808405
-0.62	-1.0	-0.95	11.0	245.5280219808405
-3.33	-1.56	0.38	28.0	245.5280219808405
-3.84	-3.4	-1.74	48.0	245.5280219808405
-1.23	-0.51	0.57	3.0	245.5280219808405
-2.77	-1.78	-0.13	54.0	245.5280219808405
-3.63	-2.77	-1.37	21.0	245.5280219808405
-2.57	-2.06	-1.15	14.0	245.5280219808405
-0.9	-0.29	0.4	56.0	245.5280219808405
-2.79	-0.14	1.7	23.0	245.5280219808405
-1.85	-0.51	1.11	4.0	245.5280219808405
-2.55	-1.85	-0.63	35.0	245.5280219808405
-3.13	-2.97	-1.7	55.0	245.5280219808405
-2.16	-1.09	0.12	26.0	245.5280219808405
-0.14	0.16	0.38	46.0	245.5280219808405
-4.64	-3.81	-1.98	28.0	245.5280219808405
-0.27	0.36	0.6	0.0	245.5280219808405
-2.56	-1.6	-0.33	25.0	245.5280219808405
-0.91	-1.02	-0.84	29.0	245.5280219808405
-1.72	-1.57	-0.91	25.0	245.5280219808405
-0.78	-0.34	0.23	50.0	245.5280219808405
-2.37	-0.68	0.67	12.0	245.5280219808405
-3.35	-2.38	-0.43	37.0	144.7448476673429
-0.13	-0.4	-0.43	1.0	144.7448476673429
-1.86	-3.24	-3.25	16.0	144.7448476673429
-1.24	-0.9	0.28	2.0	144.7448476673429
-2.12	-2.05	-1.1	53.0	144.7448476673429
-1.81	-1.06	-0.1	25.0	144.7448476673429
-1.44	-1.06	-0.53	13.0	144.7448476673429
-1.36	-0.58	0.24	36.0	144.7448476673429
-1.14	-1.68	-1.54	54.0	144.7448476673429
-1.66	-0.83	0.08	27.0	144.7448476673429
0.32	-0.37	-0.88	25.0	144.7448476673429
-0.91	-1.01	-0.69	45.0	144.7448476673429
-1.22	0.45	2.22	2.0	144.7448476673429
-3.13	-1.86	-0.17	25.0	144.7448476673429
-0.77	0.04	0.77	4.0	144.7448476673429
-0.92	-0.4	0.65	1.0	144.7448476673429
-1.87	-1.19	-0.06	53.0	144.7448476673429
-0.39	-0.81	-0.7	4.0	144.7448476673429
-1.84	-1.53	-0.58	55.0	144.7448476673429
-2.66	-1.28	0.03	19.0	144.7448476673429
-1.6	-2.56	-2.52	18.0	144.7448476673429
-2.4	-0.35	2.28	0.0	144.7448476673429
-2.51	-1.53	-0.18	32.0	144.7448476673429
-3.03	-3.47	-2.45	56.0	120.1615653699157
-2.16	-1.16	0.03	32.0	120.1615653699157
-0.62	0.05	0.65	5.0	120.1615653699157
-1.68	-1.55	-0.84	42.0	120.1615653699157
-1.32	-1.81	-1.53	43.0	120.1615653699157
-0.31	-0.46	-0.42	11.0	120.1615653699157
0.19	1.31	1.8	39.0	120.1615653699157
-0.51	-0.16	0.22	57.0	120.1615653699157
-0.95	-0.81	-0.43	23.0	120.1615653699157
-2.14	-0.85	0.47	26.0	120.1615653699157
-1.09	-0.55	0.11	42.0	120.1615653699157
-2.14	-0.97	0.04	16.0	120.1615653699157
-3.96	-2.89	-0.97	14.0	175.1226888336386
-2.32	-0.9	0.59	30.0	175.1226888336386
-3.25	-1.8	0.14	38.0	175.1226888336386
-3.07	-3.1	-1.88	11.0	175.1226888336386
-4.14	-2.01	0.64	32.0	175.1226888336386
-1.82	-1.99	-1.58	14.0	175.1226888336386
-3.19	-1.52	0.5	9.0	175.1226888336386
-3.07	-2.48	-0.99	51.0	175.1226888336386
-3.46	-2.36	-0.9	16.0	175.1226888336386
-1.98	-0.35	0.74	15.0	175.1226888336386
-2.81	-1.79	-0.1	51.0	175.1226888336386
-1.86	-2.61	-2.29	12.0	175.1226888336386
-0.83	-0.14	0.55	47.0	155.6954498218178
0.61	0.88	0.66	3.0	155.6954498218178
-2.21	-1.25	0.02	30.0	155.6954498218178
-1.29	0.14	0.97	12.0	155.6954498218178
-0.72	-1.26	-1.28	51.0	155.6954498218178
-3.83	-3.44	-2.17	23.0	155.6954498218178
-3.6	-2.9	-1.51	23.0	155.6954498218178
-2.63	-2.22	-0.9	50.0	155.6954498218178
-0.97	-0.63	0.03	5.0	155.6954498218178
-3.04	-1.76	0.0	28.0	155.6954498218178
-1.92	-1.53	-0.78	21.0	155.6954498218178
-0.31	-0.69	-0.76	46.0	155.6954498218178
-0.89	-1.11	-0.91	58.0	155.6954498218178
-2.64	-1.12	0.6	42.0	155.6954498218178
0.13	-0.5	-0.81	2.0	155.6954498218178
-3.76	-1.38	0.91	26.0	155.6954498218178
-2.66	-0.9	0.83	28.0	155.6954498218178
-2.03	-1.96	-1.39	18.0	155.6954498218178
-1.7	-1.01	-0.32	16.0	121.6358498477931
-0.55	-0.85	-0.79	53.0	121.6358498477931
-2.82	-2.13	-0.99	23.0	121.6358498477931
-2.6	-2.06	-0.73	54.0	121.6358498477931
-4.33	-3.2	-1.42	21.0	121.6358498477931
-2.28	-2.2	-1.39	24.0	121.6358498477931
1.64	1.06	-0.88	0.0	121.6358498477931
-2.37	-2.46	-1.51	51.0	121.6358498477931
-1.94	-1.35	-0.26	50.0	121.6358498477931
-2.56	-1.22	0.23	25.0	121.6358498477931
-3.62	-3.39	-1.9	24.0	121.6358498477931
-0.76	0.25	1.12	3.0	121.6358498477931
-1.61	-1.49	-0.75	52.0	121.6358498477931
-2.29	-1.09	0.34	40.0	121.6358498477931
-2.46	-1.26	0.27	45.0	121.6358498477931
-4.42	-3.37	-0.77	47.0	121.6358498477931
-1.34	-0.82	-0.01	58.0	210.2323678611715
-3.29	-2.27	-0.53	36.0	210.2323678611715
-2.54	-0.5	1.22	26.0	210.2323678611715
-5.23	-2.38	1.41	52.0	210.2323678611715
-2.31	-1.24	1.37	1.0	210.2323678611715
-2.19	-1.63	-0.62	31.0	210.2323678611715
-1.52	-0.68	0.08	11.0	210.2323678611715
-1.71	-1.66	-1.18	13.0	210.2323678611715
-2.21	-0.84	0.58	35.0	210.2323678611715
-3.41	-2.56	-1.01	12.0	210.2323678611715
-2.73	-0.94	0.57	21.0	210.2323678611715
-3.3	-1.84	0.37	58.0	210.2323678611715
-0.01	-0.13	-0.18	14.0	210.2323678611715
-0.85	0.25	1.09	5.0	210.2323678611715
-2.16	-1.34	-0.14	34.0	210.2323678611715
-2.21	-1.84	-1.07	20.0	210.2323678611715
-2.43	-1.75	-0.72	12.0	210.2323678611715
-2.42	-1.59	-0.6	15.0	210.2323678611715
-0.08	-0.23	-0.37	27.0	210.2323678611715
-2.39	-0.26	1.5	30.0	210.2323678611715
-3.78	-2.77	-1.26	19.0	210.2323678611715
-0.8	-0.17	0.3	26.0	210.2323678611715
-2.52	-1.06	0.29	12.0	168.0836872710912
-4.23	-3.63	-1.96	30.0	168.0836872710912
-0.23	-0.36	-0.23	3.0	168.0836872710912
-1.67	-0.48	0.49	21.0	168.0836872710912
-3.46	-1.73	0.44	31.0	168.0836872710912
-1.16	0.22	1.96	1.0	168.0836872710912
0.3	0.07	-0.18	3.0	168.0836872710912
-0.63	0.07	0.61	40.0	168.0836872710912
-0.72	-0.53	-0.28	12.0	168.0836872710912
-1.35	-1.9	-1.69	53.0	168.0836872710912
-3.35	-2.37	-0.49	55.0	168.0836872710912
-1.66	-0.82	-0.08	15.0	168.0836872710912
-0.84	-0.73	-0.39	39.0	168.0836872710912
-2.76	-1.82	-0.25	36.0	168.0836872710912
-3.07	-1.28	0.38	21.0	168.0836872710912
0.13	-0.67	-1.17	53.0	168.0836872710912
-2.98	-1.52	0.77	6.0	168.0836872710912
-2.13	-1.75	-0.74	41.0	161.4566066279467
-2.31	-2.99	-2.36	49.0	161.4566066279467
-2.05	-1.55	-0.61	28.0	161.4566066279467
-1.89	-1.78	-1.21	19.0	161.4566066279467
-0.2	-0.86	-1.12	37.0	161.4566066279467
-3.26	-2.36	-0.75	25.0	161.4566066279467
-2.34	-0.76	0.56	12.0	161.4566066279467
-2.27	-0.61	0.75	22.0	161.4566066279467
-1.49	0.42	2.07	58.0	161.4566066279467
0.94	0.24	-0.28	6.0	161.4566066279467
-0.61	-0.19	0.19	38.0	161.4566066279467
-2.94	-2.08	-0.81	23.0	161.4566066279467
-3.66	-3.58	-2.32	30.0	161.4566066279467
-1.95	-2.77	-1.72	1.0	161.4566066279467
-2.37	-1.2	-0.07	21.0	161.4566066279467
-0.68	-1.0	-0.96	34.0	161.4566066279467
-2.79	-2.38	-1.11	25.0	161.4566066279467
-0.82	-0.59	-0.27	32.0	161.4566066279467
-1.22	-0.85	-0.05	4.0	161.4566066279467
-4.94	-2.84	0.24	42.0	161.4566066279467
-2.71	-0.13	3.26	0.0	161.4566066279467
-1.99	-1.56	-0.59	40.0	173.0925944082688
-1.18	-1.24	-0.97	14.0	173.0925944082688
-2.75	-2.21	-0.98	40.0	173.0925944082688
-2.44	-1.0	0.53	29.0	173.0925944082688
-2.52	-0.72	2.37	2.0	173.0925944082688
-2.22	-1.96	-0.81	7.0	173.0925944082688
-1.98	-1.71	-0.82	34.0	173.0925944082688
-4.27	-2.46	-0.18	29.0	173.0925944082688
-2.51	-2.62	-1.84	37.0	173.0925944082688
-2.46	-2.11	-1.1	37.0	173.0925944082688
0.22	-0.64	-0.97	10.0	173.0925944082688
-2.13	-1.09	-0.06	21.0	173.0925944082688
-3.1	-2.79	-1.28	52.0	173.0925944082688
-3.64	-3.09	-1.5	23.0	173.0925944082688
-2.54	-1.21	0.22	26.0	173.0925944082688
-2.67	-1.81	-0.27	49.0	173.0925944082688
0.15	0.21	0.26	7.0	173.0925944082688
-1.26	-0.48	0.46	58.0	173.0925944082688
-2.85	-2.86	-1.62	28.0	173.0925944082688
-1.16	-1.32	-0.95	53.0	173.0925944082688
-1.84	-2.41	-1.78	8.0	189.8177062599521
-1.4	-1.14	-0.46	59.0	189.8177062599521
-2.38	-1.27	0.09	37.0	189.8177062599521
-4.09	-2.6	-0.05	36.0	189.8177062599521
-2.62	-0.6	1.24	31.0	189.8177062599521
-2.57	-1.86	-0.8	13.0	189.8177062599521
-1.26	-1.83	-1.6	45.0	189.8177062599521
-1.49	-1.15	-0.64	15.0	189.8177062599521
-1.43	-0.72	0.06	26.0	189.8177062599521
-2.2	-2.08	-1.26	29.0	189.8177062599521
-2.45	-1.23	0.46	58.0	189.8177062599521
-0.5	-0.7	-0.61	51.0	189.8177062599521
-3.1	-1.39	0.31	25.0	189.8177062599521
-0.75	0.22	1.35	1.0	189.8177062599521
-1.43	-1.83	-1.57	19.0	189.8177062599521
0.04	-0.7	-1.07	23.0	189.8177062599521
-1.21	-1.82	-1.54	9.0	189.8177062599521
-2.87	-2.46	-1.01	37.0	189.8177062599521
-1.59	-1.14	-0.44	22.0	139.7283537654685
-2.85	-2.57	-1.43	37.0	139.7283537654685
-1.82	-1.33	-0.35	49.0	139.7283537654685
-0.74	0.25	1.19	2.0	139.7283537654685
-1.43	-1.06	-0.29	57.0	139.7283537654685
-1.46	-1.16	-0.52	34.0	139.7283537654685
-2.16	-1.16	0.27	54.0	139.7283537654685
-3.58	-1.68	0.71	48.0	139.7283537654685
-2.2	-3.03	-2.44	34.0	139.7283537654685
-3.11	-2.75	-1.2	54.0	139.7283537654685
-1.61	-0.15	1.01	31.0	139.7283537654685
-1.27	-1.27	-0.73	51.0	139.7283537654685
-3.65	-2.57	-0.91	17.0	139.7283537654685
-0.33	-0.75	-0.84	51.0	139.7283537654685
-2.48	-1.22	0.27	28.0	139.7283537654685
2.08	0.71	-0.3	8.0	139.7283537654685
1.14	-0.36	-1.41	28.0	139.7283537654685
0.35	-0.24	-0.78	57.0	139.7283537654685
-1.74	-2.25	-1.79	45.0	139.7283537654685
-0.02	-0.24	-0.25	4.0	139.7283537654685
-1.65	-0.85	0.24	49.0	139.7283537654685
-3.3	-3.26	-2.06	22.0	139.7283537654685
-1.35	-2.51	-2.68	48.0	139.7283537654685
-1.48	-2.01	-1.69	39.0	139.7283537654685
-2.24	-2.45	-1.72	10.0	139.7283537654685
-2.71	-2.59	-1.6	39.0	331.2902186014935
-2.09	-2.24	-1.76	17.0	331.2902186014935
-2.09	-2.2	-1.44	24.0	331.2902186014935
-2.88	-1.49	0.3	45.0	331.2902186014935
-0.53	0.23	0.85	52.0	331.2902186014935
-1.38	-0.61	0.38	51.0	331.2902186014935
-2.96	-1.79	-0.44	17.0	331.2902186014935
-3.18	-2.11	-0.36	10.0	331.2902186014935
-3.01	-0.91	1.28	44.0	331.2902186014935
-2.2	-1.82	-0.76	44.0	331.2902186014935
-0.18	-0.81	-0.97	11.0	331.2902186014935
-1.09	-1.2	-0.8	54.0	331.2902186014935
-1.51	-1.39	-0.89	32.0	331.2902186014935
-0.6	-0.5	-0.33	12.0	331.2902186014935
-0.74	-0.6	-0.26	42.0	331.2902186014935
-3.3	-2.65	-1.43	16.0	331.2902186014935
-2.49	-2.5	-1.55	58.0	331.2902186014935
0.79	-0.49	-1.17	13.0	276.9220215797963
-0.5	-0.81	-0.77	49.0	276.9220215797963
-0.65	-1.94	-2.33	49.0	276.9220215797963
-1.14	-1.57	-1.38	19.0	276.9220215797963
-3.04	-1.14	0.75	27.0	276.9220215797963
-2.3	-1.01	0.66	57.0	276.9220215797963
-2.79	-2.54	-1.7	18.0	276.9220215797963
-2.9	-1.84	-0.63	16.0	276.9220215797963
-1.23	-1.55	-1.2	56.0	276.9220215797963
-1.28	-0.29	0.54	25.0	276.9220215797963
-2.17	-2.28	-1.44	43.0	276.9220215797963
-0.3	-0.63	-0.55	5.0	276.9220215797963
-1.38	-1.28	-0.77	23.0	276.9220215797963
-1.99	-2.29	-1.83	14.0	276.9220215797963
-2.2	-1.79	-0.62	56.0	276.9220215797963
-2.42	-0.94	0.48	25.0	276.9220215797963
-2.48	-2.25	-1.07	52.0	276.9220215797963
-1.51	-1.39	-0.73	48.0	276.9220215797963
-0.83	-1.28	-1.19	48.0	189.5104864940355
-1.55	-0.88	-0.09	31.0	189.5104864940355
-1.6	-1.31	-0.63	24.0	189.5104864940355
-1.39	-1.84	-1.63	41.0	189.5104864940355
-1.5	-1.58	-1.18	34.0	189.5104864940355
-0.21	0.41	0.81	38.0	189.5104864940355
-2.79	-1.4	0.11	25.0	189.5104864940355
-1.76	-0.81	0.45	54.0	189.5104864940355
-1.61	-1.89	-1.55	35.0	189.5104864940355
-0.97	0.26	1.12	33.0	189.5104864940355
-2.86	-2.42	-1.25	26.0	189.5104864940355
-2.07	-2.95	-2.65	26.0	189.5104864940355
0.02	0.33	0.48	51.0	189.5104864940355
-0.94	-0.87	-0.58	31.0	189.5104864940355
-3.85	-2.56	-0.37	30.0	226.9612086918135
-1.13	-1.89	-1.59	7.0	226.9612086918135
-0.71	-0.63	-0.27	7.0	226.9612086918135
-1.41	-2.5	-2.62	47.0	226.9612086918135
-3.4	-3.44	-2.21	13.0	226.9612086918135
-1.37	-1.64	-1.34	18.0	226.9612086918135
-1.27	-1.75	-1.53	23.0	226.9612086918135
-0.73	-1.27	-1.27	24.0	226.9612086918135
-1.3	-0.72	-0.2	15.0	226.9612086918135
-0.23	-0.25	-0.16	52.0	226.9612086918135
-0.25	-0.56	-0.62	52.0	226.9612086918135
-2.03	-1.37	-0.39	35.0	226.9612086918135
-0.08	-0.61	-0.84	39.0	226.9612086918135
-2.59	-1.18	0.14	13.0	226.9612086918135
-1.39	-2.1	-1.98	53.0	226.9612086918135
-2.42	-1.74	-0.5	46.0	226.9612086918135
-1.86	-0.82	0.26	29.0	226.9612086918135
-1.22	-0.5	0.32	42.0	226.9612086918135
-1.12	-0.73	-0.21	34.0	226.9612086918135
-1.99	-2.58	-2.05	41.0	226.9612086918135
-2.24	-2.69	-2.18	17.0	226.9612086918135
-3.34	-2.96	-1.49	51.0	226.9612086918135
-1.36	-2.03	-1.91	55.0	194.5354609120192
-0.1	-0.04	0.02	54.0	194.5354609120192
-0.83	-1.28	-1.22	27.0	194.5354609120192
-1.91	-2.07	-1.39	24.0	194.5354609120192
1.29	0.81	0.26	6.0	194.5354609120192
-1.74	-1.38	-0.67	32.0	194.5354609120192
-2.48	-2.68	-1.73	26.0	194.5354609120192
-1.06	-0.81	-0.33	9.0	194.5354609120192
0.93	0.24	-0.48	47.0	194.5354609120192
-0.52	-1.25	-1.53	59.0	194.5354609120192
-2.1	-1.02	0.18	29.0	194.5354609120192
-1.7	-1.76	-1.22	22.0	194.5354609120192
-2.72	-1.67	-0.43	22.0	194.5354609120192
-1.19	-1.16	-0.48	4.0	194.5354609120192
-1.06	-0.65	-0.21	17.0	194.5354609120192
-2.1	-2.09	-1.17	58.0	194.5354609120192
-0.09	-1.05	-1.44	2.0	226.5859996969123
-1.09	-2.39	-2.21	2.0	226.5859996969123
-0.07	-0.33	-0.5	57.0	226.5859996969123
-1.01	-1.03	-0.71	24.0	226.5859996969123
-0.72	-0.04	0.62	52.0	226.5859996969123
-1.19	-1.36	-1.12	16.0	226.5859996969123
0.91	0.33	-0.92	0.0	226.5859996969123
-1.49	-1.71	-1.15	8.0	226.5859996969123
-2.55	-2.08	-0.81	42.0	226.5859996969123
-2.65	-1.59	-0.45	15.0	226.5859996969123
3.15	3.8	1.34	0.0	226.5859996969123
-3.04	-1.95	-0.58	18.0	226.5859996969123
-1.12	-1.38	-1.06	44.0	226.5859996969123
-1.27	-1.2	-0.56	7.0	226.5859996969123
-1.5	-0.84	0.11	49.0	226.5859996969123
-0.3	-0.53	-0.38	2.0	226.5859996969123
-3.53	-2.91	-1.49	13.0	226.5859996969123
-0.72	-0.54	-0.17	59.0	226.5859996969123
-2.43	-0.58	1.19	40.0	226.5859996969123
1.54	-0.53	-2.39	51.0	226.5859996969123
-1.09	-1.72	-1.63	18.0	226.5859996969123
-1.3	-0.05	0.88	25.0	169.326057671346
-1.22	-0.88	-0.19	49.0	169.326057671346
-0.78	-1.57	-1.65	51.0	169.326057671346
-2.53	-2.15	-1.08	33.0	169.326057671346
-0.95	-0.93	-0.65	35.0	169.326057671346
-2.46	-1.62	-0.52	13.0	169.326057671346
-1.75	-1.42	-0.65	42.0	169.326057671346
-2.33	-1.22	0.33	54.0	169.326057671346
-2.35	-1.28	-0.22	16.0	169.326057671346
-2.6	-1.5	0.21	58.0	169.326057671346
-0.8	-0.89	-0.71	11.0	169.326057671346
-1.87	-2.2	-1.59	34.0	169.326057671346
-1.07	-0.87	-0.35	43.0	169.326057671346
-2.0	-0.95	0.05	12.0	169.326057671346
-2.96	-2.72	-1.69	24.0	169.326057671346
-1.11	-1.26	-0.95	23.0	179.2211681177163
-0.28	-0.76	-0.91	51.0	179.2211681177163
-3.34	-1.43	0.86	42.0	179.2211681177163
-3.3	-1.75	-0.06	13.0	179.2211681177163
-2.34	-1.82	-0.96	20.0	179.2211681177163
-3.09	-2.75	-1.39	54.0	179.2211681177163
-2.45	-1.58	-0.54	16.0	179.2211681177163
-2.97	-2.29	-0.81	48.0	179.2211681177163
-1.66	-0.58	0.33	20.0	179.2211681177163
-1.53	-1.61	-1.16	28.0	179.2211681177163
-4.24	-1.83	0.53	25.0	179.2211681177163
0.9	-0.21	-1.69	0.0	179.2211681177163
-0.95	-0.39	0.15	37.0	179.2211681177163
-3.42	-2.22	-0.16	46.0	179.2211681177163
-2.27	-1.22	0.29	54.0	179.2211681177163
4.13	1.66	-0.04	11.0	179.2211681177163
-3.45	-2.68	-0.93	54.0	179.2211681177163
-3.73	-3.26	-1.62	48.0	179.2211681177163
-3.08	-2.63	-1.39	14.0	179.2211681177163
-3.57	-1.07	1.39	33.0	179.2211681177163
-0.57	-1.63	-1.76	8.0	179.2211681177163
-3.35	-3.05	-1.72	29.0	179.2211681177163
-1.99	-1.09	0.22	54.0	179.2211681177163
-0.15	0.41	0.8	1.0	179.2211681177163
-2.6	-1.59	-0.2	29.0	179.2211681177163
-4.52	-3.02	-0.41	41.0	179.2211681177163
-0.67	-1.05	-1.18	0.0	179.2211681177163
-1.56	-1.56	-1.14	14.0	179.2211681177163
-1.27	-0.54	0.24	39.0	179.2211681177163
0.23	0.71	0.77	3.0	179.2211681177163
-0.37	0.08	0.43	7.0	179.2211681177163
-4.11	-2.12	0.73	52.0	179.2211681177163
-1.69	-0.7	0.23	10.0	179.2211681177163
-1.74	-1.57	-0.95	35.0	181.3704698396904
-3.65	-2.17	-0.26	24.0	181.3704698396904
-0.68	-0.33	0.21	0.0	181.3704698396904
-2.8	-0.94	1.24	56.0	181.3704698396904
-0.48	-0.43	-0.32	13.0	181.3704698396904
-1.6	0.18	1.18	16.0	181.3704698396904
-2.2	-1.26	-0.13	25.0	181.3704698396904
-2.26	-1.32	0.43	5.0	181.3704698396904
-0.38	-1.01	-1.2	50.0	181.3704698396904
-3.38	-2.34	-0.79	21.0	181.3704698396904
-1.18	-0.5	0.03	16.0	181.3704698396904
-2.45	-1.87	-0.86	20.0	181.3704698396904
-2.57	-1.59	-0.29	25.0	181.3704698396904
-2.4	-1.16	0.42	47.0	181.3704698396904
0.09	0.29	0.42	7.0	181.3704698396904
-4.48	-3.2	-0.67	54.0	181.3704698396904
-1.08	-0.64	-0.05	8.0	181.3704698396904
-1.62	-1.88	-1.43	45.0	181.3704698396904
-0.67	-0.54	-0.24	20.0	181.3704698396904
-1.83	-1.25	-0.33	41.0	181.3704698396904
-3.6	-2.14	-0.02	42.0	181.3704698396904
-1.45	-1.58	-1.08	54.0	181.3704698396904
-1.46	-2.91	-3.0	41.0	181.3704698396904
-0.8	-2.33	-2.59	4.0	167.9289761775701
-0.89	-0.88	-0.62	33.0	167.9289761775701
-3.57	-2.22	-0.54	24.0	167.9289761775701
-2.13	-1.89	-0.93	35.0	167.9289761775701
-4.3	-2.28	-0.07	24.0	167.9289761775701
-1.96	-1.32	-0.2	49.0	167.9289761775701
-1.32	-2.04	-1.72	8.0	167.9289761775701
-1.89	-2.28	-1.77	11.0	167.9289761775701
-2.82	-2.6	-1.27	53.0	167.9289761775701
-1.3	-1.76	-1.45	48.0	167.9289761775701
-2.19	-0.97	0.36	35.0	167.9289761775701
-3.64	-2.69	-0.65	31.0	167.9289761775701
-2.7	-1.8	0.93	2.0	167.9289761775701
-1.79	-1.44	-0.54	59.0	167.9289761775701
-4.62	-4.59	-1.79	5.0	167.9289761775701
-4.39	-3.92	-0.97	5.0	167.9289761775701
-2.74	-1.53	0.03	33.0	167.9289761775701
-3.05	-2.27	-0.59	32.0	167.9289761775701
-1.77	-0.49	1.1	4.0	167.9289761775701
-2.93	-1.8	0.01	52.0	167.9289761775701
-2.82	-2.59	-1.47	28.0	167.9289761775701
-1.9	-1.78	-0.9	59.0	167.9289761775701
-2.64	-1.78	-0.43	32.0	167.9289761775701
-2.37	-0.47	1.33	42.0	167.9289761775701
-3.28	-2.25	-0.48	46.0	167.9289761775701
-3.75	-3.35	-1.83	22.0	167.9289761775701
-2.44	-0.5	1.32	42.0	167.9289761775701
-3.93	-1.86	0.87	46.0	167.9289761775701
-2.24	-0.72	0.79	35.0	169.7278875383454
-0.94	-0.49	0.26	4.0	169.7278875383454
-1.78	-1.53	-0.68	9.0	169.7278875383454
-1.03	-1.38	-1.23	59.0	169.7278875383454
-1.17	-0.71	0.13	5.0	169.7278875383454
-1.92	-0.73	0.72	56.0	169.7278875383454
-1.49	-0.25	0.6	12.0	169.7278875383454
3.26	0.58	-1.69	3.0	169.7278875383454
-0.94	-1.44	-1.29	52.0	169.7278875383454
-2.65	-2.27	-1.27	23.0	169.7278875383454
-2.18	-1.9	-0.99	23.0	169.7278875383454
-3.29	-2.13	-0.68	15.0	169.7278875383454
-3.08	-2.64	-1.26	48.0	169.7278875383454
-1.82	-1.35	-0.67	13.0	169.7278875383454
-2.21	-2.21	-1.27	54.0	169.7278875383454
-3.28	-2.18	-0.28	54.0	169.7278875383454
-4.84	-2.28	0.34	22.0	169.7278875383454
-2.38	-0.91	0.83	53.0	169.7278875383454
-2.91	-0.88	1.95	3.0	169.7278875383454
-2.88	-3.23	-2.63	18.0	169.7278875383454
-0.92	-0.39	0.07	19.0	193.9285449354776
-1.07	-1.34	-0.9	6.0	193.9285449354776
-1.86	-1.84	-1.09	28.0	193.9285449354776
-1.53	-1.37	-0.65	52.0	193.9285449354776
-1.88	-2.01	-1.36	55.0	193.9285449354776
-3.47	-4.78	-3.35	5.0	193.9285449354776
-1.7	-0.83	-0.08	15.0	193.9285449354776
-2.06	-1.38	-0.16	54.0	193.9285449354776
-2.23	-2.25	-1.53	40.0	193.9285449354776
-1.92	-1.38	-0.3	56.0	193.9285449354776
-2.9	-2.93	-1.62	35.0	193.9285449354776
-1.33	-1.64	-1.28	50.0	193.9285449354776
-2.78	-2.56	-1.45	23.0	193.9285449354776
-0.95	0.15	1.05	40.0	193.9285449354776
-1.57	-0.66	0.48	58.0	260.6046933145838
-2.19	-1.84	-0.97	12.0	260.6046933145838
-1.55	-0.63	0.39	44.0	260.6046933145838
-1.6	-2.06	-1.71	49.0	260.6046933145838
-1.58	-0.66	0.26	27.0	260.6046933145838
-2.14	-1.38	-0.3	33.0	260.6046933145838
0.96	0.21	-0.31	7.0	260.6046933145838
-2.14	-2.75	-2.32	50.0	260.6046933145838
-1.45	-0.28	0.68	27.0	260.6046933145838
-1.12	-0.66	0.04	57.0	260.6046933145838
-0.26	0.25	0.5	16.0	260.6046933145838
-0.95	-0.67	-0.06	5.0	260.6046933145838
-2.0	-3.12	-2.63	6.0	260.6046933145838
-2.65	-1.56	-0.08	40.0	260.6046933145838
-1.97	-0.43	0.65	18.0	260.6046933145838
-1.4	-1.09	-0.37	58.0	260.6046933145838
-1.45	-1.44	-1.07	16.0	260.6046933145838
-3.55	-2.15	-0.5	15.0	260.6046933145838
-0.78	0.17	0.75	25.0	260.6046933145838
-2.36	-1.05	0.44	34.0	237.1367653167864
-0.3	-0.21	-0.11	58.0	237.1367653167864
-2.62	-1.24	0.57	52.0	237.1367653167864
-0.77	-1.16	-1.1	26.0	237.1367653167864
-0.87	-1.36	-1.08	5.0	237.1367653167864
-2.27	-2.43	-1.52	56.0	237.1367653167864
-2.64	-2.82	-1.91	57.0	237.1367653167864
-3.33	-2.13	-0.7	17.0	237.1367653167864
-1.82	-1.9	-1.21	44.0	237.1367653167864
-1.41	-1.0	-0.24	46.0	237.1367653167864
-1.39	-1.53	-1.16	20.0	237.1367653167864
-1.09	-0.74	-0.3	18.0	237.1367653167864
-1.59	-2.19	-1.83	46.0	237.1367653167864
-1.85	-1.87	-1.14	28.0	237.1367653167864
-2.48	-2.14	-0.91	53.0	237.1367653167864
-0.45	-1.22	-1.22	6.0	237.1367653167864
-1.35	-1.32	-0.89	37.0	237.1367653167864
-3.11	-1.99	-0.25	28.0	237.1367653167864
-1.66	-1.62	-1.05	27.0	237.1367653167864
-1.57	-0.26	0.91	38.0	237.1367653167864
-3.75	-3.72	-2.75	20.0	237.1367653167864
-1.65	-1.48	-0.73	55.0	237.1367653167864
-2.05	-1.68	-0.7	42.0	237.1367653167864
-3.04	-3.03	-2.01	16.0	237.1367653167864
-3.47	-4.02	-3.08	13.0	237.1367653167864
-2.6	-2.1	-1.21	18.0	236.1750721465392
-1.86	-1.46	-0.53	45.0	236.1750721465392
-1.93	-1.44	-0.74	18.0	236.1750721465392
-2.15	-0.1	1.79	47.0	236.1750721465392
-4.39	-3.08	-0.7	28.0	236.1750721465392
-1.5	-2.0	-1.62	54.0	236.1750721465392
-3.46	-2.52	-1.12	16.0	236.1750721465392
2.14	-0.46	-2.45	3.0	236.1750721465392
-1.76	-1.56	-0.81	36.0	236.1750721465392
-2.39	-1.76	-0.46	50.0	236.1750721465392
-3.04	-2.4	-1.25	22.0	236.1750721465392
-1.7	-2.19	-1.84	22.0	236.1750721465392
-2.26	-1.73	-0.7	23.0	236.1750721465392
-3.0	-1.93	-0.1	54.0	236.1750721465392
-0.06	-0.46	-0.61	18.0	236.1750721465392
-2.62	-1.72	-0.66	15.0	236.1750721465392
-1.66	-2.11	-1.73	11.0	236.1750721465392
-2.13	-2.42	-1.74	10.0	236.1750721465392
-3.13	-2.02	-0.6	18.0	236.1750721465392
-2.08	-2.16	-1.54	22.0	128.5227028669508
-1.89	-1.18	-0.02	58.0	128.5227028669508
-1.45	-0.59	0.2	21.0	128.5227028669508
-1.77	-1.36	-0.5	42.0	128.5227028669508
-0.17	0.32	0.62	5.0	128.5227028669508
-2.91	-3.51	-2.64	57.0	128.5227028669508
-2.99	-2.14	-0.98	17.0	128.5227028669508
-1.39	-0.11	0.83	10.0	128.5227028669508
-2.54	-1.84	-0.6	32.0	128.5227028669508
-0.97	0.47	2.07	1.0	128.5227028669508
-1.3	-0.95	-0.36	36.0	128.5227028669508
0.1	-0.13	-0.18	5.0	128.5227028669508
1.25	-0.55	-1.94	44.0	128.5227028669508
-2.37	-2.76	-1.92	56.0	113.3548990651608
-2.69	-2.81	-1.67	30.0	113.3548990651608
-1.32	-1.0	0.16	2.0	113.3548990651608
-4.42	-3.32	-1.39	27.0	113.3548990651608
-2.89	-1.84	-0.05	55.0	113.3548990651608
-2.81	-2.02	-0.59	44.0	113.3548990651608
-2.64	-2.7	-1.86	19.0	113.3548990651608
-1.95	-1.54	-0.52	52.0	113.3548990651608
-1.02	-0.83	-0.21	5.0	113.3548990651608
-1.1	0.01	0.91	41.0	113.3548990651608
-1.41	-0.78	-0.05	27.0	113.3548990651608
-1.41	-0.33	1.19	2.0	113.3548990651608
-2.24	-1.09	0.08	11.0	113.3548990651608
-0.18	0.93	1.41	3.0	156.2932412491366
-1.55	-1.09	-0.45	20.0	156.2932412491366
-0.96	-1.27	-1.02	48.0	156.2932412491366
-1.6	-1.17	-0.41	28.0	156.2932412491366
-0.02	0.87	1.32	42.0	156.2932412491366
-0.84	-0.47	0.02	59.0	156.2932412491366
-3.01	-1.67	-0.12	23.0	156.2932412491366
-2.32	-2.0	-0.84	55.0	156.2932412491366
-1.01	-0.69	-0.31	17.0	156.2932412491366
-1.78	-1.82	-1.3	13.0	156.2932412491366
-3.93	-1.9	0.82	56.0	156.2932412491366
-2.02	-1.17	0.08	49.0	156.2932412491366
-0.73	-0.7	-0.44	58.0	156.2932412491366
-3.03	-2.51	-0.93	32.0	156.2932412491366
-1.24	-1.1	-0.52	47.0	201.3451870418244
-1.79	-0.89	0.09	24.0	201.3451870418244
-1.77	-2.13	-1.73	44.0	201.3451870418244
-1.57	-1.58	-0.97	43.0	201.3451870418244
-1.26	-0.06	1.01	5.0	201.3451870418244
-0.72	-0.38	0.09	45.0	201.3451870418244
1.63	-0.49	-1.96	26.0	201.3451870418244
-4.12	-2.2	0.55	39.0	201.3451870418244
-1.99	-1.46	-0.54	26.0	201.3451870418244
-2.53	-1.88	-0.42	59.0	201.3451870418244
0.81	0.61	0.34	7.0	201.3451870418244
-1.08	-0.97	-0.51	41.0	201.3451870418244
-1.27	-0.69	-0.04	33.0	201.3451870418244
-2.29	-1.46	-0.07	54.0	201.3451870418244
-2.26	-1.02	0.08	18.0	201.3451870418244
-2.19	-1.68	-0.68	28.0	201.3451870418244
-1.58	-0.89	-0.07	28.0	201.3451870418244
-2.09	-1.22	-0.07	26.0	201.3451870418244
-2.55	-2.05	-0.77	54.0	184.6045936409856
-1.32	-0.4	0.41	9.0	184.6045936409856
-2.48	-1.14	0.44	43.0	184.6045936409856
-2.13	-1.1	0.36	57.0	184.6045936409856
-1.97	-1.7	-0.77	54.0	184.6045936409856
-1.58	-0.39	0.63	28.0	184.6045936409856
-0.05	0.38	0.61	3.0	184.6045936409856
-0.24	-0.94	-1.15	15.0	184.6045936409856
-2.52	-0.44	0.98	15.0	184.6045936409856
-2.1	-1.05	0.28	45.0	184.6045936409856
-1.3	-1.97	-1.77	27.0	184.6045936409856
-1.4	-0.91	-0.19	38.0	184.6045936409856
-2.92	-2.84	-2.01	16.0	184.6045936409856
-2.45	-1.64	-0.29	37.0	184.6045936409856
1.29	0.32	-1.48	0.0	184.6045936409856
-1.22	-1.27	-0.88	36.0	184.6045936409856
-2.36	-0.92	0.59	30.0	184.6045936409856
-0.04	0.12	0.1	25.0	184.6045936409856
-3.26	-1.75	0.42	54.0	184.6045936409856
0.47	-1.04	-1.68	9.0	184.6045936409856
-0.31	-0.85	-0.82	5.0	184.6045936409856
-1.9	-1.46	-0.55	35.0	184.6045936409856
-2.11	-1.33	-0.48	16.0	184.6045936409856
-1.66	-1.26	-0.41	46.0	184.6045936409856
-2.42	-2.7	-1.97	27.0	184.6045936409856
-2.69	-1.49	0.19	48.0	184.6045936409856
-3.26	-1.19	1.11	40.0	176.8976205751751
-1.44	-1.01	-0.24	45.0	176.8976205751751
-3.73	-3.01	-1.21	36.0	176.8976205751751
-3.96	-2.58	-0.14	36.0	176.8976205751751
-1.57	0.37	1.55	10.0	176.8976205751751
-2.4	-2.03	-1.01	28.0	176.8976205751751
-3.28	-2.5	-0.69	47.0	176.8976205751751
-2.72	-1.23	0.37	26.0	176.8976205751751
-2.02	-1.71	-0.89	31.0	176.8976205751751
-0.58	-0.73	-0.55	9.0	176.8976205751751
-0.57	-0.7	-0.59	11.0	176.8976205751751
-1.65	-1.75	-0.29	1.0	176.8976205751751
-2.07	-1.77	-0.95	24.0	176.8976205751751
0.72	-0.19	-0.87	38.0	176.8976205751751
-4.6	-2.86	-0.11	32.0	176.8976205751751
-1.98	-2.11	-1.59	15.0	176.8976205751751
-1.99	-1.7	-0.72	51.0	176.8976205751751
-1.6	-1.55	-1.04	34.0	176.8976205751751
-3.04	-2.08	-0.54	29.0	72.79625784257075
-2.61	-2.17	-0.85	50.0	72.79625784257075
-3.22	-2.13	-0.3	29.0	72.79625784257075
-3.88	-2.21	0.32	42.0	72.79625784257075
-1.22	-0.62	0.08	37.0	72.79625784257075
-2.72	-2.42	-1.1	55.0	72.79625784257075
-1.76	-1.76	-1.0	58.0	72.79625784257075
-4.03	-3.91	-1.68	6.0	72.79625784257075
-1.22	-1.37	-0.97	50.0	72.79625784257075
-1.67	-1.22	-0.61	14.0	72.79625784257075
-1.43	-1.86	-1.55	22.0	72.79625784257075
-4.62	-2.54	-0.21	18.0	72.79625784257075
-2.77	-1.92	-0.35	48.0	72.79625784257075
-2.86	-2.53	-1.14	40.0	72.79625784257075
-2.44	-1.88	-0.61	48.0	70.75258376588098
-1.5	-0.69	0.16	26.0	70.75258376588098
-1.23	-1.95	-1.59	5.0	70.75258376588098
-1.7	-1.83	-1.25	24.0	70.75258376588098
1.1	0.72	0.16	40.0	70.75258376588098
-1.48	-1.02	-0.3	39.0	70.75258376588098
-1.31	-0.82	-0.21	20.0	70.75258376588098
-3.05	-2.71	-0.96	8.0	70.75258376588098
-1.31	-0.94	-0.33	37.0	70.75258376588098
-1.62	-2.03	-1.21	3.0	70.75258376588098
-2.13	-1.07	0.31	48.0	70.75258376588098
-2.94	-2.11	-0.49	53.0	70.75258376588098
-2.6	-2.72	-1.9	20.0	70.75258376588098
-2.1	-0.85	0.51	41.0	70.75258376588098
-1.97	-1.35	-0.38	40.0	70.75258376588098
-1.67	-1.97	-1.59	12.0	70.75258376588098
-3.05	-1.25	1.0	56.0	70.75258376588098
-1.34	-1.88	-0.94	1.0	70.75258376588098
-0.96	-0.53	0.08	44.0	70.75258376588098
0.24	-1.39	-2.41	1.0	70.75258376588098
-2.09	-1.45	-0.35	32.0	70.75258376588098
-1.04	-0.46	0.34	5.0	89.2959283971735
-2.75	-2.63	-1.4	42.0	89.2959283971735
-3.05	-2.49	-1.21	26.0	89.2959283971735
-1.89	-2.45	-1.89	9.0	89.2959283971735
-2.17	-1.09	0.18	39.0	89.2959283971735
-1.84	-2.51	-2.21	13.0	89.2959283971735
-1.7	-0.98	0.06	46.0	89.2959283971735
-4.19	-2.11	0.02	17.0	89.2959283971735
-2.74	-2.03	-0.2	0.0	89.2959283971735
-1.14	-1.84	-1.71	50.0	89.2959283971735
-1.28	-2.05	-1.85	0.0	89.2959283971735
-3.37	-1.43	0.62	29.0	89.2959283971735
-2.71	-2.23	-0.88	44.0	89.2959283971735
0.54	-0.08	-0.69	53.0	89.2959283971735
0.44	-0.72	-1.57	53.0	89.2959283971735
-2.93	-2.66	-1.62	24.0	89.2959283971735
-2.25	-1.91	-0.85	51.0	89.2959283971735
-2.88	-2.68	-1.37	27.0	89.2959283971735
-2.3	-1.1	0.32	34.0	72.87334256843597
-2.29	-2.32	-1.35	53.0	72.87334256843597
-2.13	-1.87	-0.89	33.0	72.87334256843597
-0.78	-0.46	0.09	4.0	72.87334256843597
-2.32	-1.68	-0.58	10.0	72.87334256843597
-0.52	-1.55	-1.8	14.0	72.87334256843597
0.14	-1.92	-2.73	10.0	72.87334256843597
-0.3	-3.2	-4.17	15.0	72.87334256843597
-0.5	-1.72	-2.12	28.0	72.87334256843597
1.29	-1.34	-2.69	12.0	72.87334256843597
-2.84	-1.81	-0.15	51.0	72.87334256843597
-3.87	-3.03	-0.37	6.0	72.87334256843597
-4.13	-4.55	-3.57	43.0	72.87334256843597
-1.27	-1.61	-1.34	25.0	72.87334256843597
-0.71	-0.21	0.23	37.0	72.87334256843597
-0.1	-0.58	-0.63	5.0	72.87334256843597
-1.18	-0.69	-0.1	10.0	72.87334256843597
-2.64	-1.61	-0.44	17.0	72.87334256843597
-1.19	-1.09	-0.65	29.0	72.87334256843597
-2.38	-2.0	-0.88	27.0	72.87334256843597
-2.22	-1.62	-0.36	56.0	64.30304481807016
-2.03	-1.34	-0.09	59.0	64.30304481807016
-2.53	-1.13	0.49	37.0	64.30304481807016
-1.01	-0.79	-0.27	48.0	64.30304481807016
-2.07	-0.71	0.55	25.0	64.30304481807016
-1.47	0.38	1.36	13.0	64.30304481807016
-1.86	-1.62	-0.74	54.0	64.30304481807016
-2.51	-2.37	-1.32	57.0	64.30304481807016
-1.84	-2.01	-1.42	48.0	64.30304481807016
-4.94	-4.21	-2.38	30.0	64.30304481807016
-3.25	-2.21	-0.29	51.0	64.30304481807016
-3.83	-3.02	-0.86	54.0	64.30304481807016
-1.74	-1.05	-0.35	15.0	64.30304481807016
-1.29	-0.77	0.01	8.0	64.30304481807016
2.78	0.9	-1.83	1.0	64.30304481807016
-2.25	-2.15	-1.36	37.0	64.30304481807016
-2.83	-0.81	1.22	40.0	64.30304481807016
-0.21	-1.34	-1.58	6.0	64.30304481807016
-1.79	-2.17	-1.73	48.0	64.30304481807016
-0.67	-0.77	-0.44	4.0	64.30304481807016
-2.89	-2.7	-1.57	23.0	64.30304481807016
-2.62	-2.28	-1.06	56.0	64.30304481807016
-1.09	-1.24	-0.37	1.0	64.30304481807016
5.52	2.02	-1.22	28.0	64.30304481807016
-5.72	-4.19	-0.74	59.0	64.30304481807016
-1.78	-2.02	-1.39	54.0	64.30304481807016
-2.37	-1.8	-0.46	58.0	64.30304481807016
-3.3	-1.83	0.14	40.0	64.30304481807016
-2.24	-1.29	-0.08	25.0	64.30304481807016
-0.42	0.42	0.84	20.0	66.46948897147354
-0.61	-0.76	-0.62	54.0	66.46948897147354
-1.61	0.92	2.29	9.0	66.46948897147354
-3.07	-1.26	0.29	20.0	66.46948897147354
-1.63	-1.64	-0.97	49.0	66.46948897147354
-1.25	-0.88	-0.37	11.0	66.46948897147354
-2.67	-1.85	-0.39	30.0	66.46948897147354
-1.42	-0.44	0.92	3.0	66.46948897147354
-1.06	0.08	1.03	44.0	66.46948897147354
-0.8	-1.06	-0.68	0.0	66.46948897147354
-2.72	-3.28	-2.34	27.0	66.46948897147354
-1.78	-2.35	-1.9	41.0	66.46948897147354
-4.74	-3.36	-0.41	59.0	66.46948897147354
-2.16	-1.14	0.48	5.0	66.46948897147354
-2.37	-2.2	-1.09	55.0	66.46948897147354
-1.99	-1.37	-0.39	25.0	66.46948897147354
-1.21	0.05	0.9	20.0	60.8166820403629
-1.91	-2.33	-1.95	40.0	60.8166820403629
-1.54	0.26	1.44	22.0	60.8166820403629
-1.4	-0.75	0.03	36.0	60.8166820403629
-0.97	-2.23	-2.4	21.0	60.8166820403629
-2.02	-1.47	-0.55	35.0	60.8166820403629
1.21	-0.14	-0.92	8.0	60.8166820403629
-1.21	-1.04	-0.56	24.0	60.8166820403629
0.56	-1.24	-2.04	8.0	60.8166820403629
-1.73	-1.45	-0.75	23.0	60.8166820403629
-0.65	-0.28	0.03	18.0	60.8166820403629
-1.48	-1.38	-0.73	54.0	60.8166820403629
-1.47	-0.19	0.83	27.0	60.8166820403629
-1.19	-0.84	-0.15	55.0	60.8166820403629
-0.95	-2.2	-2.6	55.0	60.8166820403629
-1.9	-0.26	0.94	11.0	68.3660361208302
-1.74	-1.14	-0.08	54.0	68.3660361208302
-2.27	-1.55	0.91	1.0	68.3660361208302
-3.25	-2.47	-0.67	43.0	68.3660361208302
-0.76	-0.2	0.21	16.0	68.3660361208302
-0.46	-0.91	-0.97	50.0	68.3660361208302
-2.67	-1.05	0.91	55.0	68.3660361208302
-1.6	-0.48	0.69	7.0	68.3660361208302
-1.05	-0.8	-0.22	56.0	68.3660361208302
-1.96	-0.16	1.18	23.0	68.3660361208302
-3.7	-2.82	-1.38	17.0	59.66827746578937
-2.98	-0.98	0.88	25.0	59.66827746578937
-5.11	-3.9	-1.38	25.0	59.66827746578937
-3.14	-1.84	0.04	31.0	59.66827746578937
-1.3	-0.82	-0.2	28.0	59.66827746578937
-3.42	-2.42	-0.88	25.0	59.66827746578937
-2.15	-1.32	-0.36	21.0	59.66827746578937
-3.27	-2.43	-0.97	12.0	59.66827746578937
-2.31	-1.78	-0.63	9.0	59.66827746578937
-2.76	-2.47	-1.29	24.0	59.66827746578937
-1.38	-0.27	0.64	25.0	59.66827746578937
-1.1	0.42	1.22	16.0	59.66827746578937
-2.57	-1.2	0.44	43.0	59.66827746578937
-1.6	0.71	1.99	20.0	59.66827746578937
-0.54	1.49	2.39	5.0	59.66827746578937
-1.78	-0.47	0.6	22.0	59.66827746578937
-2.12	-0.89	0.22	21.0	59.66827746578937
-1.94	-0.64	0.34	14.0	59.66827746578937
-0.56	-0.76	-0.65	51.0	59.66827746578937
-2.89	-0.5	2.92	0.0	59.66827746578937
-0.74	-0.68	-0.33	50.0	67.47999031584689
-2.53	-1.63	-0.56	16.0	67.47999031584689
-3.62	-0.68	2.31	51.0	67.47999031584689
-2.92	-2.1	-0.58	27.0	67.47999031584689
-0.92	-1.06	-0.84	27.0	67.47999031584689
-2.29	-1.29	-0.11	24.0	67.47999031584689
-2.57	-1.02	0.73	45.0	67.47999031584689
-2.03	-1.18	0.12	59.0	67.47999031584689
-1.68	-1.85	-1.27	10.0	67.47999031584689
-1.35	-0.17	0.9	40.0	67.47999031584689
0.43	-0.21	-0.52	13.0	67.47999031584689
-4.93	-3.41	-0.54	58.0	67.47999031584689
-2.76	-1.88	-0.1	6.0	67.47999031584689
-1.4	-1.42	-1.03	32.0	67.47999031584689
-3.75	-2.09	0.33	55.0	67.47999031584689
-1.78	-0.38	0.65	12.0	67.47999031584689
0.09	0.06	-0.09	59.0	67.47999031584689
-1.31	-0.55	0.4	55.0	67.47999031584689
-2.96	-1.62	-0.06	26.0	67.47999031584689
-3.94	-2.56	-0.07	56.0	57.28704129979993
-3.29	-1.34	1.05	54.0	57.28704129979993
-4.26	-3.32	-1.64	17.0	57.28704129979993
-2.1	-1.33	-0.19	29.0	57.28704129979993
-1.48	-2.49	-2.13	5.0	57.28704129979993
-2.23	-0.94	0.13	18.0	57.28704129979993
-1.11	-1.16	-0.71	50.0	57.28704129979993
-1.27	0.19	1.34	5.0	57.28704129979993
-3.31	-1.95	-0.49	18.0	57.28704129979993
-3.5	-0.99	1.09	24.0	57.28704129979993
-3.78	-2.45	-0.7	14.0	57.28704129979993
-2.96	-1.46	0.42	35.0	57.28704129979993
-0.55	-0.03	0.46	4.0	57.28704129979993
0.37	-0.28	-0.75	47.0	57.28704129979993
-3.01	-2.32	-0.69	51.0	57.28704129979993
-1.58	-0.77	-0.02	19.0	51.56559921713433
-1.0	0.08	0.98	6.0	51.56559921713433
-3.0	-1.2	0.37	19.0	51.56559921713433
-0.7	-0.36	0.14	6.0	51.56559921713433
-0.88	-1.15	-1.0	58.0	51.56559921713433
-3.71	-2.65	-0.65	45.0	51.56559921713433
-1.58	-1.59	-1.09	11.0	51.56559921713433
0.14	0.57	0.68	3.0	68.37018714712102
-3.04	-1.65	0.16	41.0	68.37018714712102
-0.72	-0.59	-0.17	7.0	68.37018714712102
-2.26	-0.97	0.17	20.0	68.37018714712102
-4.14	-2.85	-0.79	30.0	68.37018714712102
-1.1	1.27	2.33	15.0	68.37018714712102
-2.2	-1.04	0.48	53.0	68.37018714712102
-1.9	-1.67	-0.72	59.0	68.37018714712102
-2.27	-2.21	-1.23	28.0	68.37018714712102
-3.61	-2.87	-1.17	10.0	68.37018714712102
-3.48	-1.36	1.19	53.0	68.37018714712102
-1.22	-0.02	1.56	1.0	68.37018714712102
-3.51	-3.27	-1.59	47.0	68.37018714712102
-1.79	-0.82	0.0	14.0	68.37018714712102
-2.21	-1.89	-0.84	46.0	68.37018714712102
-2.5	-2.47	-1.41	46.0	68.37018714712102
-4.34	-2.27	1.28	7.0	68.37018714712102
-1.84	-0.67	0.22	17.0	68.37018714712102
-2.2	-1.87	-0.75	56.0	220.8871877872417
-1.29	-0.58	0.03	18.0	220.8871877872417
-1.8	-1.2	-0.32	38.0	220.8871877872417
-0.9	0.7	1.61	25.0	220.8871877872417
-2.33	-1.72	-0.51	36.0	220.8871877872417
-2.08	-1.91	-1.11	27.0	220.8871877872417
0.15	-1.41	-2.3	2.0	220.8871877872417
-2.98	-2.05	-0.5	41.0	220.8871877872417
-2.55	-2.09	-1.0	26.0	220.8871877872417
-1.96	-0.64	0.82	47.0	72.68482254783602
-2.1	-1.26	-0.3	20.0	72.68482254783602
0.52	-0.2	-0.61	13.0	72.68482254783602
-1.29	-1.57	-1.18	47.0	72.68482254783602
-1.91	-1.79	-1.1	30.0	72.68482254783602
-1.54	0.3	1.66	35.0	72.68482254783602
-2.05	-1.42	-0.43	23.0	72.68482254783602
-1.96	-1.84	-1.14	31.0	72.68482254783602
-1.87	-2.49	-1.98	31.0	72.68482254783602
-0.86	-2.0	-2.24	51.0	72.68482254783602
-0.2	0.59	1.1	43.0	67.48132151843346
-0.17	1.13	1.59	25.0	67.48132151843346
0.24	-1.22	-1.78	7.0	67.48132151843346
-1.07	-0.62	0.03	8.0	67.48132151843346
-2.75	-2.15	-1.17	17.0	67.48132151843346
0.47	0.59	0.52	8.0	67.48132151843346
-2.34	-0.76	0.8	34.0	67.48132151843346
-2.15	-2.2	-1.36	43.0	67.48132151843346
0.06	0.76	0.97	0.0	67.48132151843346
-0.79	-0.82	-0.61	18.0	67.48132151843346
-1.62	-2.15	-1.85	19.0	67.48132151843346
-1.49	-2.82	-2.61	5.0	37.21048539639661
-0.92	-1.36	-1.2	10.0	37.21048539639661
-1.28	0.42	1.37	18.0	37.21048539639661
-3.75	-2.34	-0.16	41.0	37.21048539639661
-3.0	-2.3	-1.02	14.0	37.21048539639661
-2.7	-1.38	-0.1	20.0	37.21048539639661
-1.66	-0.74	0.36	44.0	37.21048539639661
0.24	1.13	1.3	3.0	37.21048539639661
-0.28	-0.96	-1.02	1.0	37.21048539639661
-1.65	-1.26	-0.57	21.0	37.21048539639661
-0.49	-2.02	-2.4	9.0	37.21048539639661
0.06	-0.69	-1.0	14.0	37.21048539639661
-1.23	0.31	1.11	14.0	37.21048539639661
-2.19	-1.77	-0.71	33.0	37.21048539639661
-1.52	-1.37	-0.64	57.0	37.21048539639661
-2.05	-1.67	-0.79	29.0	37.21048539639661
-3.7	-1.75	0.37	12.0	47.55737138257331
-1.43	-0.88	-0.18	31.0	47.55737138257331
-0.13	-0.12	-0.05	9.0	47.55737138257331
-2.43	-1.63	-0.54	12.0	47.55737138257331
-2.74	-1.25	0.5	42.0	47.55737138257331
-2.33	-1.39	-0.18	10.0	47.55737138257331
-1.99	-0.56	0.51	13.0	47.55737138257331
-2.25	-2.44	-1.14	5.0	47.55737138257331
-2.59	-0.03	1.57	15.0	47.55737138257331
-1.63	-1.52	-0.43	3.0	47.55737138257331
-0.56	-0.23	0.18	50.0	47.55737138257331
0.06	0.62	0.86	6.0	47.2788788045607
-1.89	-0.48	0.94	44.0	47.2788788045607
-2.27	-1.31	-0.08	30.0	47.2788788045607
-0.74	-0.22	0.22	19.0	47.2788788045607
-1.69	-2.35	-1.89	9.0	47.2788788045607
-3.73	-0.63	1.73	24.0	47.2788788045607
-4.29	-2.3	0.39	39.0	47.2788788045607
-3.11	-2.39	-0.84	10.0	47.2788788045607
-1.6	-0.34	0.5	15.0	47.2788788045607
-2.38	-1.97	-0.79	48.0	47.2788788045607
-3.64	-1.66	0.38	26.0	47.2788788045607
-2.51	-1.91	-0.57	58.0	47.2788788045607
-3.16	-2.87	-1.32	8.0	47.2788788045607
-1.98	-1.67	-0.77	26.0	47.2788788045607
-1.52	-0.4	1.16	2.0	47.2788788045607
-2.59	-1.38	0.25	48.0	47.2788788045607
-3.75	-2.73	-1.09	25.0	47.2788788045607
-2.28	-1.96	-0.9	51.0	47.2788788045607
-0.84	0.02	0.59	21.0	47.2788788045607
-0.49	-0.81	-0.82	56.0	47.2788788045607
-1.48	-1.13	-0.51	10.0	59.94375627002999
-1.18	-1.49	-1.15	53.0	59.94375627002999
-2.82	-2.46	-1.27	29.0	59.94375627002999
-3.96	-2.97	-0.62	44.0	59.94375627002999
-3.61	-3.68	-2.22	53.0	59.94375627002999
-2.99	-2.81	-1.48	9.0	59.94375627002999
-2.28	-1.45	-0.52	15.0	59.94375627002999
-1.94	-1.19	-0.03	49.0	59.94375627002999
-3.24	-1.72	0.43	53.0	59.94375627002999
-3.08	-2.82	-1.53	10.0	59.94375627002999
-0.82	-1.97	-2.0	5.0	59.94375627002999
-2.12	-0.72	0.77	45.0	59.94375627002999
-0.64	-1.78	-1.86	7.0	59.94375627002999
-3.14	-0.87	1.01	24.0	59.94375627002999
-1.11	0.17	1.48	2.0	59.94375627002999
-2.18	-0.73	0.84	47.0	59.94375627002999
-1.73	-1.38	-0.46	56.0	59.94375627002999
-3.61	-1.65	0.63	34.0	59.94375627002999
-1.74	-1.65	-0.53	4.0	59.94375627002999
-2.21	-1.48	-0.33	42.0	67.83141951747017
-1.64	-1.25	-0.44	9.0	67.83141951747017
-1.55	-1.61	-1.08	44.0	67.83141951747017
-1.01	-1.41	-1.22	42.0	67.83141951747017
-2.7	-2.04	-0.59	59.0	67.83141951747017
-2.11	-1.29	-0.4	16.0	67.83141951747017
-1.9	-1.59	-0.89	20.0	67.83141951747017
0.1	0.98	1.38	1.0	67.83141951747017
-3.35	-1.83	0.14	33.0	67.83141951747017
-3.2	-2.54	-1.05	31.0	67.83141951747017
-1.42	-0.84	-0.01	43.0	67.83141951747017
-2.54	-1.26	0.48	55.0	67.83141951747017
-3.02	-1.43	0.05	21.0	67.83141951747017
-0.84	-0.86	-0.52	51.0	67.83141951747017
0.39	-0.4	-0.92	36.0	67.83141951747017
-2.26	-2.21	-1.44	33.0	67.83141951747017
-0.97	-1.48	-1.04	4.0	57.21895308584236
-3.92	-2.22	-0.02	12.0	57.21895308584236
-2.31	-1.15	0.18	29.0	57.21895308584236
-1.52	-1.03	-0.33	29.0	57.21895308584236
-3.6	-2.64	-0.76	45.0	57.21895308584236
-1.79	-0.92	0.2	44.0	57.21895308584236
-0.29	-0.61	-0.51	5.0	57.21895308584236
-2.66	-2.84	-2.03	36.0	57.21895308584236
-2.55	-0.46	1.0	15.0	57.21895308584236
-0.32	-0.09	0.09	19.0	57.21895308584236
-0.36	0.54	1.25	1.0	57.21895308584236
-2.17	-2.13	-1.39	24.0	57.21895308584236
-0.97	0.0	0.62	18.0	57.21895308584236
-3.18	-1.97	-0.16	43.0	99.6840637592046
-1.85	-1.34	-0.38	45.0	99.6840637592046
-3.43	-2.53	-1.19	18.0	99.6840637592046
-3.61	-2.65	-0.55	40.0	99.6840637592046
-1.59	-1.03	-0.19	39.0	99.6840637592046
-3.86	-3.11	-1.22	49.0	99.6840637592046
-2.17	-2.14	-1.2	8.0	99.6840637592046
-1.52	-0.24	0.59	16.0	99.6840637592046
-2.09	-0.78	0.42	23.0	99.6840637592046
-0.61	0.52	1.31	0.0	99.6840637592046
-1.3	-1.23	-0.68	47.0	100.8282092065646
-0.95	0.63	1.75	3.0	100.8282092065646
-1.57	-1.28	-0.59	41.0	100.8282092065646
-2.06	-0.95	0.48	54.0	100.8282092065646
-1.88	-1.09	-0.09	25.0	100.8282092065646
-2.48	-1.34	0.14	38.0	100.8282092065646
-2.67	-1.9	-0.44	32.0	100.8282092065646
-2.25	-1.68	-0.82	16.0	100.8282092065646
-2.63	-0.88	1.15	6.0	100.8282092065646
-2.35	-1.14	0.24	33.0	100.8282092065646
-0.58	-1.35	-1.54	51.0	101.8751110282486
-3.73	-2.92	-1.04	40.0	101.8751110282486
-2.02	-1.41	-0.52	12.0	101.8751110282486
-1.44	-0.42	0.62	7.0	101.8751110282486
-1.57	-1.55	-1.0	24.0	101.8751110282486
-1.9	-1.15	-0.18	24.0	101.8751110282486
-1.56	-1.26	-0.57	31.0	101.8751110282486
-0.48	-0.81	-0.61	3.0	101.8751110282486
-2.74	-2.29	-0.9	32.0	101.8751110282486
-2.43	-1.44	0.12	56.0	101.8751110282486
-2.0	0.38	1.74	13.0	101.8751110282486
-3.57	-4.11	-3.41	26.0	101.8751110282486
-3.06	-0.64	1.59	33.0	101.8751110282486
-0.92	-0.77	-0.44	28.0	101.8751110282486
-0.17	-0.76	-0.99	38.0	101.8751110282486
-2.9	-2.73	-1.87	18.0	101.8751110282486
-1.75	-1.67	-0.97	35.0	89.68493657409577
-2.2	-1.52	-0.33	43.0	89.68493657409577
-1.9	-1.52	-0.73	36.0	89.68493657409577
-0.42	-0.37	-0.21	36.0	89.68493657409577
-5.09	-3.28	-0.63	32.0	89.68493657409577
-2.37	-1.99	-1.04	21.0	89.68493657409577
-1.46	-1.98	-1.8	17.0	89.68493657409577
1.55	-1.88	-3.45	12.0	89.68493657409577
-3.91	-2.63	-0.2	56.0	89.68493657409577
-4.1	-1.69	0.51	17.0	89.68493657409577
-2.62	-1.82	-0.3	54.0	89.68493657409577
-1.67	-0.74	0.39	7.0	89.68493657409577
-2.97	-2.94	-1.63	54.0	89.68493657409577
-0.75	0.18	0.91	5.0	89.68493657409577
-2.69	-1.51	-0.13	24.0	92.7987655338316
-0.19	-0.36	-0.37	22.0	92.7987655338316
-3.23	-0.9	1.47	40.0	92.7987655338316
-1.94	-1.84	-1.06	10.0	92.7987655338316
-3.02	-1.88	-0.01	58.0	92.7987655338316
-2.17	-2.11	-1.13	56.0	92.7987655338316
-1.08	-0.94	-0.44	55.0	92.7987655338316
-1.76	-0.3	1.03	7.0	92.7987655338316
0.07	-1.25	-1.87	22.0	92.7987655338316
-3.69	-1.85	0.28	26.0	100.9010251085548
0.23	-0.68	-1.2	38.0	100.9010251085548
-3.38	-3.05	-1.41	29.0	100.9010251085548
-2.73	-2.39	-1.07	45.0	100.9010251085548
-3.72	-2.17	-0.27	15.0	100.9010251085548
-2.19	-1.24	0.11	48.0	100.9010251085548
-2.74	-2.24	-0.88	55.0	100.9010251085548
-2.02	-1.04	0.34	59.0	100.9010251085548
-3.32	-2.41	-0.51	37.0	100.9010251085548
-2.93	-3.14	-1.88	33.0	100.9010251085548
-2.25	-1.77	-0.88	22.0	100.9010251085548
-3.09	-1.22	0.41	18.0	100.9010251085548
-2.85	-1.69	-0.09	27.0	100.9010251085548
-1.33	-1.4	-1.1	15.0	100.9010251085548
-2.6	-2.2	-0.91	47.0	100.9010251085548
-3.11	-2.37	-0.72	59.0	100.9010251085548
-3.72	-2.5	-0.22	57.0	100.9010251085548
-1.21	-0.06	0.66	17.0	90.52207002303196
-1.42	-1.05	-0.38	40.0	90.52207002303196
-3.63	-2.73	-0.86	43.0	90.52207002303196
-1.2	-2.56	-2.76	13.0	90.52207002303196
-3.03	-1.11	0.49	17.0	113.0623418319489
-1.93	-2.11	-1.55	43.0	113.0623418319489
-1.69	-2.0	-1.65	16.0	113.0623418319489
-2.6	-3.06	-2.36	27.0	113.0623418319489
-1.21	-1.37	-0.96	9.0	113.0623418319489
-2.01	-1.48	-0.62	22.0	113.0623418319489
-2.72	-2.14	-0.76	28.0	113.0623418319489
-1.22	-1.43	-1.15	40.0	113.0623418319489
-0.49	-0.51	-0.3	9.0	113.0623418319489
-2.44	-3.26	-2.66	54.0	113.0623418319489
-1.1	-1.46	-1.25	31.0	113.0623418319489
-1.87	-1.99	-1.27	50.0	113.0623418319489
-1.79	-1.29	-0.3	51.0	113.0623418319489
-2.59	-1.93	-0.53	58.0	113.0623418319489
-2.23	-1.87	-1.02	12.0	70.71341971115385
-2.95	-2.17	-1.04	19.0	70.71341971115385
-2.24	-1.83	-0.99	19.0	70.71341971115385
-1.8	-1.19	-0.44	19.0	70.71341971115385
-2.87	-1.55	-0.08	22.0	70.71341971115385
-1.87	-1.72	-0.93	37.0	70.71341971115385
0.42	-1.0	-1.89	47.0	70.71341971115385
-3.16	-0.64	1.85	48.0	95.23588607475112
-1.74	-0.02	1.27	8.0	95.23588607475112
-2.14	-2.4	-1.96	16.0	95.23588607475112
-2.17	-0.71	0.78	40.0	95.23588607475112
-2.91	-1.19	0.71	40.0	95.23588607475112
-2.42	-2.02	-0.97	11.0	95.23588607475112
-1.95	-1.06	0.19	48.0	95.23588607475112
0.18	-0.23	-0.57	25.0	95.23588607475112
-1.75	-1.71	-1.14	30.0	95.23588607475112
-1.27	-1.01	-0.59	13.0	95.23588607475112
-2.02	-0.54	0.57	13.0	87.43842281020446
-1.45	-0.88	0.0	47.0	87.43842281020446
-1.92	-2.02	-1.43	42.0	87.43842281020446
-2.71	-2.89	-1.98	55.0	87.43842281020446
-1.33	-2.97	-3.15	9.0	87.43842281020446
-3.31	-2.47	-0.99	14.0	87.43842281020446
-1.12	-0.6	0.12	49.0	87.43842281020446
-2.07	-1.81	-0.82	49.0	87.43842281020446
-1.84	-1.16	-0.27	22.0	87.43842281020446
-2.49	-1.41	0.21	55.0	87.43842281020446
-2.2	-1.57	-0.66	19.0	87.43842281020446
-1.46	-1.0	-0.17	56.0	87.43842281020446
-2.55	-2.07	-1.02	22.0	87.43842281020446
-0.37	-1.16	-1.49	55.0	93.0437202656242
-2.47	-2.18	-1.39	19.0	93.0437202656242
2.02	0.42	-0.86	24.0	93.0437202656242
-2.86	-2.35	-1.35	15.0	93.0437202656242
0.41	-0.33	-0.85	35.0	93.0437202656242
-1.8	-0.58	0.66	8.0	93.0437202656242
-2.51	-3.07	-2.13	7.0	93.0437202656242
-2.43	-0.9	0.3	17.0	93.0437202656242
-1.34	-0.51	0.27	26.0	93.0437202656242
-1.52	-1.82	-1.49	12.0	93.0437202656242
-0.37	-0.3	-0.22	30.0	93.0437202656242
-1.33	-0.5	0.27	10.0	93.0437202656242
-2.12	-2.73	-2.13	50.0	93.0437202656242
-2.0	-0.43	0.93	28.0	93.0437202656242
-2.46	-1.66	-0.36	27.0	93.0437202656242
-3.75	-1.76	0.81	43.0	93.0437202656242
-2.18	-2.14	-1.2	51.0	93.0437202656242
-2.38	-1.49	-0.09	8.0	93.0437202656242
1.0	0.83	0.39	20.0	122.4961956089031
-0.41	-1.21	-1.48	29.0	122.4961956089031
-0.5	-0.45	-0.2	50.0	122.4961956089031
-1.01	0.14	0.84	18.0	122.4961956089031
-3.66	-2.62	-1.1	22.0	122.4961956089031
-3.76	-1.53	0.47	22.0	122.4961956089031
0.22	-0.04	-0.24	38.0	122.4961956089031
1.22	-1.64	-3.52	43.0	122.4961956089031
-1.77	-1.31	-0.61	19.0	122.4961956089031
-2.77	-2.68	-0.94	6.0	122.4961956089031
-0.24	0.25	0.52	0.0	122.4961956089031
-2.06	-2.08	-1.54	14.0	122.4961956089031
-2.26	-1.21	0.01	24.0	122.4961956089031
-1.45	-1.04	-0.39	22.0	122.4961956089031
-2.8	-2.02	0.07	5.0	122.4961956089031
-0.58	-0.83	-0.47	2.0	122.4961956089031
0.03	-0.68	-0.93	11.0	90.67223193085437
-2.21	-2.02	-0.97	8.0	90.67223193085437
-1.84	-2.06	-1.49	49.0	90.67223193085437
0.54	-0.25	-0.86	46.0	90.67223193085437
-2.88	-1.48	0.21	30.0	90.67223193085437
-2.69	-2.71	-1.56	40.0	90.67223193085437
-1.7	-0.7	0.3	25.0	90.67223193085437
-1.66	-0.01	1.22	25.0	90.67223193085437
-2.77	-1.83	-0.64	17.0	90.67223193085437
-0.38	-1.43	-1.57	6.0	90.67223193085437
-2.31	-1.03	0.14	13.0	90.67223193085437
-2.62	-2.62	-1.73	38.0	92.89685714732586
-4.3	-2.2	0.09	26.0	92.89685714732586
-1.82	-1.44	-0.62	10.0	92.89685714732586
-3.94	-3.16	-1.2	43.0	92.89685714732586
-2.18	-1.92	-0.91	29.0	92.89685714732586
-1.72	-0.44	0.92	52.0	92.89685714732586
-1.65	-0.93	0.0	9.0	92.89685714732586
-1.24	-0.17	0.52	13.0	92.89685714732586
-3.71	-1.84	0.13	15.0	92.89685714732586
-2.01	-2.14	-1.34	54.0	92.89685714732586
-4.53	-5.27	-3.75	7.0	92.89685714732586
-2.78	-2.23	-0.79	32.0	92.89685714732586
-3.11	-2.66	-1.19	56.0	92.89685714732586
-2.96	-2.16	-0.69	34.0	92.89685714732586
-1.91	-2.13	-1.56	46.0	92.89685714732586
-0.38	-0.56	-0.52	17.0	92.89685714732586
-1.78	-0.88	0.14	37.0	92.89685714732586
-2.17	-1.0	0.01	18.0	92.89685714732586
-2.2	-1.99	-1.21	12.0	92.89685714732586
-0.76	-0.32	0.52	2.0	92.89685714732586
-0.92	-2.29	-2.74	28.0	98.25504925377902
-1.43	-0.83	0.1	58.0	98.25504925377902
-3.93	-3.0	-1.45	18.0	98.25504925377902
-1.75	-1.93	-1.42	20.0	98.25504925377902
-3.09	-2.7	-1.39	44.0	98.25504925377902
-2.26	-1.44	-0.29	27.0	98.25504925377902
-2.09	-1.9	-0.97	56.0	98.25504925377902
-1.9	-0.79	0.4	39.0	98.25504925377902
-1.2	-1.58	-1.29	10.0	98.25504925377902
-0.59	-0.38	-0.06	38.0	98.25504925377902
0.55	-0.04	-0.69	1.0	71.07717219637738
-2.38	-2.11	-1.18	40.0	71.07717219637738
-1.87	-1.7	-0.81	54.0	71.07717219637738
-0.87	-1.38	-1.12	7.0	71.07717219637738
-2.29	-2.75	-1.94	31.0	71.07717219637738
-2.46	-1.81	-0.48	52.0	71.07717219637738
-2.51	-0.5	1.25	9.0	71.07717219637738
-3.24	-1.83	0.21	44.0	71.07717219637738
-2.76	-1.83	-0.41	29.0	71.07717219637738
-0.33	-1.39	-1.68	2.0	71.07717219637738
-2.28	-1.94	-1.0	40.0	71.07717219637738
-2.51	-2.11	-0.88	45.0	71.07717219637738
-1.51	-2.63	-2.62	11.0	71.07717219637738
-1.75	-0.58	0.35	19.0	71.07717219637738
-2.6	-1.71	-0.37	33.0	71.07717219637738
-3.24	-2.75	-1.07	54.0	71.07717219637738
-0.48	-0.87	-0.68	3.0	71.07717219637738
0.53	-0.4	-1.12	52.0	71.07717219637738
-1.57	0.26	2.35	1.0	71.07717219637738
-2.94	-1.61	0.11	40.0	71.07717219637738
-0.6	-1.37	-1.56	41.0	100.9690402351287
-1.75	0.04	1.19	19.0	100.9690402351287
-1.92	-1.19	-0.1	43.0	100.9690402351287
-1.13	-1.39	-1.13	57.0	100.9690402351287
-0.72	-0.03	0.4	17.0	100.9690402351287
-1.52	-0.12	1.26	58.0	100.9690402351287
1.44	1.16	0.58	23.0	100.9690402351287
0.08	-0.99	-1.71	58.0	80.65301533572712
-3.28	-2.89	-1.23	31.0	80.65301533572712
-2.11	-1.61	-0.59	44.0	80.65301533572712
-2.21	-1.16	-0.13	19.0	80.65301533572712
-2.45	-1.13	0.34	33.0	80.65301533572712
-1.57	-1.06	-0.14	53.0	80.65301533572712
2.43	1.1	-0.67	51.0	80.65301533572712
0.06	-1.41	-2.2	49.0	80.65301533572712
0.4	0.62	0.6	44.0	80.65301533572712
-2.01	-0.44	1.14	6.0	80.65301533572712
-2.56	-1.84	-0.58	31.0	80.65301533572712
-1.6	-1.73	-1.24	23.0	80.65301533572712
-2.6	-1.54	-0.3	12.0	80.65301533572712
-1.29	0.07	1.16	42.0	93.84095205448025
-0.09	-1.36	-1.94	23.0	93.84095205448025
-3.53	-3.26	-1.83	13.0	93.84095205448025
-0.83	-0.92	-0.24	1.0	93.84095205448025
-1.04	-2.14	-2.25	19.0	93.84095205448025
-1.0	-1.12	-0.81	57.0	93.84095205448025
-1.93	-1.67	-0.58	7.0	93.84095205448025
-0.14	-1.49	-1.93	5.0	93.84095205448025
-1.21	-1.48	-1.18	22.0	93.84095205448025
-2.61	-1.75	-0.54	22.0	118.8488703633836
-1.41	-1.2	-0.59	9.0	118.8488703633836
-1.84	-2.07	-1.59	41.0	118.8488703633836
-2.81	-1.53	-0.27	16.0	118.8488703633836
-2.46	-2.53	-1.35	0.0	118.8488703633836
-2.73	-1.94	-0.4	57.0	88.44360780910142
-2.44	-2.14	-0.61	6.0	88.44360780910142
-0.24	-0.81	-0.99	46.0	88.44360780910142
-2.41	-1.3	0.31	55.0	88.44360780910142
-4.15	-2.84	-0.46	9.0	88.44360780910142
-2.26	-1.78	-0.61	49.0	88.44360780910142
2.04	0.59	-0.76	33.0	88.44360780910142
-0.88	-1.13	-0.75	6.0	88.44360780910142
-0.14	-0.76	-0.99	22.0	88.44360780910142
-1.8	-1.67	-0.92	31.0	88.44360780910142
-2.4	-2.04	-0.9	59.0	100.3145935948233
-1.81	-0.64	0.79	5.0	100.3145935948233
-3.0	-0.76	1.01	23.0	100.3145935948233
-3.36	-2.52	-0.82	45.0	100.3145935948233
0.45	-1.12	-2.88	0.0	100.3145935948233
-2.17	-1.56	-0.44	39.0	100.3145935948233
-1.77	-2.95	-2.1	1.0	100.3145935948233
-0.37	-0.11	0.05	31.0	100.3145935948233
-3.66	-2.46	-0.24	44.0	100.3145935948233
-2.26	-0.96	0.61	50.0	100.3145935948233
0.09	-0.03	-0.06	4.0	100.3145935948233
-1.98	-0.39	1.31	53.0	100.3145935948233
-1.39	-1.75	-1.5	28.0	100.3145935948233
0.02	-0.22	-0.34	22.0	100.3145935948233
-2.13	-1.19	0.03	31.0	94.99177842448572
-3.45	-2.46	-0.75	30.0	94.99177842448572
-1.45	-1.25	-0.67	39.0	94.99177842448572
-0.32	1.17	2.03	44.0	94.99177842448572
-2.3	-2.34	-1.37	30.0	94.99177842448572
-2.48	-0.23	1.74	42.0	94.99177842448572
-0.01	0.44	0.65	4.0	94.99177842448572
-0.38	-1.06	-1.3	55.0	94.99177842448572
-3.51	-2.58	-0.54	40.0	94.99177842448572
-3.64	-2.78	-0.92	45.0	94.99177842448572
1.11	1.03	0.53	26.0	96.89426943509164
-1.73	-0.29	0.81	22.0	96.89426943509164
-0.64	-0.72	-0.4	4.0	96.89426943509164
-0.19	-0.66	-0.87	34.0	96.89426943509164
-2.44	-1.63	-0.44	23.0	96.89426943509164
-3.16	-2.35	-1.15	19.0	96.89426943509164
-2.56	-2.36	-0.09	2.0	96.89426943509164
-2.26	-1.41	-0.12	46.0	96.89426943509164
-1.84	-1.14	-0.21	24.0	96.89426943509164
-1.87	-1.45	-0.78	16.0	96.89426943509164
-3.03	-2.48	-0.87	35.0	96.89426943509164
-0.37	-0.4	-0.25	48.0	96.89426943509164
-3.66	-1.69	0.8	8.0	96.89426943509164
-3.08	-2.58	-0.68	6.0	284.8140524019089
-2.47	-1.73	-0.52	38.0	284.8140524019089
-0.81	-0.76	-0.41	51.0	284.8140524019089
-2.2	-1.46	-0.11	57.0	284.8140524019089
-0.91	-0.91	-0.52	50.0	284.8140524019089
-2.81	-2.44	-1.14	57.0	284.8140524019089
0.82	0.48	-0.08	53.0	284.8140524019089
-1.3	-0.81	-0.19	33.0	284.8140524019089
-2.85	-2.54	-1.26	57.0	284.8140524019089
-1.92	-1.05	0.22	55.0	284.8140524019089
-2.63	-1.77	-0.44	36.0	284.8140524019089
-1.95	-1.38	-0.58	20.0	284.8140524019089
-1.06	-1.36	-1.13	44.0	284.8140524019089
-0.33	-0.21	-0.06	38.0	284.8140524019089
-2.84	-1.17	0.3	15.0	284.8140524019089
-3.55	-1.55	0.93	51.0	284.8140524019089
-0.75	-0.64	-0.32	58.0	284.8140524019089
-0.33	-0.24	-0.1	16.0	284.8140524019089
-3.31	-2.86	-1.4	43.0	248.5196164115574
-2.69	-1.93	-0.47	43.0	248.5196164115574
-2.53	-1.26	0.27	41.0	248.5196164115574
-4.5	-1.52	1.47	10.0	248.5196164115574
-3.25	-3.17	-2.14	14.0	248.5196164115574
-3.09	-1.99	-0.61	14.0	248.5196164115574
-3.26	-2.36	-0.72	26.0	248.5196164115574
-2.27	-2.03	-0.92	56.0	248.5196164115574
-2.28	-1.48	-0.33	38.0	248.5196164115574
-2.94	-2.28	-0.7	32.0	248.5196164115574
-2.13	-2.27	-1.18	5.0	248.5196164115574
-2.89	-1.97	-0.44	45.0	248.5196164115574
-5.72	-3.16	1.63	8.0	248.5196164115574
-2.68	-1.57	-0.04	42.0	248.5196164115574
-2.61	-1.83	-0.82	18.0	248.5196164115574
-1.71	-1.13	-0.31	23.0	248.5196164115574
-3.32	-2.85	-1.72	20.0	248.5196164115574
-1.58	-1.19	-0.52	22.0	248.5196164115574
-2.65	-2.17	-0.98	31.0	254.6167716010712
-0.53	-0.05	0.22	13.0	254.6167716010712
-3.22	-3.17	-1.97	54.0	254.6167716010712
-0.37	-1.14	-1.43	56.0	254.6167716010712
-4.08	-4.57	-3.78	14.0	254.6167716010712
0.04	0.21	0.22	35.0	254.6167716010712
-1.02	-0.52	0.1	41.0	254.6167716010712
-1.27	-1.85	-1.62	49.0	254.6167716010712
-1.12	-2.8	-3.11	10.0	254.6167716010712
-3.76	-3.24	-1.52	55.0	254.6167716010712
-3.76	-3.05	-1.21	41.0	254.6167716010712
-2.57	-2.06	-1.1	17.0	254.6167716010712
-2.17	-1.25	-0.33	17.0	254.6167716010712
-3.15	-1.22	1.11	55.0	254.6167716010712
-4.37	-2.76	-0.08	57.0	254.6167716010712
-2.47	-1.82	-0.65	10.0	254.6167716010712
1.33	0.8	0.1	37.0	254.6167716010712
-1.48	-1.86	-1.44	50.0	254.6167716010712
-0.87	-2.19	-2.4	10.0	208.5631444219925
-4.24	-3.27	-1.08	57.0	208.5631444219925
-0.38	-1.21	-1.36	3.0	208.5631444219925
-2.44	-2.19	-1.06	37.0	208.5631444219925
-1.76	-1.14	-0.09	51.0	208.5631444219925
-2.75	-1.32	0.44	37.0	208.5631444219925
-3.27	-1.79	0.29	41.0	208.5631444219925
-2.71	-1.73	-0.55	17.0	208.5631444219925
-3.6	-2.66	-0.82	35.0	208.5631444219925
-2.43	-1.56	-0.3	36.0	208.5631444219925
-2.21	-1.97	-0.94	50.0	208.5631444219925
1.2	1.75	1.28	2.0	208.5631444219925
-2.45	-3.67	-3.01	5.0	208.5631444219925
-3.88	-2.68	-0.53	40.0	208.5631444219925
-0.71	-0.62	-0.4	34.0	208.5631444219925
0.41	0.04	-0.21	4.0	208.5631444219925
-1.93	-0.67	0.67	43.0	208.5631444219925
-3.45	-2.48	-1.1	17.0	208.5631444219925
-2.31	-1.85	-0.64	53.0	208.5631444219925
-2.04	-2.55	-2.12	13.0	208.5631444219925
-3.3	-2.03	-0.48	18.0	208.5631444219925
-2.99	-1.17	1.02	55.0	208.5631444219925
-3.17	-2.55	-0.86	41.0	153.6280253983354
-0.79	-1.33	-1.12	7.0	153.6280253983354
-0.37	-0.6	-0.45	2.0	153.6280253983354
-3.97	-3.14	-0.91	51.0	153.6280253983354
-0.3	-1.04	-1.19	10.0	153.6280253983354
0.25	-0.34	-0.76	1.0	153.6280253983354
-3.17	-1.81	0.15	36.0	153.6280253983354
-2.67	-2.47	-1.21	33.0	153.6280253983354
-3.1	-2.86	-1.68	21.0	153.6280253983354
-1.62	-1.75	-1.13	58.0	153.6280253983354
-2.65	-1.88	-0.43	39.0	153.6280253983354
-0.91	-1.16	-0.96	55.0	153.6280253983354
-2.64	-3.15	-2.24	40.0	153.6280253983354
-0.64	0.03	0.62	0.0	153.6280253983354
-1.85	-1.61	-0.8	33.0	202.5103973365497
-1.42	-1.72	-1.36	24.0	202.5103973365497
-1.44	-1.52	-0.97	48.0	202.5103973365497
-1.07	-0.54	-0.02	19.0	202.5103973365497
-3.64	-2.47	-0.78	18.0	202.5103973365497
-2.05	-0.95	0.42	46.0	202.5103973365497
-3.24	-2.22	-0.5	38.0	202.5103973365497
-1.96	-0.71	0.83	6.0	202.5103973365497
0.1	0.68	0.88	5.0	202.5103973365497
-2.08	-0.98	0.31	40.0	202.5103973365497
-2.27	-1.27	0.06	33.0	202.5103973365497
-2.52	-0.83	0.87	39.0	202.5103973365497
2.01	2.59	1.11	0.0	202.5103973365497
-4.16	-2.48	1.31	4.0	202.5103973365497
0.3	-1.65	-2.79	39.0	202.5103973365497
-2.36	-0.6	1.18	47.0	202.5103973365497
-1.62	-1.3	-0.62	23.0	202.5103973365497
-2.73	-2.05	-0.57	49.0	202.5103973365497
-1.33	-1.85	-1.66	18.0	202.5103973365497
-1.99	-1.07	0.02	34.0	202.5103973365497
-2.57	-1.61	-0.31	26.0	202.5103973365497
-2.88	-3.42	-2.78	25.0	190.6543069913298
-1.87	-0.95	0.15	40.0	190.6543069913298
-1.92	-2.58	-1.73	4.0	190.6543069913298
-4.55	-2.72	0.31	44.0	190.6543069913298
-2.44	-2.04	-1.02	26.0	190.6543069913298
-3.68	-2.61	-0.44	35.0	190.6543069913298
-2.16	-2.12	-1.26	58.0	190.6543069913298
-1.88	0.26	1.85	34.0	190.6543069913298
-3.59	-1.58	0.68	29.0	190.6543069913298
-0.37	-0.6	-0.42	3.0	190.6543069913298
-1.88	-1.43	-0.45	46.0	190.6543069913298
0.44	1.37	1.58	11.0	190.6543069913298
-2.74	-2.17	-1.08	20.0	190.6543069913298
-1.42	-0.14	0.85	26.0	190.6543069913298
-1.88	-1.91	-1.33	19.0	190.6543069913298
-1.29	-0.76	-0.11	26.0	190.6543069913298
-0.71	0.38	1.4	2.0	190.6543069913298
0.3	-0.72	-1.32	36.0	190.6543069913298
-2.44	-1.39	1.06	1.0	190.6543069913298
-0.23	-1.41	-1.83	13.0	190.6543069913298
-3.24	-1.86	-0.08	29.0	190.6543069913298
-1.74	-1.64	-0.57	4.0	190.6543069913298
-3.12	-1.96	-0.09	40.0	190.6543069913298
-0.75	-1.55	-1.63	46.0	190.6543069913298
-3.2	-2.35	-0.97	25.0	239.4456136743364
-0.51	-1.24	-1.48	58.0	239.4456136743364
-2.54	-0.67	1.2	7.0	239.4456136743364
-1.37	-1.37	-0.09	1.0	239.4456136743364
-2.95	-2.51	-1.1	59.0	239.4456136743364
-4.77	-3.24	-0.8	18.0	239.4456136743364
-1.31	-0.88	-0.11	51.0	239.4456136743364
-2.81	-3.26	-2.3	46.0	239.4456136743364
-0.69	-1.3	-0.99	1.0	239.4456136743364
-0.87	-1.2	-0.63	2.0	239.4456136743364
-2.67	-2.02	-0.74	43.0	239.4456136743364
-0.3	-0.72	-0.69	4.0	239.4456136743364
-1.81	-2.21	-1.86	16.0	239.4456136743364
-2.59	-1.57	-0.08	9.0	239.4456136743364
-0.4	-1.28	-1.63	33.0	239.4456136743364
-1.84	-2.42	-1.94	51.0	236.4355123878162
-2.42	-1.86	-0.71	10.0	236.4355123878162
-2.43	-1.86	-0.6	52.0	236.4355123878162
-1.12	-2.13	-2.16	46.0	236.4355123878162
-1.21	-2.33	-2.0	2.0	236.4355123878162
-2.25	-2.09	-0.13	2.0	236.4355123878162
-1.02	-1.6	-1.49	39.0	236.4355123878162
0.07	-0.26	-0.53	27.0	236.4355123878162
-0.31	-0.2	0.0	44.0	236.4355123878162
-2.31	-1.73	-0.49	53.0	236.4355123878162
-0.13	-1.13	-1.58	1.0	236.4355123878162
-3.28	-3.27	-2.1	54.0	236.4355123878162
-1.14	-1.81	-1.48	5.0	236.4355123878162
-2.97	-2.37	-1.26	22.0	236.4355123878162
-2.38	-4.39	-3.79	2.0	236.4355123878162
-3.57	-2.39	-0.43	37.0	236.4355123878162
-0.7	-1.79	-1.84	1.0	236.4355123878162
-2.35	-2.23	-1.29	49.0	236.4355123878162
-1.76	-2.89	-2.77	18.0	236.4355123878162
-2.01	-1.52	-0.44	55.0	236.4355123878162
-3.74	-2.33	-0.32	12.0	236.4355123878162
-4.55	-3.65	-1.1	52.0	236.4355123878162
-2.74	-2.13	-0.78	48.0	264.8363692324157
-2.21	-1.0	0.31	33.0	264.8363692324157
-1.65	-1.47	-0.78	44.0	264.8363692324157
-2.72	-0.65	0.83	18.0	264.8363692324157
-2.47	-1.04	0.52	38.0	264.8363692324157
-3.91	-2.09	0.28	29.0	264.8363692324157
-0.43	-0.82	-0.63	1.0	264.8363692324157
-0.9	-0.11	0.46	26.0	264.8363692324157
-2.91	-3.43	-2.14	8.0	264.8363692324157
-3.36	-2.31	-0.41	54.0	264.8363692324157
-2.01	-1.48	-0.4	51.0	264.8363692324157
-3.09	-2.23	-0.61	27.0	264.8363692324157
-2.83	-1.76	-0.09	44.0	264.8363692324157
-1.31	0.44	1.9	49.0	264.8363692324157
-2.49	-0.86	0.77	35.0	264.8363692324157
-0.32	0.39	0.9	41.0	264.8363692324157
-0.51	-0.54	-0.18	3.0	216.7532554039671
-2.4	-0.76	0.8	9.0	216.7532554039671
-4.86	-3.67	-1.06	49.0	216.7532554039671
-2.23	-1.84	-1.04	13.0	216.7532554039671
-1.74	-0.1	1.42	5.0	216.7532554039671
-2.48	-1.05	0.5	37.0	216.7532554039671
-1.65	-1.83	-1.42	13.0	216.7532554039671
1.03	-0.64	-1.79	37.0	216.7532554039671
-3.38	-2.54	-0.91	10.0	216.7532554039671
-4.85	-3.22	-0.49	39.0	216.7532554039671
0.86	-0.1	-0.83	24.0	216.7532554039671
-0.69	0.59	1.87	1.0	216.7532554039671
-1.58	-1.74	-0.5	2.0	216.7532554039671
-2.85	-2.07	-0.88	23.0	216.7532554039671
-5.3	-3.79	-1.4	27.0	216.7532554039671
-0.99	-1.09	-0.7	8.0	216.7532554039671
-1.26	-0.75	-0.03	43.0	168.5071597979304
0.76	-0.23	-0.8	5.0	168.5071597979304
-2.51	-0.92	0.71	34.0	168.5071597979304
-1.11	-0.49	0.87	1.0	168.5071597979304
-3.46	-2.87	-1.03	32.0	168.5071597979304
-2.35	-1.56	-0.38	35.0	168.5071597979304
-0.43	0.0	0.27	15.0	168.5071597979304
-1.54	0.25	1.57	38.0	168.5071597979304
-0.17	1.32	2.11	0.0	168.5071597979304
-1.8	-0.97	0.07	39.0	168.5071597979304
-1.73	-1.59	-0.88	37.0	168.5071597979304
-3.64	-2.31	-0.04	52.0	168.5071597979304
-1.02	0.02	1.36	0.0	168.5071597979304
-0.5	-0.42	-0.24	59.0	168.5071597979304
-0.27	-0.3	-0.19	49.0	168.5071597979304
-3.14	-2.67	0.28	1.0	168.5071597979304
-3.12	-1.97	-0.19	9.0	168.5071597979304
-3.01	-2.93	-1.78	50.0	168.5071597979304
-0.25	-1.43	-1.72	3.0	111.5198767724976
-0.18	0.33	0.58	9.0	111.5198767724976
-3.5	-1.26	1.09	34.0	111.5198767724976
-3.07	-1.49	0.42	30.0	111.5198767724976
-2.65	-1.56	0.1	54.0	111.5198767724976
-1.87	-0.78	0.17	12.0	111.5198767724976
-3.66	-3.23	-1.51	9.0	111.5198767724976
-4.82	-3.57	-1.22	20.0	111.5198767724976
-3.36	-2.54	-0.76	57.0	111.5198767724976
-1.87	-0.87	0.27	40.0	111.5198767724976
-3.52	-2.39	-0.26	55.0	111.5198767724976
-2.06	-2.5	-1.84	60.0	111.5198767724976
-3.34	-3.56	-2.53	30.0	111.5198767724976
-0.76	-1.85	-1.9	4.0	111.5198767724976
-2.25	-1.47	-0.34	26.0	111.5198767724976
-4.07	-2.16	2.15	1.0	111.5198767724976
-3.2	-1.65	0.42	49.0	111.5198767724976
-3.59	-3.8	-2.76	12.0	111.5198767724976
-3.33	-2.29	-0.52	40.0	111.5198767724976
-1.65	-2.23	-1.15	1.0	111.5198767724976
-2.34	-2.37	-1.41	37.0	111.5198767724976
-1.19	1.01	2.43	36.0	111.5198767724976
-2.27	-1.16	0.39	56.0	126.4104612760581
-2.4	-1.7	-0.4	44.0	126.4104612760581
-1.42	-0.96	-0.13	51.0	126.4104612760581
-2.11	-2.59	-2.04	21.0	126.4104612760581
-4.72	-2.04	1.29	45.0	126.4104612760581
-1.15	0.43	1.5	7.0	126.4104612760581
-2.34	-1.39	-0.37	14.0	126.4104612760581
-2.75	-2.71	-0.27	1.0	126.4104612760581
-1.67	-1.59	-0.83	59.0	126.4104612760581
-0.89	-1.4	-0.92	1.0	126.4104612760581
-2.9	-1.67	0.05	30.0	126.4104612760581
-2.91	-1.97	-0.69	23.0	126.4104612760581
-0.05	-0.04	0.0	4.0	126.4104612760581
-3.65	-2.66	-0.53	48.0	126.4104612760581
-3.65	-1.78	0.39	10.0	126.4104612760581
-2.78	-1.18	0.58	37.0	126.4104612760581
-3.57	-1.96	0.38	51.0	108.9786586734694
-1.32	-1.28	-0.73	52.0	108.9786586734694
-0.45	0.33	0.92	3.0	108.9786586734694
-1.59	-1.05	-0.26	26.0	108.9786586734694
-2.18	-1.94	-0.94	54.0	108.9786586734694
-0.49	-1.39	-1.68	47.0	108.9786586734694
-0.92	-0.3	0.12	14.0	108.9786586734694
-1.23	-1.3	-0.85	45.0	108.9786586734694
-1.64	-0.88	0.2	50.0	108.9786586734694
-0.73	-0.47	-0.18	11.0	108.9786586734694
-1.75	-1.59	-0.81	45.0	108.9786586734694
-2.03	-1.23	-0.19	34.0	108.9786586734694
-3.58	-1.81	0.3	31.0	108.9786586734694
-1.2	-1.14	-0.6	54.0	108.9786586734694
-2.19	-0.89	0.5	34.0	108.9786586734694
-1.12	-0.13	0.67	33.0	108.9786586734694
0.24	0.9	1.09	6.0	150.620893441582
-0.55	-0.48	-0.21	52.0	150.620893441582
-4.85	-4.0	-1.7	47.0	150.620893441582
-4.18	-3.46	-1.17	47.0	150.620893441582
-0.29	0.23	0.61	53.0	150.620893441582
0.57	1.25	1.37	52.0	150.620893441582
-1.5	-0.54	0.45	8.0	150.620893441582
-1.39	-0.99	-0.38	10.0	150.620893441582
-2.11	-0.37	0.82	17.0	150.620893441582
-0.46	0.1	0.79	1.0	150.620893441582
-2.06	-1.65	0.29	2.0	150.620893441582
-0.53	-0.86	-0.82	47.0	150.620893441582
2.87	1.18	0.0	10.0	157.4889189081012
-2.88	-1.4	0.46	42.0	157.4889189081012
-2.07	-1.96	-1.18	22.0	157.4889189081012
-3.03	-2.53	-1.19	30.0	157.4889189081012
-2.18	-1.6	-0.59	36.0	157.4889189081012
-1.99	-0.3	0.81	16.0	157.4889189081012
-1.26	-0.77	0.0	55.0	157.4889189081012
-2.2	-1.08	0.07	23.0	157.4889189081012
-2.66	-2.05	-0.8	43.0	157.4889189081012
-1.95	-1.08	0.19	59.0	157.4889189081012
-1.78	-1.89	-1.24	43.0	157.4889189081012
-1.97	-1.12	0.1	48.0	157.4889189081012
-2.71	-1.67	-0.2	35.0	157.4889189081012
-1.29	-1.32	-0.79	55.0	209.3297369074495
-3.46	-3.01	-1.22	31.0	209.3297369074495
-2.38	-1.69	-0.45	27.0	209.3297369074495
-2.25	-1.33	-0.13	31.0	209.3297369074495
-4.12	-2.71	-0.12	50.0	209.3297369074495
-3.34	-1.85	-0.04	28.0	209.3297369074495
-1.2	-1.96	-1.94	13.0	209.3297369074495
-3.41	-1.55	0.8	49.0	209.3297369074495
-0.72	-2.15	-2.34	6.0	209.3297369074495
-0.85	-1.14	-0.97	18.0	209.3297369074495
-2.37	-1.2	0.07	24.0	209.3297369074495
-1.67	-1.48	-0.72	57.0	209.3297369074495
-0.14	-1.24	-1.56	5.0	209.3297369074495
-2.41	-2.3	-1.53	21.0	209.3297369074495
-0.2	-0.4	-0.31	3.0	209.3297369074495
-2.52	-1.63	-0.21	39.0	209.3297369074495
-1.93	-2.12	-1.62	38.0	209.3297369074495
-2.32	-1.24	0.38	7.0	322.8429431388223
-0.95	-1.39	-1.03	6.0	322.8429431388223
-2.93	-2.6	-1.14	57.0	322.8429431388223
-3.44	-3.12	-1.99	16.0	322.8429431388223
-2.27	-1.45	-0.2	29.0	322.8429431388223
-2.87	-1.43	0.33	29.0	322.8429431388223
-3.89	-1.18	1.11	24.0	322.8429431388223
-3.23	-1.56	0.07	18.0	322.8429431388223
-1.98	-0.76	1.15	3.0	322.8429431388223
-2.22	-1.02	0.34	40.0	322.8429431388223
-2.7	-1.49	0.05	32.0	322.8429431388223
-1.48	-0.84	-0.06	26.0	322.8429431388223
-2.78	-1.7	-0.3	23.0	322.8429431388223
0.64	-1.36	-2.27	8.0	322.8429431388223
-1.6	-1.53	-1.09	17.0	210.0908588631627
-2.22	-1.94	-1.07	39.0	210.0908588631627
-5.05	-4.09	-2.09	15.0	210.0908588631627
-1.7	-1.63	-0.86	57.0	210.0908588631627
-0.16	0.94	1.46	2.0	210.0908588631627
-1.11	-0.58	0.14	45.0	210.0908588631627
-0.41	-1.0	-1.23	0.0	210.0908588631627
-2.55	-1.61	-0.41	23.0	210.0908588631627
-1.57	0.08	1.31	36.0	210.0908588631627
-0.99	-0.97	-0.15	2.0	210.0908588631627
-3.36	-2.31	-0.54	32.0	210.0908588631627
-2.56	-2.03	-0.86	30.0	210.0908588631627
-2.83	-2.63	-1.57	26.0	210.0908588631627
-2.92	-2.36	-1.06	23.0	210.0908588631627
-2.69	-2.08	-0.92	11.0	210.0908588631627
-2.68	-1.85	-0.36	33.0	210.0908588631627
-0.5	-1.41	-1.72	52.0	210.0908588631627
-0.52	-0.81	-0.81	25.0	187.4823184547921
-4.71	-2.91	-0.61	17.0	187.4823184547921
-3.28	-1.84	0.23	45.0	187.4823184547921
-2.11	-1.62	-0.49	52.0	187.4823184547921
-2.33	-2.39	-1.59	11.0	187.4823184547921
-1.46	-1.82	-1.21	7.0	187.4823184547921
-3.2	-2.06	-0.17	33.0	187.4823184547921
0.99	-2.07	-3.65	4.0	187.4823184547921
-3.73	-3.06	-1.56	26.0	187.4823184547921
[truncated: 1,316 more rows]
