# Supplementary material for: Influence of non-directional errors in anthropometric measurements and age estimation on anthropometric prevalence indicators
Source: PLoS One. 2024 Sep 4;19(9):e0304131. doi: 10.1371/journal.pone.0304131 (PMC11373794; doi:10.1371/journal.pone.0304131)
Supplement: S1 Dataset — Included are the child’s age in months (variable name ‘age’), z-score values for height-for-age (‘haz’), weight-for-height (‘whz’), weight-for-age (‘waz’) and survey weights (‘wt’). (ZIP) [file pone.0304131.s001.zip › S1_Dataset/anthro_data_17.csv]

haz	waz	whz	age	wt
-1.02	0.13	1.15	57.0	38.2751402549236
0.84	0.5	-0.03	50.0	38.2751402549236
0.33	-1.19	-2.19	2.0	38.2751402549236
-0.32	-0.17	-0.01	59.0	38.2751402549236
0.17	0.46	0.51	19.0	38.2751402549236
0.87	0.2	-0.67	59.0	38.2751402549236
-0.13	0.5	0.87	36.0	23.4064235911581
0.28	0.27	0.05	59.0	23.4064235911581
-0.04	0.51	1.0	0.0	23.4064235911581
-1.65	-1.24	-0.45	39.0	23.4064235911581
-2.45	-1.31	0.04	27.0	23.4064235911581
-2.51	-1.52	-0.37	22.0	23.4064235911581
1.42	0.61	-0.31	42.0	23.4064235911581
0.65	0.81	0.6	33.0	45.3271860422574
0.39	1.11	1.27	54.0	45.3271860422574
1.86	1.2	0.12	47.0	45.3271860422574
1.39	2.55	2.36	5.0	45.3271860422574
-1.16	-0.83	-0.2	47.0	45.3271860422574
1.53	1.59	0.66	2.0	45.3271860422574
-0.82	-0.12	0.59	48.0	45.3271860422574
-1.84	-0.67	0.61	47.0	45.3271860422574
-1.65	-0.92	-0.05	34.0	53.6023801653589
1.29	1.65	1.33	49.0	53.6023801653589
-1.83	-1.0	-0.01	25.0	53.6023801653589
-1.36	-0.86	0.0	7.0	53.6023801653589
-0.24	-0.86	-1.13	54.0	53.6023801653589
0.99	1.19	0.85	22.0	53.6023801653589
-0.13	-0.91	-1.26	51.0	53.6023801653589
-1.06	-0.86	-0.31	58.0	53.6023801653589
0.19	-0.07	-0.36	57.0	39.4981657968383
-1.94	-1.5	-0.56	45.0	39.4981657968383
1.11	0.96	-0.03	1.0	39.4981657968383
-2.55	-0.66	1.26	45.0	39.4981657968383
-0.88	0.95	1.89	24.0	39.4981657968383
1.53	1.22	0.51	22.0	49.3583128707575
-1.11	-1.41	-1.16	56.0	49.3583128707575
-3.3	-2.18	-0.31	49.0	49.3583128707575
-1.78	-0.8	0.25	28.0	19.1980550617064
-1.94	-1.64	-0.71	58.0	19.1980550617064
-0.43	0.14	0.43	26.0	19.1980550617064
1.19	1.62	1.31	26.0	19.1980550617064
0.0	0.15	0.24	16.0	19.1980550617064
-2.76	-1.56	-0.23	21.0	19.1980550617064
1.11	-0.16	-1.12	4.0	19.1980550617064
-1.83	-1.73	-1.23	17.0	19.1980550617064
-1.05	-0.62	0.05	53.0	29.8289962510598
0.06	0.87	1.15	9.0	29.8289962510598
-2.11	-0.62	0.92	46.0	29.8289962510598
-2.18	-1.1	0.28	46.0	29.8289962510598
-2.67	-1.12	0.72	49.0	29.8289962510598
-1.16	-0.62	0.14	50.0	29.8289962510598
-2.7	-1.44	0.22	38.0	29.8289962510598
-0.2	-0.3	-0.22	3.0	29.8289962510598
-0.16	0.15	0.38	53.0	29.8289962510598
-0.8	-0.55	-0.09	57.0	21.8841488807913
-2.07	-1.41	-0.41	36.0	21.8841488807913
-0.78	0.54	1.71	2.0	18.3666037576258
-2.03	0.11	1.51	22.0	18.3666037576258
-2.01	-0.38	0.99	27.0	18.3666037576258
-1.55	-0.53	0.67	59.0	18.3666037576258
-1.69	-1.35	-0.4	7.0	18.3666037576258
-2.45	-1.04	0.61	46.0	18.3666037576258
-1.96	-1.13	0.13	58.0	18.3666037576258
-2.19	-0.13	1.53	34.0	18.3666037576258
-0.31	1.2	1.83	18.0	18.3666037576258
-1.7	-2.23	-1.13	3.0	18.3666037576258
-1.85	-0.62	0.32	14.0	18.3666037576258
0.75	1.27	1.19	11.0	18.9510174066611
-1.03	-0.99	-0.53	50.0	18.9510174066611
-2.08	-1.27	-0.12	34.0	18.9510174066611
-0.22	-0.86	-1.14	55.0	18.9510174066611
-0.23	-0.42	-0.31	4.0	18.9510174066611
-1.65	-0.18	1.0	32.0	18.9510174066611
-1.52	-0.64	0.38	46.0	18.9510174066611
-1.46	-0.2	0.7	20.0	18.9510174066611
-1.46	-0.82	0.14	53.0	17.6520368029218
-0.37	0.41	0.76	15.0	17.6520368029218
2.7	1.75	0.47	30.0	17.6520368029218
-2.63	-1.57	0.03	49.0	17.6520368029218
0.66	-0.38	-1.1	37.0	17.6520368029218
-2.38	-1.2	0.19	37.0	17.6520368029218
1.15	1.31	1.07	8.0	17.6520368029218
-0.98	0.2	1.16	46.0	17.6520368029218
-2.44	-1.49	-0.18	38.0	40.3298345660579
-1.46	-0.57	0.51	50.0	40.3298345660579
-1.01	-0.39	0.18	33.0	40.3298345660579
-0.65	-0.73	-0.49	49.0	40.3298345660579
-1.29	0.29	1.38	31.0	40.3298345660579
-1.04	-0.46	0.11	26.0	40.3298345660579
-0.22	0.87	1.31	32.0	43.8913291354663
-1.42	-0.24	0.94	50.0	43.8913291354663
1.39	1.84	1.54	9.0	43.8913291354663
-1.0	-1.1	-0.75	50.0	43.8913291354663
-2.28	-0.69	0.65	23.0	43.8913291354663
-0.38	-0.18	0.09	51.0	26.9511664730777
-0.61	0.64	1.26	19.0	26.9511664730777
-0.1	-0.13	-0.12	14.0	28.1495134373809
2.73	2.25	0.91	48.0	28.1495134373809
0.98	0.26	-0.54	52.0	28.1495134373809
4.23	2.52	0.75	20.0	28.1495134373809
-1.55	-1.98	-1.59	38.0	28.1495134373809
-0.15	0.9	1.37	6.0	28.1495134373809
-2.17	-0.86	0.52	31.0	28.1495134373809
-0.51	0.64	1.18	17.0	28.1495134373809
-0.23	-0.59	-0.71	36.0	18.74381536605
-3.29	-1.42	0.91	53.0	18.74381536605
0.35	0.0	-0.21	5.0	18.74381536605
1.1	0.9	0.32	4.0	18.74381536605
-2.39	-2.14	-1.02	31.0	25.9173743333036
1.12	0.41	-0.25	5.0	25.9173743333036
-2.46	-0.15	1.52	24.0	25.9173743333036
0.15	0.67	0.79	3.0	25.9173743333036
-1.27	-0.3	0.5	32.0	23.1109968373915
0.38	-0.52	-1.38	1.0	23.1109968373915
-1.92	-0.9	0.26	40.0	23.1109968373915
0.37	-0.79	-1.28	10.0	31.489571810472
-1.41	-1.65	-1.23	49.0	31.489571810472
-1.81	-2.01	-1.38	41.0	31.489571810472
-1.0	0.2	0.86	13.0	31.489571810472
0.19	1.1	1.48	36.0	31.489571810472
0.03	1.24	1.62	30.0	25.3499657064472
2.18	1.57	-0.23	0.0	25.3499657064472
-1.0	-0.7	-0.28	27.0	25.3499657064472
0.67	0.12	-0.3	5.0	24.7321539080389
-1.52	-0.31	0.53	18.0	24.7321539080389
0.86	1.14	0.91	50.0	24.7321539080389
-0.35	0.07	0.34	10.0	24.7321539080389
-1.08	-2.01	-2.05	31.0	24.7321539080389
1.07	0.23	-0.56	42.0	24.7321539080389
0.53	-0.63	-1.13	8.0	24.7321539080389
-1.15	-0.32	0.39	25.0	24.7321539080389
-4.34	-1.25	1.43	14.0	30.6678708459682
-1.34	-0.37	0.69	53.0	30.6678708459682
-0.55	-0.73	-0.58	47.0	30.6678708459682
-2.16	-1.57	-0.73	15.0	30.6678708459682
-0.64	0.52	1.4	52.0	30.6678708459682
-0.29	-0.4	-0.33	53.0	30.6678708459682
-0.87	1.18	2.16	20.0	25.4901756937616
0.17	0.24	0.24	5.0	25.4901756937616
-1.55	-0.1	1.07	38.0	25.4901756937616
-1.42	-1.05	-0.3	47.0	25.4901756937616
0.15	1.17	1.43	10.0	25.4901756937616
-0.53	-0.16	0.27	46.0	25.4901756937616
-0.94	0.24	0.99	32.0	19.9297189710407
-0.7	-0.93	-0.78	41.0	19.9297189710407
-0.46	-0.1	0.27	53.0	19.9297189710407
-2.01	-1.02	0.2	41.0	12.9111259897531
-4.34	-2.63	-0.39	18.0	12.9111259897531
-1.0	-0.52	-0.09	17.0	12.9111259897531
-2.36	-1.64	-0.73	15.0	12.9111259897531
-1.6	-0.99	-0.16	34.0	12.9111259897531
0.15	-0.45	-0.8	37.0	12.9111259897531
-2.91	-2.52	-1.42	19.0	21.198362616366
-0.42	-0.76	-0.6	4.0	21.198362616366
-1.7	-1.52	-0.74	52.0	21.198362616366
-0.64	-0.03	0.47	40.0	21.198362616366
-0.52	0.91	1.83	42.0	21.198362616366
-1.2	0.06	1.0	37.0	21.198362616366
-3.3	-1.26	0.98	41.0	21.198362616366
1.04	0.93	0.48	48.0	21.198362616366
-0.53	-0.28	0.08	50.0	21.198362616366
-2.53	-0.31	1.65	39.0	21.198362616366
-1.46	0.13	1.1	19.0	21.198362616366
-0.75	1.17	2.19	36.0	21.198362616366
0.39	0.87	0.96	8.0	20.1902381732765
-2.48	-1.8	-0.58	42.0	20.1902381732765
-1.74	-0.69	0.45	41.0	20.1902381732765
-2.84	-1.33	0.02	19.0	20.1902381732765
-0.13	-0.52	-0.5	0.0	20.1902381732765
-2.63	-1.79	-0.3	48.0	20.1902381732765
-2.29	-1.02	0.39	30.0	20.1902381732765
-1.26	-1.71	-1.46	11.0	20.1902381732765
-0.34	0.06	0.3	17.0	20.1902381732765
-1.54	-1.95	-1.7	18.0	26.4378807508746
-0.82	-1.49	-1.24	5.0	26.4378807508746
0.64	0.27	-0.03	6.0	26.4378807508746
0.58	0.33	-0.31	1.0	26.4378807508746
-0.97	-2.19	-2.43	16.0	26.4378807508746
2.0	1.55	0.52	47.0	26.4378807508746
-0.34	1.15	1.99	39.0	19.3435507660101
0.05	0.53	0.66	27.0	19.3435507660101
0.64	-0.75	-1.38	9.0	19.3435507660101
-0.61	0.31	0.78	16.0	19.3435507660101
-0.87	0.26	1.05	34.0	19.3435507660101
-1.62	-0.45	0.41	13.0	19.3435507660101
-0.52	-0.45	-0.19	49.0	19.0365102776607
-0.14	0.32	0.55	38.0	19.0365102776607
-1.3	-1.39	-0.92	49.0	19.0365102776607
3.46	3.37	0.65	0.0	19.0365102776607
-2.75	-1.97	-0.46	45.0	19.801964362252
-0.63	0.34	0.9	27.0	19.801964362252
-1.59	-2.05	-1.77	43.0	19.801964362252
-1.73	0.17	1.41	22.0	19.801964362252
-0.99	-0.56	0.08	55.0	19.801964362252
-1.58	-1.16	-0.47	29.0	20.6546136512619
0.31	0.24	0.14	5.0	20.6546136512619
-0.91	-0.06	0.54	31.0	20.6546136512619
-1.21	-0.13	0.76	35.0	20.6546136512619
0.15	0.37	0.37	3.0	20.6546136512619
-1.21	-0.49	0.41	58.0	20.6546136512619
1.07	2.25	2.19	5.0	20.6546136512619
-0.7	-0.31	0.17	55.0	21.2847345028228
-0.93	-1.52	-1.47	59.0	21.2847345028228
0.07	0.13	0.2	6.0	21.2847345028228
-1.37	-0.36	0.53	35.0	21.2847345028228
-4.26	-2.01	0.79	40.0	21.2847345028228
-0.6	-0.64	-0.44	42.0	21.2847345028228
-2.07	-1.62	-0.55	56.0	21.2847345028228
1.52	1.49	0.27	1.0	21.2847345028228
-2.67	-2.1	-0.71	31.0	21.2847345028228
-0.36	-0.31	-0.23	29.0	21.2847345028228
0.38	0.84	0.91	10.0	21.2847345028228
-0.82	0.27	0.97	28.0	21.2847345028228
0.14	2.49	3.47	0.0	21.2847345028228
-0.09	0.14	0.29	55.0	26.9612364470666
-1.67	-0.71	0.26	28.0	26.9612364470666
-0.73	-0.29	0.09	28.0	26.9612364470666
-2.39	-1.49	-0.19	27.0	26.9612364470666
0.89	1.49	1.39	20.0	26.9612364470666
-2.41	-0.31	1.15	21.0	26.9612364470666
-0.03	2.3	3.36	1.0	26.9612364470666
-1.0	-0.12	0.42	14.0	26.6233816994547
-1.23	-0.42	0.33	35.0	26.6233816994547
-1.55	-0.8	0.06	30.0	26.6233816994547
1.22	1.3	0.67	3.0	26.6233816994547
-1.02	-0.18	0.49	35.0	26.6233816994547
-2.71	-1.21	0.5	30.0	26.6233816994547
-2.03	-1.25	-0.31	22.0	27.5394848683492
-1.83	-0.84	0.43	52.0	27.5394848683492
-1.75	-0.39	0.79	30.0	27.5394848683492
-1.46	0.08	1.26	8.0	27.5394848683492
-1.06	-1.77	-1.74	59.0	26.9135874849776
-3.51	0.85	4.52	6.0	26.9135874849776
-0.76	0.35	0.99	10.0	26.9135874849776
-1.48	-2.15	-1.86	27.0	26.9135874849776
-1.97	-0.57	0.82	43.0	18.74381536605
-1.5	-1.35	-0.83	20.0	18.74381536605
0.01	-1.15	-1.77	47.0	18.74381536605
-1.5	-0.53	0.43	9.0	18.74381536605
0.29	-0.21	-0.54	41.0	19.1404066727891
0.81	-0.22	-0.99	39.0	19.1404066727891
-3.2	-2.34	-0.67	11.0	19.1404066727891
0.91	1.71	1.63	0.0	20.0826593207678
-1.98	-0.8	0.25	21.0	20.0826593207678
-0.61	0.34	0.85	25.0	20.0826593207678
-1.88	0.87	2.25	18.0	20.0826593207678
-0.14	-0.62	-0.85	55.0	20.0826593207678
-1.25	-1.63	-1.3	49.0	20.0826593207678
-2.29	-1.15	0.4	53.0	20.0826593207678
-0.72	-0.96	-0.82	40.0	20.0826593207678
-1.08	-1.21	-0.96	36.0	21.8677845937249
-0.42	-0.69	-0.51	4.0	21.8677845937249
-2.08	-1.96	-1.22	39.0	21.8677845937249
-1.65	-0.26	0.64	16.0	21.8677845937249
-1.16	-0.91	-0.33	45.0	21.8677845937249
-0.47	0.89	1.45	13.0	16.7355494339732
-1.32	-1.17	0.02	2.0	16.7355494339732
0.41	0.05	-0.21	18.0	16.7355494339732
-1.17	-1.12	-0.63	47.0	16.7355494339732
-1.5	-0.96	-0.21	31.0	16.7355494339732
-1.8	-0.87	0.22	40.0	18.121462121474
-0.82	-0.21	0.44	56.0	18.121462121474
-1.71	-0.37	1.44	3.0	18.121462121474
-0.23	0.96	1.68	49.0	18.121462121474
0.49	0.11	-0.23	20.0	18.121462121474
-2.32	-2.18	-1.13	51.0	18.121462121474
-0.79	-0.48	-0.03	9.0	18.926860437984
-2.22	-0.64	0.87	35.0	18.926860437984
0.3	1.28	1.68	0.0	18.926860437984
-2.35	-0.95	0.23	20.0	18.926860437984
-0.21	0.74	1.15	9.0	18.926860437984
-1.46	-0.72	0.27	7.0	18.926860437984
-1.12	-0.9	-0.33	47.0	18.926860437984
-1.72	-0.67	0.36	26.0	23.997568827133
-1.41	-1.82	-1.6	14.0	23.997568827133
-1.98	-0.88	0.55	56.0	23.997568827133
-2.46	-1.43	-0.09	37.0	23.997568827133
4.68	3.19	1.31	22.0	23.997568827133
-2.23	-0.48	0.93	24.0	23.997568827133
-1.12	-0.53	0.07	34.0	23.997568827133
0.56	0.37	-0.02	26.0	23.997568827133
-1.16	-0.79	-0.18	43.0	23.9504307455083
-1.15	-0.36	0.54	55.0	23.9504307455083
-0.32	0.0	0.32	49.0	24.7965057446702
-0.11	-0.19	-0.27	59.0	24.7965057446702
-1.24	-0.71	-0.11	31.0	24.7965057446702
-0.05	1.46	1.98	4.0	24.7965057446702
-1.83	-0.89	0.46	6.0	24.7965057446702
-0.61	1.39	2.3	23.0	24.7965057446702
-2.68	-2.0	-0.72	31.0	27.4520769236649
-1.94	-1.59	-0.79	38.0	27.4520769236649
-3.4	-0.53	2.05	36.0	27.4520769236649
-0.65	-0.18	0.14	16.0	27.4520769236649
0.64	-1.02	-1.82	6.0	27.4520769236649
-2.01	-1.67	0.03	1.0	19.4961987360702
-2.17	-0.55	1.23	53.0	19.4961987360702
-0.22	0.08	0.28	21.0	19.4961987360702
-4.36	-3.32	-1.32	31.0	19.4961987360702
-3.81	-0.33	2.87	7.0	19.4961987360702
1.32	1.71	1.44	42.0	19.4961987360702
-2.07	-1.97	-1.32	13.0	25.7425536709276
-3.03	-1.64	-0.22	15.0	25.7425536709276
-2.19	-1.45	-0.26	31.0	25.7425536709276
-1.85	0.04	1.34	23.0	25.7425536709276
-1.59	-0.34	0.51	14.0	25.7425536709276
-1.28	-1.04	-0.39	50.0	25.7425536709276
-1.24	-0.19	0.83	48.0	25.7425536709276
