# Supplementary material for: Influence of non-directional errors in anthropometric measurements and age estimation on anthropometric prevalence indicators
Source: PLoS One. 2024 Sep 4;19(9):e0304131. doi: 10.1371/journal.pone.0304131 (PMC11373794; doi:10.1371/journal.pone.0304131)
Supplement: S1 Dataset — Included are the child’s age in months (variable name ‘age’), z-score values for height-for-age (‘haz’), weight-for-height (‘whz’), weight-for-age (‘waz’) and survey weights (‘wt’). (ZIP) [file pone.0304131.s001.zip › S1_Dataset/anthro_data_16.csv]

haz	waz	whz	age	wt
-0.24	-1.39	-1.89	24.0	37.980157179
-0.35	-1.2	-1.57	30.0	37.980157179
-1.4	-2.37	-2.25	10.0	37.980157179
-2.14	-1.82	-0.76	52.0	37.980157179
-1.44	-1.51	-0.93	52.0	37.980157179
-1.66	-2.23	-1.84	38.0	37.980157179
-3.74	-3.64	-1.95	46.0	37.980157179
-1.31	-1.98	-1.76	26.0	37.980157179
-2.22	-0.8	0.61	31.0	37.980157179
-0.85	-0.31	0.32	54.0	37.980157179
-1.6	-1.92	-1.48	49.0	37.980157179
-1.11	-0.55	0.26	4.0	37.980157179
-0.03	-0.55	-0.73	12.0	37.980157179
-2.83	-3.24	-2.37	22.0	37.980157179
-0.55	-1.18	-1.12	4.0	25.425103452
-1.35	-1.6	-1.22	37.0	25.425103452
-1.16	-1.96	-1.85	10.0	25.425103452
-1.18	-0.9	-0.28	47.0	25.425103452
-1.66	-3.2	-3.25	39.0	25.425103452
-3.7	-3.38	-2.0	12.0	25.425103452
0.83	0.44	0.09	7.0	25.425103452
-0.29	-0.68	-0.76	48.0	25.425103452
-3.98	-0.27	2.78	33.0	25.425103452
-1.01	-1.71	-1.71	52.0	25.425103452
-1.9	-1.41	-0.47	36.0	25.425103452
-2.01	-2.11	-1.38	9.0	25.425103452
-1.01	0.51	1.34	10.0	25.425103452
-0.75	-0.81	-0.54	55.0	32.734820694
-0.82	-1.41	-1.41	26.0	32.734820694
-1.22	-1.47	-1.09	48.0	32.734820694
-1.25	-0.89	-0.31	35.0	32.734820694
-1.12	-0.57	0.0	26.0	32.734820694
-2.59	-2.68	-1.61	53.0	32.734820694
-2.52	-2.82	-2.11	34.0	32.734820694
-2.81	-2.96	-2.01	51.0	32.734820694
-2.37	-2.05	-0.87	54.0	32.734820694
-0.42	-0.45	-0.29	42.0	32.734820694
-2.01	-2.22	-1.48	28.0	32.734820694
-1.9	-0.65	0.6	8.0	32.734820694
-3.39	-4.33	-3.53	25.0	32.734820694
-2.24	-3.12	-2.63	57.0	32.734820694
-3.07	-2.74	-1.24	43.0	32.734820694
-2.03	-2.53	-1.93	50.0	32.734820694
-1.61	-2.06	-1.83	17.0	32.734820694
-1.93	-1.96	-1.26	23.0	32.734820694
-0.7	-0.35	-0.03	29.0	28.090780388
-0.72	-0.48	-0.09	8.0	28.090780388
-1.18	-2.02	-1.97	53.0	28.090780388
1.14	0.58	0.11	9.0	28.090780388
-1.17	-1.18	-0.79	24.0	28.090780388
-2.12	-1.92	-1.0	50.0	28.090780388
-0.35	-0.49	-0.51	26.0	28.090780388
-0.77	-1.18	-1.11	41.0	28.090780388
-0.77	-1.68	-1.57	6.0	28.090780388
-4.79	-3.37	-0.78	28.0	28.090780388
-0.49	-1.34	-1.54	16.0	28.090780388
-1.47	-1.56	-1.09	43.0	28.090780388
-0.6	-1.71	-2.07	25.0	28.090780388
-1.91	-1.48	-0.48	53.0	28.090780388
-1.15	-1.88	-1.81	32.0	28.090780388
-1.71	-1.09	-0.4	17.0	28.090780388
-1.85	-1.56	-0.66	52.0	28.090780388
-2.91	-2.72	-1.35	29.0	28.090780388
-4.09	-2.25	0.25	37.0	28.090780388
-4.38	-3.12	-0.73	39.0	28.090780388
-0.68	0.21	0.68	13.0	35.519904082
-2.96	-1.84	-0.3	28.0	35.519904082
1.25	-0.46	-2.39	1.0	35.519904082
-0.27	-0.07	0.05	35.0	35.519904082
-2.47	-1.9	-0.83	12.0	35.519904082
-0.66	-1.84	-1.93	6.0	35.519904082
-1.53	-1.86	-1.52	20.0	35.519904082
-2.68	-2.19	-0.83	29.0	35.519904082
-1.65	-1.28	-0.39	53.0	35.519904082
-2.05	-1.69	0.01	3.0	35.519904082
-0.47	0.48	0.97	9.0	35.519904082
-3.34	-4.33	-3.75	18.0	35.519904082
-1.28	-0.87	-0.3	34.0	35.519904082
-1.09	-1.26	-1.0	38.0	35.519904082
-1.04	-2.12	-2.41	34.0	35.519904082
-1.65	-3.18	-3.27	49.0	35.519904082
-1.17	-2.59	-2.77	29.0	35.519904082
-0.3	-1.53	-2.17	58.0	35.519904082
-1.89	-2.65	-2.35	19.0	35.519904082
-1.74	-2.7	-2.45	21.0	35.519904082
-4.64	-4.32	-1.46	7.0	31.310980833
-5.4	-5.33	-2.26	7.0	31.310980833
-0.33	-0.94	-1.16	34.0	31.310980833
-2.12	-1.28	-0.38	17.0	31.310980833
-2.15	-2.54	-2.13	18.0	31.310980833
-0.76	-0.91	-0.71	39.0	31.310980833
-1.09	-1.25	-0.9	51.0	31.310980833
-1.19	-2.51	-2.69	47.0	31.310980833
-1.04	-2.46	-2.54	4.0	31.310980833
-1.97	-1.75	-1.1	18.0	31.310980833
-0.36	-1.31	-1.62	40.0	31.310980833
0.02	-1.0	-1.4	2.0	31.310980833
-2.45	-3.71	-3.72	57.0	31.310980833
-0.08	-1.94	-2.67	14.0	31.310980833
-2.48	-2.96	-2.05	30.0	31.310980833
-1.35	-1.45	-0.93	58.0	31.310980833
-2.59	-1.61	0.88	3.0	31.310980833
0.38	-0.78	-1.27	8.0	31.310980833
-0.66	-1.13	-1.13	50.0	31.310980833
-0.66	-1.93	-2.07	6.0	31.310980833
-1.52	-2.28	-2.03	32.0	35.092605099
-1.47	-2.34	-2.28	52.0	35.092605099
-1.4	-2.26	-2.32	37.0	35.092605099
-2.08	-1.66	-0.62	47.0	35.092605099
-0.41	-1.19	-1.48	54.0	35.092605099
-1.94	-1.94	-1.33	33.0	35.092605099
-0.77	-1.58	-1.65	44.0	35.092605099
0.67	-0.85	-1.56	8.0	35.092605099
0.59	-0.42	-1.09	33.0	35.092605099
0.58	0.06	-0.47	51.0	35.092605099
0.03	-0.39	-0.61	49.0	35.092605099
-0.42	-0.61	-0.44	8.0	35.092605099
0.02	-0.45	-0.77	57.0	35.092605099
-2.62	-2.82	-2.0	20.0	35.092605099
-0.92	-1.27	-1.1	23.0	35.092605099
-3.05	-2.85	-1.7	27.0	35.092605099
-0.66	-1.4	-1.19	1.0	35.092605099
-1.26	-0.86	-0.39	13.0	35.092605099
-2.33	-3.15	-2.8	55.0	35.092605099
-1.34	-1.92	-1.68	41.0	35.092605099
-2.4	-2.45	-1.7	19.0	35.092605099
-1.16	-0.75	0.14	4.0	35.092605099
-1.23	-2.1	-2.07	59.0	35.092605099
0.57	0.22	-0.1	4.0	35.092605099
-2.9	-2.25	-0.87	43.0	37.953415298
-1.32	-1.08	-0.07	3.0	37.953415298
-2.67	-2.27	-0.93	32.0	37.953415298
-2.36	-1.63	-0.35	32.0	37.953415298
-1.77	-1.32	-0.25	6.0	37.953415298
-2.17	-2.1	-1.17	29.0	37.953415298
-1.95	-2.38	-1.75	30.0	37.953415298
-2.53	-2.6	-1.79	42.0	37.953415298
-1.24	-0.28	0.89	3.0	37.953415298
0.72	0.48	0.08	20.0	37.953415298
0.8	-0.32	-1.3	2.0	37.953415298
-0.07	-0.86	-1.12	20.0	37.953415298
-2.19	-2.4	-1.74	28.0	37.953415298
-1.46	-2.43	-2.32	11.0	37.953415298
-2.61	-2.08	-0.76	29.0	37.953415298
-0.99	-1.04	-0.73	39.0	37.953415298
-1.65	-2.1	-1.68	39.0	37.953415298
0.46	0.28	0.12	9.0	37.953415298
0.93	-0.18	-0.86	16.0	37.953415298
-1.96	-2.92	-2.85	35.0	37.953415298
-1.93	-2.8	-2.42	38.0	37.953415298
-0.88	-0.6	-0.09	48.0	34.579640209
-0.02	-0.62	-0.91	46.0	34.579640209
-1.55	-2.5	-2.43	19.0	34.579640209
-1.03	-1.13	-0.58	5.0	34.579640209
-0.37	-1.64	-2.13	34.0	34.579640209
-1.17	-0.64	0.11	48.0	34.579640209
-0.51	-1.23	-1.41	25.0	34.579640209
0.2	-0.51	-1.04	57.0	34.579640209
1.18	-0.63	-2.14	50.0	34.579640209
-3.33	-2.18	-0.22	33.0	34.579640209
-1.14	-0.89	-0.31	56.0	34.579640209
-1.76	-2.1	-1.59	23.0	34.579640209
-0.15	-0.88	-1.23	28.0	34.579640209
-0.08	-0.59	-1.15	0.0	34.579640209
-0.9	-1.41	-1.35	42.0	34.579640209
-0.61	0.51	1.08	10.0	34.579640209
-5.31	-4.05	-0.47	7.0	34.579640209
-1.74	-1.5	-0.85	20.0	34.579640209
-1.0	-1.9	-2.08	37.0	40.029708331
-0.54	-1.47	-1.8	27.0	40.029708331
-1.58	-1.62	-1.04	29.0	40.029708331
-2.2	-1.17	-0.18	15.0	40.029708331
-3.31	-1.22	1.08	43.0	40.029708331
-3.89	-1.63	1.15	48.0	40.029708331
-4.44	-2.11	0.4	28.0	40.029708331
-1.06	-0.71	-0.1	47.0	40.029708331
-0.64	-0.79	-0.61	43.0	40.029708331
-0.89	-2.04	-2.23	18.0	40.029708331
-2.12	-1.98	-1.19	42.0	40.029708331
-4.98	-3.3	-0.63	24.0	40.029708331
-2.37	-2.25	-1.23	27.0	40.029708331
-0.79	-1.39	-1.35	49.0	40.029708331
-1.67	-0.28	0.64	16.0	40.029708331
-2.48	-1.77	-0.57	28.0	40.029708331
-0.03	0.02	0.05	11.0	40.029708331
-1.33	-1.21	-0.61	46.0	40.029708331
-0.35	-0.14	0.03	24.0	40.029708331
-2.35	-2.37	-1.62	19.0	40.029708331
-0.91	-1.21	-1.1	14.0	40.029708331
-0.73	-0.32	0.23	5.0	40.029708331
-2.49	-2.62	-1.91	16.0	40.029708331
-1.34	-1.62	-1.21	47.0	49.152101274
-2.0	-0.75	1.14	3.0	49.152101274
-2.27	-1.92	-0.86	27.0	49.152101274
-0.31	-0.52	-0.48	46.0	49.152101274
1.34	0.47	-0.4	38.0	49.152101274
-0.56	-0.41	-0.21	15.0	49.152101274
-0.56	0.22	0.64	25.0	49.152101274
-2.19	-2.17	-1.42	43.0	49.152101274
-3.27	-3.18	-0.63	4.0	49.152101274
-3.3	-2.84	-1.72	20.0	49.152101274
-2.29	-1.88	-0.09	4.0	49.152101274
-3.74	-3.49	-2.19	13.0	49.152101274
-0.32	-0.72	-0.81	20.0	49.152101274
-1.81	-1.48	-0.53	7.0	49.152101274
-2.65	-2.8	-1.72	39.0	49.152101274
-1.63	-0.09	0.87	17.0	49.152101274
-0.89	-1.86	-2.06	45.0	49.152101274
-1.13	-1.92	-1.82	10.0	49.152101274
-1.55	-0.91	-0.27	17.0	49.152101274
-5.36	-1.86	1.91	40.0	49.152101274
-1.49	-2.06	-1.87	28.0	31.551634404
-0.72	-0.42	-0.03	39.0	31.551634404
-0.79	-0.76	-0.47	40.0	31.551634404
-1.63	-1.56	-0.83	58.0	31.551634404
-0.75	-1.04	-0.9	56.0	31.551634404
-1.38	-0.86	-0.2	22.0	31.551634404
-0.88	-0.27	0.42	50.0	31.551634404
0.26	0.07	-0.02	8.0	31.551634404
-1.77	-1.6	-0.96	21.0	31.551634404
-0.25	-0.95	-1.2	37.0	44.469945094
-1.29	-1.64	-1.27	52.0	44.469945094
0.17	-0.65	-1.23	55.0	44.469945094
-1.42	-2.17	-2.08	18.0	44.469945094
-2.12	-1.97	-1.16	28.0	44.469945094
-0.91	-1.28	-1.2	35.0	44.469945094
-1.56	-1.1	-0.53	16.0	44.469945094
-2.18	-1.27	0.09	50.0	44.469945094
-1.52	0.15	1.17	11.0	44.469945094
-1.23	-2.04	-1.96	19.0	44.469945094
-1.12	-0.89	-0.29	54.0	44.469945094
-2.58	-3.09	-2.22	25.0	44.469945094
-1.83	-1.6	-0.62	7.0	44.469945094
-0.89	-1.27	-1.24	29.0	44.469945094
-2.81	-2.42	-1.18	46.0	44.469945094
-1.14	-0.86	-0.11	5.0	44.469945094
-2.07	-2.08	-1.37	25.0	44.469945094
2.1	-0.51	-2.41	32.0	44.469945094
-2.29	-1.6	-0.36	42.0	44.469945094
-3.44	-2.56	-0.98	22.0	43.635444058
-1.83	-0.24	1.78	2.0	43.635444058
-0.88	0.75	1.86	3.0	43.635444058
-1.19	-0.97	-0.57	18.0	43.635444058
-1.53	-2.96	-3.3	38.0	43.635444058
-1.51	-1.05	-0.14	6.0	43.635444058
0.94	0.1	-0.69	47.0	43.635444058
-0.03	-0.72	-1.02	39.0	43.635444058
-1.64	-1.34	-0.61	36.0	43.635444058
-0.07	-1.13	-1.69	52.0	43.635444058
-2.65	-3.13	-2.25	51.0	43.635444058
0.04	-0.95	-1.24	6.0	43.635444058
-2.01	-2.53	-2.07	51.0	43.635444058
-1.33	-0.88	-0.35	17.0	43.635444058
-1.42	-0.83	0.79	1.0	43.635444058
-0.16	-0.81	-1.11	27.0	43.635444058
-2.63	-1.99	-0.58	47.0	43.635444058
-1.77	-2.16	-1.62	49.0	43.635444058
-1.89	-1.37	-0.4	41.0	43.635444058
-2.69	-2.34	-1.23	27.0	24.581315193
-0.47	-1.05	-1.17	14.0	24.581315193
-0.06	-0.17	-0.13	1.0	24.581315193
-2.57	-2.35	-1.16	41.0	24.581315193
-2.93	-2.63	-1.35	53.0	24.581315193
-2.44	-1.6	-0.35	30.0	24.581315193
-1.89	-1.61	-0.22	4.0	24.581315193
-2.61	-1.84	-0.4	52.0	24.581315193
-2.13	-1.45	-0.58	20.0	24.581315193
-2.47	-2.29	-1.44	12.0	24.581315193
-1.04	-1.76	-1.69	24.0	24.581315193
-0.88	-0.23	0.5	5.0	24.581315193
-1.07	-1.6	-1.53	14.0	24.581315193
0.38	-0.3	-0.77	2.0	24.581315193
-1.84	-1.93	-1.39	22.0	24.581315193
-0.59	-1.03	-1.05	23.0	24.581315193
-3.05	-2.9	-1.79	11.0	24.581315193
-1.39	-0.07	1.09	6.0	24.581315193
-3.63	-3.71	-2.66	13.0	24.581315193
-2.62	-1.83	-0.44	46.0	24.581315193
-1.51	-1.06	-0.48	13.0	38.104277435
-0.98	-0.95	-0.38	3.0	38.104277435
5.58	1.7	-1.15	4.0	38.104277435
-1.25	-0.98	-0.36	44.0	38.104277435
-3.3	-2.63	-0.86	48.0	38.104277435
-2.84	-2.9	-1.7	44.0	38.104277435
0.5	-0.47	-0.92	7.0	38.104277435
-1.33	-1.62	-1.26	10.0	38.104277435
-1.31	-0.73	-0.07	33.0	38.104277435
-1.26	-0.95	-0.41	36.0	38.104277435
-0.82	-2.16	-2.42	22.0	38.104277435
-2.11	-1.83	-1.0	40.0	38.104277435
-2.27	-0.51	0.73	17.0	38.104277435
-0.88	-0.56	-0.22	15.0	38.104277435
-1.63	-2.31	-2.19	33.0	38.104277435
-0.98	-1.11	-0.69	7.0	38.104277435
-0.83	-1.54	-1.6	48.0	38.104277435
-0.3	-1.2	-1.47	20.0	38.104277435
-2.05	-2.51	-1.87	51.0	38.104277435
-1.15	-1.81	-1.7	11.0	20.647163238
-2.37	-1.77	-0.88	14.0	20.647163238
-1.71	-1.78	-1.16	40.0	20.647163238
-0.57	0.43	1.12	4.0	20.647163238
-0.68	-1.28	-1.31	52.0	20.647163238
-1.33	-1.35	-0.79	51.0	20.647163238
-0.3	-1.48	-2.01	38.0	20.647163238
0.55	0.04	-0.25	8.0	20.647163238
-2.76	-3.08	-1.99	38.0	20.647163238
-1.49	-2.33	-2.23	20.0	20.647163238
-0.94	-0.76	-0.49	14.0	20.647163238
-3.13	-3.12	-1.99	30.0	20.647163238
-1.09	-0.22	0.68	47.0	20.647163238
-1.63	-2.13	-1.85	12.0	20.647163238
-1.03	-1.23	-1.05	15.0	20.647163238
-2.38	-2.03	-1.02	27.0	20.647163238
-1.2	-1.49	-1.17	25.0	20.647163238
-1.96	-1.88	-1.2	21.0	20.647163238
-1.52	-2.06	-1.81	58.0	20.647163238
-1.46	-2.23	-2.22	34.0	20.647163238
-0.8	-1.59	-1.72	44.0	20.647163238
0.52	-0.8	-1.56	20.0	20.647163238
-1.22	-2.03	-2.03	45.0	20.647163238
-2.06	-0.85	1.5	1.0	20.647163238
-0.06	-1.37	-1.99	29.0	32.583045399
-1.8	-2.04	-1.45	40.0	32.583045399
-1.39	-1.61	-1.21	46.0	32.583045399
-1.68	-1.99	-1.49	23.0	32.583045399
-0.26	-0.41	-0.47	30.0	32.583045399
-1.3	-1.37	-0.94	30.0	32.583045399
-2.13	-2.58	-1.88	10.0	32.583045399
-1.7	-1.61	-0.91	28.0	32.583045399
-0.81	-0.56	-0.06	7.0	32.583045399
-2.12	-3.19	-3.03	29.0	32.583045399
-0.48	-0.55	-0.38	49.0	32.583045399
-0.31	-0.64	-0.62	19.0	32.583045399
-1.1	-1.55	-1.38	46.0	36.927451452
-2.01	-2.11	-1.57	13.0	36.927451452
-2.01	-1.44	-0.68	15.0	36.927451452
-1.23	-2.38	-2.57	27.0	36.927451452
-2.16	-1.62	-0.73	20.0	36.927451452
-0.86	-0.23	0.31	21.0	36.927451452
-0.8	-0.93	-0.72	39.0	36.927451452
-1.48	-1.04	-0.24	46.0	36.927451452
-1.5	-0.86	-0.11	23.0	36.927451452
-3.34	-2.59	-1.14	26.0	36.927451452
-1.43	0.0	1.25	5.0	36.927451452
0.11	-1.18	-1.84	24.0	36.927451452
-1.64	-2.41	-2.27	58.0	36.927451452
-1.66	-1.27	-0.66	13.0	36.927451452
-2.38	-2.84	-2.37	20.0	36.927451452
-1.99	-1.35	-0.16	57.0	36.927451452
-0.23	-1.07	-1.18	7.0	36.927451452
-0.6	-0.22	0.22	45.0	36.927451452
-0.72	-1.61	-1.84	51.0	36.927451452
-1.84	-2.48	-2.04	36.0	36.927451452
-0.44	0.46	0.91	10.0	36.927451452
-1.52	-2.76	-2.84	25.0	36.927451452
-3.23	-3.78	-2.64	39.0	36.927451452
-2.23	-2.45	-1.73	57.0	44.261944285
-1.49	-0.39	0.79	5.0	44.261944285
-2.03	-1.73	-0.8	41.0	44.261944285
-2.34	-1.81	-0.73	41.0	44.261944285
-1.6	-1.79	-1.28	10.0	44.261944285
-1.28	-1.67	-1.51	35.0	44.261944285
-2.27	-2.04	-1.14	11.0	44.261944285
-1.51	-2.55	-2.66	39.0	44.261944285
0.41	-0.7	-1.24	12.0	44.261944285
-1.11	-0.82	-0.41	18.0	44.261944285
0.36	-0.19	-0.62	22.0	44.261944285
-1.35	-1.07	-0.34	54.0	44.261944285
-1.82	-1.51	-0.77	38.0	44.261944285
-1.2	-0.97	-0.56	17.0	44.261944285
-2.14	-1.34	-0.16	44.0	44.261944285
-2.79	-3.09	-2.32	42.0	44.261944285
-3.63	-3.69	-2.5	18.0	44.261944285
-1.91	-1.13	-0.29	12.0	44.261944285
-2.66	-3.06	-2.35	15.0	44.261944285
-2.04	-2.83	-2.29	31.0	44.261944285
0.03	-1.54	-2.06	6.0	44.261944285
0.12	-1.74	-2.48	19.0	44.261944285
-1.48	-1.82	-1.55	15.0	35.805544394
-1.69	-2.71	-2.7	57.0	35.805544394
-0.38	-1.03	-1.23	41.0	35.805544394
-1.85	-0.51	0.99	5.0	35.805544394
-2.19	-2.29	-1.76	18.0	35.805544394
-1.19	-1.0	-0.61	17.0	35.805544394
-1.87	-0.93	0.28	7.0	35.805544394
-0.57	-0.58	-0.28	8.0	35.805544394
-2.98	-5.59	-5.85	37.0	35.805544394
-1.64	-2.04	-1.43	0.0	35.805544394
-0.26	0.38	0.7	35.0	35.805544394
-0.09	1.21	1.7	18.0	35.805544394
-0.09	-0.44	-0.54	12.0	35.805544394
-0.16	-1.25	-1.76	42.0	35.805544394
-1.68	-1.86	-1.32	49.0	35.805544394
-0.46	-1.13	-1.26	18.0	35.805544394
-0.1	1.0	1.46	6.0	35.805544394
-2.23	-2.44	-1.82	35.0	49.370476906
0.27	-0.82	-1.43	37.0	49.370476906
-1.26	-1.9	-1.88	32.0	49.370476906
-3.0	-2.79	-1.88	17.0	49.370476906
0.94	1.53	1.23	3.0	49.370476906
0.42	-0.14	-0.54	4.0	49.370476906
-2.25	-2.39	-1.78	16.0	49.370476906
0.01	0.75	1.05	7.0	49.370476906
-2.15	-1.82	-0.79	57.0	49.370476906
-0.47	-1.73	-1.98	8.0	49.370476906
-0.59	-1.66	-1.8	8.0	49.370476906
-2.54	-2.88	-1.96	51.0	49.370476906
-1.37	-2.07	-1.87	21.0	49.370476906
-2.18	-1.3	-0.38	14.0	49.370476906
-2.51	-1.93	-0.77	28.0	49.370476906
-1.75	-1.85	-1.2	45.0	49.370476906
-0.35	-0.17	-0.03	15.0	49.370476906
-1.24	-1.74	-1.49	44.0	53.218974151
-0.1	0.49	0.79	3.0	53.218974151
-1.76	-0.9	-0.08	18.0	53.218974151
-0.41	-0.22	0.22	1.0	53.218974151
-0.68	-1.19	-1.19	50.0	53.218974151
-1.86	-1.97	-1.3	37.0	53.218974151
-1.41	-2.7	-2.82	19.0	53.218974151
-1.47	-1.77	-1.37	22.0	53.218974151
-0.39	-2.11	-2.7	15.0	53.218974151
0.16	-0.48	-0.86	2.0	53.218974151
-0.18	-0.98	-1.11	8.0	53.218974151
-1.81	-1.35	-0.45	40.0	53.218974151
-2.99	-3.05	-1.84	26.0	53.218974151
-0.98	-1.5	-1.37	54.0	53.218974151
-1.05	-0.23	0.47	33.0	53.218974151
-1.07	-1.0	-0.66	34.0	53.218974151
-2.04	-2.27	-1.67	27.0	53.218974151
1.1	0.8	0.21	48.0	53.218974151
-2.2	-3.29	-3.19	55.0	53.218974151
-1.31	-2.25	-2.18	41.0	41.246400742
-0.71	-0.4	-0.07	25.0	41.246400742
-2.42	-1.02	0.52	32.0	41.246400742
-0.57	-0.51	-0.37	15.0	41.246400742
-1.75	-1.66	-1.08	32.0	41.246400742
0.14	0.25	0.3	16.0	41.246400742
1.05	-0.05	-0.74	6.0	41.246400742
-2.72	-2.74	-1.81	45.0	41.246400742
-0.23	-1.74	-2.27	17.0	41.246400742
-2.15	-1.65	-0.64	42.0	41.246400742
-0.47	-0.71	-0.42	2.0	41.246400742
-2.02	-2.99	-2.62	42.0	41.246400742
-0.05	-0.28	-0.34	10.0	41.246400742
-2.69	-1.97	0.28	3.0	41.246400742
-3.29	-1.95	0.1	43.0	41.246400742
-0.34	1.14	1.71	9.0	41.246400742
-1.06	-1.22	-1.0	30.0	41.246400742
-0.93	-1.71	-1.84	38.0	41.246400742
-0.67	1.54	2.36	11.0	41.246400742
-1.93	-2.3	-1.68	25.0	34.933089609
-1.12	-1.99	-2.02	12.0	34.933089609
0.33	-0.13	-0.47	2.0	34.933089609
-1.0	-1.47	-1.39	40.0	34.933089609
-3.2	-2.67	-1.17	25.0	34.933089609
-2.13	-1.75	-0.72	43.0	34.933089609
-0.77	-1.79	-1.99	12.0	34.933089609
-2.6	-3.05	-2.39	47.0	34.933089609
-1.06	-0.73	-0.26	19.0	34.933089609
-1.25	-1.2	-0.65	54.0	34.933089609
-2.15	-2.68	-2.28	35.0	34.933089609
-2.89	-1.64	0.21	7.0	34.933089609
-2.11	-2.89	-2.53	24.0	34.933089609
-0.29	-0.8	-0.95	21.0	34.933089609
-3.11	-3.22	-2.43	17.0	34.933089609
-3.89	-1.64	0.38	19.0	34.933089609
-5.28	-3.38	-0.07	59.0	43.232138285
-2.02	-2.37	-1.83	48.0	43.232138285
-1.88	-2.55	-2.08	24.0	43.232138285
-1.23	-0.83	0.0	4.0	43.232138285
-1.64	-2.29	-2.01	23.0	43.232138285
-1.24	-1.59	-1.34	43.0	43.232138285
-2.87	-1.57	0.53	6.0	43.232138285
-3.34	-3.37	-2.19	38.0	43.232138285
-3.92	-1.28	1.59	40.0	43.232138285
-0.27	0.0	0.11	29.0	43.232138285
-0.9	-1.55	-1.57	16.0	43.232138285
-0.98	-3.28	-3.96	48.0	43.232138285
-2.28	-1.26	-0.11	22.0	43.232138285
0.25	-0.44	-0.81	19.0	43.232138285
-2.13	-3.19	-2.99	28.0	43.232138285
-0.77	-1.49	-1.65	58.0	43.232138285
-2.59	-1.81	-0.79	19.0	43.232138285
0.97	0.1	-0.59	22.0	43.232138285
-3.61	-3.11	-1.46	52.0	38.413695628
-0.12	1.41	2.0	6.0	38.413695628
-1.54	-1.83	-1.37	24.0	38.413695628
0.14	-1.48	-2.04	7.0	38.413695628
-1.52	-1.87	-1.55	27.0	38.413695628
-0.18	-1.73	-2.41	26.0	38.413695628
-1.52	-1.33	-0.71	41.0	38.413695628
-0.2	0.4	0.72	18.0	38.413695628
-1.68	-0.51	0.56	29.0	38.413695628
-0.44	-1.0	-1.04	17.0	38.413695628
-0.82	-0.89	-0.59	47.0	38.413695628
-1.81	-0.68	0.88	4.0	38.413695628
-1.49	-1.52	-0.98	29.0	38.413695628
1.26	1.55	1.24	38.0	38.413695628
-1.9	-2.79	-2.5	12.0	38.413695628
-2.15	-1.99	-1.24	12.0	38.413695628
-1.94	-2.42	-1.98	49.0	38.413695628
-2.35	-2.48	-1.8	23.0	38.413695628
-3.86	-3.8	-2.05	42.0	38.413695628
-0.29	-0.65	-0.73	52.0	40.733107119
-0.65	-0.75	-0.53	52.0	40.733107119
-1.87	-1.35	-0.24	6.0	40.733107119
-0.96	0.05	0.97	56.0	40.733107119
-1.87	-1.63	-1.01	13.0	40.733107119
-1.05	-0.93	-0.6	29.0	40.733107119
-2.01	-2.76	-2.48	30.0	40.733107119
1.23	0.77	0.1	21.0	40.733107119
-1.99	-1.34	-0.2	50.0	40.733107119
-1.47	-1.26	-0.64	31.0	40.733107119
-2.71	-2.4	-1.16	57.0	40.733107119
-2.77	-2.0	-0.62	10.0	40.733107119
-1.08	-1.28	-1.02	32.0	40.733107119
-1.43	-1.41	-0.28	2.0	40.733107119
-1.55	-1.69	-1.12	49.0	40.733107119
-0.84	0.11	0.96	54.0	40.733107119
-0.75	-0.85	-0.65	17.0	40.733107119
2.45	1.85	0.87	5.0	40.733107119
0.4	-0.68	-1.17	5.0	40.733107119
-2.34	-2.33	-1.35	37.0	40.733107119
-4.83	-2.24	0.85	31.0	40.733107119
3.04	0.03	-1.61	11.0	40.733107119
-1.17	-1.35	-1.01	21.0	40.733107119
-0.49	-0.95	-0.99	40.0	40.733107119
-0.96	-1.06	-0.48	4.0	38.374286861
0.49	0.43	0.3	7.0	38.374286861
-1.51	-1.05	-0.31	36.0	38.374286861
0.5	-0.15	-0.68	31.0	38.374286861
-1.71	-2.49	-2.4	37.0	38.374286861
-0.24	-2.89	-4.19	43.0	38.374286861
-0.61	-2.31	-2.67	6.0	38.374286861
-2.07	-2.79	-2.48	46.0	38.374286861
-2.0	-1.83	-0.91	52.0	38.374286861
-1.36	-1.79	-1.58	41.0	38.374286861
-1.33	-1.8	-1.61	41.0	38.374286861
0.08	0.37	0.52	44.0	38.374286861
1.63	0.07	-1.23	24.0	38.374286861
-2.14	-1.34	-0.16	36.0	38.374286861
-1.05	-1.97	-2.1	53.0	38.374286861
-1.41	-2.11	-1.86	25.0	38.374286861
-1.47	-1.14	-0.36	8.0	38.786041628
-0.97	-1.17	-0.97	37.0	38.786041628
-4.01	-3.6	0.17	2.0	38.786041628
-1.1	-1.03	-0.68	34.0	38.786041628
-1.2	-0.78	-0.22	28.0	38.786041628
-2.08	-1.38	-0.27	32.0	38.786041628
-0.68	0.64	1.57	41.0	38.786041628
-1.56	-2.06	-1.64	54.0	38.786041628
0.09	-0.73	-1.09	2.0	38.786041628
-1.65	-1.94	-1.43	32.0	38.786041628
-1.45	-1.93	-1.58	26.0	38.786041628
-1.15	-0.4	0.26	20.0	38.786041628
-0.21	0.26	0.59	5.0	38.786041628
-2.95	-3.47	-2.73	32.0	38.786041628
-1.19	-0.87	0.31	1.0	38.786041628
-2.78	-2.92	-1.11	4.0	38.786041628
-1.4	-1.61	-1.16	44.0	38.786041628
-2.57	-1.45	1.17	2.0	38.786041628
-2.18	-0.4	1.23	40.0	38.786041628
-0.9	-0.58	0.06	5.0	38.786041628
-0.93	-0.43	0.07	32.0	38.786041628
-1.63	-2.16	-1.77	42.0	36.710059071
-1.91	-0.79	0.39	9.0	36.710059071
-1.59	-1.08	-0.35	34.0	36.710059071
-0.52	-0.96	-1.01	12.0	36.710059071
-1.69	-1.21	-0.03	4.0	36.710059071
-2.02	-1.79	-1.1	21.0	36.710059071
-1.25	-1.59	-1.23	49.0	36.710059071
-3.43	-2.95	-1.54	12.0	36.710059071
-2.3	-2.9	-2.23	47.0	36.710059071
-0.19	-0.96	-1.09	7.0	36.710059071
-0.89	-0.48	-0.04	25.0	36.710059071
-2.69	-2.13	-1.16	20.0	36.710059071
-2.69	-2.39	-1.12	41.0	36.710059071
-0.13	0.02	0.18	8.0	36.710059071
-2.23	-2.85	-2.42	22.0	36.710059071
-1.97	-1.46	-0.48	36.0	36.710059071
1.89	0.22	-1.34	45.0	36.710059071
0.83	0.11	-0.47	31.0	36.710059071
-1.69	-2.77	-2.61	55.0	43.64249834
0.3	-0.3	-0.68	2.0	43.64249834
-0.31	-0.33	-0.22	52.0	43.64249834
-0.35	-0.76	-0.88	56.0	43.64249834
-0.43	-1.26	-1.47	16.0	43.64249834
-2.42	-2.51	-1.52	36.0	43.64249834
-2.55	-2.3	-1.11	38.0	43.64249834
-0.05	-1.33	-1.94	26.0	43.64249834
-1.25	-1.26	-0.81	39.0	43.64249834
-1.09	-0.9	-0.36	48.0	43.64249834
1.69	1.28	0.58	23.0	43.64249834
-1.04	-1.63	-1.55	31.0	43.64249834
-1.7	-1.66	-1.12	20.0	43.64249834
-3.25	-3.36	-2.02	56.0	43.64249834
-1.81	-2.63	-2.49	31.0	43.64249834
-0.32	-0.03	0.25	41.0	43.64249834
-2.61	-2.6	-1.85	21.0	43.64249834
-1.25	-0.81	0.48	0.0	43.64249834
-1.46	-2.15	-1.91	37.0	43.64249834
-2.55	-2.53	-1.4	58.0	43.64249834
-2.52	-2.64	-1.59	29.0	35.639235843
0.27	-0.3	-0.57	4.0	35.639235843
-0.21	-1.43	-1.83	12.0	35.639235843
-1.14	-1.02	-0.03	2.0	35.639235843
-0.48	-2.21	-2.75	20.0	35.639235843
-2.07	-0.52	1.62	3.0	35.639235843
-1.11	-1.47	-1.27	57.0	35.639235843
-0.53	-0.25	-0.02	31.0	35.639235843
-1.76	-2.57	-2.47	41.0	35.639235843
-2.31	-1.39	-0.4	14.0	35.639235843
-0.55	-0.92	-0.98	59.0	35.639235843
-0.23	-1.37	-1.7	19.0	35.639235843
-0.84	-0.39	0.14	8.0	35.639235843
0.17	-1.4	-2.02	4.0	35.639235843
-1.71	-1.34	-0.69	19.0	35.639235843
-1.81	-2.49	-2.24	14.0	35.639235843
-1.44	-1.46	-0.97	22.0	35.639235843
-1.78	-1.46	-0.87	16.0	35.639235843
0.55	-1.08	-1.92	18.0	35.639235843
-1.24	-0.87	-0.17	51.0	31.439325895
-1.31	0.43	1.81	4.0	31.439325895
-1.48	-1.83	-1.43	39.0	31.439325895
0.09	-0.06	-0.15	21.0	31.439325895
-0.81	-1.15	-1.06	25.0	31.439325895
-0.13	0.41	0.71	40.0	31.439325895
0.55	0.18	-0.08	13.0	31.439325895
-2.28	-2.0	-1.08	29.0	31.439325895
-2.56	-3.77	-3.24	26.0	31.439325895
-1.13	-1.93	-1.99	41.0	31.439325895
-1.79	-0.88	0.0	19.0	31.439325895
-1.89	-2.02	-1.56	19.0	31.439325895
-0.72	-1.21	-1.22	33.0	31.439325895
-1.26	-0.51	0.23	34.0	31.439325895
-2.22	-1.45	-0.44	21.0	31.439325895
-1.73	-1.91	-1.45	19.0	31.439325895
-0.63	-2.79	-3.45	18.0	31.439325895
-1.51	-1.62	-1.13	32.0	31.439325895
0.21	-1.21	-1.97	37.0	31.439325895
-3.06	-2.23	-0.94	17.0	31.439325895
-1.58	-2.16	-1.82	39.0	42.808194463
-3.11	-2.48	-1.17	21.0	42.808194463
0.13	-1.07	-1.46	6.0	42.808194463
-0.37	-1.62	-2.11	50.0	42.808194463
1.63	-0.69	-2.04	15.0	42.808194463
0.24	-0.57	-1.04	38.0	42.808194463
-1.12	-0.73	-0.09	43.0	42.808194463
0.22	-1.61	-2.56	36.0	42.808194463
-1.46	-0.84	-0.25	15.0	42.808194463
-1.97	-0.73	0.49	29.0	42.808194463
-1.95	-0.73	0.51	34.0	42.808194463
-0.86	-1.84	-1.93	10.0	42.808194463
0.1	-0.07	-0.09	7.0	42.808194463
-1.82	-1.48	-0.51	56.0	42.808194463
-0.06	-0.62	-0.88	42.0	42.808194463
-2.87	-2.26	-0.69	57.0	42.808194463
-1.37	-1.46	-1.14	16.0	42.808194463
-0.13	-1.88	-2.54	15.0	42.808194463
-1.69	-1.8	-1.29	28.0	42.808194463
-2.28	-2.72	-2.17	23.0	42.808194463
0.93	-0.35	-1.4	47.0	42.424150605
0.77	1.88	2.02	19.0	42.424150605
-1.84	-1.28	-0.22	52.0	42.424150605
0.77	0.71	0.41	22.0	42.424150605
-0.18	-0.33	-0.31	14.0	42.424150605
-3.02	-4.13	-3.4	35.0	42.424150605
-2.99	-2.94	-1.79	53.0	42.424150605
-1.21	-0.97	-0.44	39.0	42.424150605
-2.41	-3.26	-2.68	44.0	42.424150605
-0.35	-1.55	-1.76	5.0	42.424150605
-0.74	-0.77	-0.49	55.0	42.424150605
-1.68	-1.74	-1.26	31.0	42.424150605
-0.07	0.49	0.69	34.0	42.424150605
-2.39	-2.65	-1.73	59.0	42.424150605
-0.06	-0.66	-0.94	45.0	42.424150605
-1.6	-1.09	-0.44	12.0	42.424150605
-0.67	-0.9	-0.85	30.0	42.424150605
-1.46	-1.43	-1.02	17.0	32.176708805
-1.27	-3.23	-3.91	34.0	32.176708805
-2.49	-2.8	-2.27	18.0	32.176708805
-0.22	-1.1	-1.54	55.0	32.176708805
-0.63	0.07	0.57	8.0	32.176708805
-2.26	-1.2	-0.13	21.0	32.176708805
-0.29	-1.14	-1.48	29.0	32.176708805
-1.58	-2.43	-2.2	34.0	32.176708805
-1.48	-0.22	0.8	31.0	32.176708805
-1.31	-2.11	-2.1	43.0	32.176708805
-1.6	-1.66	-1.09	37.0	32.176708805
-0.91	-1.04	-0.75	48.0	32.176708805
-0.52	1.41	2.23	19.0	32.176708805
-1.72	-1.0	-0.25	19.0	32.176708805
-0.9	-0.66	-0.29	33.0	30.052954483
-2.12	-1.61	-0.53	43.0	30.052954483
-1.79	-2.01	-1.58	37.0	30.052954483
0.13	0.93	1.11	27.0	30.052954483
2.18	2.97	2.54	6.0	30.052954483
-1.04	-0.74	-0.1	6.0	30.052954483
-1.29	-0.89	-0.27	9.0	30.052954483
-1.25	-1.75	-1.63	15.0	30.052954483
-1.82	-1.53	-0.82	33.0	30.052954483
-0.17	-0.75	-0.94	45.0	30.052954483
-1.96	-1.97	-1.31	11.0	30.052954483
-0.34	0.62	1.03	10.0	30.052954483
1.87	1.47	0.36	56.0	30.052954483
-1.89	-2.75	-2.34	32.0	30.052954483
-1.36	-2.21	-1.5	2.0	30.052954483
-1.24	-1.49	-1.19	59.0	30.052954483
-1.28	-0.19	0.67	28.0	30.052954483
-3.41	-1.88	1.77	1.0	30.052954483
-2.71	-2.19	-0.92	47.0	30.052954483
-0.77	-1.61	-1.35	2.0	36.649271329
-1.39	-2.0	-1.59	7.0	36.649271329
-0.79	-0.58	-0.29	28.0	36.649271329
-2.17	-2.39	-1.74	28.0	36.649271329
-3.57	-4.18	-3.25	10.0	36.649271329
-0.23	0.24	0.58	4.0	36.649271329
-1.19	-1.79	-1.6	46.0	36.649271329
-1.35	-1.27	-0.76	24.0	36.649271329
-1.96	-1.44	-0.47	26.0	36.649271329
-2.1	-2.3	-1.54	44.0	36.649271329
-1.75	-2.29	-1.93	24.0	36.649271329
-0.97	-2.02	-2.15	23.0	36.649271329
-0.66	-0.99	-0.92	57.0	36.649271329
-0.65	-1.12	-0.81	2.0	36.649271329
-2.56	-2.61	-1.65	11.0	36.649271329
-0.83	-0.95	-0.68	47.0	36.649271329
-0.56	-1.45	-1.72	43.0	36.649271329
-1.94	-2.09	-1.39	36.0	36.649271329
-2.33	-2.88	-2.15	9.0	36.649271329
-2.67	-2.51	-1.04	7.0	36.649271329
-0.3	0.39	0.77	9.0	36.649271329
-1.65	-0.63	0.32	10.0	23.031134086
-2.71	-2.72	-1.68	58.0	23.031134086
-1.11	-1.4	-1.08	51.0	23.031134086
-0.45	-0.06	0.16	13.0	23.031134086
-0.86	-0.02	0.47	13.0	23.031134086
-2.04	-1.96	-1.11	55.0	23.031134086
-2.78	-2.69	-1.45	52.0	23.031134086
-1.7	-2.12	-1.64	32.0	23.031134086
-1.69	-1.63	-0.92	9.0	23.031134086
0.28	-0.82	-1.48	42.0	23.031134086
-0.05	-0.81	-1.17	41.0	23.031134086
1.25	-0.2	-1.4	3.0	23.031134086
-2.35	-2.66	-2.02	24.0	23.031134086
-3.55	-2.49	-0.94	24.0	23.031134086
-1.39	-2.07	-1.97	17.0	23.031134086
-1.59	-1.12	-0.04	5.0	23.031134086
-0.4	-1.34	-1.7	49.0	23.031134086
-0.07	-1.4	-1.92	13.0	23.031134086
-1.7	-1.78	-1.21	22.0	23.031134086
0.01	-0.23	-0.38	35.0	23.031134086
-0.48	-1.53	-1.84	44.0	23.031134086
0.87	0.66	0.26	39.0	23.031134086
-1.95	-1.93	-1.1	52.0	23.031134086
-0.5	-1.02	-1.12	36.0	36.329887701
0.59	-1.19	-2.54	55.0	36.329887701
-2.05	-2.51	-2.03	48.0	36.329887701
-2.09	-2.01	-1.08	53.0	36.329887701
-2.13	-1.95	-1.01	33.0	36.329887701
-0.96	-2.15	-2.37	52.0	36.329887701
-2.16	-1.86	-0.72	7.0	36.329887701
-2.07	-2.56	-1.92	56.0	36.329887701
-2.65	-2.81	-1.84	9.0	36.329887701
-2.98	-2.58	-1.09	43.0	36.329887701
-1.58	-1.8	-1.45	33.0	36.329887701
-2.76	-2.36	-0.98	37.0	36.329887701
0.14	-1.26	-1.98	40.0	36.329887701
-1.39	-2.58	-2.64	59.0	36.329887701
-0.65	-1.37	-1.42	20.0	36.329887701
-2.81	-2.81	-1.82	27.0	36.329887701
-0.96	0.03	0.84	42.0	36.329887701
-0.55	-1.16	-1.25	51.0	36.329887701
-0.21	0.95	1.46	4.0	36.329887701
-0.33	-1.28	-1.68	50.0	36.329887701
-2.4	-1.67	0.11	5.0	36.329887701
-5.49	-2.29	4.05	2.0	36.329887701
-2.63	-2.5	-1.54	39.0	36.329887701
-0.12	0.91	1.31	16.0	36.329887701
-1.17	-0.32	0.94	2.0	49.209379662
-2.21	-2.9	-2.54	45.0	49.209379662
-2.05	-3.05	-2.69	48.0	49.209379662
-1.27	-1.64	-1.3	56.0	49.209379662
-0.67	-0.98	-0.9	54.0	49.209379662
0.0	-0.59	-0.75	8.0	49.209379662
-0.51	-0.31	-0.07	23.0	49.209379662
-1.54	-1.99	-1.77	14.0	49.209379662
-0.29	-0.9	-0.92	2.0	49.209379662
-0.64	0.17	0.61	15.0	49.209379662
-1.55	-1.77	-1.45	13.0	49.209379662
-0.92	-1.4	-1.27	42.0	49.209379662
-1.26	-1.03	-0.41	57.0	49.209379662
-1.1	-1.9	-1.9	17.0	49.209379662
0.75	-0.02	-0.64	20.0	49.209379662
-1.61	-2.02	-1.57	47.0	49.209379662
-0.04	-0.06	-0.05	10.0	49.209379662
-1.01	-1.72	-1.77	57.0	49.209379662
-1.03	-0.35	0.14	13.0	49.209379662
-1.26	-1.08	-0.39	7.0	269.47993624
-1.81	-2.82	-2.78	16.0	269.47993624
-3.07	-1.57	0.41	44.0	269.47993624
-0.88	-0.67	-0.19	51.0	269.47993624
-1.77	-2.51	-2.29	58.0	269.47993624
-2.27	-2.08	-1.07	35.0	269.47993624
-0.72	-0.15	0.46	5.0	269.47993624
-1.16	-0.48	0.09	18.0	269.47993624
-1.32	-1.82	-1.68	15.0	269.47993624
-0.35	-1.12	-1.36	38.0	269.47993624
-1.32	-1.1	-0.56	23.0	269.47993624
-0.92	-1.76	-1.92	56.0	269.47993624
-1.18	-0.49	0.09	18.0	269.47993624
-0.58	-1.39	-1.65	35.0	269.47993624
-1.63	-2.27	-2.11	14.0	269.47993624
-2.78	-3.32	-2.3	32.0	269.47993624
-0.85	-0.27	0.17	11.0	269.47993624
-0.61	-1.32	-1.5	37.0	269.47993624
-1.7	-1.88	-1.3	40.0	269.47993624
-3.81	-3.92	-2.7	42.0	269.47993624
1.65	1.11	0.06	54.0	84.600367863
-1.64	-3.61	-4.2	49.0	84.600367863
-1.74	-2.97	-2.85	20.0	84.600367863
-1.29	-0.73	-0.04	9.0	84.600367863
1.0	-0.34	-1.19	5.0	84.600367863
-0.32	-1.11	-1.44	54.0	84.600367863
-3.31	-1.88	-0.02	30.0	84.600367863
-1.53	-1.75	-1.29	49.0	84.600367863
0.95	-0.13	-0.83	5.0	84.600367863
-1.39	-1.36	-0.65	7.0	84.600367863
-2.03	-1.37	-0.25	46.0	84.600367863
0.01	-1.39	-1.84	8.0	84.600367863
-0.47	-0.74	-0.74	23.0	84.600367863
-0.57	-1.71	-2.05	49.0	84.600367863
-1.25	-2.03	-1.9	53.0	84.600367863
-1.68	-1.64	-1.05	26.0	84.600367863
-2.12	-2.69	-2.38	16.0	84.600367863
-0.87	-0.64	-0.21	8.0	84.600367863
-0.86	-1.26	-1.21	37.0	84.600367863
-1.44	-1.44	-0.35	3.0	84.600367863
-1.38	-1.73	-1.37	39.0	51.274172586
-1.24	-0.71	-0.08	22.0	51.274172586
-0.89	-0.47	0.0	22.0	51.274172586
-2.4	2.52	5.98	38.0	51.274172586
-2.15	-2.7	-2.23	58.0	51.274172586
-1.9	-1.01	0.12	43.0	51.274172586
-2.29	-1.83	-0.66	57.0	51.274172586
-0.68	-1.61	-1.79	41.0	51.274172586
-1.49	-1.69	-1.23	34.0	51.274172586
-1.83	-1.24	-0.29	38.0	51.274172586
-1.77	-2.24	-1.93	41.0	51.274172586
-1.56	-0.85	0.46	3.0	51.274172586
-1.27	-1.59	-1.28	30.0	51.274172586
-0.74	-1.0	-0.5	1.0	51.274172586
0.34	0.47	0.21	0.0	51.274172586
-1.95	-1.41	-0.56	22.0	51.274172586
-0.94	-1.39	-1.28	42.0	51.274172586
-3.37	-3.18	-1.61	51.0	44.740579158
-3.66	-3.32	-1.79	40.0	44.740579158
-1.5	-1.13	-0.5	31.0	44.740579158
0.53	0.13	-0.22	33.0	44.740579158
-1.45	-1.42	-0.89	32.0	44.740579158
-0.24	0.34	0.65	30.0	44.740579158
-1.95	-2.4	-1.83	44.0	44.740579158
-1.51	-0.93	-0.16	37.0	44.740579158
-2.39	-2.97	-2.6	17.0	44.740579158
-1.45	-1.95	-1.74	17.0	44.740579158
0.56	0.37	0.18	18.0	44.740579158
1.29	0.4	-0.79	1.0	44.740579158
-1.69	-1.49	-0.76	28.0	44.740579158
-1.61	-0.79	0.13	28.0	44.740579158
-2.02	-1.96	-1.18	24.0	44.740579158
-0.98	-1.0	-0.71	17.0	44.740579158
-0.03	-0.28	-0.38	40.0	44.740579158
-1.43	-1.23	-0.74	12.0	44.740579158
-1.17	-1.25	-0.95	35.0	44.740579158
-1.22	-1.46	-1.22	35.0	44.740579158
-1.17	-1.23	-0.87	30.0	45.826814016
0.28	0.17	0.05	13.0	45.826814016
-1.96	-2.4	-1.8	34.0	45.826814016
-2.42	-2.94	-2.18	50.0	45.826814016
-1.64	-1.81	-1.25	28.0	45.826814016
0.57	-0.37	-1.03	43.0	45.826814016
-1.71	-2.4	-2.16	27.0	45.826814016
-0.73	-1.23	-1.22	17.0	45.826814016
-1.38	-1.43	-0.75	6.0	45.826814016
-1.59	-2.66	-2.74	30.0	45.826814016
0.55	-0.34	-0.78	9.0	45.826814016
-0.71	-1.54	-1.7	30.0	45.826814016
-0.11	-0.62	-0.75	10.0	45.826814016
-1.08	-0.6	0.0	38.0	45.826814016
1.58	0.77	-0.16	29.0	45.826814016
0.1	-0.54	-0.9	48.0	45.826814016
-0.41	-0.35	-0.12	8.0	45.826814016
-1.04	-2.27	-2.26	7.0	45.826814016
-4.03	-3.4	-1.93	23.0	45.826814016
-2.09	-2.5	-1.83	46.0	45.826814016
-2.14	-1.88	-0.99	44.0	37.727191074
-2.23	-2.74	-2.21	56.0	37.727191074
-1.71	-0.41	0.66	10.0	37.727191074
-1.52	-1.42	-0.86	22.0	37.727191074
-1.19	-1.46	-1.15	28.0	37.727191074
-1.66	-1.89	-1.37	54.0	37.727191074
-0.23	-0.82	-0.91	18.0	37.727191074
-1.5	-0.5	0.24	13.0	37.727191074
-2.32	-2.08	-1.32	20.0	37.727191074
-2.61	-3.14	-2.28	44.0	37.727191074
-1.77	-2.48	-2.32	16.0	37.727191074
0.3	0.88	1.01	5.0	37.727191074
-0.31	-1.3	-1.63	21.0	37.727191074
0.08	-1.12	-1.55	9.0	37.727191074
-1.74	-1.1	-0.07	48.0	37.727191074
-1.53	-1.49	-0.67	5.0	37.727191074
-1.22	-1.26	-0.63	5.0	37.727191074
-1.85	-2.7	-2.32	24.0	37.727191074
-0.12	0.21	0.39	9.0	37.727191074
-1.71	-1.11	-0.05	58.0	50.783673541
-0.69	-1.67	-1.96	58.0	50.783673541
-1.27	-1.81	-1.63	55.0	50.783673541
-2.07	-2.5	-1.83	36.0	50.783673541
-0.62	-0.65	-0.44	40.0	50.783673541
-1.0	-1.36	-1.12	51.0	50.783673541
1.89	1.47	0.95	11.0	50.783673541
-2.56	-2.2	-0.81	7.0	50.783673541
0.7	0.43	0.04	4.0	50.783673541
-1.77	-1.53	-0.96	18.0	50.783673541
-0.3	-0.14	-0.01	59.0	50.783673541
-1.96	-1.65	-0.73	43.0	50.783673541
-1.23	-1.44	-1.12	31.0	50.783673541
0.25	1.2	1.4	23.0	50.783673541
0.03	-0.83	-1.14	11.0	50.783673541
-2.69	-1.63	-0.09	46.0	50.783673541
-1.9	-1.79	-1.17	19.0	50.783673541
-0.5	-1.11	-1.29	56.0	50.783673541
-0.94	1.74	3.08	4.0	50.783673541
-0.76	-1.13	-1.12	28.0	50.783673541
0.34	0.11	-0.17	52.0	50.783673541
-3.6	-4.05	-3.27	50.0	40.072923161
-1.67	-2.1	-0.95	2.0	40.072923161
-2.03	-2.52	-2.14	33.0	40.072923161
-2.54	-1.59	-0.15	29.0	40.072923161
-1.69	-1.52	-0.88	28.0	40.072923161
-1.41	-1.26	-0.77	30.0	40.072923161
-1.78	-1.91	-1.35	25.0	40.072923161
-0.7	-1.25	-1.32	36.0	40.072923161
-1.87	-2.34	-1.96	45.0	40.072923161
-2.08	-1.66	-0.6	9.0	40.072923161
-0.22	-0.89	-1.16	49.0	40.072923161
-0.94	-2.38	-2.66	11.0	40.072923161
-0.18	0.38	0.68	18.0	40.072923161
-2.0	-1.37	-0.36	9.0	40.072923161
-3.89	-2.06	2.16	1.0	40.072923161
-2.23	-1.99	-1.1	29.0	40.072923161
-1.99	-2.02	-1.41	37.0	40.072923161
-1.04	-1.13	-0.72	8.0	40.072923161
-2.02	-1.93	-0.67	5.0	40.072923161
-1.69	-0.69	0.38	40.0	40.072923161
-0.46	-0.8	-0.64	7.0	47.496320665
0.18	-1.39	-2.28	44.0	47.496320665
-2.05	-2.02	-1.2	38.0	47.496320665
-1.49	-1.61	-1.26	13.0	47.496320665
-0.19	0.69	1.19	55.0	47.496320665
-0.73	-1.56	-1.78	28.0	47.496320665
-2.39	0.16	2.19	6.0	47.496320665
-2.49	-2.33	-0.77	6.0	47.496320665
1.56	-0.57	-2.64	1.0	47.496320665
-0.73	-2.17	-2.72	59.0	47.496320665
-2.33	-1.47	0.28	5.0	47.496320665
-0.72	-0.21	0.22	33.0	47.496320665
-0.5	-0.02	0.27	16.0	47.496320665
-2.05	-3.52	-3.72	54.0	47.496320665
-1.42	-2.42	-2.34	38.0	47.496320665
-0.56	-0.63	-0.55	14.0	47.496320665
-2.16	-0.81	1.14	4.0	29.450566383
-1.05	-1.5	-1.28	10.0	29.450566383
-0.63	-2.09	-2.5	16.0	29.450566383
-2.47	-1.6	0.17	5.0	29.450566383
-1.89	-2.69	-2.44	21.0	29.450566383
-1.17	-1.2	-0.81	10.0	29.450566383
-0.56	-1.65	-1.96	44.0	29.450566383
-0.48	-0.9	-0.94	17.0	29.450566383
-0.95	-0.49	0.14	48.0	29.450566383
-2.5	-2.26	-1.06	54.0	29.450566383
-1.77	-1.79	-1.11	30.0	29.450566383
-0.31	-0.15	0.0	15.0	29.450566383
-0.29	0.09	0.41	49.0	29.450566383
-0.99	-0.98	-0.56	47.0	29.450566383
1.77	1.61	1.0	29.0	29.450566383
0.62	-0.55	-1.18	5.0	29.450566383
-1.04	-0.63	-0.03	8.0	29.450566383
-2.03	-1.24	-0.39	14.0	29.450566383
-0.55	0.16	0.71	7.0	29.450566383
-2.71	-1.75	0.58	3.0	29.450566383
-2.24	-2.44	-1.81	34.0	39.382312589
-1.72	-2.17	-1.73	22.0	39.382312589
-1.2	-0.31	0.56	7.0	39.382312589
-1.75	-1.64	-0.65	5.0	39.382312589
-2.05	-2.3	-1.65	55.0	39.382312589
-2.28	-2.15	-1.14	47.0	39.382312589
-0.89	-0.59	-0.21	31.0	39.382312589
-0.65	-1.05	-1.02	17.0	39.382312589
-1.5	-2.19	-2.02	48.0	39.382312589
-1.29	-0.92	-0.35	21.0	39.382312589
-1.66	-0.71	0.2	22.0	39.382312589
-2.54	-1.97	-0.98	18.0	39.382312589
-1.1	-1.2	-0.24	1.0	39.382312589
-1.16	-1.72	-1.51	10.0	39.382312589
-3.05	-2.12	-0.89	16.0	39.382312589
-2.72	-2.89	-2.12	23.0	39.382312589
-0.25	0.36	0.79	42.0	39.382312589
-0.6	-0.7	-0.56	11.0	39.382312589
-1.04	-2.05	-2.15	17.0	43.755762843
0.28	-0.79	-1.42	30.0	43.755762843
-1.95	-1.83	-1.16	35.0	43.755762843
-1.22	-0.34	0.36	19.0	43.755762843
-1.48	-1.16	-0.52	23.0	43.755762843
0.56	0.15	-0.2	21.0	43.755762843
-1.32	-2.42	-2.41	41.0	43.755762843
1.04	0.95	0.2	1.0	43.755762843
0.12	0.8	1.04	7.0	43.755762843
-1.43	-2.49	-2.37	27.0	43.755762843
-0.62	-1.46	-1.68	49.0	43.755762843
0.27	-1.6	-2.46	19.0	43.755762843
-1.24	-2.06	-1.78	7.0	43.755762843
0.48	0.23	-0.08	3.0	43.755762843
-1.18	-2.5	-2.58	9.0	43.755762843
-0.94	-1.7	-1.73	56.0	43.755762843
-0.78	-1.73	-1.91	29.0	43.755762843
-1.06	-1.66	-1.54	43.0	43.755762843
-0.49	-2.21	-2.62	6.0	43.755762843
-0.23	-1.21	-1.72	57.0	74.725354301
-1.69	-2.59	-2.34	57.0	74.725354301
-0.28	-1.31	-1.69	41.0	74.725354301
-0.14	-1.2	-1.65	39.0	74.725354301
-2.15	-2.11	-1.37	31.0	74.725354301
-2.99	-3.45	-2.72	50.0	74.725354301
-2.08	-2.09	-1.32	48.0	74.725354301
-2.65	-2.66	-1.7	50.0	74.725354301
-2.99	-3.21	-2.3	47.0	74.725354301
-1.84	-1.83	-1.27	12.0	74.725354301
-2.98	-3.82	-3.14	52.0	74.725354301
-3.96	-2.72	-0.72	24.0	74.725354301
-0.86	-1.71	-1.88	40.0	74.725354301
-0.76	-1.04	-0.93	36.0	74.725354301
0.31	-0.35	-0.74	3.0	74.725354301
0.86	-1.83	-3.44	28.0	74.725354301
-0.26	-1.42	-1.69	5.0	74.725354301
-1.62	-2.2	-1.92	21.0	74.725354301
-2.29	-2.9	-2.48	44.0	74.725354301
-4.09	-1.98	0.09	20.0	74.725354301
-1.6	-0.9	-0.04	31.0	45.465626233
0.26	-0.65	-1.09	3.0	45.465626233
-2.87	-2.34	-1.1	11.0	45.465626233
-0.13	-2.03	-2.92	46.0	45.465626233
-2.09	-2.38	-1.8	20.0	45.465626233
-1.26	-2.51	-2.56	10.0	45.465626233
1.04	0.64	0.03	46.0	45.465626233
0.28	-0.92	-1.62	40.0	45.465626233
-3.09	-2.77	-1.27	45.0	45.465626233
0.11	-0.24	-0.31	7.0	45.465626233
-0.32	-0.96	-1.18	49.0	45.465626233
-0.51	-0.37	-0.13	21.0	45.465626233
-2.96	-2.9	-1.78	31.0	45.465626233
-1.94	-1.99	-1.43	18.0	45.465626233
-0.56	-0.42	-0.22	25.0	45.465626233
-1.21	-0.91	-0.41	27.0	45.465626233
-2.75	-1.81	-0.56	23.0	45.465626233
-1.62	-1.8	-1.45	13.0	45.465626233
-0.81	-1.34	-1.28	52.0	45.465626233
0.75	1.6	1.65	12.0	33.278910092
1.16	0.61	0.13	17.0	33.278910092
0.69	-1.18	-2.45	47.0	33.278910092
-0.53	-1.41	-1.64	25.0	33.278910092
-2.11	-3.56	-3.74	47.0	33.278910092
-1.07	-0.57	-0.12	12.0	33.278910092
-0.9	-1.02	-0.79	34.0	33.278910092
-0.04	-0.79	-1.27	58.0	33.278910092
-3.37	-3.57	-2.15	40.0	33.278910092
-0.48	-0.07	0.17	26.0	33.278910092
1.55	0.31	-0.72	31.0	33.278910092
1.23	1.58	1.31	44.0	33.278910092
1.09	-0.13	-1.03	20.0	33.278910092
-2.05	-2.79	-2.21	28.0	33.278910092
-1.39	-2.77	-2.88	47.0	33.278910092
-2.87	-3.65	-3.17	25.0	33.278910092
0.24	-0.11	-0.29	20.0	33.278910092
-1.93	-1.97	-1.39	21.0	55.76555107
-1.66	-1.79	-1.3	21.0	55.76555107
-1.14	-2.4	-2.72	55.0	55.76555107
-3.16	-3.18	-1.09	5.0	55.76555107
-4.93	-4.33	-0.83	5.0	55.76555107
-2.19	-2.36	-1.63	50.0	55.76555107
-1.63	-2.37	-2.28	35.0	55.76555107
-1.53	-1.02	-0.12	51.0	55.76555107
-2.11	-2.12	-1.33	50.0	55.76555107
-0.86	-1.76	-1.81	10.0	55.76555107
-1.47	0.49	1.62	20.0	55.76555107
-1.52	-1.32	-0.58	51.0	55.76555107
-1.12	-0.88	-0.42	20.0	55.76555107
-1.28	-2.06	-1.93	46.0	55.76555107
-2.59	-1.72	-0.38	40.0	55.76555107
-2.71	-2.06	-0.79	36.0	55.76555107
-2.28	-2.42	-1.88	18.0	55.76555107
0.01	-0.36	-0.52	43.0	55.76555107
-0.64	-1.9	-2.26	46.0	55.76555107
-1.29	-1.29	-0.78	45.0	55.76555107
-0.64	-0.97	-0.97	26.0	55.76555107
-0.71	-1.82	-2.01	19.0	41.994856755
-2.94	-3.29	-2.22	46.0	41.994856755
-1.47	-0.8	0.16	7.0	41.994856755
-0.98	-1.59	-1.49	46.0	41.994856755
-0.28	-0.76	-0.94	54.0	41.994856755
-1.56	-1.83	-1.5	35.0	41.994856755
-0.94	0.15	0.82	10.0	41.994856755
-2.16	-2.55	-1.82	58.0	41.994856755
-0.73	-1.16	-1.09	42.0	41.994856755
-1.44	-2.03	-1.72	52.0	41.994856755
-0.9	-0.26	0.42	44.0	41.994856755
-2.99	-3.09	-1.81	41.0	41.994856755
-1.97	-2.62	-2.27	12.0	41.994856755
-2.18	-2.31	-1.45	28.0	51.778273933
-1.66	-1.07	-0.25	23.0	51.778273933
-1.13	-3.12	-3.58	41.0	51.778273933
-0.56	-0.81	-0.68	19.0	51.778273933
-1.17	-2.4	-2.57	56.0	51.778273933
-1.92	-1.67	-0.95	36.0	51.778273933
0.07	-0.72	-1.12	43.0	51.778273933
0.05	-0.84	-1.27	43.0	51.778273933
-0.58	-1.25	-1.15	6.0	51.778273933
-0.73	-1.37	-1.42	26.0	51.778273933
-1.84	-1.48	-0.63	26.0	51.778273933
-3.85	-1.11	1.12	15.0	51.778273933
-0.89	0.3	1.07	35.0	51.778273933
-1.32	-1.18	-0.68	38.0	51.778273933
0.43	-1.31	-2.04	10.0	51.778273933
-0.88	-0.95	-0.7	24.0	51.778273933
-2.99	-2.58	-1.36	22.0	51.778273933
0.46	0.51	0.33	23.0	51.778273933
-0.96	-1.65	-1.75	30.0	57.796443264
-3.65	-3.28	-1.81	22.0	57.796443264
-1.73	-2.32	-1.91	45.0	57.796443264
-2.36	-2.47	-1.78	18.0	57.796443264
-0.33	-0.33	-0.25	32.0	57.796443264
-3.86	-3.45	-1.54	32.0	57.796443264
-1.12	-1.46	-1.23	23.0	57.796443264
-2.31	-2.5	-1.78	47.0	57.796443264
0.64	-0.3	-1.1	53.0	57.796443264
-1.84	-1.16	-0.15	41.0	57.796443264
-2.1	-2.64	-2.18	49.0	57.796443264
0.97	0.18	-0.71	53.0	57.796443264
-0.94	-0.25	0.43	7.0	57.796443264
0.31	-1.76	-2.59	8.0	57.796443264
-1.08	0.07	0.77	11.0	57.796443264
-1.61	-0.66	0.08	14.0	57.796443264
-3.27	-2.7	-0.88	7.0	57.796443264
-2.12	-1.39	-0.16	49.0	57.796443264
-2.11	-0.89	0.47	42.0	34.382411149
-3.28	-2.77	-0.38	0.0	34.382411149
-0.76	-1.0	-0.91	27.0	34.382411149
-1.45	-0.98	-0.38	19.0	34.382411149
-1.56	-1.85	-1.41	52.0	34.382411149
0.02	-0.93	-1.31	18.0	34.382411149
-1.24	-2.22	-2.36	29.0	34.382411149
-0.14	-1.88	-2.55	13.0	34.382411149
-1.47	-1.16	-0.4	55.0	34.382411149
0.14	-0.74	-1.26	48.0	34.382411149
0.39	-0.44	-1.01	47.0	34.382411149
-1.16	-2.14	-2.15	43.0	34.382411149
-1.06	-1.48	-1.27	44.0	34.382411149
-0.9	-0.44	0.01	26.0	34.382411149
-1.97	-2.87	-2.77	39.0	34.382411149
-2.19	-2.3	-1.43	50.0	34.382411149
0.06	-1.45	-2.25	38.0	34.382411149
-2.89	-3.05	-1.81	36.0	34.382411149
0.17	-0.66	-0.93	7.0	34.382411149
-2.54	-1.79	-0.49	9.0	27.706908041
-2.72	-1.07	1.3	5.0	27.706908041
-2.89	-3.9	-3.55	34.0	27.706908041
-2.75	-2.23	-0.84	29.0	27.706908041
-2.14	-2.38	-1.76	24.0	27.706908041
-2.24	-2.91	-2.28	40.0	27.706908041
-1.85	-2.21	-1.64	33.0	27.706908041
-0.92	-1.71	-1.72	44.0	27.706908041
0.03	-1.17	-1.77	23.0	27.706908041
-0.02	-0.49	-0.61	19.0	27.706908041
-1.91	-1.82	-1.04	26.0	27.706908041
-1.9	-2.1	-1.54	11.0	27.706908041
-1.87	-1.17	0.04	6.0	27.706908041
-2.97	-3.28	-2.63	16.0	27.706908041
-2.89	-2.49	-1.18	50.0	27.706908041
-2.01	-2.78	-2.31	39.0	27.706908041
-1.49	-1.62	-0.93	7.0	41.796556594
-1.32	-2.78	-2.94	38.0	41.796556594
-2.48	-2.3	-1.43	13.0	41.796556594
-2.08	-3.42	-3.22	40.0	41.796556594
-1.44	-1.96	-1.64	28.0	41.796556594
-2.01	-0.47	1.92	1.0	41.796556594
-0.21	-0.88	-1.09	16.0	41.796556594
-2.78	-3.49	-3.12	17.0	41.796556594
-0.88	-0.31	0.26	36.0	41.796556594
-2.55	-1.82	-0.86	18.0	41.796556594
2.03	-0.03	-1.7	36.0	41.796556594
-0.66	-0.95	-0.91	28.0	41.796556594
-1.43	-1.04	-0.08	5.0	41.796556594
-0.17	-2.01	-2.95	27.0	41.796556594
-2.59	-3.4	-2.64	27.0	41.796556594
-2.48	-1.92	-0.8	39.0	41.796556594
-2.25	-2.42	-1.84	21.0	41.796556594
-0.28	0.15	0.37	21.0	41.796556594
-2.24	-1.27	-0.13	23.0	41.796556594
-0.86	-1.22	-1.07	22.0	49.828494002
-2.64	-2.56	-1.39	38.0	49.828494002
-0.76	-1.19	-1.1	18.0	49.828494002
-1.91	-1.8	-0.61	5.0	49.828494002
-0.47	-1.46	-1.82	25.0	49.828494002
-2.15	-1.73	-0.64	54.0	49.828494002
-2.96	-2.8	-1.64	34.0	49.828494002
-1.06	0.22	1.04	9.0	49.828494002
-2.48	-1.04	0.56	33.0	49.828494002
-0.6	-0.91	-0.78	9.0	49.828494002
-1.83	-1.56	-0.98	17.0	49.828494002
-2.79	-2.45	-1.43	15.0	49.828494002
-0.7	-1.26	-1.35	58.0	49.828494002
0.07	0.1	-0.02	25.0	49.828494002
-2.28	-1.44	-0.51	18.0	49.828494002
-2.01	-1.4	-0.45	25.0	49.828494002
-1.7	-1.17	-0.34	25.0	49.828494002
-5.21	-4.9	-2.47	11.0	49.828494002
-1.43	-1.55	-1.21	17.0	49.828494002
-0.54	-1.2	-1.3	18.0	53.012784612
-1.76	-1.63	-0.86	58.0	53.012784612
-1.39	-2.04	-1.82	11.0	53.012784612
-2.28	-2.11	-1.22	27.0	53.012784612
-2.3	-2.65	-2.09	12.0	53.012784612
-2.93	-2.8	-1.63	51.0	53.012784612
1.72	1.68	0.46	1.0	53.012784612
1.2	-1.0	-2.2	16.0	53.012784612
-1.12	-0.3	0.38	29.0	53.012784612
-3.6	-2.47	-0.55	34.0	53.012784612
-1.08	-1.36	-1.14	58.0	53.012784612
-1.34	-1.19	-0.65	29.0	53.012784612
-0.67	-0.62	-0.41	33.0	53.012784612
0.68	-0.17	-0.87	48.0	53.012784612
-3.15	-1.12	1.0	35.0	53.012784612
0.23	-0.26	-0.58	40.0	53.012784612
-0.83	-1.98	-2.17	18.0	35.26553638
0.15	0.72	0.85	20.0	35.26553638
-2.27	-1.77	-0.62	32.0	35.26553638
-1.23	-0.71	0.07	48.0	35.26553638
-2.59	-3.71	-3.37	14.0	35.26553638
-2.97	-3.31	-2.47	16.0	35.26553638
-2.48	-1.59	-0.59	16.0	35.26553638
0.01	-0.8	-1.12	12.0	35.26553638
0.4	-1.33	-2.39	44.0	35.26553638
-0.38	-0.43	-0.39	32.0	35.26553638
-0.82	-0.91	-0.62	57.0	35.26553638
-0.34	-0.64	-0.72	58.0	35.26553638
0.07	0.2	0.21	4.0	35.26553638
-0.85	-0.45	-0.02	35.0	35.26553638
0.12	-1.06	-1.55	12.0	35.26553638
-0.27	-0.52	-0.49	9.0	35.26553638
-2.51	-2.21	-1.14	46.0	35.26553638
-1.09	-1.93	-1.83	9.0	35.26553638
-2.52	-1.84	-0.71	24.0	35.26553638
-3.26	-2.55	-1.19	16.0	29.175374167
0.94	-0.6	-1.39	6.0	29.175374167
-0.42	-1.06	-1.24	49.0	29.175374167
-0.74	0.03	0.57	34.0	29.175374167
1.42	0.8	-0.07	46.0	29.175374167
-0.7	-0.92	-0.83	33.0	29.175374167
-0.75	-0.42	-0.08	24.0	29.175374167
0.55	0.67	0.55	30.0	29.175374167
-2.57	-2.54	-1.64	43.0	29.175374167
-1.01	-2.75	-3.17	38.0	29.175374167
-0.49	-1.22	-1.42	44.0	29.175374167
-1.64	-1.55	-0.81	52.0	29.175374167
-1.5	-2.56	-2.42	30.0	29.175374167
-0.41	-1.7	-2.07	3.0	29.175374167
0.29	0.72	0.82	6.0	29.175374167
-0.8	-0.74	-0.49	27.0	29.175374167
-0.66	-0.54	-0.33	30.0	29.175374167
-2.59	-3.25	-2.52	50.0	29.175374167
-1.53	-0.97	0.62	2.0	29.175374167
-1.04	-1.7	-1.29	4.0	42.505348227
-0.85	-0.47	0.26	3.0	42.505348227
-1.5	-2.0	-1.83	34.0	42.505348227
-3.13	-3.51	-2.41	48.0	42.505348227
-3.94	-2.48	-0.16	42.0	42.505348227
-0.8	-0.84	-0.52	49.0	42.505348227
-1.24	-0.82	-0.35	13.0	42.505348227
-1.67	-2.03	-1.66	20.0	42.505348227
-1.09	-1.48	-1.36	15.0	42.505348227
-1.49	-1.75	-1.43	17.0	42.505348227
-1.17	-0.79	-0.11	55.0	42.505348227
-1.52	-1.93	-1.59	46.0	42.505348227
-0.58	0.32	0.75	13.0	42.505348227
-2.31	0.02	1.81	8.0	42.505348227
-1.09	-1.52	-1.41	14.0	42.505348227
0.3	-0.05	-0.29	18.0	42.505348227
-0.35	0.06	0.37	59.0	42.505348227
-3.09	-2.51	-0.17	4.0	42.505348227
-1.02	-1.99	-2.02	22.0	42.505348227
-1.25	-1.56	-1.19	49.0	42.505348227
-3.37	-3.03	-1.34	31.0	42.505348227
-0.76	-1.37	-1.2	3.0	42.505348227
-0.41	-0.47	-0.35	38.0	44.964075369
-2.47	-0.77	1.41	4.0	44.964075369
-2.17	-2.83	-2.41	24.0	44.964075369
-0.71	-0.55	-0.34	14.0	44.964075369
-0.75	-0.99	-0.8	9.0	44.964075369
-1.58	-2.42	-2.31	48.0	44.964075369
-2.53	-2.47	-1.74	14.0	44.964075369
-2.75	-2.79	-1.88	40.0	44.964075369
-2.04	-1.9	-1.3	18.0	44.964075369
-2.33	-2.3	-1.68	17.0	44.964075369
-4.35	-3.82	-1.95	40.0	44.964075369
-1.01	-0.46	0.07	30.0	44.964075369
0.36	0.77	0.74	3.0	44.964075369
-1.73	-1.32	-0.65	12.0	44.964075369
-1.11	-1.8	-1.75	17.0	44.964075369
-3.09	-2.68	-1.62	15.0	44.964075369
-2.16	-0.55	0.64	13.0	44.964075369
-3.23	-1.39	0.91	54.0	46.998898083
-1.27	-1.65	-1.37	22.0	46.998898083
-2.89	-1.91	-0.64	16.0	46.998898083
-2.41	-2.61	-1.87	48.0	46.998898083
-1.62	-1.79	-1.23	27.0	46.998898083
-1.77	-2.02	-1.5	48.0	46.998898083
-0.05	0.15	0.32	7.0	46.998898083
0.16	-0.11	-0.25	12.0	46.998898083
-1.74	-1.9	-1.46	35.0	46.998898083
-1.69	-1.79	-1.39	16.0	46.998898083
-1.47	-1.72	-1.29	10.0	46.998898083
-2.56	-2.42	-1.43	46.0	46.998898083
0.36	0.52	0.48	5.0	46.998898083
-1.11	-1.58	-1.43	55.0	46.998898083
-0.86	0.23	0.87	10.0	46.998898083
-1.38	-0.52	0.26	22.0	46.998898083
-0.46	-0.15	0.09	17.0	46.998898083
-0.15	-1.08	-1.37	13.0	46.998898083
-1.95	-1.15	-0.1	38.0	46.998898083
-3.47	-2.52	-0.79	12.0	46.998898083
-1.81	-1.85	-1.16	52.0	40.204306819
-2.46	-3.3	-3.06	17.0	40.204306819
0.26	-0.2	-0.56	51.0	40.204306819
-0.99	-0.75	-0.14	6.0	40.204306819
-1.87	-2.08	-1.41	31.0	40.204306819
-1.44	-0.83	0.08	48.0	40.204306819
-2.95	-2.84	-0.7	4.0	40.204306819
-0.45	-1.08	-1.29	56.0	40.204306819
-2.09	-0.92	0.67	5.0	40.204306819
-2.18	-2.33	-1.69	41.0	40.204306819
1.02	-0.47	-1.65	2.0	40.204306819
-2.43	-2.55	-1.59	47.0	40.204306819
-1.53	-1.65	-1.06	53.0	40.204306819
-0.56	-0.53	-0.24	8.0	40.204306819
-1.95	-0.63	1.62	2.0	40.204306819
-2.54	-3.0	-2.35	52.0	40.204306819
-5.4	-3.41	2.11	1.0	40.204306819
-2.54	-3.2	-2.81	20.0	40.204306819
-2.75	-2.13	-0.68	37.0	40.204306819
0.94	-0.27	-1.17	39.0	40.204306819
2.21	0.59	-0.5	8.0	48.910768696
-3.87	-3.27	-1.31	30.0	48.910768696
-0.94	-0.33	0.21	25.0	48.910768696
-2.23	-2.6	-1.82	59.0	48.910768696
0.76	1.32	1.34	11.0	48.910768696
-1.5	-2.63	-2.59	55.0	48.910768696
-1.76	-1.65	-0.86	51.0	48.910768696
-1.84	-2.44	-2.19	32.0	48.910768696
-0.37	-0.53	-0.46	42.0	48.910768696
-0.01	-0.2	-0.19	6.0	48.910768696
-0.97	-2.03	-2.17	17.0	48.910768696
-2.37	-0.59	0.86	11.0	48.910768696
0.2	0.3	0.3	34.0	48.910768696
-3.55	-3.26	-1.53	46.0	48.910768696
-2.57	-2.73	-1.92	11.0	48.910768696
-1.92	-2.23	-1.67	57.0	48.910768696
-1.55	-0.76	1.1	1.0	48.910768696
-2.72	-3.19	-2.28	54.0	48.910768696
-0.17	-1.4	-1.99	40.0	48.910768696
-1.43	-1.93	-1.63	39.0	39.771688251
-0.46	-0.76	-0.68	10.0	39.771688251
-1.87	-1.42	-0.51	30.0	39.771688251
-1.57	-1.29	-0.62	41.0	39.771688251
-0.78	-0.54	-0.22	26.0	39.771688251
-1.98	-3.21	-2.36	2.0	39.771688251
-1.35	-1.19	-0.67	39.0	39.771688251
-0.53	-0.44	-0.07	4.0	39.771688251
-1.88	-1.79	-1.01	43.0	39.771688251
-2.59	-3.34	-2.65	45.0	39.771688251
-2.49	-1.75	0.41	3.0	39.771688251
4.72	2.97	1.06	19.0	39.771688251
-0.81	-0.32	0.34	4.0	39.771688251
0.19	0.24	0.16	53.0	39.771688251
-1.6	-1.55	-0.89	9.0	39.771688251
1.57	-0.32	-1.85	43.0	39.771688251
-1.36	-1.23	-0.83	16.0	39.771688251
-3.6	-2.71	-1.31	20.0	39.771688251
-1.07	-0.32	0.52	48.0	39.771688251
-1.14	-0.91	-0.3	54.0	39.771688251
-0.95	-0.87	-0.42	54.0	49.840049775
-1.08	0.04	1.08	49.0	49.840049775
-0.66	-0.75	-0.6	59.0	49.840049775
-1.94	-1.97	-1.21	33.0	49.840049775
-0.77	-0.68	-0.44	28.0	49.840049775
-0.91	-1.46	-1.4	47.0	49.840049775
-1.23	-1.65	-1.48	28.0	49.840049775
0.36	0.19	-0.14	58.0	49.840049775
0.0	0.0	-0.02	13.0	49.840049775
-2.89	-2.68	-1.51	47.0	49.840049775
-1.61	-1.33	-0.39	6.0	49.840049775
-0.93	-3.26	-3.97	46.0	49.840049775
-0.01	-1.34	-1.86	16.0	49.840049775
-3.58	-3.66	-2.18	47.0	49.840049775
-2.04	-2.28	-1.37	6.0	49.840049775
-0.43	-0.44	-0.28	9.0	49.840049775
-2.98	-3.19	-2.26	27.0	49.840049775
-2.41	-3.04	-2.29	39.0	49.840049775
-1.5	-0.63	0.33	40.0	49.840049775
-2.39	-2.94	-2.2	44.0	49.840049775
-0.99	2.83	4.69	4.0	49.840049775
-0.25	-0.03	0.05	24.0	63.367328507
-1.26	-1.87	-1.67	41.0	63.367328507
-1.39	-0.06	1.13	5.0	63.367328507
-1.28	-2.11	-2.14	41.0	63.367328507
-0.7	0.18	0.96	3.0	63.367328507
-1.13	-2.63	-2.82	22.0	63.367328507
-2.92	-0.51	1.43	10.0	63.367328507
-2.19	-3.38	-3.35	57.0	63.367328507
-1.83	-1.63	-0.85	46.0	63.367328507
-0.58	-0.87	-0.58	3.0	63.367328507
-2.91	-1.61	0.13	44.0	63.367328507
-0.74	-1.3	-1.32	44.0	63.367328507
-1.09	-0.84	-0.43	19.0	63.367328507
-1.79	-1.34	-0.69	15.0	63.367328507
-1.47	-1.71	-1.35	42.0	63.367328507
-2.11	-1.83	-0.99	25.0	63.367328507
0.3	0.29	0.18	47.0	63.367328507
-0.31	-1.72	-2.21	1.0	63.367328507
1.26	1.09	0.69	9.0	63.367328507
-1.76	-1.65	-0.95	45.0	37.327016002
-0.93	-0.27	0.24	19.0	37.327016002
0.1	0.12	0.12	9.0	37.327016002
-1.82	-1.21	-0.34	33.0	37.327016002
-1.87	-1.37	-0.36	48.0	37.327016002
-1.24	0.44	1.55	7.0	37.327016002
-2.13	-2.44	-1.92	41.0	37.327016002
-1.26	-1.46	-1.08	54.0	37.327016002
-1.31	-1.23	-0.68	56.0	37.327016002
-2.28	-1.85	-0.87	32.0	37.327016002
-1.92	-2.35	-1.74	54.0	37.327016002
-1.67	-1.92	-1.3	9.0	37.327016002
-2.46	-3.05	-2.33	23.0	37.327016002
-1.71	-0.64	0.39	28.0	37.327016002
-2.23	-1.68	-0.39	7.0	37.327016002
-2.23	-1.96	-0.93	35.0	37.327016002
-0.42	-0.73	-0.73	50.0	37.327016002
-1.29	-2.14	-2.14	47.0	37.327016002
-1.02	-0.98	-0.54	46.0	37.327016002
-1.27	-1.55	-1.21	27.0	37.327016002
-1.0	-0.42	0.3	56.0	37.327016002
-3.57	-3.58	-2.37	57.0	37.327016002
-2.54	-2.83	-1.93	24.0	37.327016002
-0.08	-0.28	-0.42	23.0	42.990447306
-1.92	-1.65	-0.72	52.0	42.990447306
-1.77	-1.07	0.03	52.0	42.990447306
-1.49	-1.25	-0.6	27.0	42.990447306
-1.18	1.47	2.53	14.0	42.990447306
-1.75	-2.06	-1.64	12.0	42.990447306
-1.64	-0.96	-0.12	26.0	42.990447306
-0.11	-0.34	-0.35	9.0	42.990447306
-1.78	-0.24	1.05	35.0	42.990447306
-0.12	-1.1	-1.38	15.0	42.990447306
-2.8	-0.75	1.01	11.0	42.990447306
-1.39	-1.62	-1.22	32.0	42.990447306
-1.09	-1.53	-1.37	44.0	42.990447306
-1.61	-1.9	-1.4	27.0	42.990447306
-1.17	-1.38	-0.78	3.0	42.990447306
-1.97	-2.72	-2.45	30.0	42.990447306
-3.31	-2.64	-1.06	45.0	42.990447306
-2.05	-2.38	-0.74	2.0	42.990447306
-2.83	-2.96	-2.19	22.0	52.742128623
-3.85	-4.18	-2.9	26.0	52.742128623
-1.5	-2.01	-1.72	49.0	52.742128623
-1.67	-2.24	-1.85	36.0	52.742128623
-1.96	-3.87	-3.94	22.0	52.742128623
0.18	-1.58	-2.27	9.0	52.742128623
0.73	0.12	-0.43	37.0	52.742128623
0.41	-0.9	-1.44	9.0	52.742128623
-0.18	-0.13	-0.05	11.0	52.742128623
-1.74	-0.66	0.23	19.0	52.742128623
0.42	0.05	-0.18	10.0	52.742128623
-0.79	-0.38	0.1	41.0	52.742128623
-2.94	-1.97	-0.51	24.0	52.742128623
-1.74	-1.21	-0.18	56.0	52.742128623
-0.96	0.04	0.73	9.0	52.742128623
-1.63	-0.59	0.62	48.0	52.742128623
-2.55	-2.59	-1.53	51.0	63.550024287
-2.26	0.09	3.02	1.0	63.550024287
-0.66	-0.46	-0.25	14.0	63.550024287
-1.81	-1.86	-1.19	49.0	63.550024287
-0.38	-0.41	-0.07	1.0	63.550024287
-3.58	-3.08	-1.86	19.0	63.550024287
-2.09	-2.21	-1.53	26.0	63.550024287
-1.09	-1.69	-1.59	18.0	63.550024287
-0.84	-0.48	0.04	59.0	63.550024287
0.96	1.99	1.95	6.0	63.550024287
-1.68	-2.5	-2.34	49.0	63.550024287
0.15	-1.15	-1.84	24.0	63.550024287
-1.7	-1.89	-1.35	49.0	63.550024287
-1.42	-1.44	-1.09	14.0	63.550024287
-2.52	-3.09	-2.68	18.0	63.550024287
-0.68	-1.35	-1.26	0.0	63.550024287
-2.27	-2.08	-1.2	26.0	63.550024287
-2.58	-1.69	-0.35	37.0	63.550024287
-2.18	-1.86	-1.1	15.0	63.550024287
0.67	-0.26	-0.95	40.0	42.951766628
-1.68	-1.91	-1.41	47.0	42.951766628
-1.03	-1.64	-1.64	58.0	42.951766628
1.29	-0.5	-1.48	9.0	42.951766628
-1.51	-2.37	-2.35	42.0	42.951766628
0.22	-0.28	-0.61	44.0	42.951766628
0.64	-0.06	-0.61	28.0	42.951766628
-1.79	-1.6	-0.8	44.0	42.951766628
-0.29	-0.58	-0.6	44.0	42.951766628
-1.35	-1.6	-1.25	44.0	42.951766628
-0.22	-1.06	-1.2	5.0	42.951766628
-2.89	-1.53	0.27	33.0	42.951766628
-1.14	-1.35	-1.1	39.0	42.951766628
-0.68	0.27	1.05	49.0	42.951766628
-1.52	-1.25	-0.66	21.0	42.951766628
-0.1	-1.51	-2.08	21.0	42.951766628
-2.2	-2.43	-1.72	57.0	42.951766628
-1.25	-1.39	-1.12	15.0	42.951766628
0.91	0.16	-0.37	6.0	42.769368015
-1.73	-0.85	0.08	23.0	42.769368015
-2.58	-2.7	-1.85	33.0	42.769368015
-1.68	-1.56	-0.87	27.0	42.769368015
-2.89	-2.48	-1.05	43.0	42.769368015
-1.76	-1.89	-1.11	7.0	42.769368015
-3.44	-2.33	-0.29	36.0	42.769368015
-1.22	-2.92	-3.25	21.0	42.769368015
-1.35	-1.85	-1.66	59.0	42.769368015
-0.9	-1.26	-1.19	33.0	42.769368015
-3.13	-3.23	-2.16	55.0	42.769368015
-1.0	-1.4	-1.33	32.0	42.769368015
-0.57	-0.07	0.27	11.0	42.769368015
0.1	-0.4	-0.61	16.0	42.769368015
-1.58	-1.15	-0.39	27.0	42.769368015
-1.29	-1.07	-0.58	21.0	42.769368015
-1.13	-2.37	-2.57	55.0	42.769368015
-1.66	-2.91	-2.91	17.0	42.769368015
-2.81	-3.17	-2.35	56.0	51.3952569
-0.16	-0.74	-1.01	34.0	51.3952569
-3.56	-2.09	-0.23	24.0	51.3952569
-0.09	-1.64	-2.14	8.0	51.3952569
-2.03	-1.53	-0.6	29.0	51.3952569
-1.09	0.21	1.06	9.0	51.3952569
-1.27	-2.36	-2.53	54.0	51.3952569
-1.34	-2.3	-2.36	54.0	51.3952569
0.2	-0.51	-0.94	29.0	51.3952569
-0.58	-1.2	-1.32	29.0	51.3952569
-1.4	-3.26	-3.45	26.0	51.3952569
-1.56	-1.73	-1.23	10.0	51.3952569
-2.46	-2.35	-1.53	14.0	40.285078907
0.07	-1.32	-1.89	11.0	40.285078907
-1.76	-2.47	-1.53	2.0	40.285078907
1.17	0.52	-0.21	4.0	40.285078907
-1.09	-0.34	0.36	8.0	40.285078907
-1.3	-2.6	-2.71	47.0	40.285078907
-0.91	-0.78	-0.32	55.0	40.285078907
-2.61	-2.77	-1.7	37.0	40.285078907
0.2	-0.87	-1.34	12.0	40.285078907
-2.02	-0.56	0.65	22.0	40.285078907
-2.71	-2.99	-1.87	34.0	40.285078907
-1.1	-2.06	-1.7	3.0	40.285078907
-1.33	-1.68	-1.36	33.0	40.285078907
-1.78	-2.72	-2.61	53.0	40.285078907
-1.76	-3.1	-3.17	19.0	40.285078907
-2.62	-0.89	0.9	37.0	40.285078907
-0.22	-0.97	-1.25	38.0	40.285078907
-1.01	-0.75	-0.4	13.0	12.792279442
-2.08	-0.75	0.63	40.0	12.792279442
0.42	-0.4	-0.98	31.0	12.792279442
-1.84	-2.87	-2.61	51.0	12.792279442
-0.9	-1.55	-1.62	35.0	12.792279442
-0.64	-2.38	-3.16	37.0	12.792279442
-0.55	-1.06	-1.08	46.0	12.792279442
-5.64	0.21	5.69	48.0	12.792279442
-2.84	-1.49	0.14	10.0	12.792279442
-0.4	-1.28	-1.54	43.0	12.792279442
-0.94	-1.75	-1.92	32.0	12.792279442
-0.94	-1.99	-2.22	46.0	12.792279442
-0.71	0.19	0.82	7.0	12.792279442
-2.54	-2.51	-1.39	32.0	12.792279442
-1.08	-0.74	-0.2	39.0	12.792279442
-0.43	-0.29	0.03	6.0	12.792279442
-0.3	-0.29	-0.14	47.0	12.792279442
0.28	0.67	0.74	5.0	12.792279442
-2.4	-1.53	0.97	2.0	12.792279442
2.8	-1.8	-4.77	35.0	12.792279442
-1.51	-1.75	-1.4	40.0	12.792279442
-1.28	-1.9	-1.45	4.0	12.792279442
-1.15	-1.56	-1.33	21.0	53.909606094
0.06	0.5	0.65	16.0	53.909606094
-2.7	-1.32	0.56	57.0	53.909606094
1.6	0.25	-0.82	5.0	53.909606094
-2.86	-2.55	-1.38	42.0	53.909606094
-0.81	-1.06	-0.92	58.0	53.909606094
-0.37	-1.21	-1.54	35.0	53.909606094
-1.16	0.55	1.51	20.0	53.909606094
-2.86	-2.71	-1.68	26.0	53.909606094
-2.13	-2.74	-2.29	54.0	53.909606094
0.49	0.13	-0.21	43.0	53.909606094
1.15	-0.39	-1.24	7.0	53.909606094
-0.92	-0.82	-0.5	20.0	53.909606094
-0.69	-3.0	-3.79	47.0	53.909606094
-1.29	-1.2	-0.72	30.0	53.909606094
0.19	-0.03	-0.18	12.0	53.909606094
-1.11	-0.19	0.71	44.0	53.909606094
-1.88	-2.21	-1.57	54.0	53.909606094
-2.46	-0.49	1.47	47.0	53.909606094
-1.56	-2.5	-2.55	38.0	53.909606094
-0.73	-1.93	-2.22	43.0	53.909606094
-1.3	-0.86	-0.36	16.0	53.909606094
-2.8	-0.67	1.55	6.0	96.466359486
-0.26	-0.95	-1.2	49.0	96.466359486
-1.45	-1.1	-0.4	40.0	96.466359486
-1.14	-1.02	-0.54	40.0	96.466359486
-1.25	0.56	1.56	10.0	96.466359486
-2.41	-2.72	-1.84	54.0	96.466359486
-0.17	-0.16	-0.06	42.0	96.466359486
-2.53	-1.83	-0.59	30.0	96.466359486
-1.52	-1.17	-0.61	19.0	96.466359486
-0.03	0.32	0.53	49.0	96.466359486
-1.23	-2.23	-1.87	2.0	96.466359486
-0.91	-0.71	-0.05	4.0	96.466359486
0.46	-0.66	-1.37	29.0	96.466359486
-0.49	-0.23	0.18	4.0	96.466359486
-1.73	-1.6	-0.89	45.0	96.466359486
-2.47	-1.92	-0.98	17.0	83.978350768
-2.04	-1.72	-0.9	38.0	83.978350768
-1.05	-0.46	0.3	53.0	83.978350768
-0.63	-1.73	-2.04	34.0	83.978350768
-3.05	-3.58	-2.51	39.0	83.978350768
-1.94	-2.69	-2.4	54.0	83.978350768
-2.54	-2.43	-1.48	32.0	83.978350768
-1.81	-0.51	0.51	11.0	83.978350768
-2.14	-1.87	-0.88	46.0	83.978350768
-2.44	-1.89	-0.61	58.0	83.978350768
-0.21	-0.34	-0.22	4.0	83.978350768
-1.38	-0.64	0.79	2.0	83.978350768
0.24	0.0	-0.12	9.0	121.46769999
-2.25	-1.68	-0.69	11.0	121.46769999
-3.81	-3.01	-0.86	53.0	121.46769999
-1.01	-2.17	-2.36	24.0	121.46769999
-0.66	-0.75	-0.61	15.0	121.46769999
-1.27	-2.22	-2.17	50.0	121.46769999
-0.35	-0.64	-0.72	26.0	121.46769999
-0.43	-0.6	-0.61	27.0	121.46769999
-2.04	-1.35	-0.23	46.0	121.46769999
-1.68	-1.53	-0.94	33.0	121.46769999
-1.43	-1.17	-0.58	23.0	121.46769999
0.29	0.26	0.17	37.0	121.46769999
-0.32	-0.83	-0.77	1.0	121.46769999
0.38	-0.44	-0.77	17.0	121.46769999
2.57	0.45	-1.24	28.0	121.46769999
-1.6	-2.68	-2.76	43.0	121.46769999
-1.38	-1.56	-1.16	11.0	121.46769999
-0.02	-0.71	-0.89	8.0	121.46769999
-1.07	0.27	1.19	8.0	121.46769999
0.57	-0.06	-0.62	49.0	121.46769999
0.83	0.27	-0.12	12.0	121.46769999
-0.26	-0.87	-0.91	7.0	121.46769999
-1.95	-1.7	-0.79	46.0	99.707629165
-2.63	-2.04	-0.71	28.0	99.707629165
-1.28	-0.84	-0.23	36.0	99.707629165
-3.99	-3.07	-1.06	26.0	99.707629165
-1.37	-1.67	-1.27	46.0	99.707629165
-1.9	-0.98	0.15	8.0	99.707629165
-2.24	-0.33	1.03	20.0	99.707629165
-1.76	-2.82	-2.59	36.0	99.707629165
-2.95	-2.05	-0.54	39.0	99.707629165
-1.68	-1.01	-0.33	14.0	99.707629165
-2.19	-0.3	0.96	15.0	99.707629165
-2.48	-1.99	-0.75	42.0	99.707629165
-1.86	-1.86	-1.26	39.0	99.707629165
-1.72	-1.77	-1.08	50.0	99.707629165
-2.59	-2.77	-1.71	35.0	99.707629165
-3.4	-1.81	0.26	39.0	99.707629165
-1.88	-2.47	-1.98	23.0	93.139933297
-2.16	-1.04	0.4	49.0	93.139933297
-2.32	-2.03	-0.96	27.0	93.139933297
0.19	-0.75	-1.32	26.0	93.139933297
0.19	-0.49	-0.91	49.0	93.139933297
-4.45	-3.88	-2.41	23.0	93.139933297
-3.19	-1.22	1.06	48.0	93.139933297
-2.11	-1.51	-0.71	16.0	93.139933297
-1.76	-2.53	-2.13	26.0	93.139933297
-2.66	-2.21	-0.94	52.0	93.139933297
0.48	0.34	0.0	2.0	93.139933297
-2.37	-2.24	-1.16	54.0	93.139933297
-2.0	-0.41	1.02	37.0	93.139933297
0.31	-0.69	-1.07	16.0	93.139933297
-1.82	-1.64	0.1	1.0	93.139933297
-1.95	-2.56	-2.04	36.0	93.139933297
-1.11	-1.05	-0.69	26.0	93.139933297
-3.17	-5.39	-4.66	2.0	93.139933297
-3.76	-2.31	1.1	4.0	141.97398177
-1.28	-1.31	-0.92	27.0	141.97398177
-2.3	-3.03	-2.47	21.0	141.97398177
-1.82	-3.34	-3.36	48.0	141.97398177
-2.77	-1.92	-0.34	50.0	141.97398177
-0.59	-1.27	-1.34	11.0	141.97398177
-1.18	-1.43	-1.08	59.0	141.97398177
-2.56	-2.45	-0.7	5.0	141.97398177
-2.04	-2.67	-2.27	53.0	141.97398177
-2.31	-2.9	-2.19	57.0	141.97398177
-0.62	-1.25	-1.29	11.0	141.97398177
-0.53	-0.65	-0.59	14.0	141.97398177
-2.55	-2.02	-0.87	33.0	141.97398177
-1.94	-1.76	-0.9	58.0	141.97398177
-3.95	-2.82	-0.65	52.0	141.97398177
-2.61	-1.98	-0.58	57.0	96.993498063
-1.03	-2.0	-2.01	10.0	96.993498063
-0.84	-1.1	-0.98	15.0	96.993498063
-0.71	-1.12	-0.79	3.0	96.993498063
0.11	-0.52	-0.84	3.0	96.993498063
-1.49	-1.2	-0.62	34.0	96.993498063
-1.83	-2.05	-1.59	39.0	96.993498063
-2.32	-1.4	-0.17	35.0	96.993498063
-1.65	-1.9	-1.41	56.0	96.993498063
-1.68	-1.42	-0.75	38.0	96.993498063
-2.58	-2.0	-0.72	49.0	96.993498063
-3.29	-2.82	-1.72	19.0	96.993498063
-1.7	-1.76	-1.12	28.0	96.993498063
-0.81	-1.12	-1.01	25.0	96.993498063
-2.22	-1.93	-0.9	42.0	96.993498063
-0.79	-1.4	-1.38	50.0	96.993498063
-1.09	-0.4	0.28	38.0	96.993498063
-1.76	-1.48	-0.57	55.0	96.993498063
-1.91	-1.67	-0.77	55.0	96.993498063
-2.43	-2.03	-0.85	55.0	96.993498063
0.1	0.09	0.06	10.0	96.993498063
-0.66	-1.32	-1.35	21.0	75.241218466
-2.68	-2.6	-1.64	26.0	75.241218466
0.28	0.13	-0.02	4.0	75.241218466
-3.58	-2.82	-0.83	45.0	75.241218466
-3.81	-3.58	-2.18	18.0	75.241218466
-1.91	-1.78	-0.99	9.0	75.241218466
-1.41	-2.32	-2.38	41.0	75.241218466
-3.24	-2.12	-0.29	29.0	75.241218466
-2.74	-3.62	-3.01	59.0	75.241218466
0.22	-1.36	-2.19	38.0	75.241218466
-3.03	-2.58	-1.01	36.0	75.241218466
-0.2	-1.26	-1.75	51.0	75.241218466
-2.78	-1.53	-0.28	19.0	75.241218466
-3.41	-2.93	-1.5	28.0	75.241218466
-1.4	-1.98	-1.87	32.0	75.241218466
-2.64	-3.07	-2.25	22.0	75.241218466
-2.68	-2.21	-0.86	42.0	75.241218466
-2.58	-0.55	1.71	4.0	59.118438457
-1.74	-1.52	-0.71	49.0	59.118438457
-1.56	-1.22	-0.69	16.0	59.118438457
-2.19	-1.81	-0.89	40.0	59.118438457
-1.37	-0.82	0.05	51.0	59.118438457
-0.3	-0.89	-0.93	8.0	59.118438457
-2.54	-1.9	-0.74	11.0	59.118438457
-0.43	-1.13	-1.36	34.0	59.118438457
-1.6	-2.37	-2.09	54.0	59.118438457
-1.62	-1.73	-1.19	10.0	59.118438457
-2.01	-1.73	-0.9	27.0	59.118438457
-1.95	-1.6	-0.97	17.0	59.118438457
-0.92	-1.46	-1.36	18.0	59.118438457
-1.28	-0.79	-0.16	26.0	59.118438457
-2.23	-1.76	-0.8	25.0	59.118438457
-3.01	-0.97	2.05	3.0	59.118438457
-1.9	-2.31	-1.7	53.0	67.496365735
-0.78	-1.25	-1.18	40.0	67.496365735
-3.19	-1.83	-0.12	25.0	67.496365735
-2.55	-1.79	-0.3	55.0	67.496365735
-2.39	-1.54	-0.36	25.0	67.496365735
-1.49	-2.07	-1.76	33.0	67.496365735
-2.03	-2.21	-1.65	39.0	67.496365735
-2.36	-1.68	-0.7	19.0	67.496365735
-1.99	-2.88	-2.75	35.0	67.496365735
-1.36	-0.81	-0.27	15.0	67.496365735
-1.81	-1.23	-0.52	13.0	67.496365735
-2.7	-3.07	-2.1	48.0	67.496365735
-2.88	-2.48	-1.26	37.0	67.496365735
-2.34	-2.04	-0.94	42.0	67.496365735
-0.83	0.62	1.49	7.0	67.496365735
-0.13	-0.64	-0.89	28.0	67.496365735
-1.88	-2.12	-1.56	48.0	67.496365735
-1.44	-1.78	-1.51	13.0	67.496365735
-1.67	-2.92	-3.04	53.0	67.496365735
-1.26	-1.34	-0.97	40.0	67.496365735
2.65	-1.13	-3.23	8.0	67.496365735
-3.34	-3.35	-2.42	22.0	89.387078947
-3.92	-3.1	-1.23	33.0	89.387078947
-0.1	-0.48	-0.63	38.0	89.387078947
-2.73	-2.27	-1.18	13.0	89.387078947
-1.75	-1.42	-0.54	56.0	89.387078947
-1.73	-1.72	-1.03	54.0	89.387078947
3.63	-0.5	-2.98	6.0	89.387078947
-1.01	-1.82	-1.81	45.0	89.387078947
-1.67	-2.13	-1.66	55.0	89.387078947
-1.02	-1.56	-1.48	55.0	89.387078947
-2.43	-1.97	-1.13	19.0	89.387078947
-1.53	-0.52	0.62	50.0	89.387078947
-1.2	-1.23	-0.84	22.0	89.387078947
-1.8	-3.19	-3.1	21.0	89.387078947
-1.13	-2.21	-2.34	57.0	89.387078947
-1.49	-1.48	-0.88	55.0	89.387078947
-3.24	-2.68	-1.28	28.0	89.387078947
-2.79	-2.82	-1.58	36.0	89.387078947
-0.89	-0.82	-0.51	11.0	89.387078947
-1.48	-1.07	-0.55	15.0	121.6150734
-1.21	-1.58	-0.87	2.0	121.6150734
-2.22	-2.57	-1.93	11.0	121.6150734
-1.07	-0.85	-0.35	59.0	121.6150734
-1.98	-2.43	-1.72	8.0	121.6150734
-1.54	-1.5	-0.96	26.0	121.6150734
-0.95	-1.34	-0.98	4.0	121.6150734
-2.99	-1.61	0.56	6.0	121.6150734
-1.75	-1.53	-0.86	38.0	121.6150734
-1.5	-1.19	-0.5	39.0	121.6150734
-2.19	-1.21	1.07	2.0	121.6150734
-1.78	-0.67	0.52	41.0	121.6150734
-1.48	-2.23	-1.99	55.0	121.6150734
-1.87	-2.55	-2.22	26.0	121.6150734
-1.25	-0.55	0.41	4.0	121.6150734
-2.84	-3.41	-2.49	42.0	121.6150734
-3.55	-2.76	-1.35	23.0	121.6150734
-2.02	-2.07	-1.29	38.0	102.61271818
-0.55	-0.6	-0.42	54.0	102.61271818
-0.67	-1.23	-1.11	4.0	102.61271818
-3.59	-2.73	-1.35	18.0	102.61271818
-2.9	-2.59	-1.19	47.0	102.61271818
-2.79	-0.97	0.77	10.0	102.61271818
-2.49	-0.51	1.34	8.0	102.61271818
-3.44	-3.43	-2.22	56.0	102.61271818
-1.97	-2.35	-1.82	53.0	102.61271818
-1.91	-1.87	-1.36	15.0	102.61271818
-1.38	-1.15	-0.63	32.0	102.61271818
-1.69	-1.39	-0.68	27.0	102.61271818
-2.7	-1.9	-0.86	18.0	102.61271818
-2.93	-2.73	-1.57	46.0	102.61271818
-2.89	-2.3	-0.97	42.0	102.61271818
-0.91	-0.96	-0.66	22.0	102.61271818
-2.21	-2.2	-1.43	27.0	102.61271818
-2.02	-1.7	-0.73	52.0	102.61271818
5.57	1.52	-0.99	8.0	102.61271818
-3.12	-1.05	0.65	19.0	102.61271818
-2.5	-3.13	-2.71	20.0	99.680926231
-1.37	-2.33	-2.25	57.0	99.680926231
-0.11	-0.87	-1.24	52.0	99.680926231
3.57	1.63	0.0	14.0	99.680926231
-3.71	-3.63	-1.99	48.0	99.680926231
-0.85	-1.95	-2.16	50.0	99.680926231
-2.97	-3.07	-2.06	29.0	99.680926231
-0.75	-0.68	-0.33	49.0	99.680926231
-1.69	-1.89	-1.44	41.0	99.680926231
-2.8	-2.7	-1.44	51.0	99.680926231
-1.33	-1.23	-0.86	14.0	99.680926231
-1.82	-1.94	-1.22	53.0	99.680926231
-2.31	-2.44	-1.75	35.0	99.680926231
-1.63	-0.45	0.43	12.0	99.680926231
-1.03	-2.53	-3.04	29.0	99.680926231
-1.57	-1.6	-0.96	52.0	99.680926231
-1.03	-1.55	-1.52	37.0	99.680926231
-0.51	-0.44	-0.12	0.0	99.680926231
0.88	-0.71	-1.9	49.0	99.680926231
-2.73	-1.71	-0.13	31.0	99.680926231
-1.03	-2.05	-2.27	41.0	99.762364896
-2.07	-1.06	0.03	22.0	99.762364896
-2.96	-2.49	-0.97	53.0	99.762364896
-2.8	-2.23	-0.96	37.0	99.762364896
-2.71	-2.16	-0.83	50.0	99.762364896
-1.46	-1.86	-1.57	59.0	99.762364896
-0.6	0.33	0.95	7.0	99.762364896
-0.72	-0.52	-0.25	28.0	99.762364896
-2.6	-2.87	-1.83	29.0	99.762364896
-4.24	-3.98	-2.21	27.0	99.762364896
-1.63	-1.39	-0.75	38.0	99.762364896
-3.0	-2.71	-0.98	6.0	99.762364896
-0.78	-1.37	-1.4	29.0	99.762364896
-1.76	-1.73	-1.03	57.0	99.762364896
-2.79	-2.57	-1.38	54.0	99.762364896
-1.14	-1.62	-1.52	38.0	99.762364896
-1.67	-1.13	-0.27	41.0	99.762364896
-1.08	-2.15	-2.29	57.0	99.762364896
-1.07	-2.55	-2.92	57.0	131.74966285
-1.96	-1.0	0.15	40.0	131.74966285
-1.34	-1.4	-0.89	9.0	131.74966285
0.28	-0.94	-1.84	59.0	131.74966285
-2.84	-3.22	-2.17	43.0	131.74966285
0.75	0.24	-0.38	54.0	131.74966285
-1.66	-2.34	-2.11	53.0	131.74966285
0.29	-0.8	-1.42	43.0	131.74966285
-2.76	-2.92	-1.96	56.0	131.74966285
-1.53	-1.68	-1.17	24.0	131.74966285
-2.51	-1.84	-0.49	45.0	131.74966285
-2.14	-0.96	0.69	5.0	131.74966285
-1.0	-1.76	-1.73	50.0	131.74966285
-1.61	-1.07	-0.4	19.0	131.74966285
-1.06	-1.12	-0.87	12.0	131.74966285
-2.17	-2.8	-2.2	51.0	131.74966285
-1.95	-2.07	-1.52	21.0	131.74966285
-1.17	-2.07	-1.92	9.0	131.74966285
-2.36	-1.32	0.03	28.0	131.74966285
-1.18	-0.98	-0.33	7.0	131.74966285
-1.38	-1.87	-1.71	16.0	131.74966285
-1.64	-1.55	-1.04	18.0	131.74966285
-1.66	-1.47	-0.96	17.0	96.278599773
-2.97	-2.61	-1.5	18.0	96.278599773
-1.58	-2.1	-1.8	48.0	96.278599773
-0.31	-0.98	-1.24	30.0	96.278599773
-1.32	-0.73	-0.04	33.0	96.278599773
-1.96	-1.92	-1.28	39.0	96.278599773
-2.0	-2.27	-1.57	34.0	96.278599773
-0.36	-1.26	-1.4	8.0	96.278599773
-3.66	-3.38	-1.63	30.0	96.278599773
-2.12	-2.42	-1.83	20.0	96.278599773
-0.84	-1.05	-0.93	29.0	96.278599773
-1.48	-1.55	-0.95	52.0	96.278599773
-1.53	-1.92	-1.52	41.0	96.278599773
-2.33	-3.08	-2.63	26.0	96.278599773
-1.17	-1.16	-0.76	24.0	96.278599773
-1.63	-1.99	-1.49	29.0	96.278599773
-3.4	-3.03	-1.7	16.0	96.278599773
-1.41	-1.44	-0.99	40.0	96.278599773
-0.19	-1.47	-2.03	32.0	74.259203945
-2.65	-1.49	-0.24	19.0	74.259203945
-3.04	-2.63	-1.32	10.0	74.259203945
-1.3	-1.11	-0.51	57.0	74.259203945
-2.25	-1.66	-0.53	27.0	74.259203945
-1.21	-0.99	-0.61	16.0	74.259203945
-2.45	-2.13	-0.97	40.0	74.259203945
-0.57	-0.91	-0.87	19.0	74.259203945
-1.4	-1.47	-0.99	24.0	74.259203945
-2.46	-2.16	-0.99	45.0	74.259203945
0.27	-0.4	-0.82	42.0	74.259203945
-1.01	-1.57	-1.48	51.0	74.259203945
-1.08	-1.62	-1.47	24.0	74.259203945
-1.04	-1.28	-1.01	44.0	74.259203945
-1.99	-1.87	-1.27	15.0	74.259203945
-0.28	-0.58	-0.61	40.0	74.259203945
-1.64	-1.3	-0.51	42.0	74.259203945
-1.81	-1.43	-0.59	43.0	84.490472044
-0.04	0.24	0.38	9.0	84.490472044
-2.08	-2.22	-1.57	28.0	84.490472044
-0.63	-1.66	-2.0	51.0	84.490472044
-2.18	-1.35	-0.16	41.0	84.490472044
-2.29	-2.76	-2.2	50.0	84.490472044
-1.66	-1.82	-1.18	55.0	84.490472044
-1.08	-1.4	-1.17	20.0	84.490472044
-3.17	-3.74	-3.01	35.0	84.490472044
-2.0	-2.08	-1.29	30.0	84.490472044
-1.28	-1.69	-1.46	59.0	84.490472044
-1.2	-1.27	-0.94	36.0	84.490472044
-2.19	-1.32	0.49	4.0	84.490472044
-0.98	-1.0	-0.16	2.0	84.490472044
-1.97	-1.74	-0.8	52.0	84.490472044
-1.78	-2.49	-2.2	25.0	84.490472044
-1.8	-1.54	-0.82	40.0	84.490472044
-2.44	-2.25	-1.15	44.0	84.490472044
-0.96	-0.05	0.54	11.0	84.490472044
-1.81	-1.35	-0.69	16.0	81.076715598
-3.56	-2.79	-1.27	19.0	81.076715598
-3.71	-2.33	-0.38	13.0	81.076715598
-2.39	-1.85	-0.39	7.0	81.076715598
-1.77	-1.67	-0.88	50.0	81.076715598
-1.93	-2.88	-2.45	29.0	81.076715598
-1.03	-2.08	-2.16	28.0	81.076715598
-2.17	-2.3	-1.42	57.0	81.076715598
-1.21	-1.65	-1.43	36.0	81.076715598
-3.21	-1.99	-0.32	28.0	81.076715598
-0.63	-1.54	-1.75	14.0	81.076715598
-0.45	-0.42	-0.25	37.0	81.076715598
-0.08	-1.01	-1.34	17.0	81.076715598
-1.2	-1.45	-1.11	41.0	81.076715598
-4.92	-4.26	-1.5	8.0	81.076715598
-0.52	-0.45	-0.21	54.0	81.076715598
-2.02	-1.73	-0.84	9.0	81.076715598
2.24	-0.34	-2.4	39.0	81.076715598
-0.94	-1.06	-0.74	55.0	81.076715598
-1.44	-1.4	-0.87	31.0	81.076715598
-2.2	-1.57	-0.33	56.0	81.076715598
-0.08	-0.75	-1.08	24.0	98.630131246
1.33	0.1	-0.86	28.0	98.630131246
-2.14	-2.63	-1.98	45.0	98.630131246
-1.55	-2.32	-2.18	19.0	98.630131246
-0.99	-2.73	-3.15	33.0	98.630131246
-1.18	-1.5	-1.22	48.0	98.630131246
-0.38	-0.54	-0.53	24.0	98.630131246
-1.41	-2.2	-2.03	57.0	98.630131246
-2.6	-2.53	-1.4	45.0	98.630131246
-1.36	-1.78	-1.46	29.0	98.630131246
-0.93	-1.38	-1.26	25.0	98.630131246
[truncated: 3,262 more rows]
