# Supplementary material for: Influence of non-directional errors in anthropometric measurements and age estimation on anthropometric prevalence indicators
Source: PLoS One. 2024 Sep 4;19(9):e0304131. doi: 10.1371/journal.pone.0304131 (PMC11373794; doi:10.1371/journal.pone.0304131)
Supplement: S1 Dataset — Included are the child’s age in months (variable name ‘age’), z-score values for height-for-age (‘haz’), weight-for-height (‘whz’), weight-for-age (‘waz’) and survey weights (‘wt’). (ZIP) [file pone.0304131.s001.zip › S1_Dataset/anthro_data_14.csv]

haz	waz	whz	age	wt
-2.23	-1.43	-0.18	41.0	31.11051724137931
-2.42	-0.52	1.19	31.0	31.11051724137931
-2.47	0.6	2.3	14.0	31.11051724137931
-2.61	-1.24	0.53	50.0	31.11051724137931
-1.04	-0.24	0.39	22.0	31.11051724137931
-3.66	-1.38	1.3	51.0	31.11051724137931
1.19	1.13	0.59	50.0	31.11051724137931
-5.55	-4.89	-2.92	42.0	31.11051724137931
-5.33	-3.13	0.6	52.0	31.11051724137931
-4.77	-3.41	-0.52	39.0	31.11051724137931
-0.41	-1.25	-1.55	38.0	31.11051724137931
-1.56	-1.69	-1.04	8.0	31.11051724137931
-2.83	-2.36	-0.93	42.0	31.11051724137931
-1.82	-1.28	-0.36	42.0	31.11051724137931
-0.83	0.38	1.07	28.0	31.11051724137931
-1.01	-1.09	-0.8	38.0	31.11051724137931
-2.49	-0.55	1.22	33.0	31.11051724137931
-2.56	-0.77	2.04	2.0	31.11051724137931
-4.12	-3.5	0.5	1.0	31.11051724137931
-1.0	-1.06	-0.67	48.0	31.11051724137931
-1.49	-0.19	0.83	24.0	31.11051724137931
-2.28	-1.89	-0.82	48.0	31.11051724137931
-0.88	-0.03	0.76	43.0	31.11051724137931
-2.46	-1.02	0.26	20.0	31.11051724137931
1.67	0.75	-0.27	23.0	31.11051724137931
1.86	0.93	-0.05	5.0	31.11051724137931
-2.42	0.31	1.95	12.0	31.11051724137931
-2.72	-1.15	0.74	49.0	31.11051724137931
-0.28	0.52	0.97	5.0	44.95307142857144
-1.29	0.8	1.97	22.0	44.95307142857144
-3.67	-2.2	-0.37	21.0	44.95307142857144
-3.02	-1.3	0.61	29.0	44.95307142857144
-1.49	0.05	1.17	30.0	44.95307142857144
-2.27	-0.94	0.46	33.0	44.95307142857144
-0.46	-0.05	0.26	9.0	44.95307142857144
-3.1	-1.47	0.56	37.0	44.95307142857144
-0.57	1.76	2.82	4.0	44.95307142857144
-2.52	-2.04	-1.03	13.0	44.95307142857144
-3.4	-1.47	0.74	37.0	44.95307142857144
-1.03	-0.49	0.02	11.0	44.95307142857144
-0.02	1.75	2.39	30.0	44.95307142857144
-0.53	-0.22	0.03	23.0	44.95307142857144
-3.63	-1.09	1.33	29.0	44.95307142857144
-1.74	-0.87	0.39	5.0	44.95307142857144
-3.54	-2.69	-1.12	21.0	44.95307142857144
-3.0	-0.61	1.21	13.0	44.95307142857144
-2.2	-0.98	0.4	36.0	44.95307142857144
-3.97	-3.99	-1.86	6.0	44.95307142857144
-2.4	-1.12	0.17	11.0	44.95307142857144
-2.74	-1.32	0.42	35.0	44.95307142857144
-2.36	-1.16	0.46	53.0	44.95307142857144
-1.4	-0.79	-0.07	31.0	44.95307142857144
-2.29	-1.53	-0.58	15.0	44.95307142857144
-3.67	-2.44	-0.33	52.0	44.95307142857144
-1.61	-2.14	-1.34	4.0	44.95307142857144
1.04	1.37	1.14	19.0	44.95307142857144
-3.57	-2.4	-0.47	34.0	44.95307142857144
-2.24	-1.97	-0.57	4.0	44.95307142857144
-3.42	-2.09	-0.34	24.0	45.99544381405564
-3.36	-2.13	-0.27	35.0	45.99544381405564
0.81	-0.01	-1.39	0.0	45.99544381405564
-1.12	-0.71	-0.3	15.0	45.99544381405564
-3.43	-1.09	1.33	38.0	45.99544381405564
-4.12	-2.28	-0.07	23.0	45.99544381405564
-4.37	-2.4	0.04	30.0	45.99544381405564
-0.77	0.3	1.12	45.0	45.99544381405564
-2.08	-0.9	0.28	24.0	45.99544381405564
-3.23	-2.22	-0.36	58.0	45.99544381405564
-4.69	-2.13	0.53	27.0	45.99544381405564
-1.98	-1.95	-1.02	7.0	45.99544381405564
-3.04	-1.52	0.34	37.0	45.99544381405564
-4.36	-2.46	0.18	37.0	45.99544381405564
-2.64	-1.27	0.42	8.0	45.99544381405564
-1.68	0.2	1.57	35.0	45.99544381405564
-0.06	0.83	1.21	6.0	45.99544381405564
-3.76	-1.92	0.57	53.0	45.99544381405564
-3.69	-2.34	-0.73	20.0	45.99544381405564
-2.38	-0.68	0.62	13.0	45.99544381405564
-4.44	-3.5	-1.56	30.0	45.99544381405564
-2.7	-1.38	0.2	31.0	45.99544381405564
-0.4	1.01	1.71	30.0	45.99544381405564
-2.72	-1.48	0.18	33.0	45.99544381405564
-0.76	0.46	1.39	45.0	45.99544381405564
-1.09	-0.63	-0.01	40.0	45.99544381405564
-2.67	-2.38	-1.21	51.0	45.99544381405564
-2.32	-1.22	0.17	36.0	45.99544381405564
-4.1	-2.29	-0.2	14.0	45.99544381405564
-2.08	-0.5	1.01	40.0	45.99544381405564
-0.81	-1.32	-1.3	28.0	45.99544381405564
-0.3	0.52	0.98	3.0	45.99544381405564
-4.57	-2.84	0.01	51.0	45.99544381405564
-1.77	-1.87	-1.16	57.0	45.99544381405564
-1.43	-0.43	0.75	5.0	45.99544381405564
-3.47	-2.79	-0.81	7.0	32.20877899484536
-0.18	-0.94	-1.26	36.0	32.20877899484536
-0.07	0.14	0.3	4.0	32.20877899484536
-1.51	-0.07	1.23	43.0	32.20877899484536
0.37	0.15	-0.14	3.0	32.20877899484536
-2.65	-0.82	1.23	55.0	32.20877899484536
-2.99	-2.01	-0.14	7.0	32.20877899484536
-0.75	0.18	0.86	40.0	32.20877899484536
-1.31	-0.7	-0.16	16.0	32.20877899484536
-0.6	0.3	0.76	16.0	32.20877899484536
-1.36	-0.55	0.26	36.0	32.20877899484536
-2.88	-1.26	0.18	15.0	32.20877899484536
0.53	-0.43	-1.1	34.0	32.20877899484536
-2.95	-2.13	-0.66	37.0	32.20877899484536
-0.83	-1.59	-1.48	8.0	32.20877899484536
-0.8	-0.71	-0.23	4.0	32.20877899484536
-2.1	-0.68	0.68	32.0	32.20877899484536
0.3	-0.22	-0.5	13.0	32.20877899484536
1.24	0.61	-0.13	33.0	32.20877899484536
-1.53	-0.92	-0.17	10.0	32.20877899484536
-3.41	-1.72	0.56	53.0	32.20877899484536
-2.43	-0.41	1.28	27.0	32.20877899484536
-4.18	-2.22	0.65	54.0	32.20877899484536
-3.7	-3.49	-2.41	19.0	32.20877899484536
-3.48	-3.1	-1.36	53.0	32.20877899484536
-3.13	-2.04	-0.71	20.0	32.20877899484536
-1.61	-0.79	-0.03	12.0	32.20877899484536
-2.72	-1.23	0.52	37.0	32.20877899484536
-1.56	-0.74	0.05	20.0	32.20877899484536
-0.08	0.58	0.95	2.0	32.20877899484536
-1.75	-1.19	-0.34	37.0	45.04834845735027
-0.79	-3.73	-4.63	10.0	45.04834845735027
-3.0	-2.01	-0.27	48.0	45.04834845735027
-3.1	-3.21	-1.94	51.0	45.04834845735027
-1.42	-1.16	-0.71	15.0	45.04834845735027
-3.51	-2.66	-0.65	38.0	45.04834845735027
-3.36	-2.2	-0.65	18.0	45.04834845735027
-4.97	-3.46	-0.33	48.0	45.04834845735027
-1.22	-0.45	0.84	0.0	45.04834845735027
-2.9	-2.18	-0.6	50.0	45.04834845735027
-1.35	-1.6	-1.23	22.0	45.04834845735027
-1.4	-0.38	0.46	22.0	45.04834845735027
-3.56	-1.31	1.38	57.0	45.04834845735027
-0.08	0.0	0.07	10.0	45.04834845735027
-3.64	-1.93	0.48	49.0	45.04834845735027
-4.3	-2.78	-0.26	41.0	45.04834845735027
-1.15	-1.87	-1.93	33.0	45.04834845735027
-2.09	-1.56	-0.81	17.0	45.04834845735027
-2.62	-0.51	2.14	3.0	26.13956014890282
-2.01	-0.35	0.85	20.0	26.13956014890282
-5.77	-4.2	-1.7	20.0	26.13956014890282
-3.35	-3.67	-2.96	16.0	26.13956014890282
0.22	0.4	0.42	46.0	26.13956014890282
-2.35	-1.51	-0.18	42.0	26.13956014890282
-2.14	-1.25	-0.16	23.0	26.13956014890282
-1.28	-1.76	-1.29	7.0	26.13956014890282
-3.88	-3.11	-1.36	30.0	26.13956014890282
-4.93	-3.05	-0.65	22.0	26.13956014890282
-4.24	-3.03	-1.18	24.0	26.13956014890282
0.31	-0.17	-0.63	1.0	26.13956014890282
-1.95	-0.57	0.91	47.0	26.13956014890282
-0.98	-0.15	0.66	5.0	26.13956014890282
-4.04	-2.52	0.08	50.0	26.13956014890282
-4.55	-3.29	-0.87	28.0	26.13956014890282
-0.58	-1.22	-1.01	1.0	26.13956014890282
-1.72	-1.9	-1.5	15.0	26.13956014890282
-3.44	-2.31	-0.71	25.0	26.13956014890282
-3.87	-3.26	-1.88	17.0	26.13956014890282
-4.27	-4.38	-3.18	50.0	26.13956014890282
-4.93	-4.06	-1.83	23.0	26.13956014890282
-1.76	-2.78	-1.87	3.0	26.13956014890282
-5.32	-3.72	-0.88	40.0	26.13956014890282
-1.93	-0.53	0.52	19.0	49.40271028037384
-1.4	-1.26	-0.7	35.0	49.40271028037384
-4.56	-2.22	0.51	32.0	49.40271028037384
-1.5	-0.95	-0.07	47.0	49.40271028037384
-1.05	-0.29	0.24	16.0	49.40271028037384
-3.87	-3.21	-1.36	55.0	49.40271028037384
-1.96	-1.4	-0.37	43.0	49.40271028037384
-1.1	-1.23	-0.95	19.0	49.40271028037384
-0.45	0.9	1.76	42.0	49.40271028037384
-2.62	-1.86	-0.43	40.0	49.40271028037384
-1.49	0.41	2.31	2.0	49.40271028037384
-0.56	-0.36	-0.13	23.0	49.40271028037384
-1.44	-0.74	0.2	49.0	49.40271028037384
-0.14	-2.4	-3.2	9.0	49.40271028037384
-1.96	-1.52	-0.56	30.0	49.40271028037384
-1.99	-1.02	0.33	58.0	49.40271028037384
0.17	-0.22	-0.42	13.0	49.40271028037384
-2.16	-2.29	-1.61	44.0	49.40271028037384
-2.67	-1.66	-0.02	8.0	49.40271028037384
-3.62	-2.36	-0.23	55.0	49.40271028037384
-0.39	-1.0	-1.17	23.0	49.40271028037384
-4.65	-3.8	-2.09	23.0	49.40271028037384
-4.7	-4.77	-3.33	19.0	49.40271028037384
-2.36	-2.14	-1.25	36.0	49.40271028037384
-1.51	-0.44	0.63	41.0	49.40271028037384
-1.55	-0.24	0.62	14.0	49.40271028037384
-5.11	-3.25	-0.09	48.0	49.40271028037384
-3.48	-2.07	-0.37	20.0	49.40271028037384
-4.5	-3.2	-0.83	26.0	49.40271028037384
-5.38	-3.58	-0.47	44.0	49.40271028037384
-2.39	-1.55	-0.33	10.0	49.40271028037384
-0.36	-0.72	-1.04	0.0	49.40271028037384
-3.13	-1.68	0.37	54.0	60.7660671242049
-2.9	-0.74	1.31	34.0	60.7660671242049
-3.19	-1.76	1.02	4.0	60.7660671242049
-3.84	-2.57	-0.33	57.0	60.7660671242049
-3.11	-1.42	0.55	30.0	60.7660671242049
-2.87	-1.44	0.26	30.0	60.7660671242049
-1.39	-0.63	0.25	8.0	60.7660671242049
-1.94	-1.06	0.11	44.0	60.7660671242049
0.53	-0.2	-0.61	13.0	60.7660671242049
-3.26	-2.1	-0.13	50.0	60.7660671242049
-4.33	-2.35	0.28	30.0	60.7660671242049
-3.41	-0.64	1.39	16.0	60.7660671242049
-3.9	-1.42	1.44	46.0	60.7660671242049
-2.26	-1.79	-0.8	10.0	60.7660671242049
-3.65	-2.26	-0.19	35.0	60.7660671242049
-2.73	-1.52	0.25	55.0	60.7660671242049
-2.6	-1.78	-0.4	27.0	60.7660671242049
-1.95	-0.43	0.69	12.0	60.7660671242049
-5.36	-4.49	-2.46	34.0	60.7660671242049
-1.99	-1.61	-0.26	4.0	60.7660671242049
-3.67	-2.01	0.34	35.0	60.7660671242049
-1.22	0.02	1.08	5.0	60.7660671242049
-2.67	-1.87	-0.35	57.0	60.7660671242049
-3.48	-2.02	0.15	35.0	60.7660671242049
-1.1	0.02	0.85	8.0	60.7660671242049
-1.67	-1.23	-0.34	49.0	7.661000000000001
-1.02	-1.48	-1.17	8.0	7.661000000000001
-3.99	-1.94	0.18	25.0	7.661000000000001
-1.63	-0.81	0.66	3.0	7.661000000000001
-4.06	-2.44	0.02	41.0	7.661000000000001
-1.38	-0.22	0.53	14.0	7.661000000000001
-1.5	-1.95	-1.27	6.0	7.661000000000001
-1.33	0.35	1.49	30.0	7.661000000000001
-0.26	0.56	1.09	42.0	7.661000000000001
-1.31	0.76	1.84	19.0	7.661000000000001
-0.78	-0.7	-0.4	38.0	7.661000000000001
-2.16	-1.97	-1.14	42.0	7.661000000000001
-0.54	-0.33	-0.11	30.0	7.661000000000001
1.27	1.44	0.9	3.0	7.661000000000001
-0.72	0.88	1.99	45.0	7.661000000000001
-1.85	-1.18	-0.35	11.0	7.661000000000001
-3.29	-2.9	-1.46	48.0	7.661000000000001
-2.45	-1.07	0.49	33.0	7.661000000000001
0.38	0.13	-0.09	4.0	7.661000000000001
-1.82	-1.29	-0.61	14.0	7.661000000000001
-0.23	0.4	0.79	36.0	7.661000000000001
-1.61	-0.31	0.97	6.0	7.661000000000001
-0.15	-1.11	-1.54	35.0	7.661000000000001
-0.37	-1.38	-1.58	9.0	7.661000000000001
-4.57	-3.23	-0.39	46.0	22.859745138332
-4.74	-3.14	-0.97	19.0	22.859745138332
-2.1	-1.52	-0.64	12.0	22.859745138332
-4.41	-2.17	0.75	42.0	22.859745138332
-1.41	-0.58	0.24	9.0	22.859745138332
-3.07	-1.46	0.6	50.0	22.859745138332
0.4	-2.32	-3.76	24.0	22.859745138332
-4.84	-2.77	0.59	53.0	22.859745138332
-2.32	-1.32	0.02	9.0	22.859745138332
-2.66	-3.04	-1.04	2.0	22.859745138332
-2.92	-2.61	-1.2	48.0	22.859745138332
-2.58	-2.4	-1.45	12.0	22.859745138332
0.76	-1.19	-2.53	49.0	22.859745138332
-1.64	-1.35	-0.74	20.0	22.859745138332
-1.96	-0.39	0.98	35.0	22.859745138332
-1.64	-0.82	0.08	28.0	22.859745138332
-3.7	-1.97	0.41	49.0	22.859745138332
-2.79	-1.52	-0.27	18.0	22.859745138332
-2.43	-1.7	-0.76	15.0	22.859745138332
0.75	0.8	0.17	0.0	26.56750458715597
0.51	1.56	1.81	27.0	26.56750458715597
-0.74	-0.43	-0.1	24.0	26.56750458715597
-0.95	-2.1	-2.16	9.0	26.56750458715597
-2.85	-1.99	-0.61	27.0	26.56750458715597
0.3	0.47	0.32	25.0	26.56750458715597
-2.02	-0.3	1.31	46.0	26.56750458715597
-0.26	0.51	0.86	18.0	26.56750458715597
-3.43	-1.93	0.14	43.0	26.56750458715597
-3.57	-2.62	-1.16	15.0	26.56750458715597
-5.51	-3.82	-0.9	40.0	26.56750458715597
-1.12	-1.89	-1.49	4.0	26.56750458715597
-3.64	-2.64	-0.74	36.0	26.56750458715597
-0.62	0.06	0.66	3.0	26.56750458715597
0.46	1.0	1.05	53.0	26.56750458715597
-1.31	-1.16	-0.64	26.0	26.56750458715597
-1.0	-0.32	0.3	37.0	26.56750458715597
0.06	0.48	0.66	5.0	26.56750458715597
-3.82	-2.02	0.34	31.0	26.56750458715597
-1.09	-0.57	0.32	4.0	26.56750458715597
-3.41	-1.96	-0.05	26.0	26.56750458715597
-0.47	0.01	0.33	0.0	26.56750458715597
-1.8	-1.27	-0.24	53.0	26.56750458715597
1.32	-1.85	-3.72	26.0	26.56750458715597
-0.23	-1.38	-1.64	4.0	26.56750458715597
-0.24	-0.02	0.09	13.0	26.56750458715597
-2.14	-1.65	-0.51	51.0	26.56750458715597
-2.34	-2.52	-1.77	11.0	26.56750458715597
0.11	-0.28	-0.54	29.0	26.56750458715597
-3.09	-2.36	-0.68	47.0	26.56750458715597
-2.06	-1.8	-0.99	11.0	26.56750458715597
-3.45	-2.12	-0.1	47.0	26.56750458715597
-5.86	-4.79	-2.66	30.0	14.67495608108108
-3.64	-1.86	0.46	44.0	14.67495608108108
-3.0	-1.46	0.61	56.0	14.67495608108108
-3.6	-1.81	-0.02	22.0	14.67495608108108
-4.19	-2.62	-0.64	16.0	14.67495608108108
-4.67	-4.54	-3.08	38.0	14.67495608108108
-5.57	-4.65	-1.83	51.0	14.67495608108108
-4.58	-4.92	-4.1	26.0	14.67495608108108
-4.91	-2.61	0.14	30.0	14.67495608108108
-1.19	-1.3	-0.39	2.0	14.67495608108108
-3.36	-1.24	1.15	44.0	14.67495608108108
-2.52	-0.13	3.17	1.0	14.67495608108108
-3.29	-1.28	0.89	31.0	14.67495608108108
-2.25	-2.65	-2.02	55.0	14.67495608108108
-2.63	-0.53	1.16	24.0	14.67495608108108
-3.91	-1.75	2.21	3.0	14.67495608108108
-3.77	-1.98	0.19	27.0	14.67495608108108
-1.14	-0.11	1.03	0.0	14.67495608108108
-3.17	-3.25	-2.42	16.0	14.67495608108108
-2.23	-1.68	-0.61	10.0	14.67495608108108
-4.38	-1.3	1.99	43.0	26.98317196196661
-3.58	-2.34	-0.8	18.0	26.98317196196661
-5.42	-3.64	-1.0	28.0	26.98317196196661
-1.37	-0.99	-0.22	52.0	26.98317196196661
-0.53	0.69	1.31	26.0	26.98317196196661
-3.33	-1.29	0.44	16.0	26.98317196196661
-5.8	-2.56	1.39	43.0	26.98317196196661
-4.28	-2.66	-0.26	34.0	26.98317196196661
-2.07	-0.75	0.26	16.0	26.98317196196661
-2.13	-0.99	0.5	52.0	26.98317196196661
-2.15	-0.93	0.41	37.0	26.98317196196661
-4.35	-3.07	-0.73	37.0	26.98317196196661
-2.63	-1.36	-0.11	14.0	26.98317196196661
-3.99	-1.87	0.87	41.0	26.98317196196661
-3.72	-1.72	0.33	26.0	26.98317196196661
-1.98	-0.81	0.67	59.0	26.98317196196661
-2.78	0.15	1.97	13.0	26.98317196196661
-1.07	-0.03	0.97	54.0	26.98317196196661
-2.54	-1.26	0.23	31.0	26.98317196196661
-3.4	-1.86	0.36	49.0	26.98317196196661
-0.93	0.06	0.87	6.0	26.98317196196661
-1.77	-0.56	0.67	41.0	26.98317196196661
-3.65	-2.16	0.02	31.0	26.98317196196661
-1.48	0.09	1.5	52.0	99.26809151785716
-2.18	-1.9	-0.82	53.0	99.26809151785716
-1.82	-0.9	0.09	24.0	99.26809151785716
-2.78	-2.26	0.03	3.0	99.26809151785716
-2.82	-1.48	0.34	50.0	99.26809151785716
-4.94	-4.08	-2.29	24.0	99.26809151785716
-4.09	-4.42	-1.32	3.0	99.26809151785716
-3.75	-1.28	1.39	41.0	99.26809151785716
-1.34	-0.32	0.63	8.0	99.26809151785716
-2.05	-2.07	-0.98	6.0	99.26809151785716
-2.36	-0.97	0.5	37.0	99.26809151785716
0.54	-1.33	-2.42	27.0	99.26809151785716
-0.9	-1.2	-1.11	14.0	99.26809151785716
-2.96	-2.16	-0.72	29.0	99.26809151785716
-4.72	-2.58	0.58	55.0	99.26809151785716
-0.3	0.19	0.46	23.0	99.26809151785716
-3.46	-1.69	0.49	31.0	99.26809151785716
-3.07	-1.9	-0.07	52.0	99.26809151785716
-1.97	-2.08	-1.39	23.0	99.26809151785716
-5.63	-3.03	0.82	51.0	10.96538313253012
-3.92	-3.27	-1.81	24.0	10.96538313253012
-5.83	-4.37	-1.21	35.0	10.96538313253012
-4.49	-3.63	-1.94	23.0	10.96538313253012
-5.63	-4.02	-1.21	38.0	10.96538313253012
-2.43	-1.2	0.84	4.0	10.96538313253012
-4.53	-2.88	-0.1	51.0	10.96538313253012
-3.2	-1.35	0.24	18.0	10.96538313253012
-3.4	-2.24	-0.32	48.0	10.96538313253012
-3.73	-3.17	-1.65	12.0	10.96538313253012
-5.82	-4.5	-1.73	46.0	10.96538313253012
-1.33	-1.37	-0.77	7.0	10.96538313253012
-5.39	-4.53	-1.81	43.0	10.96538313253012
-2.62	-0.38	1.54	31.0	10.96538313253012
-4.62	-2.71	0.38	42.0	10.96538313253012
-1.18	-0.71	0.41	2.0	10.96538313253012
-4.23	-2.62	-0.17	29.0	10.96538313253012
-3.04	-1.2	0.89	45.0	10.96538313253012
-2.06	-0.63	0.67	25.0	10.96538313253012
-1.07	-0.85	-0.17	0.0	10.96538313253012
-1.07	-0.28	0.58	57.0	10.96538313253012
-3.6	-1.85	0.37	30.0	10.96538313253012
0.84	1.97	1.9	3.0	10.96538313253012
-2.97	-0.97	1.09	39.0	10.96538313253012
-0.82	-0.52	0.02	6.0	10.96538313253012
-3.01	-1.14	0.92	35.0	10.96538313253012
0.18	-0.59	-0.95	3.0	10.96538313253012
-3.03	-1.68	0.29	54.0	10.96538313253012
-2.7	-1.54	-0.13	25.0	10.96538313253012
-2.9	-2.19	-1.07	21.0	10.96538313253012
-2.71	-2.11	-1.04	15.0	10.96538313253012
-2.55	-1.45	0.06	34.0	10.96538313253012
-2.48	-0.82	0.94	46.0	10.72363479262673
-5.5	-3.96	-1.52	18.0	10.72363479262673
-1.56	-0.84	-0.15	18.0	10.72363479262673
-0.31	-1.0	-1.03	7.0	10.72363479262673
-3.64	-2.36	-0.22	54.0	10.72363479262673
1.65	0.59	-0.46	36.0	10.72363479262673
-1.64	-0.59	0.41	30.0	10.72363479262673
-3.84	-2.7	-0.66	35.0	10.72363479262673
-2.97	-2.55	-1.26	24.0	10.72363479262673
-5.0	-2.47	0.97	48.0	10.72363479262673
-2.58	-1.43	0.08	29.0	10.72363479262673
-0.6	-0.06	0.54	3.0	10.72363479262673
-3.95	-2.94	-0.6	43.0	10.72363479262673
-0.48	-1.05	-0.88	1.0	10.72363479262673
-3.0	-1.52	0.39	35.0	10.72363479262673
-5.42	-3.85	-0.77	52.0	10.72363479262673
-4.24	-2.11	0.78	53.0	10.72363479262673
-2.88	-1.55	-0.18	18.0	10.72363479262673
-3.64	-2.19	-0.05	40.0	10.72363479262673
-2.87	-2.16	-0.85	11.0	10.72363479262673
-3.62	-1.66	0.83	46.0	10.72363479262673
-2.58	-1.96	-1.03	18.0	10.72363479262673
-3.67	-2.77	-0.88	47.0	10.72363479262673
-5.28	-3.67	-1.29	23.0	10.72363479262673
-2.58	-0.91	0.52	21.0	10.72363479262673
-2.88	-1.9	-0.73	17.0	10.72363479262673
-3.6	-1.58	0.3	15.0	10.72363479262673
-2.58	1.31	3.94	36.0	10.72363479262673
-0.79	1.29	2.38	5.0	10.72363479262673
-5.12	-2.69	0.83	51.0	11.19493609344423
-1.65	-4.21	-4.61	6.0	11.19493609344423
-1.64	-0.15	1.28	47.0	11.19493609344423
-0.49	-0.58	-0.31	6.0	11.19493609344423
-2.53	-1.55	-0.2	36.0	11.19493609344423
-1.85	-2.39	-2.04	13.0	11.19493609344423
-3.72	-2.46	-0.41	36.0	11.19493609344423
-2.71	-0.96	0.82	29.0	11.19493609344423
-0.08	0.28	0.51	5.0	11.19493609344423
0.76	-1.12	-2.36	45.0	11.19493609344423
-4.58	-3.26	-1.15	28.0	11.19493609344423
-3.32	-2.33	-0.52	50.0	11.19493609344423
-3.42	-2.54	1.03	2.0	11.19493609344423
-0.98	-0.58	0.04	49.0	11.19493609344423
-1.4	0.0	1.03	24.0	11.19493609344423
-4.05	-0.77	2.35	38.0	11.19493609344423
-1.42	-2.1	-1.85	52.0	11.19493609344423
-1.92	-2.02	-1.47	38.0	11.19493609344423
-1.27	-1.19	-0.53	0.0	11.19493609344423
-0.43	0.19	0.66	57.0	11.19493609344423
-2.63	-0.96	0.75	34.0	11.19493609344423
-0.27	-0.63	-0.61	2.0	11.19493609344423
-3.53	-2.29	-0.61	15.0	11.19493609344423
-1.61	-1.2	-0.49	22.0	11.19493609344423
-0.43	0.31	0.73	29.0	11.19493609344423
-1.07	-0.96	-0.48	44.0	11.19493609344423
-0.94	-4.08	-4.96	6.0	11.19493609344423
-2.86	-1.72	-0.05	46.0	11.19493609344423
-2.41	-1.96	-1.08	16.0	11.19493609344423
-0.73	0.75	1.62	5.0	11.19493609344423
0.02	1.12	1.44	26.0	11.19493609344423
-1.74	-1.3	-0.66	18.0	11.19493609344423
-4.78	-2.13	1.31	44.0	12.75323564189189
-0.77	-0.4	0.11	46.0	12.75323564189189
-1.27	-0.39	0.24	16.0	12.75323564189189
-2.22	-0.63	0.81	26.0	12.75323564189189
-2.12	-0.61	1.59	3.0	12.75323564189189
-3.26	-2.03	-0.04	47.0	12.75323564189189
-1.99	-1.41	-0.65	15.0	12.75323564189189
-1.6	-2.38	-1.88	7.0	12.75323564189189
-4.42	-2.48	0.52	45.0	12.75323564189189
-5.91	-3.03	0.59	23.0	12.75323564189189
-3.49	-1.83	0.36	45.0	12.75323564189189
-4.25	-2.78	-0.37	29.0	12.75323564189189
0.78	1.58	1.56	29.0	12.75323564189189
-1.43	-0.63	0.75	3.0	12.75323564189189
-2.86	-0.66	1.57	50.0	12.75323564189189
-0.88	0.37	1.45	3.0	12.75323564189189
-1.5	-0.76	0.06	24.0	12.75323564189189
-2.15	-1.46	0.0	5.0	12.75323564189189
-3.16	-2.15	-0.33	32.0	12.75323564189189
0.18	-0.5	-0.95	1.0	12.75323564189189
-5.96	-4.02	-0.29	47.0	12.75323564189189
-3.79	-2.36	-0.19	29.0	12.75323564189189
-1.58	-0.6	0.68	5.0	12.75323564189189
-1.84	-0.72	0.39	30.0	12.75323564189189
-0.18	-0.42	-0.5	54.0	12.75323564189189
-1.45	-0.49	0.38	24.0	12.75323564189189
-2.3	-0.85	0.72	43.0	12.75323564189189
-2.99	-1.09	1.18	55.0	12.75323564189189
-1.22	0.11	1.28	44.0	41.36940000000001
-1.77	-0.8	0.02	16.0	41.36940000000001
-3.15	-1.22	0.89	32.0	41.36940000000001
-2.87	-2.78	-1.52	27.0	41.36940000000001
-3.66	-3.18	-1.55	48.0	41.36940000000001
0.31	-0.02	-0.36	30.0	41.36940000000001
-2.83	-1.89	-0.76	18.0	41.36940000000001
0.16	-0.04	-0.18	45.0	41.36940000000001
-1.21	-1.06	-0.65	32.0	41.36940000000001
-0.63	-0.31	-0.01	22.0	41.36940000000001
-2.61	-1.07	0.64	36.0	41.36940000000001
0.25	0.95	0.9	0.0	41.36940000000001
-1.13	-0.75	-0.26	10.0	41.36940000000001
-1.35	-1.15	-0.5	57.0	41.36940000000001
-5.13	-4.01	-1.81	32.0	41.36940000000001
-1.88	-1.4	-0.71	16.0	41.36940000000001
0.15	-0.45	-0.79	44.0	41.36940000000001
-0.22	0.64	0.98	22.0	41.36940000000001
-0.92	0.73	1.77	39.0	41.36940000000001
0.51	0.72	0.67	13.0	41.36940000000001
-2.13	-2.07	-1.17	47.0	41.36940000000001
-2.29	-1.3	-0.04	35.0	41.36940000000001
-0.39	-0.08	0.39	2.0	41.36940000000001
0.36	-0.22	-0.69	51.0	41.36940000000001
3.34	-1.55	-4.21	12.0	41.36940000000001
-5.94	-3.21	0.43	38.0	28.88404054054054
-1.3	-0.66	0.14	8.0	28.88404054054054
-4.7	-3.39	-0.49	51.0	28.88404054054054
-4.65	-3.61	-1.2	51.0	28.88404054054054
-3.77	-2.16	0.06	29.0	28.88404054054054
-0.78	-0.3	0.16	34.0	28.88404054054054
-1.32	-1.78	-1.53	11.0	28.88404054054054
-2.97	-1.25	0.74	40.0	28.88404054054054
2.17	-0.16	-1.53	8.0	28.88404054054054
-1.06	-0.81	-0.24	49.0	28.88404054054054
-0.62	-0.42	-0.19	27.0	28.88404054054054
-1.77	-0.77	0.15	11.0	28.88404054054054
-1.59	-0.32	1.04	59.0	28.88404054054054
-1.98	-1.18	0.07	58.0	28.88404054054054
-3.45	0.49	3.56	37.0	28.88404054054054
-3.21	-0.97	0.89	13.0	28.88404054054054
-2.01	-2.05	-1.15	8.0	28.88404054054054
-1.21	-2.85	-3.19	12.0	28.88404054054054
-1.02	-0.7	-0.11	47.0	28.88404054054054
-4.97	-2.64	0.68	38.0	28.88404054054054
-0.25	-0.24	-0.03	2.0	28.88404054054054
-1.32	-1.63	-0.69	2.0	28.88404054054054
-3.03	-2.65	-1.23	9.0	28.88404054054054
-0.63	0.22	1.13	1.0	28.88404054054054
-2.51	-1.19	0.59	58.0	18.84298455995883
-4.44	-3.5	-1.8	21.0	18.84298455995883
-5.68	-3.44	-0.5	18.0	18.84298455995883
-2.99	-2.43	-0.86	32.0	18.84298455995883
-0.5	-0.79	-0.61	5.0	18.84298455995883
-2.53	0.06	2.07	32.0	18.84298455995883
-1.37	-0.11	1.5	2.0	18.84298455995883
-1.47	-0.86	0.06	56.0	18.84298455995883
-0.65	-0.36	-0.06	35.0	18.84298455995883
-1.11	-0.88	-0.37	9.0	18.84298455995883
-5.91	-4.53	-1.85	41.0	18.84298455995883
-3.47	-2.38	-0.79	25.0	18.84298455995883
-1.42	-0.2	0.77	30.0	18.84298455995883
-2.61	-0.41	1.15	21.0	18.84298455995883
-2.98	-1.12	0.98	46.0	18.84298455995883
-3.32	-2.38	-0.46	39.0	18.84298455995883
-3.36	-2.67	-0.96	11.0	18.84298455995883
-2.3	-1.7	-0.55	27.0	18.84298455995883
-0.57	-0.1	0.34	38.0	18.84298455995883
-2.63	-1.94	-0.95	15.0	18.84298455995883
-4.41	-3.43	-1.17	28.0	18.84298455995883
-4.35	-3.44	-1.61	28.0	18.84298455995883
-3.53	-2.24	-0.13	55.0	18.84298455995883
-1.98	-2.18	-1.63	22.0	18.84298455995883
-3.41	-1.73	0.53	46.0	18.84298455995883
-2.13	-0.49	0.89	25.0	18.84298455995883
-3.84	-3.33	-1.34	46.0	18.84298455995883
-1.48	-0.61	0.24	29.0	18.84298455995883
-1.22	-1.36	-0.97	10.0	18.84298455995883
-1.85	-0.29	1.2	48.0	18.84298455995883
-3.18	-1.26	0.5	24.0	18.84298455995883
-4.09	-3.22	-0.86	39.0	18.84298455995883
-1.02	-1.21	-0.73	6.0	18.84298455995883
-3.42	-2.58	-1.12	25.0	18.84298455995883
-4.58	-3.73	-1.54	41.0	23.93668480497038
-1.89	-1.97	-1.13	8.0	23.93668480497038
-3.7	-2.27	-0.07	31.0	23.93668480497038
0.69	0.51	0.15	4.0	23.93668480497038
-3.63	-1.03	1.67	43.0	23.93668480497038
-0.89	-1.14	-0.77	7.0	23.93668480497038
-5.38	-3.77	-0.88	42.0	23.93668480497038
-0.68	-0.41	-0.11	11.0	23.93668480497038
-3.62	-3.43	-2.01	38.0	23.93668480497038
-1.87	-1.28	-0.36	24.0	23.93668480497038
-4.92	-1.68	1.82	37.0	23.93668480497038
-1.02	0.25	1.38	3.0	23.93668480497038
-1.59	0.36	1.68	32.0	23.93668480497038
-2.3	-1.18	0.06	10.0	23.93668480497038
-4.08	-2.07	0.71	42.0	23.93668480497038
-4.57	-2.14	1.08	42.0	23.93668480497038
-2.26	-0.72	0.53	12.0	23.93668480497038
-2.66	-4.38	-4.73	55.0	23.93668480497038
-1.59	-0.96	-0.01	8.0	23.93668480497038
-3.06	-1.7	0.28	53.0	23.93668480497038
-1.26	-1.04	-0.57	11.0	23.93668480497038
-5.46	-3.14	0.6	45.0	23.93668480497038
-5.04	-3.53	-1.15	29.0	23.93668480497038
-4.37	-3.35	-0.84	36.0	23.93668480497038
-1.1	0.05	1.08	49.0	23.93668480497038
-1.33	0.42	1.47	21.0	23.93668480497038
-0.43	-0.06	0.3	43.0	23.93668480497038
0.64	1.08	1.05	12.0	23.93668480497038
-3.76	-2.09	0.37	43.0	23.93668480497038
-5.59	-4.31	-1.62	22.0	23.93668480497038
-0.82	-0.69	-0.33	59.0	23.93668480497038
-1.42	-0.48	0.42	35.0	23.93668480497038
-1.41	-0.88	-0.24	11.0	23.93668480497038
-5.84	-3.56	0.08	49.0	23.93668480497038
-4.23	-2.49	-0.5	20.0	23.93668480497038
-3.4	-1.19	0.74	24.0	23.93668480497038
-2.77	-1.03	0.95	48.0	23.93668480497038
-3.02	-1.72	0.02	33.0	23.93668480497038
-1.68	-1.01	0.0	49.0	23.93668480497038
-0.96	0.41	1.83	1.0	23.93668480497038
-2.26	-1.66	-0.43	49.0	10.00206470196747
-2.31	-0.7	0.78	26.0	10.00206470196747
0.44	1.1	1.18	5.0	10.00206470196747
-2.27	-1.03	0.55	54.0	10.00206470196747
-3.2	-1.84	-0.31	16.0	10.00206470196747
-1.27	-1.1	-0.54	43.0	10.00206470196747
-1.61	-1.91	-1.06	5.0	10.00206470196747
-0.61	0.13	0.76	59.0	10.00206470196747
-0.77	0.06	0.7	39.0	10.00206470196747
0.54	0.96	0.85	3.0	10.00206470196747
-4.18	-2.63	-0.33	33.0	10.00206470196747
-0.63	-2.84	-3.56	3.0	10.00206470196747
-2.74	-1.98	-0.82	23.0	10.00206470196747
-2.94	-1.72	0.17	55.0	10.00206470196747
-1.9	-0.69	0.5	34.0	10.00206470196747
0.11	0.39	0.52	36.0	10.00206470196747
-0.83	-1.21	-0.94	8.0	10.00206470196747
-2.61	-1.22	0.41	41.0	10.00206470196747
-1.25	-0.38	0.29	19.0	10.00206470196747
-1.05	-1.44	-1.23	49.0	10.00206470196747
-1.61	-0.37	0.51	18.0	10.00206470196747
-2.74	-1.25	0.72	57.0	10.00206470196747
-1.61	-0.69	0.12	12.0	10.00206470196747
-3.98	-3.34	-1.9	22.0	10.00206470196747
-1.13	-0.03	0.78	22.0	10.00206470196747
-5.06	-3.13	0.32	54.0	10.00206470196747
-3.54	-2.65	-1.26	17.0	10.00206470196747
0.58	0.51	0.27	27.0	10.00206470196747
0.8	1.04	0.3	0.0	10.00206470196747
-3.28	-1.64	0.4	30.0	10.00206470196747
-0.52	-0.13	0.13	25.0	10.00206470196747
-2.27	-0.58	0.64	17.0	10.00206470196747
-3.37	-2.51	-0.8	26.0	10.00206470196747
-3.37	-2.05	0.03	43.0	10.00206470196747
-2.24	-1.38	-0.44	19.0	10.00206470196747
-4.22	-3.55	-1.82	13.0	10.00206470196747
-0.79	0.29	1.16	48.0	47.44489378078817
-3.32	-2.29	-0.45	49.0	47.44489378078817
-1.95	-1.26	0.43	3.0	47.44489378078817
-0.75	-0.11	0.36	34.0	47.44489378078817
1.74	2.3	1.51	2.0	47.44489378078817
-4.34	-3.58	-1.17	45.0	47.44489378078817
-3.36	-1.52	0.48	29.0	47.44489378078817
-0.83	-0.4	0.29	3.0	47.44489378078817
-3.27	-1.58	0.67	56.0	47.44489378078817
-1.76	-0.52	0.63	34.0	47.44489378078817
-5.96	-2.97	3.56	1.0	47.44489378078817
-5.2	-2.87	2.74	1.0	47.44489378078817
-2.3	-0.27	1.66	46.0	47.44489378078817
-1.63	-0.36	0.89	6.0	47.44489378078817
0.45	-0.35	-0.98	52.0	47.44489378078817
0.44	0.09	-0.22	40.0	47.44489378078817
-2.51	-2.47	-1.56	22.0	47.44489378078817
-1.43	-1.03	-0.32	40.0	47.44489378078817
-1.26	-0.69	0.43	0.0	47.44489378078817
-2.28	-0.74	0.85	43.0	47.44489378078817
-1.14	-0.09	0.55	15.0	47.44489378078817
-1.01	0.09	1.1	52.0	47.44489378078817
-3.1	0.04	2.7	42.0	47.44489378078817
-0.45	-0.36	-0.06	5.0	47.44489378078817
-1.66	-1.99	-1.51	10.0	47.44489378078817
1.05	1.15	0.85	37.0	38.49522898203593
-2.6	-1.9	-0.67	27.0	38.49522898203593
-2.48	-1.8	-0.48	34.0	38.49522898203593
-1.88	-1.84	-1.25	21.0	38.49522898203593
-3.7	-2.62	-0.82	23.0	38.49522898203593
-3.23	-3.33	-1.88	37.0	38.49522898203593
-2.0	-2.25	-0.56	1.0	38.49522898203593
-3.22	-3.13	-1.63	41.0	38.49522898203593
-1.14	0.04	1.01	6.0	38.49522898203593
-2.13	-0.37	1.19	37.0	38.49522898203593
-0.57	0.54	1.03	12.0	38.49522898203593
-1.46	-1.78	-1.22	0.0	38.49522898203593
-5.45	-4.12	-1.76	30.0	38.49522898203593
-2.21	-2.1	-1.14	36.0	38.49522898203593
-0.29	0.5	1.09	1.0	38.49522898203593
-0.99	-0.09	0.8	47.0	38.49522898203593
0.09	0.37	0.36	30.0	38.49522898203593
-0.25	-0.27	-0.23	11.0	38.49522898203593
-1.86	-1.01	0.22	53.0	38.49522898203593
-2.0	-0.64	0.67	34.0	38.49522898203593
-2.11	-0.51	0.79	10.0	38.49522898203593
0.18	1.57	1.98	10.0	38.49522898203593
-0.01	-0.79	-1.03	19.0	38.49522898203593
-1.32	-1.11	-0.45	51.0	38.49522898203593
-3.94	-2.25	-0.14	24.0	38.49522898203593
-1.54	-1.31	-0.23	4.0	38.49522898203593
-1.1	-0.43	0.4	55.0	38.49522898203593
-1.1	-0.89	-0.53	13.0	38.49522898203593
1.34	1.83	1.5	23.0	38.49522898203593
-0.57	1.01	1.78	8.0	38.49522898203593
-0.31	0.74	1.41	51.0	38.49522898203593
-1.63	0.08	1.31	25.0	38.49522898203593
0.11	0.6	0.77	5.0	38.49522898203593
-3.41	-1.22	1.15	40.0	38.49522898203593
-2.68	-2.29	-1.09	10.0	38.49522898203593
-1.56	-1.17	-0.47	38.0	38.49522898203593
-3.89	-2.66	-1.0	20.0	38.49522898203593
-3.75	-1.02	1.68	36.0	38.49522898203593
-0.29	1.29	2.27	1.0	38.49522898203593
0.75	0.81	0.48	23.0	38.49522898203593
-2.81	-1.08	1.16	5.0	38.49522898203593
-2.2	0.47	2.39	33.0	38.49522898203593
-0.71	1.09	2.02	5.0	38.49522898203593
-3.79	-0.89	2.1	49.0	46.5109278595159
-0.72	0.83	1.54	10.0	46.5109278595159
-3.49	-1.78	0.41	41.0	46.5109278595159
-0.1	0.36	0.53	11.0	46.5109278595159
-1.04	-0.78	-0.22	47.0	46.5109278595159
-0.87	0.07	0.69	24.0	46.5109278595159
-3.76	-3.4	-1.85	14.0	46.5109278595159
-2.67	-1.04	0.9	53.0	46.5109278595159
-2.01	-1.31	-0.31	31.0	46.5109278595159
-2.4	-0.89	0.95	56.0	46.5109278595159
-2.1	-0.88	0.28	22.0	46.5109278595159
-3.0	-1.84	-0.04	38.0	46.5109278595159
-2.24	-1.94	-1.16	13.0	46.5109278595159
-1.86	-1.18	-0.26	34.0	46.5109278595159
-2.2	-3.28	-3.19	19.0	46.5109278595159
-1.25	-3.04	-3.27	24.0	46.5109278595159
-1.39	-1.05	-0.14	4.0	46.5109278595159
0.98	1.3	1.08	49.0	46.5109278595159
-3.09	-2.15	-0.45	49.0	12.83723368421053
1.07	0.8	0.44	15.0	12.83723368421053
-2.13	-0.99	0.3	29.0	12.83723368421053
-2.24	-0.71	0.97	51.0	12.83723368421053
0.77	-0.3	-0.87	7.0	12.83723368421053
-4.18	-3.57	-1.39	52.0	12.83723368421053
-3.68	-2.74	-0.94	31.0	12.83723368421053
-2.05	-1.66	-0.48	6.0	12.83723368421053
-2.41	-0.27	1.56	36.0	12.83723368421053
-2.71	-1.29	-0.02	16.0	12.83723368421053
-0.97	-1.41	-1.23	44.0	12.83723368421053
-2.64	-4.06	-3.37	5.0	12.83723368421053
-2.66	-2.81	-1.09	5.0	12.83723368421053
-1.14	-1.03	-0.68	16.0	12.83723368421053
0.41	-0.04	-0.26	6.0	12.83723368421053
-2.23	-0.19	1.73	51.0	12.83723368421053
-2.29	-1.22	0.11	40.0	12.83723368421053
-2.24	-1.91	-0.74	8.0	12.83723368421053
0.1	0.16	0.22	8.0	12.83723368421053
-5.04	-3.64	-0.81	53.0	12.83723368421053
-2.88	-1.49	0.2	32.0	12.83723368421053
-2.15	-1.91	-1.04	43.0	12.83723368421053
-4.41	-2.62	-0.24	30.0	12.83723368421053
-2.47	-2.37	-0.74	4.0	12.83723368421053
-2.99	-2.3	-0.88	38.0	12.83723368421053
-2.96	-1.92	-0.39	25.0	12.83723368421053
-3.32	-1.19	1.24	49.0	12.83723368421053
-3.06	-1.34	0.52	27.0	12.83723368421053
-4.33	-2.39	-0.27	18.0	12.83723368421053
-5.02	-3.08	-0.36	32.0	48.45085226277374
-1.96	-0.96	0.36	50.0	48.45085226277374
-1.06	-0.33	0.24	18.0	48.45085226277374
0.25	0.0	-0.19	4.0	48.45085226277374
-2.67	-1.65	0.0	56.0	48.45085226277374
-0.28	-1.53	-1.79	6.0	48.45085226277374
-2.44	-0.09	1.79	33.0	48.45085226277374
-3.24	-2.36	-0.74	32.0	48.45085226277374
-0.7	-0.32	0.2	5.0	48.45085226277374
-4.43	-3.05	-0.48	48.0	48.45085226277374
0.61	0.77	0.45	2.0	48.45085226277374
-0.17	1.03	1.52	7.0	48.45085226277374
-0.02	-0.69	-1.01	39.0	48.45085226277374
-0.81	0.03	0.59	21.0	48.45085226277374
0.44	-0.97	-1.66	4.0	48.45085226277374
-2.44	-1.36	0.13	45.0	48.45085226277374
-2.65	-1.24	0.47	45.0	48.45085226277374
-1.22	0.31	1.15	13.0	48.45085226277374
-1.99	-1.51	-0.44	52.0	48.45085226277374
-4.52	-2.94	-0.83	17.0	48.45085226277374
-2.22	-0.76	0.66	30.0	48.45085226277374
1.0	0.21	-0.36	6.0	48.45085226277374
-5.57	-2.71	1.2	50.0	48.45085226277374
-1.99	-2.04	-1.51	19.0	48.45085226277374
-1.45	-0.31	0.8	46.0	48.45085226277374
-1.12	0.53	1.43	19.0	48.45085226277374
-1.52	-2.02	-1.67	33.0	48.45085226277374
0.25	0.1	-0.14	55.0	35.24131712766314
-1.57	-0.55	0.52	8.0	35.24131712766314
-0.55	-0.14	0.32	49.0	35.24131712766314
-1.41	-1.03	-0.38	38.0	35.24131712766314
1.12	1.19	0.78	4.0	35.24131712766314
-4.08	-1.38	1.7	51.0	35.24131712766314
-0.84	0.34	1.12	7.0	35.24131712766314
-2.24	-1.01	0.07	15.0	35.24131712766314
-1.83	-1.09	-0.15	30.0	35.24131712766314
-1.87	-1.33	-0.31	8.0	35.24131712766314
-1.37	-0.89	-0.12	45.0	35.24131712766314
-1.83	-0.86	0.07	21.0	35.24131712766314
-1.35	-1.28	-0.77	23.0	35.24131712766314
0.21	0.83	1.07	47.0	35.24131712766314
-1.25	0.26	1.26	29.0	35.24131712766314
-4.3	-2.02	0.38	16.0	35.24131712766314
-2.29	-1.7	-0.51	32.0	35.24131712766314
0.66	-0.75	-1.46	11.0	35.24131712766314
-1.85	-1.55	-0.93	14.0	35.24131712766314
1.68	0.59	-0.49	33.0	35.24131712766314
-1.27	-1.06	-0.54	23.0	35.24131712766314
-1.41	-1.12	-0.64	13.0	35.24131712766314
2.1	1.73	0.53	55.0	35.24131712766314
1.63	2.01	1.42	4.0	35.24131712766314
-2.77	-0.79	1.22	42.0	35.24131712766314
-3.86	-2.02	0.22	31.0	35.24131712766314
-1.67	-0.78	0.29	8.0	35.24131712766314
-3.28	-1.16	1.21	48.0	35.24131712766314
-2.27	-0.28	1.41	33.0	35.24131712766314
-1.91	-1.0	0.08	9.0	35.24131712766314
-0.17	0.37	0.72	54.0	35.24131712766314
-2.76	-0.97	0.96	42.0	35.24131712766314
-0.58	1.04	1.77	18.0	35.24131712766314
-1.01	-0.14	0.96	2.0	35.24131712766314
-1.28	-1.26	-0.74	45.0	35.24131712766314
-2.35	-0.77	0.69	26.0	35.24131712766314
-4.34	-2.11	0.83	46.0	35.24131712766314
-3.88	-1.36	1.64	58.0	35.24131712766314
-3.65	-1.86	0.57	47.0	35.24131712766314
-3.2	-1.74	0.03	25.0	35.24131712766314
0.76	0.29	-0.84	0.0	35.24131712766314
-0.9	0.08	0.74	27.0	35.24131712766314
-1.87	-1.57	-0.71	29.0	112.9914027867699
-1.49	-1.53	-0.97	55.0	112.9914027867699
-0.74	-0.75	-0.53	24.0	112.9914027867699
0.54	-0.1	-0.57	32.0	112.9914027867699
-3.97	-2.19	0.45	43.0	112.9914027867699
0.22	-0.66	-0.99	6.0	112.9914027867699
-1.78	-1.38	-0.61	23.0	112.9914027867699
0.14	0.41	0.45	36.0	112.9914027867699
0.9	1.12	0.82	22.0	112.9914027867699
0.75	0.19	-0.62	1.0	112.9914027867699
-1.03	-0.37	0.38	59.0	112.9914027867699
-3.47	-2.29	-0.46	31.0	112.9914027867699
-0.22	-2.14	-2.74	7.0	112.9914027867699
-1.84	-1.31	-0.25	55.0	112.9914027867699
-2.53	-0.78	1.06	46.0	112.9914027867699
-1.54	-1.21	0.1	3.0	112.9914027867699
-2.86	-1.87	-0.32	43.0	112.9914027867699
-0.86	-1.59	-1.59	11.0	112.9914027867699
-3.31	-0.73	1.49	27.0	112.9914027867699
1.14	1.28	0.85	4.0	112.9914027867699
-2.6	-1.85	-0.41	47.0	112.9914027867699
-2.9	-2.5	-1.47	14.0	112.9914027867699
-2.79	-1.2	0.33	23.0	112.9914027867699
-3.24	-1.26	1.08	51.0	112.9914027867699
-2.31	-0.78	0.63	25.0	112.9914027867699
-0.54	-0.46	-0.21	53.0	112.9914027867699
-0.27	-0.42	-0.45	25.0	112.9914027867699
-1.47	-0.65	0.51	5.0	112.9914027867699
-2.08	-0.24	1.46	47.0	112.9914027867699
-2.72	-2.49	-1.59	13.0	112.9914027867699
-1.08	-0.68	0.48	1.0	112.9914027867699
-1.66	-1.61	-1.05	28.0	112.9914027867699
-0.2	-0.11	0.04	47.0	112.9914027867699
-2.7	-3.75	-2.97	6.0	112.9914027867699
-3.57	-1.41	0.57	24.0	112.9914027867699
-1.81	-0.43	1.07	54.0	112.9914027867699
-2.04	-1.59	-0.61	36.0	112.9914027867699
1.25	0.39	-0.23	8.0	112.9914027867699
-2.46	-1.56	-0.15	48.0	112.9914027867699
-3.3	-2.61	-1.02	10.0	112.9914027867699
-2.38	-1.23	0.28	47.0	112.9914027867699
-0.42	-1.06	-1.12	19.0	112.9914027867699
-1.75	-0.73	0.38	41.0	112.9914027867699
-0.62	0.04	0.6	40.0	112.9914027867699
-0.64	-0.73	-0.56	11.0	112.9914027867699
0.01	-0.55	-0.95	59.0	11.8236947176961
-2.05	-2.15	-1.37	42.0	11.8236947176961
-3.06	-2.65	-0.98	7.0	11.8236947176961
1.98	1.05	-0.17	43.0	11.8236947176961
-1.43	-0.32	0.61	26.0	11.8236947176961
-1.12	-0.64	-0.2	14.0	11.8236947176961
-5.08	-3.54	-0.32	53.0	11.8236947176961
-3.21	-2.24	-0.9	15.0	11.8236947176961
-4.45	-3.43	-1.13	58.0	11.8236947176961
-2.23	-1.2	-0.16	20.0	11.8236947176961
-2.79	-1.34	0.36	37.0	11.8236947176961
-2.87	-2.4	-0.91	54.0	11.8236947176961
-3.93	-2.46	-0.23	35.0	11.8236947176961
-2.78	-2.29	-0.73	7.0	11.8236947176961
-2.16	-1.17	0.29	58.0	11.8236947176961
-2.51	-1.14	0.46	38.0	11.8236947176961
-3.22	-2.19	-0.75	16.0	11.8236947176961
-0.08	0.37	0.5	32.0	11.8236947176961
-2.64	-1.07	0.27	20.0	11.8236947176961
2.85	1.1	-0.77	38.0	11.8236947176961
-2.53	-1.36	0.34	59.0	11.8236947176961
-2.07	0.0	1.53	27.0	11.8236947176961
-0.8	0.24	1.34	1.0	11.8236947176961
-0.99	-0.37	0.18	26.0	11.8236947176961
-1.57	-0.29	1.04	4.0	11.8236947176961
-4.71	-2.55	0.59	50.0	11.8236947176961
-1.42	-0.62	0.19	23.0	11.8236947176961
-4.96	-2.91	-0.43	21.0	11.8236947176961
-1.53	-0.03	1.84	2.0	11.8236947176961
-1.74	-0.7	0.38	36.0	11.8236947176961
-1.79	-0.61	0.38	21.0	11.8236947176961
-2.04	-0.41	1.2	48.0	11.8236947176961
-0.27	0.42	0.84	6.0	11.8236947176961
0.04	1.35	1.76	4.0	11.8236947176961
-3.58	-3.16	-1.62	11.0	11.8236947176961
-1.5	-0.59	0.5	51.0	11.8236947176961
1.28	1.64	1.09	3.0	11.8236947176961
-2.39	-1.99	-0.82	37.0	11.8236947176961
-2.07	-0.98	0.36	8.0	11.8236947176961
-2.16	-1.78	-0.78	47.0	48.72267805286984
-3.3	-1.21	1.07	41.0	48.72267805286984
-1.49	-1.28	-0.38	4.0	48.72267805286984
-4.93	-5.24	-3.92	21.0	48.72267805286984
-2.43	-0.81	0.93	45.0	48.72267805286984
-3.37	-2.31	-0.51	36.0	48.72267805286984
-3.3	-2.04	-0.02	45.0	48.72267805286984
-4.89	-3.67	-1.22	25.0	48.72267805286984
-1.74	-3.76	-3.9	7.0	48.72267805286984
-1.38	-2.51	-2.46	21.0	48.72267805286984
-3.32	-2.48	-0.68	59.0	48.72267805286984
-4.66	-3.29	-0.45	39.0	48.72267805286984
-3.02	-2.9	-1.62	11.0	48.72267805286984
-0.48	0.26	0.63	26.0	48.72267805286984
-4.95	-3.24	0.03	53.0	48.72267805286984
-3.82	-2.11	0.26	10.0	48.72267805286984
4.6	2.64	1.0	11.0	48.72267805286984
1.66	1.27	0.64	7.0	48.72267805286984
-2.36	-0.72	1.01	45.0	48.72267805286984
-0.53	-1.28	-1.42	21.0	48.72267805286984
-2.04	-1.23	-0.34	19.0	48.72267805286984
-0.78	-0.58	-0.21	0.0	48.72267805286984
-1.46	-0.65	0.33	47.0	48.72267805286984
-2.27	-2.61	-1.96	56.0	48.72267805286984
-3.84	-2.65	-0.43	31.0	48.72267805286984
-0.88	-0.15	0.56	41.0	48.72267805286984
-0.29	-0.08	0.13	19.0	48.72267805286984
-2.78	-1.78	-0.16	41.0	48.72267805286984
-0.55	0.27	0.92	59.0	48.72267805286984
0.56	1.41	1.56	27.0	48.72267805286984
-0.95	-0.62	0.1	3.0	48.72267805286984
-1.29	-1.69	-0.92	3.0	48.72267805286984
-3.32	-1.78	0.38	48.0	48.72267805286984
1.01	1.31	1.09	6.0	48.72267805286984
-2.84	-1.52	0.13	33.0	48.72267805286984
0.12	-0.84	-1.17	5.0	48.72267805286984
0.25	-0.15	-0.45	48.0	48.72267805286984
-3.35	-2.22	-0.37	44.0	48.72267805286984
-3.4	-1.64	0.47	30.0	48.72267805286984
-1.17	-1.06	-0.37	0.0	48.72267805286984
-1.96	-0.54	0.71	25.0	56.11153003344484
0.13	0.75	0.85	0.0	56.11153003344484
-2.8	-1.39	0.51	53.0	56.11153003344484
-3.67	-1.68	0.31	22.0	56.11153003344484
-1.54	-0.61	0.54	57.0	56.11153003344484
-2.47	-3.7	-3.52	26.0	56.11153003344484
0.54	-0.31	-0.74	5.0	56.11153003344484
-1.64	-0.35	0.54	13.0	56.11153003344484
-1.04	0.24	0.98	18.0	56.11153003344484
-0.91	0.46	1.52	43.0	56.11153003344484
-3.05	-0.74	1.44	34.0	56.11153003344484
-0.93	1.29	2.41	6.0	56.11153003344484
-3.13	-0.83	1.5	44.0	56.11153003344484
-1.15	-1.35	-1.0	45.0	56.11153003344484
-3.81	-3.35	-2.05	16.0	56.11153003344484
-2.11	-1.29	-0.43	16.0	56.11153003344484
-0.73	-0.9	-0.72	23.0	56.11153003344484
-3.13	-1.87	0.07	48.0	56.11153003344484
-3.06	-2.29	-0.92	22.0	56.11153003344484
-1.58	-0.42	0.64	35.0	56.11153003344484
-0.73	0.38	1.22	3.0	56.11153003344484
-1.59	-0.9	0.03	42.0	56.11153003344484
-2.14	-1.77	-0.83	43.0	56.11153003344484
0.16	0.01	-0.23	1.0	56.11153003344484
-1.84	-0.28	1.04	35.0	56.11153003344484
-3.74	-1.64	0.96	50.0	56.11153003344484
-2.0	-0.76	0.21	15.0	56.11153003344484
-3.1	-0.98	1.19	34.0	56.11153003344484
-1.33	0.29	1.61	4.0	56.11153003344484
0.49	-0.23	-0.89	56.0	56.11153003344484
-3.6	-4.15	-2.76	9.0	56.11153003344484
-1.52	-0.78	-0.06	11.0	56.11153003344484
-2.58	-0.94	0.87	46.0	56.11153003344484
-2.69	-1.25	0.01	17.0	56.11153003344484
-1.37	-0.86	-0.33	16.0	56.11153003344484
-2.75	-1.27	0.67	56.0	56.11153003344484
-5.9	-3.56	0.36	45.0	56.11153003344484
-4.64	-3.16	-0.95	15.0	56.11153003344484
-2.65	-0.38	1.84	52.0	22.44338373454782
-2.69	-1.6	0.0	41.0	22.44338373454782
-4.3	-2.46	-0.12	30.0	22.44338373454782
-3.63	-2.37	-0.15	37.0	22.44338373454782
-1.45	-1.09	-0.55	12.0	22.44338373454782
-0.21	-1.3	-1.81	51.0	22.44338373454782
-1.13	-1.48	-1.24	38.0	22.44338373454782
-1.17	-1.31	-0.79	7.0	22.44338373454782
-2.48	-2.3	-1.18	44.0	22.44338373454782
0.15	0.17	0.19	8.0	22.44338373454782
-1.89	-1.54	-0.65	41.0	22.44338373454782
3.06	1.56	0.31	14.0	22.44338373454782
-2.21	-1.34	0.05	59.0	22.44338373454782
-2.09	-0.17	1.34	26.0	22.44338373454782
0.6	0.56	0.17	2.0	22.44338373454782
-2.13	-1.11	0.09	36.0	22.44338373454782
-1.45	-0.69	0.18	8.0	22.44338373454782
-3.92	-2.1	0.45	52.0	22.44338373454782
-3.41	-2.9	-1.73	18.0	22.44338373454782
-2.37	-1.27	0.33	57.0	22.44338373454782
-2.3	-0.39	0.91	17.0	22.44338373454782
0.64	0.04	-0.34	13.0	22.44338373454782
-0.48	0.11	0.43	28.0	22.44338373454782
-1.94	0.71	2.42	30.0	22.44338373454782
2.62	1.77	0.69	7.0	22.44338373454782
-2.95	-0.98	1.24	51.0	22.44338373454782
-3.89	-1.17	1.61	37.0	22.44338373454782
-1.82	-0.07	1.29	8.0	22.44338373454782
-1.42	-0.87	-0.3	17.0	22.44338373454782
0.12	0.1	0.02	53.0	22.44338373454782
-0.9	0.06	0.73	28.0	22.44338373454782
0.69	0.97	0.88	18.0	22.44338373454782
-3.48	-2.13	-0.13	40.0	22.44338373454782
-1.76	-1.0	0.04	8.0	22.44338373454782
-1.05	-0.35	0.82	2.0	22.44338373454782
-2.09	-1.41	-0.2	53.0	52.9627584
-0.47	-0.81	-0.88	26.0	52.9627584
-1.34	-0.91	0.0	5.0	52.9627584
-3.08	-1.2	0.93	42.0	52.9627584
-0.84	-0.79	-0.1	1.0	52.9627584
-3.16	-1.37	0.71	43.0	52.9627584
-0.58	-0.38	0.01	7.0	52.9627584
-2.19	-2.08	-1.09	53.0	52.9627584
-1.7	-0.75	0.29	38.0	52.9627584
-1.24	-0.37	0.38	29.0	52.9627584
-3.18	-1.58	0.41	41.0	52.9627584
0.75	0.14	-0.49	3.0	52.9627584
-2.36	-2.37	-1.51	22.0	52.9627584
-2.49	-1.94	-0.8	31.0	52.9627584
1.5	0.52	-0.32	18.0	52.9627584
-2.42	-1.02	0.46	30.0	52.9627584
-1.26	-1.72	-1.5	20.0	52.9627584
-2.84	-1.25	0.65	45.0	52.9627584
-3.28	-1.76	0.44	55.0	52.9627584
0.6	0.98	0.98	35.0	52.9627584
-1.1	-0.27	0.4	20.0	52.9627584
-0.92	-0.33	0.36	55.0	52.9627584
-2.38	-1.67	-0.39	35.0	52.9627584
-1.84	-1.09	0.01	47.0	52.9627584
-4.23	-3.2	-0.95	29.0	52.9627584
-3.58	-2.89	-1.37	19.0	52.9627584
-4.05	-3.0	-0.79	59.0	52.9627584
1.63	2.14	1.81	19.0	52.9627584
-0.15	0.05	0.21	43.0	52.9627584
-4.32	-3.59	-1.58	59.0	52.9627584
-5.42	-3.23	0.18	45.0	52.9627584
-2.46	-1.71	-0.71	13.0	52.9627584
-3.74	-3.46	-1.6	41.0	52.9627584
-2.61	-1.38	-0.16	18.0	52.9627584
0.61	0.5	0.18	3.0	52.9627584
-0.89	-0.47	0.14	51.0	52.9627584
-1.12	-0.16	0.64	37.0	52.9627584
1.18	-0.43	-2.53	0.0	52.9627584
-2.34	-1.18	0.26	38.0	74.02288169014085
1.24	0.79	0.19	26.0	74.02288169014085
-3.61	-2.66	-0.69	30.0	74.02288169014085
-2.19	-1.61	-0.46	44.0	74.02288169014085
-4.18	-2.64	-0.73	18.0	74.02288169014085
0.81	0.31	-0.42	2.0	74.02288169014085
-1.23	-0.4	0.35	35.0	74.02288169014085
-2.29	-0.19	1.17	17.0	74.02288169014085
-1.17	-0.04	1.04	49.0	74.02288169014085
-3.43	-2.42	-0.41	37.0	74.02288169014085
-2.39	-0.31	1.25	23.0	74.02288169014085
-0.29	-0.03	0.27	2.0	74.02288169014085
3.87	1.5	-0.08	10.0	74.02288169014085
-2.76	-1.77	-0.31	32.0	74.02288169014085
0.84	1.21	1.08	8.0	74.02288169014085
-4.0	-1.37	1.73	57.0	74.02288169014085
-3.22	-1.8	-0.07	24.0	74.02288169014085
-3.35	-3.28	-2.06	41.0	74.02288169014085
-1.73	-1.69	-0.94	51.0	74.02288169014085
-1.06	-0.25	0.44	33.0	74.02288169014085
-3.21	-2.41	-1.1	23.0	74.02288169014085
-1.07	-0.35	0.26	22.0	74.02288169014085
1.13	0.25	-0.8	55.0	74.02288169014085
-1.86	-1.06	0.17	58.0	74.02288169014085
-3.93	-2.1	0.38	33.0	74.02288169014085
-5.23	-5.62	-2.4	4.0	74.02288169014085
-4.61	-2.68	0.33	38.0	74.02288169014085
-2.43	-1.76	-0.48	9.0	74.02288169014085
-5.28	-3.19	0.24	52.0	53.70689458566932
-1.65	-0.79	0.42	6.0	53.70689458566932
-5.85	-4.95	-3.06	24.0	53.70689458566932
-3.8	-1.95	0.47	41.0	53.70689458566932
-1.0	-2.6	-2.96	12.0	53.70689458566932
-3.01	-0.75	1.47	40.0	53.70689458566932
-2.69	1.11	3.16	12.0	53.70689458566932
-2.73	-0.16	2.06	40.0	53.70689458566932
-3.4	-1.39	0.86	36.0	53.70689458566932
-1.84	-2.54	-2.24	13.0	53.70689458566932
-1.01	-0.86	-0.46	36.0	53.70689458566932
-2.45	-2.02	-0.82	29.0	53.70689458566932
1.97	1.34	0.7	13.0	53.70689458566932
-0.97	-1.05	-0.69	49.0	53.70689458566932
-2.38	-1.55	-0.22	33.0	53.70689458566932
0.3	0.81	0.85	3.0	53.70689458566932
-2.66	-0.22	1.6	25.0	53.70689458566932
-3.82	-2.15	0.17	38.0	53.70689458566932
-3.28	-2.67	-1.32	15.0	53.70689458566932
-3.74	-2.95	-0.85	47.0	53.70689458566932
-2.11	-1.36	-0.48	18.0	53.70689458566932
-2.0	-0.49	0.63	13.0	53.70689458566932
1.13	0.22	-0.73	49.0	53.70689458566932
-1.01	-0.98	-0.64	37.0	53.70689458566932
1.43	0.15	-0.66	13.0	53.70689458566932
-3.82	-2.11	0.22	38.0	53.70689458566932
-2.32	-1.56	-0.51	23.0	53.70689458566932
-3.76	-1.68	0.74	9.0	53.70689458566932
-3.07	-1.51	1.41	0.0	53.70689458566932
-2.17	-0.3	1.12	23.0	53.70689458566932
-2.18	-0.59	1.71	3.0	53.70689458566932
-0.73	-1.12	-0.78	2.0	53.70689458566932
-1.0	-0.15	0.78	3.0	53.70689458566932
-3.46	-2.95	-1.14	55.0	12.7477756097561
-3.05	-1.91	-0.22	41.0	12.7477756097561
-1.25	-1.24	-0.93	14.0	12.7477756097561
-4.91	-2.71	0.43	34.0	12.7477756097561
-1.94	-1.36	0.05	5.0	12.7477756097561
-3.96	-2.43	-0.63	20.0	12.7477756097561
-2.75	-1.98	-0.46	35.0	12.7477756097561
-1.7	-1.37	-0.7	11.0	12.7477756097561
0.44	0.18	-0.1	29.0	12.7477756097561
2.06	1.91	1.25	8.0	12.7477756097561
-1.24	-0.93	-0.27	56.0	12.7477756097561
-2.3	-0.87	0.29	18.0	12.7477756097561
-2.75	-1.11	0.94	56.0	12.7477756097561
-3.46	-2.23	-0.27	45.0	12.7477756097561
-1.24	-0.47	0.17	19.0	12.7477756097561
-3.4	-4.29	-3.48	25.0	12.7477756097561
-0.71	-0.73	-0.36	7.0	12.7477756097561
-1.34	-0.54	0.27	36.0	12.7477756097561
-4.29	-3.2	-0.84	31.0	12.7477756097561
-3.46	-2.43	-1.0	21.0	12.7477756097561
-4.61	-3.73	-1.19	53.0	12.7477756097561
-2.89	-3.09	-2.4	16.0	12.7477756097561
-4.04	-2.35	-0.12	31.0	12.7477756097561
-4.36	-1.55	1.26	32.0	12.7477756097561
0.71	-0.29	-1.04	43.0	12.7477756097561
0.19	0.71	0.83	19.0	12.7477756097561
0.38	0.14	-0.01	5.0	12.7477756097561
-2.82	-0.79	1.26	43.0	12.7477756097561
-3.32	-2.16	-0.47	24.0	12.7477756097561
0.64	1.02	0.84	26.0	12.7477756097561
-1.94	-0.35	1.02	34.0	30.6046141834743
-1.34	-1.05	-0.03	3.0	30.6046141834743
-3.28	-0.19	2.62	46.0	30.6046141834743
-1.55	0.52	1.6	13.0	30.6046141834743
-3.5	-3.23	-1.53	59.0	30.6046141834743
-1.88	-2.13	-1.64	11.0	30.6046141834743
-0.89	-0.99	-0.47	0.0	30.6046141834743
-2.17	-1.86	-0.68	7.0	30.6046141834743
-4.14	-0.9	2.15	36.0	30.6046141834743
-1.23	-0.89	-0.36	22.0	30.6046141834743
-2.18	-2.19	-1.35	55.0	30.6046141834743
-1.51	-1.16	-0.52	36.0	30.6046141834743
-1.01	-0.2	0.35	12.0	30.6046141834743
-2.64	-0.66	1.22	37.0	30.6046141834743
-1.71	0.0	1.87	3.0	30.6046141834743
-2.2	0.51	2.59	45.0	30.6046141834743
-3.92	-2.54	-0.59	22.0	30.6046141834743
-4.02	-1.8	0.98	48.0	50.73508016736402
-4.26	-3.47	-1.91	20.0	50.73508016736402
-1.51	-0.7	0.03	18.0	50.73508016736402
-5.21	-3.71	-0.45	55.0	50.73508016736402
-3.11	-2.93	-1.69	23.0	50.73508016736402
-3.96	-2.37	0.18	39.0	50.73508016736402
-3.83	-3.02	-1.38	13.0	50.73508016736402
-4.87	-3.01	-0.47	29.0	50.73508016736402
-3.26	-1.5	2.3	1.0	50.73508016736402
-0.85	0.02	0.82	46.0	50.73508016736402
-1.41	-1.56	-1.17	26.0	50.73508016736402
-2.81	-2.13	-0.67	51.0	50.73508016736402
0.8	0.31	-0.28	24.0	50.73508016736402
-0.02	-0.28	-0.28	7.0	50.73508016736402
-1.65	-0.19	1.0	33.0	50.73508016736402
-3.75	-2.21	-0.16	11.0	50.73508016736402
-1.09	-0.13	1.37	1.0	50.73508016736402
-0.54	0.21	0.68	20.0	50.73508016736402
-1.84	-1.72	-0.86	59.0	50.73508016736402
-1.89	-0.8	0.38	40.0	50.73508016736402
-0.58	-0.99	-0.93	18.0	50.73508016736402
-0.39	-0.11	0.19	53.0	50.73508016736402
-2.89	-1.05	0.86	29.0	50.73508016736402
-1.23	-0.69	-0.04	36.0	50.73508016736402
-0.67	-0.91	-0.84	12.0	50.73508016736402
0.52	-0.05	-0.36	12.0	50.73508016736402
-4.19	-2.54	0.17	40.0	50.73508016736402
-2.36	-0.56	0.75	14.0	50.73508016736402
-2.69	-1.14	0.58	30.0	50.73508016736402
-3.5	-2.24	-0.06	54.0	169.5109621621622
-5.03	-1.58	1.94	10.0	169.5109621621622
-2.87	-1.5	0.21	38.0	169.5109621621622
-1.66	-1.42	-0.77	11.0	169.5109621621622
-2.68	-0.95	0.87	41.0	169.5109621621622
-0.67	-0.54	-0.32	17.0	169.5109621621622
-2.82	-0.65	1.56	51.0	169.5109621621622
-1.87	-0.47	0.66	10.0	169.5109621621622
-1.71	-0.86	0.14	37.0	169.5109621621622
1.08	2.38	2.21	3.0	169.5109621621622
0.72	-0.61	-1.31	5.0	169.5109621621622
0.47	-0.49	-1.02	4.0	169.5109621621622
-0.23	-0.17	-0.11	11.0	169.5109621621622
-4.55	-2.9	-0.47	32.0	169.5109621621622
-5.0	-2.21	0.99	30.0	169.5109621621622
-2.41	-4.24	-4.25	9.0	169.5109621621622
-1.93	-1.54	-0.82	13.0	169.5109621621622
-3.15	-2.44	-0.73	44.0	169.5109621621622
-0.61	0.64	1.18	14.0	169.5109621621622
-3.75	-1.4	1.26	38.0	169.5109621621622
1.26	1.09	0.57	35.0	169.5109621621622
5.07	1.9	-0.33	11.0	169.5109621621622
2.42	1.57	0.15	47.0	169.5109621621622
1.84	0.8	-0.3	27.0	169.5109621621622
2.38	0.26	-1.1	15.0	169.5109621621622
1.62	0.96	-0.91	0.0	169.5109621621622
-2.14	-0.16	1.82	57.0	169.5109621621622
-4.63	-2.39	0.81	43.0	169.5109621621622
-0.8	-1.9	-1.91	7.0	169.5109621621622
-3.19	-1.36	0.71	37.0	169.5109621621622
-1.93	-2.56	-1.5	4.0	169.5109621621622
-0.88	-1.71	-1.83	45.0	169.5109621621622
-0.93	-1.45	-1.35	23.0	169.5109621621622
-2.29	-0.94	0.74	53.0	169.5109621621622
-0.59	1.26	2.44	48.0	169.5109621621622
-0.7	-0.08	0.29	14.0	169.5109621621622
-1.62	0.4	1.73	26.0	169.5109621621622
-2.61	-1.3	0.18	25.0	15.46159426497278
-1.61	0.41	2.6	1.0	15.46159426497278
-1.76	-0.45	0.63	22.0	15.46159426497278
-1.2	-1.27	-0.72	7.0	15.46159426497278
-0.35	-0.38	-0.33	14.0	15.46159426497278
-5.19	-4.18	-1.68	54.0	15.46159426497278
-2.62	-2.17	-1.29	16.0	15.46159426497278
-5.4	-4.39	-1.87	49.0	15.46159426497278
-4.06	-2.55	-0.21	29.0	15.46159426497278
-3.77	-2.13	2.07	2.0	15.46159426497278
-1.5	-0.71	0.01	12.0	15.46159426497278
-4.02	-3.01	-0.64	55.0	15.46159426497278
-2.59	-1.55	-0.27	24.0	15.46159426497278
-0.68	0.26	1.23	1.0	15.46159426497278
-1.13	-0.12	0.84	49.0	15.46159426497278
-2.72	-0.92	0.7	24.0	15.46159426497278
-2.43	-0.54	1.19	33.0	15.46159426497278
1.44	2.31	1.69	1.0	15.46159426497278
-2.66	-0.8	0.71	22.0	15.46159426497278
-4.8	-3.27	-0.43	51.0	15.46159426497278
-4.27	-3.24	-0.98	51.0	15.46159426497278
-3.94	-2.7	-0.44	55.0	15.46159426497278
-3.17	-1.62	-0.06	17.0	15.46159426497278
-0.12	-1.52	-2.06	13.0	72.09086896551725
1.64	1.55	0.9	40.0	72.09086896551725
1.26	1.75	1.43	25.0	72.09086896551725
-0.58	-1.96	-2.34	15.0	72.09086896551725
-1.9	-2.03	-1.56	14.0	72.09086896551725
-3.08	-1.96	-0.19	49.0	72.09086896551725
0.97	1.38	0.99	2.0	72.09086896551725
-1.52	-0.61	0.54	6.0	72.09086896551725
-2.78	-1.95	-0.43	51.0	72.09086896551725
-3.14	-1.26	0.75	32.0	72.09086896551725
-1.31	-1.02	-0.46	10.0	72.09086896551725
-2.97	-1.46	0.43	45.0	72.09086896551725
-2.68	-1.86	-0.48	26.0	72.09086896551725
-4.7	-3.23	-0.84	18.0	72.09086896551725
-3.64	-1.75	0.68	37.0	72.09086896551725
-2.31	0.34	2.2	8.0	72.09086896551725
0.64	0.11	-0.52	56.0	72.09086896551725
-3.08	-1.5	0.51	42.0	72.09086896551725
-0.26	0.07	0.2	29.0	72.09086896551725
-4.97	-2.87	0.36	47.0	72.09086896551725
-2.13	-0.28	0.98	19.0	72.09086896551725
-5.5	-3.37	-0.09	42.0	72.09086896551725
-1.69	-0.95	0.36	4.0	72.09086896551725
-0.65	-0.71	-0.16	1.0	72.09086896551725
-0.41	0.4	0.8	31.0	72.09086896551725
-3.16	-1.15	0.51	16.0	72.09086896551725
-4.37	-2.88	-0.07	47.0	72.09086896551725
-4.24	-3.07	-1.16	27.0	72.09086896551725
2.27	1.16	-0.25	3.0	72.09086896551725
-2.66	-1.77	-0.27	36.0	72.09086896551725
-1.55	-1.48	-1.04	13.0	72.09086896551725
-4.07	-2.85	-0.58	43.0	72.09086896551725
-3.31	-2.01	-0.12	39.0	72.09086896551725
-2.69	-2.24	-1.06	29.0	72.09086896551725
-0.21	1.29	1.88	23.0	72.09086896551725
-2.15	-1.28	-0.24	11.0	72.09086896551725
-3.86	-2.54	-0.31	50.0	39.99059075229359
-2.01	-0.17	1.71	4.0	39.99059075229359
-4.7	-3.8	-1.49	46.0	39.99059075229359
-3.31	-1.34	0.79	29.0	39.99059075229359
-2.7	-1.55	0.2	56.0	39.99059075229359
-1.36	-0.18	0.57	15.0	39.99059075229359
1.7	1.42	0.71	20.0	39.99059075229359
-2.81	-0.11	2.92	3.0	39.99059075229359
-1.59	-1.51	-0.96	11.0	39.99059075229359
1.67	1.83	1.18	48.0	39.99059075229359
-0.95	-1.23	-0.79	5.0	39.99059075229359
-1.72	-0.89	0.12	41.0	39.99059075229359
2.05	0.42	-0.59	10.0	39.99059075229359
-4.46	-2.31	0.59	42.0	39.99059075229359
-1.49	-1.47	-0.53	4.0	39.99059075229359
-2.33	-1.42	-0.11	28.0	39.99059075229359
-2.68	-1.15	0.79	55.0	39.99059075229359
-2.91	-2.28	-0.92	37.0	39.99059075229359
-0.8	-0.05	0.91	2.0	39.99059075229359
-0.35	0.42	1.15	1.0	39.99059075229359
-2.14	-0.99	0.2	23.0	39.99059075229359
2.37	1.49	-0.06	56.0	39.99059075229359
-4.62	-1.71	1.58	42.0	150.8974406691449
-2.87	-0.74	1.03	24.0	150.8974406691449
-0.22	-0.08	0.06	39.0	150.8974406691449
-0.93	-0.41	0.26	51.0	150.8974406691449
0.24	0.59	0.7	41.0	150.8974406691449
-2.1	-2.51	-2.14	16.0	150.8974406691449
-4.25	-2.92	-0.26	53.0	150.8974406691449
-4.14	-1.5	0.78	20.0	150.8974406691449
-3.06	-1.43	0.14	15.0	150.8974406691449
-3.87	-2.48	-0.26	40.0	150.8974406691449
1.17	1.5	1.08	3.0	150.8974406691449
-3.14	-0.9	1.03	25.0	150.8974406691449
-1.79	-1.42	-0.62	41.0	150.8974406691449
-0.35	1.08	1.63	13.0	150.8974406691449
-3.06	-0.85	1.12	27.0	150.8974406691449
-4.71	-1.78	0.89	22.0	150.8974406691449
-2.29	-0.52	1.21	7.0	150.8974406691449
0.08	0.03	0.0	3.0	150.8974406691449
-1.64	-0.02	1.33	42.0	150.8974406691449
-1.61	0.46	1.61	18.0	150.8974406691449
-4.88	-3.62	-1.12	11.0	150.8974406691449
-0.94	-0.19	0.42	36.0	87.8376833529797
-3.05	-1.74	0.15	37.0	87.8376833529797
-2.86	-2.66	-0.52	4.0	87.8376833529797
-3.11	-2.05	-0.35	45.0	87.8376833529797
-3.51	-1.7	0.51	31.0	87.8376833529797
-3.18	-2.9	-1.59	12.0	87.8376833529797
-3.51	-2.1	-0.07	36.0	87.8376833529797
-0.38	0.58	1.23	53.0	87.8376833529797
-2.54	-0.51	0.93	18.0	87.8376833529797
-4.33	-2.16	0.71	44.0	87.8376833529797
-3.46	-1.21	0.63	18.0	87.8376833529797
-1.74	-1.21	-0.24	48.0	87.8376833529797
-3.73	-1.96	0.01	13.0	87.8376833529797
-2.06	-1.54	-0.37	58.0	87.8376833529797
-2.65	-0.46	1.51	36.0	87.8376833529797
-1.85	-0.73	0.32	10.0	87.8376833529797
-0.89	-0.28	0.23	10.0	87.8376833529797
-3.14	-2.19	-0.51	47.0	87.8376833529797
-0.72	-0.17	0.26	10.0	87.8376833529797
-0.77	-0.24	0.35	58.0	87.8376833529797
-1.96	-1.18	-0.16	28.0	87.8376833529797
-0.51	0.67	1.35	4.0	87.8376833529797
-1.39	-1.35	-0.77	55.0	59.9927927499184
-2.04	-0.74	0.56	30.0	59.9927927499184
-0.65	0.68	1.29	12.0	59.9927927499184
-0.83	-0.94	-0.64	49.0	59.9927927499184
-5.25	-3.12	-0.43	18.0	59.9927927499184
-2.9	-0.69	1.19	25.0	59.9927927499184
-0.83	-0.38	0.16	44.0	59.9927927499184
-1.4	-1.08	-0.38	44.0	59.9927927499184
-3.23	-0.95	0.85	17.0	59.9927927499184
-4.39	-1.91	0.56	18.0	59.9927927499184
-2.01	-0.75	0.87	4.0	59.9927927499184
-3.21	-2.13	-0.52	24.0	59.9927927499184
-3.07	-1.85	-0.52	17.0	59.9927927499184
-2.31	-1.44	-0.14	39.0	59.9927927499184
-2.16	-0.81	0.59	34.0	59.9927927499184
-2.89	-2.25	-0.84	47.0	59.9927927499184
-2.39	-1.21	0.09	24.0	59.9927927499184
-1.79	-1.23	-0.32	36.0	59.9927927499184
-1.62	-1.45	-0.75	40.0	59.9927927499184
-1.39	-0.63	0.72	2.0	59.9927927499184
-2.12	-0.41	0.86	11.0	59.9927927499184
-2.18	-1.07	0.15	24.0	59.9927927499184
-1.45	-0.91	-0.34	14.0	47.01989872704701
1.88	1.69	0.85	43.0	47.01989872704701
-0.73	0.51	1.22	26.0	47.01989872704701
0.39	1.54	1.78	1.0	47.01989872704701
0.05	1.2	1.74	54.0	47.01989872704701
-2.86	0.19	2.05	15.0	47.01989872704701
-2.02	0.62	2.06	19.0	47.01989872704701
-3.01	0.24	4.19	2.0	47.01989872704701
-2.31	-1.79	-0.62	39.0	47.01989872704701
-1.38	-0.78	0.0	40.0	47.01989872704701
-2.12	-0.54	1.07	49.0	47.01989872704701
0.65	1.36	1.39	13.0	47.01989872704701
-5.57	-3.71	-0.37	36.0	47.01989872704701
3.81	3.2	2.08	15.0	47.01989872704701
-4.47	-3.35	-0.7	54.0	47.01989872704701
-3.95	-2.12	0.14	27.0	47.01989872704701
-2.53	-1.58	-0.23	39.0	47.01989872704701
-2.85	-0.24	1.98	36.0	47.01989872704701
-3.46	-2.13	0.05	9.0	47.01989872704701
-0.39	1.13	1.86	4.0	47.01989872704701
0.26	-0.16	-0.48	35.0	47.01989872704701
-2.61	-0.99	0.5	23.0	47.01989872704701
-0.63	-0.62	-0.21	4.0	47.01989872704701
0.24	-0.07	-0.3	41.0	47.01989872704701
-2.13	-1.65	-0.53	57.0	47.01989872704701
-3.22	-2.66	-1.17	35.0	47.01989872704701
-4.49	-2.54	-0.09	15.0	47.01989872704701
-0.22	0.13	0.41	49.0	47.01989872704701
-4.51	-1.73	0.8	17.0	47.01989872704701
-1.52	-1.56	-1.12	36.0	169.5221088804912
0.19	-0.07	-0.28	3.0	169.5221088804912
-3.26	0.07	2.84	40.0	169.5221088804912
-2.64	-1.1	0.28	21.0	169.5221088804912
-2.88	-2.85	-1.8	48.0	169.5221088804912
-2.22	-0.7	0.5	20.0	169.5221088804912
0.58	-0.83	-2.04	59.0	169.5221088804912
-2.12	-1.01	0.1	22.0	169.5221088804912
-0.71	-0.24	0.31	51.0	169.5221088804912
0.53	1.46	1.65	12.0	169.5221088804912
-2.35	-0.93	0.6	34.0	169.5221088804912
-0.12	-0.62	-0.81	39.0	169.5221088804912
1.11	1.72	1.59	19.0	169.5221088804912
0.57	0.82	0.78	35.0	169.5221088804912
-2.07	-1.2	0.12	59.0	169.5221088804912
-0.59	0.12	0.54	24.0	169.5221088804912
-1.9	-1.46	-0.46	52.0	169.5221088804912
-1.03	0.07	1.23	2.0	169.5221088804912
-5.81	-3.8	0.07	58.0	169.5221088804912
-3.77	-2.39	-0.47	24.0	169.5221088804912
-3.25	-1.9	0.16	51.0	169.5221088804912
-2.53	-0.85	0.77	27.0	169.5221088804912
-1.43	-1.45	-0.31	2.0	169.5221088804912
-0.01	0.63	0.95	42.0	158.1210468292682
0.2	1.75	2.24	14.0	158.1210468292682
-2.22	-1.18	0.13	33.0	158.1210468292682
-4.36	-1.97	0.52	28.0	158.1210468292682
-2.93	-1.4	0.64	7.0	158.1210468292682
-3.32	-1.64	0.84	7.0	158.1210468292682
1.31	0.55	-0.27	39.0	158.1210468292682
1.11	0.67	0.22	7.0	158.1210468292682
-3.64	-2.0	0.43	55.0	158.1210468292682
-4.5	-3.24	-0.88	27.0	158.1210468292682
-2.04	0.42	1.86	12.0	158.1210468292682
-2.06	-0.61	0.84	41.0	158.1210468292682
-4.27	-0.83	1.76	20.0	158.1210468292682
-1.48	-1.68	-1.16	49.0	158.1210468292682
-0.29	0.96	1.62	39.0	158.1210468292682
-0.21	-0.45	-0.37	6.0	158.1210468292682
-2.43	-1.29	0.34	59.0	158.1210468292682
-2.56	-1.47	0.05	40.0	158.1210468292682
-2.99	-2.5	-1.36	13.0	158.1210468292682
-3.59	-2.89	-0.9	41.0	158.1210468292682
-5.2	-3.4	-0.87	26.0	158.1210468292682
-0.56	-0.3	-0.01	22.0	158.1210468292682
-1.92	-2.61	-2.01	7.0	158.1210468292682
-0.01	-0.08	-0.04	5.0	158.1210468292682
-0.1	0.96	1.45	38.0	158.1210468292682
3.05	3.16	1.46	1.0	158.1210468292682
-3.23	-1.76	0.19	41.0	158.1210468292682
-1.84	-0.54	0.73	8.0	158.1210468292682
-4.37	-2.05	0.98	50.0	158.1210468292682
-0.2	0.32	0.57	10.0	158.1210468292682
-1.8	-2.13	-1.67	45.0	158.1210468292682
0.01	-0.45	-0.66	40.0	158.1210468292682
1.23	1.03	0.55	26.0	158.1210468292682
-1.45	-1.2	-0.55	38.0	158.1210468292682
-4.09	-1.76	1.17	46.0	158.1210468292682
-2.45	-0.66	0.67	14.0	158.1210468292682
-1.32	-0.91	-0.3	36.0	158.1210468292682
0.33	1.82	2.16	8.0	203.9769042046718
0.01	1.1	1.43	9.0	203.9769042046718
-1.86	-0.8	0.55	58.0	203.9769042046718
-2.88	-2.65	-1.1	7.0	203.9769042046718
0.39	-0.87	-1.6	38.0	203.9769042046718
-5.6	-4.09	-1.12	28.0	203.9769042046718
-1.24	-0.83	-0.11	49.0	203.9769042046718
-1.89	-0.8	0.36	36.0	203.9769042046718
-2.55	-0.94	0.39	18.0	203.9769042046718
-1.05	0.47	2.14	1.0	203.9769042046718
-2.09	-2.07	-1.4	36.0	203.9769042046718
-0.75	-1.27	-1.25	50.0	203.9769042046718
-2.05	-1.99	-1.31	36.0	203.9769042046718
-0.37	-0.75	-0.84	35.0	203.9769042046718
-1.51	-0.92	-0.16	10.0	203.9769042046718
-0.73	-0.72	-0.43	57.0	203.9769042046718
-1.04	-0.93	-0.44	47.0	203.9769042046718
-1.69	-0.55	0.3	17.0	203.9769042046718
0.76	0.0	-0.74	52.0	203.9769042046718
-1.51	-0.87	-0.08	35.0	203.9769042046718
-1.42	-1.72	-1.19	8.0	203.9769042046718
-1.94	0.96	2.53	21.0	203.9769042046718
-0.01	-0.87	-1.41	57.0	203.9769042046718
-1.84	-1.41	-0.54	25.0	203.9769042046718
-0.62	0.0	0.35	14.0	203.9769042046718
-3.43	-2.41	-0.53	51.0	203.9769042046718
1.99	0.92	-0.24	25.0	203.9769042046718
-2.05	0.17	1.46	14.0	203.9769042046718
-1.25	-0.02	1.15	49.0	203.9769042046718
0.07	1.38	1.76	26.0	203.9769042046718
-0.85	-0.35	0.19	8.0	203.9769042046718
-0.54	-0.05	0.31	10.0	203.9769042046718
-1.81	-0.2	1.38	48.0	203.9769042046718
-1.73	0.7	2.16	24.0	203.9769042046718
-0.78	-0.65	-0.25	48.0	203.9769042046718
-0.77	0.34	0.88	13.0	203.9769042046718
-1.99	-0.74	0.53	37.0	203.9769042046718
-1.31	-0.38	0.59	7.0	203.9769042046718
-2.43	-2.66	-1.75	48.0	203.9769042046718
-3.42	-1.79	0.15	26.0	203.9769042046718
-2.28	-0.09	1.55	26.0	203.9769042046718
1.23	0.27	-0.63	40.0	37.38988290039839
-2.03	-0.78	0.25	18.0	37.38988290039839
-3.61	-2.35	-0.27	51.0	37.38988290039839
-2.19	-2.16	-1.4	21.0	37.38988290039839
-0.59	-0.79	-0.7	37.0	37.38988290039839
-1.25	-0.84	-0.09	57.0	37.38988290039839
1.03	1.27	0.84	3.0	37.38988290039839
-2.28	-1.5	-0.25	32.0	37.38988290039839
-0.9	-0.4	0.08	24.0	37.38988290039839
-2.53	-1.5	0.06	7.0	37.38988290039839
-1.52	-2.78	-2.85	15.0	37.38988290039839
-1.12	0.39	1.2	11.0	37.38988290039839
-1.07	0.43	1.23	11.0	37.38988290039839
-2.27	-1.17	0.01	23.0	37.38988290039839
-2.18	-0.61	0.61	12.0	37.38988290039839
-0.33	0.86	1.65	2.0	37.38988290039839
1.08	0.86	0.31	24.0	37.38988290039839
-0.27	-1.0	-1.17	11.0	37.38988290039839
-1.8	-1.55	-0.62	7.0	37.38988290039839
1.26	0.5	-0.24	23.0	37.38988290039839
-1.02	-1.08	-0.7	58.0	37.38988290039839
-2.22	-1.46	-0.34	39.0	37.38988290039839
-1.32	-1.1	-0.61	19.0	37.38988290039839
-1.72	-0.21	0.94	23.0	132.7175319626168
-2.29	-0.09	2.19	3.0	132.7175319626168
-1.46	-1.19	-0.45	51.0	132.7175319626168
-0.97	0.17	0.9	27.0	132.7175319626168
-1.75	-1.66	-0.92	46.0	132.7175319626168
-2.12	-0.72	0.49	22.0	132.7175319626168
-2.22	-0.17	2.11	3.0	132.7175319626168
-2.01	-1.21	-0.06	43.0	132.7175319626168
-0.7	1.25	2.17	7.0	132.7175319626168
-2.66	-1.38	0.27	37.0	132.7175319626168
-2.88	-2.05	-0.56	26.0	132.7175319626168
-1.08	0.05	1.1	53.0	132.7175319626168
-0.19	-0.04	0.08	22.0	132.7175319626168
-4.3	-2.54	0.32	51.0	132.7175319626168
-2.49	-0.49	0.93	18.0	132.7175319626168
-4.4	-1.52	1.63	37.0	132.7175319626168
-2.72	-2.51	-0.59	5.0	132.7175319626168
-3.71	-2.17	0.17	55.0	132.7175319626168
-3.01	-0.78	1.28	30.0	132.7175319626168
-3.6	-2.15	0.06	52.0	132.7175319626168
-2.74	-1.98	-0.57	47.0	132.7175319626168
-3.35	-1.22	1.31	55.0	132.7175319626168
-2.59	-0.97	0.94	52.0	132.7175319626168
-1.37	-0.52	0.47	49.0	132.7175319626168
-0.43	-0.28	-0.13	22.0	132.7175319626168
-3.47	-1.34	0.61	24.0	132.7175319626168
-2.42	-1.48	-0.15	42.0	132.7175319626168
-0.09	0.09	0.25	5.0	132.7175319626168
-1.12	-0.87	-0.3	46.0	132.7175319626168
-4.37	-4.27	-3.15	24.0	154.7355137100736
-3.11	-1.48	0.32	26.0	154.7355137100736
-2.57	-0.79	1.02	40.0	154.7355137100736
-4.2	-3.3	-1.22	38.0	154.7355137100736
-2.5	-0.93	0.46	12.0	154.7355137100736
-2.46	-0.04	2.14	51.0	154.7355137100736
-1.92	-0.01	1.15	14.0	154.7355137100736
-3.51	-2.67	-0.69	53.0	154.7355137100736
-4.06	-2.81	-0.31	41.0	154.7355137100736
-4.35	-1.82	0.52	19.0	154.7355137100736
-2.38	-1.65	-0.36	30.0	154.7355137100736
-1.88	-1.24	-0.3	10.0	154.7355137100736
-2.45	-1.39	0.17	52.0	154.7355137100736
-1.33	-0.85	-0.2	34.0	154.7355137100736
-1.17	0.82	2.09	4.0	154.7355137100736
-0.78	-0.14	0.39	38.0	154.7355137100736
-0.9	-0.65	-0.24	36.0	154.7355137100736
-4.14	-2.4	-0.43	21.0	154.7355137100736
-1.61	-0.63	0.58	52.0	154.7355137100736
-3.5	-2.19	-0.05	36.0	154.7355137100736
-2.89	-0.89	0.97	27.0	154.7355137100736
-0.37	-0.36	-0.05	2.0	154.7355137100736
-1.6	-0.38	0.51	12.0	154.7355137100736
-2.88	-1.6	0.15	31.0	154.7355137100736
-2.55	-1.14	0.17	13.0	154.7355137100736
-2.88	-1.85	-0.67	18.0	154.7355137100736
-5.82	-3.79	-0.31	49.0	154.7355137100736
-3.75	-2.72	-0.98	21.0	154.7355137100736
-2.52	-1.56	-0.04	51.0	154.7355137100736
-1.68	-0.72	0.28	33.0	154.7355137100736
-2.38	-1.6	0.0	6.0	154.7355137100736
-4.72	-2.76	0.02	13.0	154.7355137100736
-2.29	-0.43	1.29	42.0	154.7355137100736
-2.14	-2.92	-2.38	9.0	154.7355137100736
-2.35	-1.39	0.13	57.0	85.56631117786557
-0.85	0.32	1.05	23.0	85.56631117786557
-2.12	-1.54	-0.69	20.0	85.56631117786557
-1.44	0.27	1.49	32.0	85.56631117786557
-0.11	1.21	1.68	14.0	85.56631117786557
-1.68	-1.75	-1.1	48.0	85.56631117786557
-1.83	-1.23	-0.2	47.0	85.56631117786557
-1.98	-1.06	0.27	57.0	85.56631117786557
-2.53	-1.41	0.02	39.0	85.56631117786557
-5.06	-3.57	-0.4	53.0	85.56631117786557
-3.32	-2.97	-0.96	7.0	85.56631117786557
2.17	0.63	-0.99	43.0	85.56631117786557
-1.58	-0.59	0.61	56.0	85.56631117786557
-3.77	-1.11	1.75	48.0	85.56631117786557
-3.64	-1.25	1.19	30.0	85.56631117786557
-2.98	-0.66	1.6	7.0	85.56631117786557
-2.87	-2.93	-1.97	41.0	85.56631117786557
-1.8	-1.33	-0.52	10.0	85.56631117786557
-0.47	-0.9	-0.95	52.0	85.56631117786557
-1.63	-1.19	-0.5	20.0	85.56631117786557
-2.61	-1.34	0.32	47.0	85.56631117786557
-4.39	-1.54	1.37	34.0	85.56631117786557
-2.19	0.13	1.5	15.0	85.56631117786557
-2.84	-2.3	-0.81	32.0	287.4221455879178
-4.01	-2.61	-0.18	34.0	287.4221455879178
-5.53	-3.27	0.46	44.0	287.4221455879178
-3.05	-1.68	0.3	7.0	287.4221455879178
-4.69	-3.01	-0.11	35.0	287.4221455879178
-2.63	-0.65	0.82	14.0	287.4221455879178
-1.23	-0.29	0.66	46.0	287.4221455879178
-2.23	-2.01	-1.17	40.0	287.4221455879178
-2.92	-1.92	-0.2	55.0	287.4221455879178
-1.82	-0.8	0.05	15.0	287.4221455879178
-3.3	-1.12	0.64	17.0	287.4221455879178
-1.8	-0.16	1.94	0.0	287.4221455879178
-1.99	-1.88	-1.04	55.0	287.4221455879178
-4.1	-2.33	0.18	31.0	287.4221455879178
-2.95	-1.17	0.98	7.0	287.4221455879178
-4.93	-3.21	-0.33	42.0	287.4221455879178
-2.61	-1.6	-0.43	14.0	287.4221455879178
-4.68	-3.19	-0.44	49.0	287.4221455879178
-3.29	-1.39	0.26	18.0	287.4221455879178
-3.64	-1.58	0.27	19.0	287.4221455879178
-5.29	-3.39	-0.36	40.0	287.4221455879178
-5.06	-3.51	-0.58	13.0	287.4221455879178
-2.23	-1.88	-0.8	30.0	287.4221455879178
-3.27	-2.45	-0.82	41.0	287.4221455879178
-1.36	-1.89	-1.76	15.0	287.4221455879178
-3.96	-1.78	0.77	36.0	287.4221455879178
-3.73	-1.37	1.31	41.0	98.74551627403568
-3.42	-1.8	-0.08	16.0	98.74551627403568
-2.84	-2.13	-0.58	49.0	98.74551627403568
-2.52	-1.29	0.19	38.0	98.74551627403568
-1.62	-0.96	0.02	7.0	98.74551627403568
-2.17	-2.11	-1.24	52.0	98.74551627403568
-1.39	-1.35	-0.87	25.0	98.74551627403568
-0.54	-1.25	-1.13	1.0	98.74551627403568
-4.25	-3.19	-0.68	50.0	98.74551627403568
-3.14	-1.03	0.65	16.0	98.74551627403568
-3.56	-2.95	-1.27	46.0	98.74551627403568
-0.95	-1.14	-0.98	13.0	98.74551627403568
-2.33	-0.42	1.13	25.0	98.74551627403568
-2.6	-1.8	-0.31	58.0	98.74551627403568
-4.35	-2.78	-0.16	46.0	98.74551627403568
-1.3	-1.43	-1.08	26.0	98.74551627403568
-4.54	-2.74	0.19	38.0	98.74551627403568
-1.94	-0.34	0.87	10.0	98.74551627403568
-2.76	-2.42	-1.09	45.0	98.74551627403568
-1.34	-1.32	-0.88	20.0	98.74551627403568
-4.38	-2.98	-0.41	57.0	98.74551627403568
-3.41	-3.47	-2.35	45.0	98.74551627403568
-2.39	-1.83	-0.8	22.0	98.74551627403568
-0.83	-0.37	0.52	1.0	98.74551627403568
-3.24	-1.95	0.07	56.0	98.74551627403568
-4.78	-2.77	0.49	48.0	98.74551627403568
0.86	0.44	0.09	12.0	98.74551627403568
-2.88	-1.02	1.04	47.0	98.74551627403568
-0.49	1.68	2.58	18.0	98.74551627403568
-2.24	0.21	1.97	8.0	98.74551627403568
-0.75	0.35	1.06	32.0	98.74551627403568
-0.85	1.35	2.33	10.0	98.74551627403568
-4.08	-3.43	-1.27	52.0	98.74551627403568
-2.68	-1.65	-0.47	16.0	98.74551627403568
-1.2	-0.61	0.21	7.0	98.74551627403568
-0.15	0.43	0.81	44.0	98.74551627403568
0.41	1.43	1.56	3.0	98.74551627403568
-2.14	-2.5	-1.89	55.0	98.74551627403568
-2.2	-1.17	0.12	35.0	98.74551627403568
-1.11	0.92	1.87	15.0	98.74551627403568
-1.17	0.55	1.58	29.0	98.74551627403568
0.89	0.96	0.69	5.0	98.74551627403568
-0.96	-0.36	0.35	58.0	39.256027285275
-1.65	0.27	1.59	28.0	39.256027285275
-3.76	-2.28	-0.32	13.0	39.256027285275
0.21	2.44	3.08	7.0	39.256027285275
-3.38	-2.73	-1.03	58.0	39.256027285275
-3.12	-2.16	-0.53	34.0	39.256027285275
-2.17	-0.47	1.49	4.0	39.256027285275
-3.93	-2.4	0.13	46.0	39.256027285275
-1.65	-1.24	-0.59	12.0	39.256027285275
-1.66	-0.7	0.26	33.0	39.256027285275
-2.5	-2.14	-0.9	51.0	39.256027285275
-3.32	-2.56	-1.04	28.0	39.256027285275
-0.76	-0.39	0.4	2.0	39.256027285275
-4.51	-3.75	-1.3	44.0	39.256027285275
-3.33	-2.3	-0.95	18.0	39.256027285275
-1.46	-1.2	-0.45	52.0	39.256027285275
-1.84	-0.48	0.73	30.0	39.256027285275
-0.8	-0.56	-0.13	8.0	39.256027285275
1.53	1.23	0.51	43.0	39.256027285275
-1.48	0.41	1.57	22.0	39.256027285275
-1.69	-2.05	-1.53	50.0	39.256027285275
-1.87	-0.8	0.5	7.0	39.256027285275
-4.31	-2.52	-0.04	34.0	39.256027285275
-3.78	-3.32	-1.66	44.0	39.256027285275
-2.25	-0.49	2.07	2.0	39.256027285275
-3.17	-1.87	-0.27	13.0	39.256027285275
-2.06	-1.17	-0.02	40.0	39.256027285275
-4.82	-3.02	0.22	56.0	39.256027285275
-2.35	-2.14	-1.1	53.0	39.256027285275
-3.02	-1.55	0.28	29.0	39.256027285275
-2.51	-1.7	-0.47	26.0	39.256027285275
-3.65	-1.95	0.24	34.0	39.256027285275
-3.32	-1.16	1.32	53.0	36.43408616731016
-2.99	-0.13	1.98	10.0	36.43408616731016
-2.63	-1.32	-0.1	18.0	36.43408616731016
-0.21	0.49	0.9	56.0	36.43408616731016
-3.5	-1.29	1.0	9.0	36.43408616731016
-3.77	-3.08	-1.03	54.0	36.43408616731016
-3.23	-1.53	0.28	12.0	36.43408616731016
-2.1	-1.62	-0.7	10.0	36.43408616731016
-3.82	-2.47	-0.2	55.0	36.43408616731016
-3.54	-1.74	0.39	28.0	36.43408616731016
-1.46	0.19	1.5	5.0	36.43408616731016
-2.05	-0.28	1.22	36.0	36.43408616731016
-4.9	-2.79	0.43	49.0	36.43408616731016
-1.6	-0.05	1.45	54.0	36.43408616731016
-1.8	-0.59	0.8	5.0	36.43408616731016
-2.07	-0.92	0.56	55.0	36.43408616731016
-3.28	-1.14	1.15	35.0	36.43408616731016
-1.63	-0.75	0.2	27.0	36.43408616731016
-0.62	0.92	1.55	15.0	36.43408616731016
-1.17	-0.64	0.01	38.0	36.43408616731016
-1.42	0.01	0.86	14.0	36.43408616731016
-4.76	-2.47	0.63	42.0	36.43408616731016
-1.52	0.35	1.78	5.0	36.43408616731016
-2.53	-1.35	0.29	52.0	36.43408616731016
-0.87	0.17	0.83	24.0	36.43408616731016
-0.69	-0.07	0.44	9.0	36.43408616731016
-1.74	-0.32	0.92	38.0	76.74795113397636
-0.87	-0.11	0.61	42.0	76.74795113397636
-2.57	-1.25	-0.04	14.0	76.74795113397636
-4.22	-3.21	-0.75	52.0	76.74795113397636
-4.59	-2.56	-0.26	22.0	76.74795113397636
-0.7	-0.47	-0.07	54.0	76.74795113397636
-2.06	-2.48	-1.81	57.0	76.74795113397636
-0.95	-0.33	0.2	26.0	76.74795113397636
-1.19	-0.38	0.97	2.0	76.74795113397636
-2.8	-1.69	-0.08	44.0	76.74795113397636
-4.17	-2.15	0.62	50.0	76.74795113397636
-1.3	0.0	1.12	5.0	76.74795113397636
-2.65	-0.92	0.85	32.0	76.74795113397636
-0.78	-0.49	-0.01	51.0	76.74795113397636
-3.74	-0.53	2.05	27.0	76.74795113397636
-1.28	-1.19	-0.59	8.0	76.74795113397636
-2.81	-1.38	-0.01	14.0	76.74795113397636
-1.06	-0.83	-0.28	46.0	76.74795113397636
-3.62	-0.47	1.79	22.0	76.74795113397636
-1.06	-1.18	-0.53	3.0	76.74795113397636
-3.27	-1.64	0.08	13.0	76.74795113397636
-5.76	-4.24	-0.86	48.0	76.74795113397636
-4.8	-2.54	0.01	25.0	76.74795113397636
-2.97	-1.83	0.79	3.0	76.74795113397636
-2.26	-1.1	0.24	38.0	76.74795113397636
-1.63	-0.41	0.48	12.0	76.74795113397636
-1.46	-0.8	-0.02	31.0	66.06395355725995
-0.92	0.14	1.42	2.0	66.06395355725995
-4.19	-3.49	-1.5	46.0	66.06395355725995
-2.13	-0.02	1.53	26.0	66.06395355725995
-4.26	-2.59	0.17	41.0	66.06395355725995
-2.47	0.36	2.0	19.0	66.06395355725995
-0.58	-0.38	-0.07	43.0	66.06395355725995
-2.0	-0.36	0.77	18.0	66.06395355725995
-1.54	-0.42	0.6	37.0	66.06395355725995
-1.78	-1.19	-0.33	37.0	66.06395355725995
-2.21	-0.58	0.7	12.0	66.06395355725995
-0.62	-1.05	-1.0	48.0	66.06395355725995
-3.31	-2.16	-0.17	39.0	66.06395355725995
-3.39	-3.24	-1.69	50.0	66.06395355725995
-4.65	-2.7	-0.24	28.0	66.06395355725995
-1.6	-0.33	0.89	45.0	66.06395355725995
-1.22	-0.48	0.21	21.0	66.06395355725995
-1.53	-0.93	0.49	2.0	66.06395355725995
-1.64	-0.84	-0.1	18.0	66.06395355725995
-3.5	-3.45	-2.2	57.0	79.99740269019605
-1.96	-2.05	-1.48	39.0	79.99740269019605
-1.13	-0.83	-0.43	13.0	79.99740269019605
-2.42	-1.84	-0.55	57.0	79.99740269019605
1.27	0.87	0.44	12.0	79.99740269019605
-2.11	-0.49	1.4	4.0	79.99740269019605
-1.89	-1.26	-0.11	57.0	79.99740269019605
-4.95	-1.73	2.05	47.0	79.99740269019605
-0.78	0.4	0.97	15.0	79.99740269019605
-2.85	-1.33	0.63	52.0	79.99740269019605
-5.43	-4.26	-1.68	18.0	79.99740269019605
-3.27	-3.27	-1.1	5.0	79.99740269019605
-1.24	-1.22	-0.75	40.0	79.99740269019605
-2.48	-1.18	0.56	55.0	79.99740269019605
-3.79	-1.81	0.36	29.0	79.99740269019605
-2.84	-2.33	-1.05	43.0	79.99740269019605
-1.46	-1.41	-0.95	30.0	79.99740269019605
-1.87	-0.69	0.51	37.0	79.99740269019605
-2.6	-1.56	0.06	54.0	79.99740269019605
-2.44	-0.6	0.89	11.0	79.99740269019605
-0.2	-1.34	-1.81	46.0	79.99740269019605
0.25	-1.34	-1.98	12.0	79.99740269019605
-2.01	-0.58	1.03	52.0	79.99740269019605
-2.02	-0.27	0.88	16.0	79.99740269019605
-2.39	-0.99	0.69	51.0	79.99740269019605
-2.52	-1.96	-0.64	48.0	79.99740269019605
-1.02	-0.72	-0.28	19.0	79.99740269019605
-0.61	0.16	0.8	60.0	79.99740269019605
-2.21	-0.93	0.46	38.0	79.99740269019605
-1.32	-0.78	-0.16	21.0	79.99740269019605
-0.27	0.23	0.52	9.0	79.99740269019605
-2.69	-2.11	-0.72	57.0	79.99740269019605
-3.07	-0.99	1.04	30.0	79.99740269019605
-3.01	-2.65	-1.6	14.0	79.99740269019605
-3.25	-1.79	0.28	45.0	79.99740269019605
-2.76	-1.82	-0.6	13.0	79.99740269019605
-0.16	0.92	1.54	49.0	79.99740269019605
-1.87	-0.45	0.83	34.0	79.99740269019605
-1.46	0.14	1.08	17.0	79.99740269019605
-1.21	-0.75	-0.01	47.0	79.99740269019605
-2.89	-1.88	-0.58	23.0	79.99740269019605
-1.41	-2.51	-2.61	51.0	79.99740269019605
-2.62	-1.08	0.58	9.0	79.99740269019605
-1.6	-0.43	0.83	51.0	79.99740269019605
-1.19	-1.22	-0.82	25.0	79.99740269019605
-3.81	-3.58	-1.72	35.0	79.99740269019605
-0.64	-0.74	-0.39	5.0	79.99740269019605
-3.27	-2.64	-1.0	57.0	79.99740269019605
-3.68	-1.47	0.59	22.0	79.99740269019605
-2.54	-0.63	0.92	11.0	92.50838632991314
-0.77	-0.36	0.18	49.0	92.50838632991314
-2.83	-2.49	-1.12	45.0	92.50838632991314
-4.41	-3.58	-1.44	53.0	92.50838632991314
-4.27	-2.34	0.16	33.0	92.50838632991314
-2.91	-1.01	1.06	45.0	92.50838632991314
-3.17	-0.53	1.57	25.0	92.50838632991314
-3.6	-1.79	0.51	42.0	92.50838632991314
-5.14	-3.71	0.02	8.0	92.50838632991314
-2.25	-1.07	0.3	41.0	92.50838632991314
-3.45	-0.96	1.01	19.0	92.50838632991314
-4.4	-3.65	-1.55	49.0	92.50838632991314
-4.36	-2.98	-1.0	24.0	92.50838632991314
-0.99	0.0	0.93	0.0	92.50838632991314
1.56	0.95	-0.18	59.0	92.50838632991314
-1.51	0.67	2.3	47.0	92.50838632991314
-0.29	-0.37	-0.37	28.0	92.50838632991314
-3.02	-3.2	-2.27	44.0	92.50838632991314
-1.71	-0.89	0.03	24.0	92.50838632991314
-3.62	-0.97	1.13	17.0	92.50838632991314
-0.86	-0.4	0.04	27.0	92.50838632991314
-2.38	-0.2	1.43	24.0	92.50838632991314
-2.98	-2.29	-0.69	45.0	92.50838632991314
-1.83	-1.9	-1.21	26.0	92.50838632991314
-1.05	-1.0	-0.54	47.0	92.50838632991314
2.36	-0.13	-1.78	18.0	92.50838632991314
-0.17	0.72	1.14	6.0	92.50838632991314
0.06	0.84	1.1	4.0	92.50838632991314
-2.13	-1.73	-0.67	46.0	92.50838632991314
-2.79	-1.28	0.08	15.0	92.50838632991314
-2.69	-1.25	0.53	47.0	92.50838632991314
-2.21	-0.05	1.92	5.0	92.50838632991314
0.61	-0.33	-1.05	48.0	92.50838632991314
-1.29	-0.79	0.0	49.0	88.81344298666664
-1.74	-0.41	0.57	12.0	88.81344298666664
-1.79	-0.21	0.83	14.0	88.81344298666664
-1.1	-0.76	-0.14	55.0	88.81344298666664
-2.78	-1.53	0.1	42.0	88.81344298666664
-3.82	-1.25	1.45	38.0	88.81344298666664
-3.59	-1.13	0.9	19.0	88.81344298666664
-2.98	-2.31	-0.71	48.0	88.81344298666664
-0.72	-1.28	-1.34	59.0	88.81344298666664
-2.83	-1.47	0.24	42.0	88.81344298666664
-2.74	-1.1	0.42	12.0	88.81344298666664
-1.62	-0.16	0.87	11.0	88.81344298666664
-0.33	0.37	0.88	43.0	88.81344298666664
-1.74	-0.64	0.27	19.0	88.81344298666664
-5.19	-2.06	1.22	27.0	88.81344298666664
-1.96	-0.18	1.61	56.0	88.81344298666664
-2.19	-0.43	1.28	47.0	88.81344298666664
-2.48	-0.39	1.32	26.0	88.81344298666664
-2.07	0.08	1.64	26.0	88.81344298666664
-2.3	0.05	3.17	1.0	88.81344298666664
-1.67	-0.43	0.84	47.0	88.81344298666664
-1.67	0.37	1.59	20.0	88.81344298666664
-1.36	-0.69	0.14	42.0	88.81344298666664
-1.34	-0.95	-0.19	8.0	88.81344298666664
-5.56	-2.7	1.47	54.0	88.81344298666664
-4.8	-3.16	-0.85	26.0	88.81344298666664
-4.91	-4.09	-1.7	10.0	88.81344298666664
-3.09	-1.06	0.61	16.0	88.81344298666664
-2.49	-1.84	-0.58	46.0	88.81344298666664
-1.96	-1.41	-0.52	23.0	88.81344298666664
-1.81	-1.53	-0.65	8.0	88.81344298666664
-2.21	-1.19	0.16	44.0	88.81344298666664
-1.09	-0.52	0.05	30.0	88.81344298666664
-0.44	-0.59	-0.53	37.0	88.81344298666664
-3.27	-2.03	-0.57	22.0	88.81344298666664
-2.52	-0.98	0.65	9.0	88.81344298666664
-1.16	-0.28	0.45	21.0	88.81344298666664
-0.54	-0.59	-0.38	48.0	88.81344298666664
-1.95	1.4	3.71	3.0	88.81344298666664
-0.56	1.93	2.74	13.0	88.81344298666664
-0.28	0.25	0.63	5.0	88.81344298666664
-2.89	-0.94	1.22	52.0	88.81344298666664
-1.24	-0.57	0.19	8.0	88.81344298666664
-0.41	0.31	0.67	10.0	88.81344298666664
-2.28	-1.0	0.07	16.0	84.69325861700459
-1.0	-0.78	-0.26	47.0	84.69325861700459
-3.77	-2.67	-0.75	32.0	84.69325861700459
-5.41	-2.36	1.13	30.0	84.69325861700459
-0.44	1.04	1.64	14.0	84.69325861700459
-3.11	-3.1	-1.79	9.0	84.69325861700459
-0.45	-0.43	-0.23	47.0	84.69325861700459
-3.21	-0.87	1.14	26.0	84.69325861700459
-2.41	-1.54	-0.09	52.0	84.69325861700459
-2.51	-1.63	-0.36	10.0	84.69325861700459
-2.1	-1.29	-0.17	40.0	84.69325861700459
-3.93	-1.47	1.24	34.0	84.69325861700459
-1.54	-1.4	-0.77	38.0	84.69325861700459
-2.58	-1.45	0.06	29.0	84.69325861700459
-2.71	-2.76	-1.02	5.0	84.69325861700459
-1.18	-0.13	0.91	4.0	84.69325861700459
-1.27	-0.42	0.34	30.0	84.69325861700459
-2.0	-0.49	0.63	12.0	84.69325861700459
-5.2	-3.65	-1.19	15.0	84.69325861700459
-1.67	-0.87	0.22	50.0	84.69325861700459
-2.43	-1.27	0.03	23.0	84.69325861700459
-3.38	-1.48	0.9	52.0	78.63470774349669
-2.78	-1.18	0.85	6.0	78.63470774349669
0.19	-0.49	-0.82	18.0	78.63470774349669
0.32	-0.49	-1.17	1.0	78.63470774349669
-2.59	-1.55	-0.39	18.0	78.63470774349669
-1.58	-1.42	-0.86	20.0	78.63470774349669
-1.56	-0.02	2.06	0.0	78.63470774349669
-2.35	-1.02	0.65	51.0	78.63470774349669
-1.16	-1.0	-0.42	8.0	78.63470774349669
-3.37	-1.78	0.19	31.0	78.63470774349669
-0.87	0.92	1.86	29.0	78.63470774349669
-0.91	-0.56	0.28	2.0	78.63470774349669
-3.65	-1.96	0.5	55.0	89.26042837338261
-2.69	-0.4	1.58	32.0	89.26042837338261
-1.17	-0.99	-0.5	10.0	89.26042837338261
-2.66	-1.4	0.21	43.0	89.26042837338261
-2.09	-0.62	0.59	11.0	89.26042837338261
-3.65	-1.57	0.97	44.0	89.26042837338261
-2.8	-1.88	-0.68	14.0	89.26042837338261
-1.95	-0.68	0.57	36.0	89.26042837338261
-2.05	-0.34	0.84	18.0	89.26042837338261
-2.49	-2.45	-1.46	57.0	89.26042837338261
-3.3	-1.52	0.4	28.0	89.26042837338261
-2.21	-2.38	-1.72	23.0	89.26042837338261
0.53	0.36	-0.38	0.0	89.26042837338261
-1.83	-1.27	-0.55	13.0	89.26042837338261
-0.36	0.38	0.72	23.0	89.26042837338261
-2.41	-1.43	0.09	7.0	89.26042837338261
-5.21	-3.38	-0.25	34.0	89.26042837338261
-1.27	0.66	2.07	4.0	89.26042837338261
-1.47	-0.68	0.11	23.0	89.26042837338261
-2.55	-0.78	2.2	1.0	89.26042837338261
-1.35	-0.56	0.35	45.0	89.26042837338261
-1.25	-0.96	-0.44	21.0	89.26042837338261
-0.12	0.45	0.61	26.0	89.26042837338261
-0.05	-0.92	-1.14	7.0	89.26042837338261
-2.73	-1.02	0.83	38.0	89.26042837338261
-0.42	-1.43	-1.82	54.0	89.26042837338261
-0.62	-0.8	-0.64	45.0	89.26042837338261
-0.45	-2.07	-2.56	10.0	89.26042837338261
-1.27	-1.06	-0.57	36.0	89.26042837338261
-1.31	-1.14	-0.49	55.0	89.26042837338261
-3.17	-2.1	-0.59	13.0	89.26042837338261
-1.04	-0.84	-0.48	12.0	89.26042837338261
-1.03	-1.8	-1.75	48.0	116.6704829869811
-2.77	-1.57	-0.13	24.0	116.6704829869811
-2.46	-0.51	1.29	38.0	116.6704829869811
-2.11	0.17	1.83	29.0	116.6704829869811
-1.58	-1.94	-1.46	58.0	116.6704829869811
-3.65	-1.35	1.45	59.0	116.6704829869811
-2.99	-2.13	-0.4	55.0	116.6704829869811
-1.61	-0.6	0.4	9.0	116.6704829869811
-2.14	-0.11	1.56	7.0	116.6704829869811
-3.32	-0.64	1.89	40.0	116.6704829869811
1.27	0.2	-0.74	36.0	116.6704829869811
-1.91	-1.2	-0.25	24.0	116.6704829869811
-0.5	1.6	2.54	27.0	116.6704829869811
-2.24	-0.68	1.05	6.0	116.6704829869811
-2.43	-0.77	1.12	53.0	116.6704829869811
-3.78	-2.14	0.32	42.0	116.6704829869811
-3.01	-0.9	0.8	14.0	116.6704829869811
-3.64	-2.63	-0.72	35.0	116.6704829869811
-3.0	-0.31	2.03	37.0	116.6704829869811
-2.85	-2.72	-1.38	8.0	116.6704829869811
[truncated: 1,749 more rows]
