# Supplementary material for: Influence of non-directional errors in anthropometric measurements and age estimation on anthropometric prevalence indicators
Source: PLoS One. 2024 Sep 4;19(9):e0304131. doi: 10.1371/journal.pone.0304131 (PMC11373794; doi:10.1371/journal.pone.0304131)
Supplement: S1 Dataset — Included are the child’s age in months (variable name ‘age’), z-score values for height-for-age (‘haz’), weight-for-height (‘whz’), weight-for-age (‘waz’) and survey weights (‘wt’). (ZIP) [file pone.0304131.s001.zip › S1_Dataset/anthro_data_15.csv]

haz	waz	whz	age	wt
2.17	1.56	0.04	2	75.467741
-0.72	-0.02	0.64	48	75.467741
-3.07	-3.85	-2.55	7	75.467741
-4.34	-1.76	1.33	39	75.467741
-2.15	-1.82	-1.04	19	75.467741
-2.34	-0.77	0.5	20	75.467741
-0.71	-0.51	-0.22	33	75.467741
-1.16	-0.78	-0.25	34	75.467741
-1.67	-0.61	0.44	37	75.467741
-1.74	-2.11	-1.28	6	75.467741
-0.97	-0.91	-0.51	42	75.467741
-1.13	-1.46	-1.31	33	75.467741
-1.5	-0.87	-0.14	21	75.467741
-1.8	-1.07	0.1	57	75.467741
-1.94	-2.42	-2.11	16	75.467741
-2.67	-3.2	-2.72	15	75.467741
-3.03	-3.19	-2.2	52	75.467741
-1.74	-0.14	1.14	35	75.467741
-2.15	-2.02	-1.18	10	75.467741
-1.59	-1.41	-0.68	49	75.467741
-3.8	-2.47	-0.25	52	75.467741
-3.16	-2.0	-0.48	22	75.467741
-1.63	-1.41	0.09	2	75.467741
-2.96	-2.13	-0.88	17	75.467741
0.03	0.04	-0.01	34	75.467741
-3.02	-1.91	-0.12	41	81.153923
-5.71	-3.69	-0.89	23	81.153923
-4.04	-3.42	-1.67	22	81.153923
-1.26	0.34	1.58	4	81.153923
-2.91	-1.16	0.64	29	81.153923
-3.44	-2.34	-0.54	10	81.153923
-3.06	-2.32	-0.63	36	81.153923
-2.91	-0.98	0.98	34	81.153923
-3.61	-1.01	1.81	51	81.153923
-1.83	-0.6900000000000001	0.43	32	81.153923
-2.3	-1.28	0.0	26	81.153923
-1.99	-1.47	-0.76	17	81.153923
-1.06	0.03	0.89	8	81.153923
-3.04	-2.02	-0.26	33	81.153923
-2.73	-1.66	0.04	55	81.153923
-1.07	-1.6	-1.44	10	81.153923
-1.9	-1.17	-0.19	24	81.153923
-3.5	-0.95	1.0	18	77.686458
-2.89	-2.02	-0.37	50	77.686458
-2.06	-1.99	-1.09	50	77.686458
-1.38	-0.99	-0.4	11	77.686458
-3.83	-2.03	0.39	42	77.686458
0.42	-0.54	-1.5	0	77.686458
-0.33	0.18	0.44	33	77.686458
-3.46	-1.96	0.18	49	77.686458
-1.52	-1.1	-0.53	12	77.686458
-1.75	-1.84	-1.2	52	77.686458
-2.03	-1.68	-0.7000000000000001	9	77.686458
-5.07	-3.83	-1.3	40	77.686458
-2.89	-2.2	-0.72	28	77.686458
-3.94	-3.59	-2.03	15	77.686458
-2.9	-0.85	0.73	15	77.686458
-3.22	-1.62	0.58	55	77.686458
-2.15	-1.28	0.05	51	77.686458
-4.23	-2.5	0.3	45	77.686458
-1.0	0.17	0.86	18	77.686458
-3.38	-1.75	0.46	45	77.686458
-3.75	-2.83	-1.35	17	77.686458
-3.01	-1.57	0.42	52	77.686458
-5.15	-3.23	0.08	3	77.686458
-2.51	-1.85	-0.92	17	72.244919
-3.62	-0.75	2.0	38	72.244919
-1.95	-0.87	0.3	29	72.244919
-0.96	-1.29	-1.13	34	72.244919
-2.1	-1.16	-0.13	22	72.244919
-2.53	-1.11	0.6	48	72.244919
-2.04	-1.4	-0.52	12	72.244919
-2.66	-2.82	-2.19	17	72.244919
-1.85	-1.74	-1.04	43	72.244919
-3.61	-2.13	-0.45	19	72.244919
-1.57	-0.54	0.6	48	72.244919
-2.84	-3.04	-2.24	13	72.244919
-4.68	-3.87	-1.31	42	72.244919
-3.6	-2.45	-0.51	27	72.244919
-3.97	-1.55	1.13	36	72.244919
-1.83	-0.95	0.08	26	72.244919
-1.22	-0.68	-0.11	11	72.244919
-2.16	-0.67	0.86	3	72.244919
-4.0	-3.3	-1.38	40	72.244919
-0.51	-1.47	-1.55	7	72.244919
-3.66	-2.89	-0.84	34	72.244919
-2.28	-1.11	0.39	8	72.244919
-2.8	-2.51	-1.33	47	72.244919
-1.5	-1.69	-0.7000000000000001	3	72.244919
-4.55	-3.49	-1.37	33	72.244919
-0.65	-0.45	-0.23	15	70.007961
-0.18	0.48	0.9	47	70.007961
-0.36	0.0	0.33	7	70.007961
-2.49	-1.99	-0.71	50	70.007961
-3.31	-2.88	-1.53	21	70.007961
-3.56	-2.6	-0.7000000000000001	50	70.007961
-0.49	0.29	0.68	15	70.007961
-2.53	-1.45	1.09	0	70.007961
-4.78	-3.19	-0.21	38	70.007961
-0.77	-0.43	0.12	6	70.007961
-1.08	-1.4	-1.15	53	70.007961
-0.32	-0.47	-0.42	10	70.007961
-3.13	-2.54	-0.88	41	70.007961
-7.15	-5.75	-2.56	43	70.007961
-4.3	-2.36	0.54	43	70.007961
-0.73	-1.99	-2.03	4	70.007961
-2.02	-1.56	-0.74	11	70.007961
-3.28	-1.13	1.22	45	70.007961
-2.13	-1.29	-0.28	22	70.007961
-2.71	-1.96	-0.45	49	70.007961
-4.28	-3.19	-0.88	46	70.007961
-2.67	-0.34	1.75	40	70.007961
-3.42	-2.2	-0.42	12	70.007961
-2.28	-0.94	0.23	27	70.007961
-2.58	-1.66	-0.18	34	70.007961
-4.38	-2.38	0.33	38	70.007961
-3.11	-1.75	-0.3	15	70.007961
-2.23	-1.82	-0.8200000000000001	44	70.007961
-3.18	-2.14	-0.85	17	69.428015
-1.37	0.19	1.42	5	69.428015
-3.71	-2.52	-0.28	49	69.428015
-2.14	-1.46	-0.59	14	69.428015
0.81	-1.08	-2.59	59	69.428015
-1.06	-1.34	-1.08	49	69.428015
-3.38	-2.17	-0.25	10	69.428015
-3.93	-1.86	0.71	40	69.428015
-0.48	0.44	0.85	14	69.428015
-2.49	-0.02	2.0	39	69.428015
-4.92	-1.76	1.98	51	69.428015
-0.89	-0.36	0.03	13	69.428015
-0.12	-1.02	-1.27	9	69.428015
-1.74	-0.97	0.14	49	69.428015
-3.69	-3.27	-1.87	13	69.428015
-3.68	-2.05	-0.19	20	69.428015
-3.52	-2.19	-0.13	48	69.428015
-1.22	-0.97	-0.36	8	69.428015
-2.72	-0.28	2.15	53	69.428015
-2.79	-1.98	-0.46	30	69.428015
-3.8	-2.81	-1.05	28	74.144763
-3.46	-3.71	-2.2	7	74.144763
-3.93	-3.21	-1.31	40	74.144763
-2.95	-1.24	0.24	16	74.144763
-2.22	-1.33	0.14	7	74.144763
-0.6	-0.59	-0.37	21	74.144763
-4.13	-2.42	0.34	57	74.144763
-4.8	-2.83	-0.41	25	74.144763
-1.45	-1.2	-0.58	10	74.144763
-2.47	-1.24	-0.03	13	74.144763
-1.53	-1.13	-0.3	57	74.144763
-2.32	-0.95	1.26	0	74.144763
-3.67	-3.28	-1.81	21	74.144763
-2.97	-1.2	0.96	55	74.144763
1.45	-0.15	-1.42	26	74.144763
-1.29	0.37	1.86	0	74.144763
-2.22	-0.99	0.51	47	74.144763
-1.3	-1.66	-1.17	7	74.144763
-2.49	-2.97	-0.95	1	74.144763
-2.08	-0.59	0.78	31	74.144763
-3.35	-1.81	-0.22	21	74.144763
-1.48	-1.23	-0.55	44	74.144763
-4.87	-3.64	-1.09	42	74.144763
-2.94	-2.95	-1.91	28	74.144763
-1.43	0.03	0.95	19	74.144763
-2.72	-1.41	0.42	55	74.144763
-0.33	-1.17	-1.44	42	70.603155
-1.33	-1.23	-0.55	0	70.603155
-2.65	-1.35	0.36	48	70.603155
-2.99	-2.67	-1.45	11	70.603155
-2.73	-2.11	-0.77	47	70.603155
-1.28	-0.79	0.06	6	70.603155
-1.76	0.39	2.28	52	70.603155
-2.2	-1.15	0.32	48	70.603155
-0.97	-0.06	0.81	51	70.603155
-1.74	-0.86	0.55	4	70.603155
-0.94	0.1	0.8	32	70.603155
2.59	0.5	-1.24	21	70.603155
-7.09	-5.55	-2.24	55	70.603155
-3.25	-2.07	-0.67	20	70.603155
-0.56	-0.37	-0.04	54	70.603155
-2.55	-1.36	0.42	7	70.603155
-2.76	-2.55	-1.42	49	70.603155
-3.23	-3.12	-2.13	23	70.603155
-0.48	0.37	0.89	38	70.603155
-1.59	-0.71	0.2	25	70.603155
-1.93	0.59	2.11	22	70.603155
-2.74	-1.08	0.97	56	70.603155
-1.24	-0.35	0.28	13	70.603155
-1.24	-0.24	0.6	33	81.341455
-3.32	-3.24	-1.54	9	81.341455
-0.66	-1.35	-1.42	50	81.341455
-3.56	-2.85	-0.87	36	81.341455
-2.95	-2.93	-0.81	4	81.341455
-3.3	-1.41	0.43	23	81.341455
-2.31	-1.13	0.32	8	81.341455
-3.4	-1.44	0.91	48	81.341455
-2.19	-1.3	-0.2	22	81.341455
-5.24	-3.61	-1.24	21	81.341455
-4.41	-2.66	0.3	58	81.341455
-3.56	-3.79	-2.68	21	81.341455
-2.89	-1.05	0.87	36	81.341455
-3.62	-1.86	-0.11	21	81.341455
-1.05	-0.11	0.62	24	81.341455
-2.64	-0.46	1.61	46	81.341455
-2.31	-0.49	2.43	1	81.341455
-0.53	-0.31	0.13	3	81.341455
-2.99	-3.04	-2.08	25	81.341455
-3.02	-1.4	0.62	49	81.341455
-1.28	-1.16	-0.59	9	81.341455
-2.32	-0.68	1.0	45	81.341455
-1.45	-0.52	0.33	22	81.341455
-3.05	-1.43	0.46	34	120.157542
0.8	1.06	0.95	9	120.157542
0.39	1.09	1.3	42	120.157542
-2.55	-1.34	-0.09	22	120.157542
-2.84	-0.73	0.85	18	120.157542
-3.11	-1.12	0.99	32	120.157542
-0.73	-1.08	-0.99	55	120.157542
-2.69	-2.99	-1.07	3	120.157542
-1.71	-1.2	-0.32	42	120.157542
-3.06	-1.61	-0.1	20	120.157542
-1.9	-1.18	-0.2	38	120.157542
-0.6	-0.1	0.47	4	120.157542
-1.78	-0.04	1.31	32	120.157542
-1.2	-0.16	0.6	10	120.157542
-4.060000000000001	-1.69	0.99	36	120.157542
-3.05	-2.12	-0.88	21	120.157542
-2.44	-2.38	-1.32	48	120.157542
-3.34	-2.01	1.29	0	120.157542
-3.43	-1.32	1.06	44	120.157542
-1.05	-1.52	-1.18	0	76.325765
-0.8200000000000001	-0.28	0.1	13	76.325765
-2.01	0.25	2.26	50	76.325765
-2.45	-2.57	-1.49	9	76.325765
-3.97	-2.12	0.43	47	76.325765
-3.68	-2.09	0.07	34	76.325765
-2.38	-1.62	-0.37	27	76.325765
-2.39	-0.49	1.21	31	76.325765
-1.75	-1.18	-0.37	10	76.325765
-4.13	-2.86	-1.1	19	76.325765
-3.88	-2.63	-0.26	37	76.325765
-1.68	-1.85	-1.25	9	76.325765
-5.14	-3.33	-0.6900000000000001	14	76.325765
-7.16	-4.86	-0.66	41	76.325765
-2.49	-1.0	0.39	22	76.325765
-3.11	-2.06	-0.23	47	76.325765
-1.71	-1.56	-1.01	13	76.325765
-2.91	-2.1	-0.48	56	76.325765
-3.15	-1.39	0.17	19	76.325765
-2.95	-1.23	0.85	50	76.325765
-1.29	-1.22	-0.87	15	76.325765
-1.83	-1.49	-0.9	16	76.325765
-3.66	-2.08	0.3	49	76.325765
-2.92	-2.6	-1.36	48	102.187084
-1.59	-1.06	-0.3	26	102.187084
-3.82	-3.21	-1.41	56	102.187084
-2.75	-0.8200000000000001	0.79	22	102.187084
-2.62	-1.91	-0.5	40	102.187084
-2.8	-1.01	1.0	8	102.187084
-1.19	0.16	1.28	42	102.187084
-1.29	-0.8	-0.05	8	102.187084
-0.8200000000000001	-1.55	-1.63	52	102.187084
-4.770000000000001	-4.04	-1.87	46	102.187084
-3.66	-2.16	-0.18	25	102.187084
-2.05	-1.06	0.13	9	102.187084
-3.55	-2.77	-1.18	28	102.187084
-2.36	-1.27	-0.2	15	102.187084
-3.99	-2.66	-0.37	44	102.187084
-1.98	-1.32	-0.53	14	102.187084
-4.68	-3.46	-1.36	28	102.187084
-4.850000000000001	-2.02	1.61	49	102.187084
-3.66	-1.45	0.85	10	102.187084
-1.71	-1.99	-1.55	11	102.187084
-2.34	-1.72	-0.49	40	102.187084
-1.14	-0.47	0.36	48	102.187084
-0.79	0.34	1.41	2	102.187084
0.21	0.63	0.65	21	102.187084
-1.27	-0.14	0.96	50	102.187084
-1.15	-1.6	-1.37	56	102.187084
-1.02	-0.48	0.23	7	102.187084
-2.62	-1.27	0.39	40	102.187084
-0.2	0.47	0.74	11	102.187084
-4.32	-3.83	-0.75	6	102.187084
-3.63	-2.33	-0.14	34	102.187084
-2.43	-1.25	0.23	32	53.462612
-2.83	-1.99	-0.89	19	53.462612
-5.4	-4.11	-1.31	30	53.462612
4.060000000000001	1.52	-0.44	15	53.462612
-3.02	-1.89	-0.03	53	53.462612
-2.6	-0.98	0.48	22	53.462612
-1.52	-0.28	1.02	56	53.462612
-0.11	0.93	1.41	2	53.462612
-3.15	-1.91	-0.26	28	53.462612
-3.68	-2.21	-0.02	44	53.462612
-0.79	5.45	8.28	3	53.462612
-2.46	-6.25	-7.61	28	53.462612
-4.2	-2.16	0.65	51	53.462612
-3.02	-1.97	-0.6	15	53.462612
-3.83	-3.09	-0.93	39	53.462612
-1.71	-1.49	-0.92	19	53.462612
-0.99	-0.43	0.26	56	53.462612
-3.85	-1.7	0.73	30	53.462612
-2.31	-1.08	0.29	30	53.462612
-2.55	-1.32	1.33	0	53.462612
-3.45	-2.47	-0.67	37	53.462612
-1.82	-1.23	-0.1	7	53.462612
-3.24	-2.85	-1.79	17	74.814672
-5.08	-3.45	-0.44	58	74.814672
-2.95	-1.65	0.4	6	74.814672
-2.43	-1.12	0.36	37	74.814672
-5.7	-4.9	-2.32	15	74.814672
-3.37	-1.52	0.8	47	74.814672
-1.13	-0.5700000000000001	0.3	4	74.814672
-3.1	-2.63	-1.24	47	74.814672
-1.83	-0.52	0.94	6	74.814672
-4.32	-1.62	1.2	33	74.814672
-2.37	-0.51	1.16	34	74.814672
-3.81	-1.52	1.14	45	74.814672
-1.6	-1.82	-0.7000000000000001	2	74.814672
-3.22	-3.72	-2.76	9	74.814672
-4.08	-3.8	-2.18	40	74.814672
-2.53	-1.46	-0.3	21	74.814672
-2.09	-0.87	0.56	48	74.814672
-2.01	-0.17	1.47	6	74.814672
-2.99	-1.63	0.27	51	74.814672
-5.020000000000001	-3.24	-0.26	43	74.814672
-2.8	-2.8	-1.57	57	74.814672
-1.24	-1.15	-0.8	14	74.814672
-2.34	-1.29	0.17	48	74.814672
-4.8	-3.21	-0.33	56	74.814672
-4.73	-2.93	0.06	56	74.814672
-1.09	0.08	0.91	27	74.814672
-1.7	-0.77	0.43	50	74.814672
-2.97	-2.05	-0.71	21	74.814672
-3.29	-2.3	-0.43	59	74.814672
-3.07	-2.31	-0.88	23	74.814672
-3.71	-2.86	-0.76	52	74.814672
-0.73	-1.45	-1.55	13	67.225539
-1.83	-0.72	0.53	44	67.225539
-4.71	-3.66	-1.43	36	67.225539
0.19	0.27	0.21	1	67.225539
-3.13	-1.12	2.2	3	67.225539
-3.05	-2.14	-0.89	21	67.225539
-1.19	-0.02	0.8300000000000001	25	67.225539
-2.18	-1.48	-0.4	10	67.225539
-2.8	-1.61	0.09	43	67.225539
-2.31	-1.45	-0.26	37	67.225539
-1.62	-0.79	1.0	1	67.225539
-3.1	-2.04	-0.38	35	67.225539
-1.97	-0.8300000000000001	0.34	26	67.225539
-1.73	-1.7	-0.93	55	67.225539
-1.42	-0.6	0.21	26	67.225539
-1.22	-0.51	0.39	57	67.225539
-4.3	-3.75	-2.05	12	67.225539
-3.16	-2.52	-1.02	46	67.225539
-2.85	-1.45	-0.09	20	67.225539
1.72	1.23	0.37	40	67.225539
-3.16	-1.36	0.31	23	69.606443
-1.55	-1.38	-0.2	3	69.606443
-3.82	-2.24	-0.12	31	69.606443
-3.55	-2.14	-0.29	24	69.606443
-2.66	-1.84	-0.37	33	69.606443
-2.38	-1.83	-0.8300000000000001	23	69.606443
-1.71	-0.98	0.08	7	69.606443
-3.25	-2.6	-1.06	37	69.606443
-1.5	-0.54	0.21	12	69.606443
-1.2	-1.37	-0.96	52	69.606443
-1.86	-0.98	-0.11	12	69.606443
-2.93	-1.86	-0.27	40	69.606443
-1.45	-1.16	-0.15	3	69.606443
-2.05	-0.52	0.85	28	69.606443
-3.04	-2.84	-1.93	18	69.606443
-0.98	-1.74	-1.74	11	69.606443
-2.13	-0.94	0.06	18	69.606443
-2.37	-1.24	-0.17	14	69.606443
-2.77	-1.58	0.21	54	69.606443
-3.5	-0.91	1.75	45	69.606443
-3.28	-2.43	-1.15	21	69.606443
-5.45	-3.1	0.67	46	69.606443
-2.32	-2.13	-1.26	33	69.606443
-0.55	0.21	0.63	24	69.606443
-2.92	-0.75	0.96	22	69.606443
-3.69	-0.86	1.38	14	69.606443
-3.05	-0.5	2.05	50	69.606443
-4.1	-3.04	0.98	3	69.606443
-3.22	-2.03	-0.09	35	69.606443
-3.0	-2.85	-1.96	20	69.606443
-3.34	-2.13	-0.14	55	69.606443
-3.59	-1.99	0.34	56	69.606443
-0.53	-0.78	-0.7000000000000001	42	69.606443
-4.01	-2.15	-0.03	27	69.606443
-2.13	-0.78	0.44	23	73.405109
-3.56	-1.53	0.36	15	73.405109
-2.6	-1.85	-0.43	34	73.405109
-2.55	-2.29	-1.41	22	73.405109
-2.27	-1.12	0.38	48	73.405109
-2.96	-2.84	-1.85	24	73.405109
-3.2	-4.24	-3.16	8	73.405109
-1.91	-1.69	-0.95	30	73.405109
-1.04	0.09	1.22	3	73.405109
-2.48	-2.44	-1.65	15	73.405109
-3.91	-2.7	-0.31	42	73.405109
-1.61	0.47	1.7	21	73.405109
-1.91	-1.49	-0.45	56	73.405109
-2.91	-1.65	-0.37	18	73.405109
-2.21	-1.86	-0.79	46	73.405109
-4.05	-3.03	-0.87	45	73.405109
-1.91	-0.44	1.06	6	73.405109
-5.9	-4.16	-0.97	48	73.405109
-2.09	-1.72	-0.68	8	73.405109
-3.51	-2.8	-0.88	54	73.405109
-3.28	-2.15	-0.35	42	73.405109
-3.56	-2.13	0.16	54	73.405109
-8.15	-5.86	-2.28	54	73.405109
-1.17	-0.54	0.63	0	97.056871
-7.37	-5.32	-1.29	34	97.056871
-2.4	-2.54	-1.77	12	97.056871
-3.7	-2.41	-0.14	47	97.056871
-3.44	-1.73	-0.08	19	97.056871
-0.51	1.05	2.03	46	97.056871
-2.93	-2.17	-0.8200000000000001	23	97.056871
-4.2	-3.44	-1.61	18	97.056871
-4.020000000000001	-1.47	1.54	53	97.056871
-3.9	-2.24	-0.28	19	97.056871
-4.33	-2.88	-0.31	55	97.056871
-1.87	-1.66	-0.7000000000000001	0	97.056871
-3.18	-3.01	-1.85	16	97.056871
-3.29	-1.69	0.98	6	97.056871
-3.24	-1.65	0.45	38	97.056871
-1.38	-1.2	-0.61	44	97.056871
-3.34	-2.31	-0.32	55	97.056871
-3.97	-2.35	0.03	39	97.056871
-3.49	-1.95	-0.16	25	97.056871
-1.1	-0.5	0.09	31	97.056871
-3.88	-2.17	-0.2	25	97.056871
-4.13	-1.28	1.94	54	97.056871
-2.59	-1.01	0.28	19	97.056871
-2.49	-0.92	0.84	7	97.056871
-5.08	-3.68	-0.55	52	97.056871
-1.02	0.1	1.6	1	97.056871
-5.69	-3.49	0.13	51	97.056871
-1.83	-1.87	-0.96	7	97.056871
-3.96	-0.75	2.39	42	97.056871
-4.350000000000001	-2.18	0.87	49	97.056871
-5.01	-3.4	-1.1	17	97.056871
-4.05	-1.86	0.55	27	97.056871
-4.020000000000001	-3.42	-1.38	31	100.224012
-3.09	-3.19	-1.1	5	100.224012
-1.99	-1.48	-0.49	38	100.224012
-0.26	-0.46	-0.6900000000000001	0	100.224012
-1.77	-0.7000000000000001	0.56	50	100.224012
-3.21	-2.39	-1.02	16	100.224012
-2.18	-1.11	0.03	10	100.224012
-3.55	-2.45	-0.4	9	100.224012
-2.64	-2.17	-1.06	11	100.224012
-2.37	-1.34	0.07	41	100.224012
-0.54	0.86	1.48	11	100.224012
-3.2	-2.97	-1.69	13	100.224012
-3.57	-2.2	0.03	40	100.224012
-1.77	-2.09	-1.21	4	100.224012
-4.020000000000001	-3.45	-1.34	50	100.224012
-2.73	-0.67	1.33	40	100.224012
-2.94	-1.86	-0.49	13	100.224012
-3.0	-2.4	-0.81	39	100.224012
-3.47	-1.64	0.19	15	100.224012
-3.31	-2.3	-0.45	54	100.224012
-2.5	-2.12	-1.06	32	100.224012
-1.11	-0.63	-0.08	10	100.224012
-1.11	-1.35	-1.06	23	100.224012
-4.46	-2.23	0.79	47	100.224012
-2.14	-0.76	0.5	24	100.224012
-1.77	-1.6	-1.07	17	100.224012
-2.76	-1.77	-0.26	43	100.224012
-3.27	-2.77	-1.46	19	78.504136
-2.88	-0.46	1.22	15	78.504136
-0.72	1.67	2.89	41	78.504136
-2.75	-2.04	-0.71	36	78.504136
-4.39	-2.72	-0.43	16	78.504136
-3.48	-1.82	0.48	46	78.504136
-2.27	-1.38	0.04	55	78.504136
-2.73	-1.27	0.48	37	78.504136
-3.22	-3.5	-1.79	7	78.504136
-4.07	-3.07	-0.67	59	78.504136
-3.55	-1.37	0.5700000000000001	20	78.504136
-3.32	-2.19	-0.25	55	78.504136
-1.44	-0.26	0.71	28	78.504136
-3.01	-0.97	0.63	19	78.504136
-1.26	0.04	1.12	40	78.504136
-3.08	-1.45	2.08	0	78.504136
-1.67	-1.09	0.53	1	78.504136
-1.74	-1.47	-0.76	21	78.504136
-2.49	-0.95	0.62	9	78.504136
-3.52	-2.15	-0.16	32	78.504136
-4.15	-2.0	0.76	43	78.504136
-3.64	-1.51	0.99	36	78.504136
-2.28	-1.73	-0.58	9	78.504136
-4.1	-3.14	-1.16	33	78.504136
-2.88	-1.86	-0.41	24	104.16066
-1.4	-0.18	1.7	1	104.16066
-2.27	-1.66	-0.6	36	104.16066
-1.38	-0.22	0.89	6	104.16066
-2.66	-1.06	0.63	34	104.16066
-5.44	-4.13	-1.77	30	104.16066
-1.93	-1.2	-0.34	20	104.16066
-1.8	-1.33	-0.36	50	104.16066
-2.23	-0.91	0.28	22	104.16066
-1.74	-0.18	1.33	47	104.16066
-2.21	-1.55	-0.48	28	104.16066
-1.97	-0.63	0.45	12	104.16066
-0.15	0.43	0.85	1	104.16066
-1.69	-0.98	-0.21	12	104.16066
1.2	2.17	2.19	28	104.16066
-3.17	-1.82	-0.3	23	104.16066
-0.68	-0.34	0.12	53	104.16066
-0.9	-0.51	0.03	8	104.16066
-2.46	-0.8200000000000001	0.8	33	104.16066
-1.31	0.11	1.28	5	104.16066
-2.89	-1.48	0.23	32	104.16066
-1.65	-0.25	0.87	26	104.16066
-2.38	-1.14	0.46	51	104.16066
-2.44	-1.2	0.32	40	104.16066
-2.55	-0.39	2.39	0	104.16066
-2.73	-1.04	1.02	58	104.16066
-2.22	-1.2	0.04	35	104.16066
-1.54	0.3	1.59	7	104.16066
-1.39	-0.07	1.22	54	104.16066
-2.09	-2.17	-1.6	16	104.16066
-2.29	-1.13	0.43	55	104.16066
2.65	1.18	-0.21	18	51.276069
-1.0	-1.46	-1.33	11	51.276069
-0.43	1.2	2.2	46	51.276069
-2.43	-1.49	1.09	2	51.276069
-3.57	-2.14	-0.28	28	51.276069
-3.05	-2.03	-0.21	52	51.276069
-2.34	-0.62	0.79	23	51.276069
-1.02	-0.08	0.76	3	51.276069
-5.29	-3.29	0.27	48	51.276069
-2.5	-1.02	0.42	24	51.276069
-1.48	1.22	2.7	25	51.276069
-2.27	0.4	2.83	59	51.276069
-1.57	-0.34	0.71	28	51.276069
-2.39	-1.72	-0.48	27	51.276069
-3.27	-3.43	-0.56	2	51.276069
-6.67	-5.01	-2.18	33	51.276069
-3.18	-1.04	1.22	39	51.276069
-1.27	-0.51	0.91	1	51.276069
-2.48	0.09	2.04	30	51.276069
-2.17	-1.53	-0.5	38	51.276069
-3.4	-2.35	-0.66	24	51.276069
-3.15	-1.87	-0.08	36	51.276069
-2.49	-1.87	-0.55	47	51.276069
-2.5	-2.62	-1.62	42	51.276069
-3.54	-2.04	0.08	41	51.276069
-0.9	-1.77	-1.46	1	60.720418
-2.24	-1.78	-0.65	46	60.720418
-1.01	-0.04	0.53	13	60.720418
0.37	0.37	0.25	5	60.720418
-2.21	-0.86	0.55	33	60.720418
-0.63	-0.63	-0.38	52	60.720418
-3.19	-1.59	0.26	28	60.720418
-3.12	-2.56	-1.28	12	60.720418
-0.33	-0.07	0.19	54	60.720418
-1.19	-0.61	-0.11	14	60.720418
-1.41	-0.42	0.71	55	60.720418
-3.02	-0.7000000000000001	1.53	39	60.720418
-3.67	-3.17	-1.45	26	60.720418
-3.81	-2.97	-1.0	56	60.720418
-2.81	-1.93	-0.24	58	60.720418
-3.21	-2.1	0.27	5	60.720418
-3.06	-3.39	-2.26	55	60.720418
-3.12	-3.27	-2.46	15	60.720418
-3.22	-1.4	0.24	22	60.720418
-3.54	-1.91	0.34	50	60.720418
-3.19	-2.96	-1.43	44	60.720418
-4.060000000000001	-3.3	0.48	3	60.720418
-2.34	-1.48	-0.07	52	60.720418
-3.5	-2.78	-0.8300000000000001	37	60.720418
-1.33	-1.03	-0.19	6	60.720418
-1.69	-1.86	-1.29	52	60.720418
-3.64	-3.7	-2.49	42	168.431125
-2.58	-0.42	1.57	40	168.431125
-1.5	-1.0	-0.36	11	168.431125
-3.85	-2.35	-0.04	46	168.431125
-1.91	-2.15	-0.92	4	168.431125
-5.67	-4.98	-2.91	47	168.431125
-2.09	-1.52	-0.51	24	168.431125
-3.32	-2.38	-0.52	59	168.431125
-2.63	-1.43	1.09	3	168.431125
-1.83	-0.8300000000000001	0.49	56	168.431125
-4.42	-3.33	-1.07	38	168.431125
-2.24	-0.49	1.1	35	168.431125
-1.26	-1.53	-1.04	7	168.431125
-3.52	-2.24	-0.07	48	168.431125
-3.03	-2.52	-1.45	15	168.431125
-3.07	-1.96	-0.13	48	168.431125
-2.88	-1.51	-0.11	15	168.431125
-2.73	-2.23	-0.84	47	168.431125
-2.83	-2.62	-1.52	22	168.431125
-1.55	-1.05	-0.26	41	168.431125
-2.33	-0.99	0.55	44	168.431125
-1.58	-1.28	-0.62	22	168.431125
-1.27	-0.84	0.45	2	168.431125
-0.32	0.03	0.38	4	168.431125
-3.08	-2.24	-0.53	43	168.431125
-0.59	-0.47	-0.16	51	168.431125
-3.03	-1.93	-0.11	49	62.624397
-2.26	-1.47	-0.24	37	62.624397
-1.94	-1.35	-0.23	8	62.624397
-3.26	-2.19	-0.23	54	62.624397
-3.29	-2.4	-0.72	34	62.624397
-0.33	-0.26	-0.19	33	62.624397
-4.61	-1.6	1.79	40	62.624397
-3.16	-2.12	-0.44	40	62.624397
-5.4	-3.61	-0.31	38	62.624397
-4.87	-3.81	-1.35	10	62.624397
-1.32	-0.15	0.98	44	62.624397
-0.71	-0.78	-0.41	5	62.624397
-1.09	-0.8300000000000001	-0.24	53	62.624397
-0.13	-0.63	-0.86	53	62.624397
-1.2	0.32	1.12	13	62.624397
-2.35	-1.62	-0.24	55	62.624397
-1.11	-0.49	0.62	2	62.624397
-1.06	0.1	1.12	44	62.624397
-0.2	0.67	1.09	4	62.624397
-0.55	-0.31	-0.09	0	62.624397
-2.5	-1.46	0.03	47	62.624397
-2.75	-2.44	-1.56	19	62.624397
-2.45	-1.35	0.13	45	62.624397
-3.43	-2.75	-1.32	19	62.624397
-0.98	0.52	1.43	8	73.131731
0.93	0.76	0.34	5	73.131731
-2.65	-1.65	0.02	57	73.131731
-3.16	-1.51	2.16	1	73.131731
-0.53	-0.5	-0.37	33	73.131731
-1.93	-1.83	-1.17	33	73.131731
-2.23	-0.92	0.73	57	73.131731
-1.94	0.16	2.03	48	73.131731
-1.53	-1.27	-0.48	8	73.131731
-0.56	0.15	0.67	36	73.131731
-3.13	-2.25	0.33	4	73.131731
-3.48	-2.65	-0.71	33	73.131731
-0.64	-1.01	-0.77	6	73.131731
-1.44	-0.77	0.07	41	73.131731
-0.74	0.32	0.91	10	73.131731
0.76	0.67	0.33	47	73.131731
-2.3	-1.01	0.08	16	73.131731
-2.73	-1.14	0.39	12	73.131731
-1.16	-1.37	-1.0	57	73.131731
-2.9	-1.54	-0.22	16	73.131731
-3.83	-1.2	1.59	43	73.131731
-2.85	-1.53	1.57	1	73.131731
-3.23	-1.9	0.1	39	73.131731
-2.49	-1.69	-0.35	47	96.274265
-2.49	-2.07	-0.9	26	96.274265
-2.87	-2.2	-0.66	37	96.274265
-3.71	-2.06	-0.08	24	96.274265
-2.2	-1.33	-0.03	46	96.274265
-1.31	0.47	1.91	4	96.274265
-0.43	0.72	1.23	29	96.274265
-1.87	-1.01	0.21	51	96.274265
-2.37	-0.22	1.43	25	96.274265
-10.36	-2.14	9.35	13	96.274265
-6.98	-1.85	3.49	42	96.274265
-0.81	-0.61	-0.25	0	96.274265
-2.75	-1.73	-0.25	36	96.274265
-2.04	-0.8300000000000001	0.19	13	96.274265
-3.7	-1.28	1.43	44	96.274265
-2.65	-0.98	0.94	50	96.274265
-1.98	-0.59	0.49	19	96.274265
-2.74	-2.0	-0.86	13	96.274265
-2.35	-0.99	0.56	43	96.274265
0.11	-0.16	-0.21	6	96.274265
-3.62	-1.53	1.01	45	96.274265
-2.99	-1.74	-0.05	36	96.274265
-1.37	-0.6	0.42	6	96.274265
-2.0	-2.87	-2.47	48	96.274265
-2.66	-2.95	-1.72	8	53.750685
-2.66	-1.78	-0.24	52	53.750685
-0.49	0.22	0.86	3	53.750685
-3.15	-1.95	-0.04	41	53.750685
-3.16	-1.15	1.13	48	53.750685
-2.24	0.52	2.63	5	53.750685
-3.21	-2.94	-0.52	4	53.750685
-5.0	-3.88	-1.41	26	53.750685
-5.100000000000001	-3.79	-1.07	46	53.750685
-3.23	-1.69	0.48	57	53.750685
-3.2	-1.2	0.66	24	53.750685
-1.22	-0.81	-0.28	11	53.750685
-1.84	0.04	1.78	49	53.750685
-2.81	-1.42	0.32	44	53.750685
-0.6	-0.15	0.21	17	53.750685
-1.41	-0.97	-0.17	50	53.750685
-2.19	-1.31	-0.35	13	53.750685
-3.96	-1.32	1.63	48	53.750685
-1.82	-0.89	0.32	49	53.750685
-1.02	-1.21	-1.0	14	53.750685
-3.87	-2.16	0.26	47	53.750685
-2.29	-1.03	0.14	13	53.750685
-2.11	-0.54	0.5700000000000001	17	117.874
-1.11	-1.29	-0.52	2	117.874
-3.26	-1.93	1.46	2	117.874
-4.33	-1.86	1.2	48	117.874
-3.42	-2.8	-1.18	10	117.874
-2.58	-1.81	-0.4	41	117.874
-1.52	-1.91	-1.33	8	117.874
-3.74	-2.08	0.13	34	117.874
-0.48	-0.54	-0.42	11	117.874
-1.92	-1.7	-0.96	40	117.874
-1.44	-0.91	-0.01	55	117.874
-3.14	-2.72	-1.36	31	117.874
-0.02	-0.14	-0.12	4	117.874
-1.36	-0.5700000000000001	0.28	39	117.874
-1.97	-0.8300000000000001	0.12	15	117.874
-2.43	-1.68	-0.29	59	117.874
-1.89	-0.35	0.95	28	117.874
-4.61	-4.75	-3.81	19	117.874
-3.41	-2.0	0.14	55	117.874
-0.49	0.46	0.89	12	117.874
-2.98	-1.87	-0.19	45	117.874
-1.43	-1.19	-0.41	7	117.874
-3.03	-2.71	-1.52	13	117.874
-3.25	-2.72	-1.43	18	117.874
-1.0	-0.26	0.31	18	117.874
-2.06	-1.43	-0.49	22	117.874
-3.53	-3.44	-2.44	16	117.874
-6.0	-3.72	0.25	48	117.874
-1.58	-0.43	0.5700000000000001	24	117.874
-2.05	-0.39	1.38	4	117.874
-1.73	-1.61	-0.89	48	117.874
-1.35	-0.85	-0.22	32	71.718582
-3.36	-2.49	-0.02	6	71.718582
-3.35	-1.07	1.13	28	71.718582
-3.24	-2.37	-0.63	53	71.718582
2.13	0.96	-0.24	32	71.718582
-3.51	-1.43	0.8300000000000001	33	71.718582
-1.2	-0.46	0.12	16	71.718582
-0.92	-0.56	-0.14	28	71.718582
-0.65	-0.11	0.27	19	71.718582
-1.44	-0.71	0.26	48	71.718582
-1.18	-0.88	-0.36	24	71.718582
-2.09	-1.71	-0.8	10	71.718582
-3.89	-2.7	-0.47	58	71.718582
-2.38	-0.38	1.4	40	71.718582
-0.8200000000000001	-0.79	-0.45	9	71.718582
-3.23	-2.51	-0.94	39	71.718582
-1.58	-1.33	-0.04	0	71.718582
-1.58	-0.55	0.41	27	71.718582
-1.79	-1.11	0.13	5	71.718582
-2.06	-1.13	0.25	57	71.718582
-0.78	0.24	0.99	35	71.718582
-2.7	-1.01	0.71	30	71.718582
-2.26	-1.61	-0.5	41	71.718582
-4.07	-3.19	-1.59	17	71.718582
-1.92	-1.39	-0.33	59	39.583584
-2.57	-1.43	0.09	31	39.583584
-1.53	-0.06	1.27	5	39.583584
-1.58	-0.97	-0.13	38	39.583584
-1.52	-1.91	-0.93	3	39.583584
-0.66	-0.5700000000000001	-0.4	14	39.583584
-1.7	-1.0	0.08	53	39.583584
-2.72	-1.78	-0.46	23	39.583584
-3.24	-3.13	-1.31	6	39.583584
-5.13	-4.020000000000001	-2.01	19	39.583584
-4.48	-2.97	-0.31	46	39.583584
-3.45	-2.75	-1.3	16	39.583584
-3.82	-2.4	-0.27	34	39.583584
-2.56	-0.5	1.67	54	39.583584
-2.08	-0.96	0.18	10	39.583584
-3.01	-1.49	0.11	12	39.583584
-4.45	-1.42	1.66	36	39.583584
-2.69	-1.16	0.79	56	39.583584
-3.27	-2.81	0.31	2	39.583584
-3.14	-1.16	1.17	53	39.583584
-2.2	-0.54	0.64	17	108.35877
-2.44	-0.29	1.73	50	108.35877
-0.95	0.52	1.42	34	108.35877
-2.79	-1.49	0.24	39	108.35877
-2.8	-3.79	-3.03	8	108.35877
-2.03	-1.73	-0.8	40	108.35877
-2.89	-2.73	-1.38	39	108.35877
-1.69	-0.35	1.62	2	108.35877
-2.63	-1.05	0.27	15	108.35877
-2.25	-1.25	0.06	42	108.35877
-3.99	-1.6	1.28	46	108.35877
-2.91	-1.69	0.19	59	108.35877
1.5	1.62	1.18	7	108.35877
-1.78	-0.02	1.38	36	108.35877
-2.37	-0.71	0.92	36	108.35877
-3.38	-2.77	-1.38	16	108.35877
-5.76	-2.34	1.76	45	108.35877
-1.81	-1.23	-0.29	38	108.35877
-3.19	-2.44	-0.91	25	108.35877
-4.59	-4.45	-1.87	6	108.35877
-2.93	-0.68	1.38	30	108.35877
0.5	1.15	1.1	2	108.35877
-4.03	-3.0	-0.92	27	108.35877
-2.45	-0.76	1.1	49	108.35877
-1.65	-1.52	-0.47	5	108.35877
-3.94	-3.02	-0.73	44	108.35877
-1.13	1.12	3.14	1	196.750638
-1.31	-0.41	0.39	27	196.750638
-2.26	-1.16	0.26	46	196.750638
-1.11	-0.03	0.67	11	196.750638
-2.0	-0.89	0.37	41	196.750638
-1.26	-0.93	-0.48	13	196.750638
-1.91	-0.84	0.27	26	196.750638
-1.1	-0.99	-0.59	32	196.750638
-3.65	-2.25	0.05	50	196.750638
-2.87	-3.72	-2.8	7	196.750638
-4.12	-1.35	1.79	51	196.750638
-0.56	0.16	0.76	59	196.750638
-2.66	-1.86	-0.28	59	196.750638
-1.35	-1.24	-0.56	7	196.750638
-2.7	-1.4	0.05	25	196.750638
-2.97	-1.09	1.14	54	196.750638
-1.04	1.32	2.34	13	196.750638
-1.53	-0.39	0.75	46	196.750638
-3.37	-0.99	1.2	10	196.750638
-2.58	-1.86	-0.39	54	196.750638
-1.29	-0.55	0.08	18	196.750638
-3.6	-1.9	0.26	29	196.750638
-2.01	-2.23	-1.7	13	196.750638
-1.45	-0.27	0.63	22	37.596829
-2.32	-2.37	-1.41	51	37.596829
-2.27	-0.61	0.98	38	37.596829
-2.37	-0.06	1.97	43	37.596829
-2.85	-2.55	-1.09	7	37.596829
-2.34	-0.68	0.99	42	37.596829
-4.67	-2.42	0.12	27	37.596829
-2.78	-1.51	0.12	40	37.596829
-2.28	-1.72	-0.86	16	37.596829
-3.92	-2.53	-0.29	37	37.596829
-1.0	-2.2	-2.17	5	37.596829
-1.11	0.02	1.06	51	37.596829
-1.24	-1.67	-1.36	9	37.596829
-0.52	-0.18	0.18	56	37.596829
1.83	1.17	-0.84	0	37.596829
-0.47	-0.48	-0.39	25	37.596829
-0.86	-0.48	0.07	49	37.596829
-2.12	-1.89	-1.0	46	37.596829
-0.66	-0.21	0.12	29	37.596829
-3.95	-2.54	-0.3	37	37.596829
-2.69	-2.57	-0.8	5	37.596829
-5.19	-3.37	-0.8300000000000001	26	37.596829
-2.34	-1.01	0.35	25	37.596829
-2.28	-0.18	1.88	56	37.596829
-3.05	-2.15	-0.64	29	37.596829
-3.85	-2.98	-0.99	51	37.596829
-1.47	0.11	1.09	11	64.303016
-2.75	-2.04	-0.38	8	64.303016
-4.28	-3.02	-0.63	43	64.303016
-2.56	-1.7	-0.29	29	64.303016
-2.82	-1.07	0.76	29	64.303016
-2.68	-1.7	1.23	1	64.303016
-2.01	-0.92	0.44	46	64.303016
-3.23	-2.26	-0.5700000000000001	41	64.303016
-1.86	-1.34	-0.39	44	64.303016
-3.41	-2.64	-1.31	15	64.303016
-3.5	-2.8	-0.86	39	64.303016
-2.47	-0.61	1.33	51	64.303016
-2.4	-1.32	0.1	34	64.303016
-1.54	0.2	1.24	19	64.303016
-2.96	-1.06	1.02	43	64.303016
-1.2	-0.63	0.0	34	64.303016
-2.57	-1.07	0.54	28	64.303016
-2.32	-0.81	0.86	7	64.303016
-2.37	-1.42	0.08	58	64.303016
-4.03	-3.37	-1.95	20	64.303016
-1.44	-1.33	-0.71	57	64.303016
-2.49	-0.5700000000000001	1.12	28	64.303016
-1.91	-1.48	-0.66	22	64.303016
-3.41	-1.16	0.6900000000000001	21	104.118066
-6.140000000000001	-2.05	2.82	56	104.118066
-4.12	-1.95	0.46	26	104.118066
-2.14	-0.38	1.28	45	104.118066
-2.18	-1.17	0.01	24	104.118066
-3.01	-1.71	0.15	3	104.118066
-2.48	-0.21	1.86	47	104.118066
0.23	0.08	-0.1	51	104.118066
-2.02	-0.34	0.8300000000000001	13	104.118066
-2.22	-1.82	0.4	2	104.118066
-2.01	-1.54	-0.42	55	104.118066
-2.13	-0.65	0.87	45	104.118066
-3.39	-1.25	2.76	1	104.118066
-3.38	-2.1	-0.02	45	104.118066
-2.37	-0.76	0.48	15	104.118066
-4.9	-2.8	0.4	48	104.118066
-0.89	-0.99	-0.75	17	104.118066
-1.85	-1.53	-0.63	49	104.118066
-2.62	-1.89	0.15	4	104.118066
-3.91	-2.32	0.06	44	104.118066
-3.2	-2.07	-0.71	16	104.118066
-3.25	-3.22	-1.78	47	104.118066
-2.77	-3.51	-1.56	2	104.118066
-3.3	-2.37	-0.7000000000000001	32	104.118066
-3.76	-3.02	-0.38	7	104.118066
-4.79	-4.29	-1.43	7	104.118066
-3.2	-1.74	-0.13	13	104.118066
-4.92	-3.01	0.28	33	104.118066
-3.29	-1.76	0.09	26	64.46101
-3.64	-2.32	-0.52	22	64.46101
1.74	0.73	-0.53	51	64.46101
-1.72	-1.02	-0.14	36	64.46101
-2.95	-2.59	-1.31	2	64.46101
-1.57	0.22	1.63	39	64.46101
-4.09	-4.38	-3.23	18	64.46101
-0.75	1.04	2.01	5	64.46101
-0.85	0.1	0.81	7	64.46101
-2.27	-1.52	-0.61	19	64.46101
-1.7	-1.39	-0.58	43	64.46101
-4.62	-2.09	0.43	23	64.46101
-2.97	-1.46	0.55	52	64.46101
-2.67	-1.36	0.94	4	64.46101
-4.020000000000001	-1.91	0.88	45	64.46101
-3.01	-1.51	0.39	32	64.46101
-3.88	-2.66	-0.75	29	64.46101
-3.66	-2.13	0.0	29	64.46101
2.25	-0.02	-1.25	23	64.46101
-3.3	-2.07	-0.54	18	64.46101
0.16	0.04	-0.06	41	64.46101
-2.23	-0.84	0.74	7	64.46101
-1.24	0.85	2.32	40	64.46101
-1.07	-0.85	-0.48	12	64.46101
-2.66	-1.6	-0.14	37	64.46101
-2.41	-1.93	-0.67	52	64.46101
0.74	-0.22	-0.91	30	64.46101
-2.92	-1.26	0.8200000000000001	53	52.754346
-1.4	-0.22	0.7000000000000001	24	52.754346
-6.57	-3.89	-0.2	30	52.754346
-2.82	-1.55	0.06	10	52.754346
-2.46	-0.97	0.61	31	52.754346
-2.83	-2.29	-0.81	51	52.754346
1.09	1.38	1.23	15	52.754346
-1.11	-0.53	0.2	46	52.754346
-1.99	-1.31	-0.54	15	52.754346
-3.3	-1.82	0.39	58	52.754346
-2.34	-1.09	0.5700000000000001	55	52.754346
-1.98	-1.7	0.19	2	52.754346
-3.1	-2.93	-1.65	55	52.754346
-4.51	-4.68	-3.42	12	52.754346
-2.46	-1.7	-0.28	57	52.754346
-1.86	-0.07	1.29	27	52.754346
-1.82	-0.8300000000000001	0.03	13	52.754346
-3.65	-1.29	1.47	55	52.754346
-1.65	-0.74	0.44	52	52.754346
-1.52	-0.9	0.04	49	52.754346
-0.28	-0.85	-0.84	7	52.754346
-2.26	-0.6900000000000001	0.68	24	52.754346
-2.15	-0.94	0.55	51	52.754346
-1.89	-0.84	0.3	28	124.851416
-4.78	-2.53	0.19	13	124.851416
-0.41	0.14	0.5700000000000001	6	124.851416
-2.84	-1.26	0.6900000000000001	50	124.851416
-3.95	-4.11	-2.68	27	124.851416
-4.05	-3.53	0.33	2	124.851416
-3.72	-2.15	0.22	56	124.851416
-5.55	-3.72	-0.36	38	124.851416
-3.14	-2.04	0.51	4	124.851416
-3.97	-3.12	-1.35	19	124.851416
-2.07	-1.4	-0.3	39	124.851416
-3.62	-4.17	-2.99	11	124.851416
-2.82	-2.02	-0.36	8	124.851416
-2.54	-0.5	1.03	22	124.851416
-1.9	0.31	1.96	35	124.851416
-3.87	-2.02	0.39	37	124.851416
-2.38	-1.51	-0.06	54	124.851416
-0.54	-0.1	0.51	2	124.851416
-2.48	-2.01	-0.78	42	124.851416
-2.31	-2.39	-1.75	13	124.851416
-2.54	-1.98	-0.75	47	124.851416
-4.36	-3.84	-2.26	14	124.851416
-4.48	-2.97	-0.35	42	124.851416
-1.85	-0.28	1.16	7	124.851416
-2.16	-1.09	0.17	27	124.851416
-1.38	-1.3	-0.67	8	45.395547
-3.21	-2.59	-0.87	40	45.395547
-1.84	-1.78	-1.02	27	45.395547
-3.03	-2.78	-1.33	53	45.395547
-2.46	-0.4	2.63	1	45.395547
-1.99	-0.6	0.9	46	45.395547
0.47	0.35	0.1	24	45.395547
-4.270000000000001	-4.14	-2.57	11	45.395547
-4.810000000000001	-3.58	-0.7000000000000001	44	45.395547
-1.06	-1.22	-0.77	7	45.395547
-2.84	-2.06	-0.73	27	45.395547
-3.15	-2.91	-1.39	44	45.395547
-1.94	-1.0	0.15	39	45.395547
-4.42	-2.62	-0.28	13	45.395547
-2.5	-1.46	-0.29	13	45.395547
-2.15	-1.74	-0.7000000000000001	30	45.395547
-1.83	-1.76	-1.03	9	45.395547
-2.94	-1.59	0.25	43	45.395547
-4.78	-2.21	0.37	19	45.395547
-4.560000000000001	-3.9	-0.31	5	45.395547
-3.81	-2.26	0.03	42	45.395547
-0.86	-1.36	-0.88	2	45.395547
-0.42	-0.03	0.22	20	45.395547
-1.61	-1.03	-0.2	36	45.395547
-1.14	-2.08	-2.15	13	45.395547
-2.9	-2.56	-1.1	59	45.395547
-3.22	-1.89	-0.08	32	67.757209
-0.54	-0.5700000000000001	-0.47	28	67.757209
-1.48	-0.6	0.09	16	67.757209
-1.78	0.7000000000000001	2.25	8	67.757209
-3.68	-2.66	-0.51	48	67.757209
-2.16	-0.8	0.35	12	67.757209
-2.55	-2.22	-1.3	14	67.757209
-2.89	-1.78	-0.43	20	67.757209
-3.19	-2.15	-0.71	24	67.757209
-0.23	-0.14	-0.04	11	67.757209
-3.11	-1.6	0.42	46	67.757209
-2.8	-1.9	0.98	2	67.757209
-2.89	-1.11	0.48	7	67.757209
-2.94	-1.8	-0.46	19	67.757209
-5.44	-5.07	-1.8	8	67.757209
-3.31	-2.83	-1.33	49	67.757209
-3.32	-2.5	-0.88	31	67.757209
-2.79	-2.14	-0.64	33	67.757209
-7.100000000000001	-4.72	-1.15	19	67.757209
-2.08	0.53	2.84	3	67.757209
-3.84	-1.97	0.05	21	67.757209
-2.45	-0.97	0.37	23	67.757209
-3.29	-2.55	0.47	1	67.757209
-4.26	-3.12	-0.91	26	67.757209
-3.37	-2.71	-1.06	26	67.757209
-4.9	-4.65	-2.67	13	21.202214
-2.4	-0.07	1.56	23	21.202214
-3.72	-3.88	-2.72	16	21.202214
-3.9	-2.35	0.15	44	21.202214
-3.28	-2.28	-0.59	26	21.202214
-5.67	-2.65	0.59	22	21.202214
-2.0	-0.64	0.63	26	21.202214
-2.87	-1.38	0.53	49	21.202214
-2.88	-0.92	0.61	15	21.202214
-4.12	-2.69	-0.25	50	21.202214
-2.91	-2.27	-1.05	21	21.202214
-2.99	-1.3	0.74	46	21.202214
-0.88	-0.86	-0.49	47	21.202214
-2.37	-1.11	0.5	51	21.202214
-2.93	-2.7	-1.32	44	21.202214
-3.33	-2.02	-0.02	32	21.202214
-5.770000000000001	-3.75	-0.94	22	21.202214
0.4	-0.14	-0.51	3	21.202214
-2.33	-1.45	-0.05	51	21.202214
-1.56	-1.07	0.35	2	21.202214
-3.1	-1.64	0.36	47	21.202214
-1.3	-1.28	-0.73	9	21.202214
-2.52	-1.68	-0.23	48	21.202214
-3.75	-3.26	-1.81	13	64.543642
-1.77	-1.69	-0.88	58	64.543642
-1.75	-1.35	-0.45	46	64.543642
-3.77	-2.22	0.18	59	64.543642
-3.64	-1.65	0.51	11	64.543642
-4.8	-2.13	1.13	36	64.543642
-4.810000000000001	-2.19	1.31	48	64.543642
-2.19	-2.23	-1.59	21	64.543642
-0.05	0.17	0.34	1	64.543642
-1.08	-0.61	0.09	50	64.543642
-1.82	-0.93	0.05	24	64.543642
-2.65	-1.94	-0.72	26	64.543642
-3.48	-0.61	1.5	20	64.543642
-0.91	-2.19	-2.44	3	64.543642
-2.21	-0.8	0.38	12	64.543642
-3.25	-2.66	-0.94	32	64.543642
-2.57	-2.53	-1.42	41	64.543642
-3.45	-2.91	-1.24	27	64.543642
-0.59	-0.87	-0.72	9	64.543642
-1.92	-0.56	0.8	41	64.543642
-3.82	-2.87	-0.62	59	64.543642
-2.19	-2.23	-1.1	7	64.543642
-2.2	-1.08	0.26	36	64.543642
-2.82	-2.26	-0.99	28	64.543642
-0.91	-0.2	0.54	5	64.543642
-2.51	-0.7000000000000001	1.06	37	64.543642
-2.59	-0.99	0.67	36	70.994455
-2.51	-2.38	-1.3	10	70.994455
-1.36	-1.19	-0.63	26	70.994455
0.48	1.22	1.25	23	70.994455
-1.25	-1.3	-0.95	34	70.994455
-1.65	-1.03	0.08	5	70.994455
-2.22	-1.89	-0.8	51	70.994455
-1.15	0.5700000000000001	1.86	46	70.994455
-1.86	-2.8	-2.59	13	70.994455
-2.32	-2.36	-1.42	45	70.994455
-2.88	-1.64	-0.01	32	70.994455
-4.36	-2.4	-0.01	23	70.994455
-5.43	-3.26	0.0	41	70.994455
-3.6	-1.9	-0.19	19	70.994455
-2.07	-1.3	-0.04	55	70.994455
-2.25	-0.76	0.58	23	70.994455
-1.46	-1.05	0.34	2	73.674798
-2.18	-0.79	0.61	30	73.674798
-2.84	-1.96	-0.31	59	73.674798
-0.92	-0.63	-0.22	22	73.674798
-2.16	-1.87	-1.2	16	73.674798
-2.21	-0.54	1.0	36	73.674798
-2.01	-0.05	1.47	8	73.674798
-1.85	-0.47	0.87	43	73.674798
-2.18	-1.46	-0.5700000000000001	15	73.674798
-0.9	-1.22	-1.09	25	73.674798
-1.77	-2.13	-1.72	12	73.674798
-0.96	-0.9	-0.48	50	73.674798
-2.03	-1.56	-0.65	26	73.674798
-0.88	-0.3	0.32	7	73.674798
-2.11	-0.66	0.97	50	73.674798
-0.32	-1.34	-1.51	3	73.674798
-3.18	-2.98	-1.51	28	73.674798
-3.8	-2.73	-1.13	23	73.674798
-5.520000000000001	-4.82	-2.3	59	73.674798
-2.82	-2.9	-1.4	6	73.674798
-4.68	-4.59	-2.77	31	73.674798
-4.96	-4.17	-1.97	57	73.674798
-4.09	-3.46	0.45	1	73.674798
-2.78	-2.47	-1.39	13	73.674798
-4.11	-2.96	-0.65	58	73.674798
-2.92	-2.02	-0.31	53	73.674798
-2.32	-2.24	-1.42	11	73.674798
-2.27	-2.1	-1.09	47	73.674798
-3.12	-1.36	0.73	45	73.674798
-1.2	-1.69	-1.3	7	73.674798
-1.91	0.12	1.72	41	73.674798
-2.15	-2.38	-1.59	51	73.674798
-1.96	-0.73	0.24	15	68.546371
-3.34	-1.27	0.73	27	68.546371
-2.09	-1.12	0.28	58	68.546371
-2.95	-1.97	-0.63	14	68.546371
-5.12	-3.19	0.2	44	68.546371
-3.57	-2.28	-0.09	44	68.546371
-0.65	-0.48	-0.16	39	68.546371
-3.31	-1.66	0.45	46	68.546371
-4.66	-1.79	1.08	4	68.546371
-2.32	-1.67	-0.44	40	68.546371
-1.73	-2.28	-1.85	23	68.546371
-0.91	-1.37	-1.26	47	68.546371
-1.48	-1.48	-0.94	36	68.546371
-1.34	0.16	1.02	13	68.546371
-1.29	-2.32	-2.22	9	68.546371
-1.72	-1.34	-0.48	43	68.546371
-0.21	-0.05	0.18	3	68.546371
-4.44	-3.35	-0.97	47	68.546371
-5.060000000000001	-4.4	-0.56	5	68.546371
-2.36	-0.63	1.03	38	68.546371
-1.09	-0.06	0.66	21	68.546371
-3.33	-3.48	-0.78	3	68.546371
2.47	2.28	1.5	8	68.546371
-3.05	-1.51	0.02	20	68.546371
-1.16	0.09	0.8200000000000001	16	68.546371
-2.2	-0.65	1.11	57	68.546371
-3.67	-3.77	-2.55	38	68.546371
-0.65	-1.01	-1.09	0	67.960961
-3.34	-1.92	-0.04	27	67.960961
-3.99	-2.73	-0.28	55	67.960961
-2.48	-2.54	-1.72	13	67.960961
-4.18	-2.66	-0.32	28	67.960961
-2.79	-1.41	-0.13	17	67.960961
-0.39	-0.66	-0.72	30	67.960961
-1.51	-1.76	-1.42	13	67.960961
-4.44	-2.96	-0.72	19	67.960961
-6.51	-4.01	0.23	47	67.960961
-1.64	-1.4	-0.6900000000000001	28	67.960961
-1.89	-1.29	-0.2	58	67.960961
-3.17	-2.37	0.1	4	67.960961
-4.770000000000001	-2.78	0.2	33	67.960961
-1.54	-1.16	-0.51	21	67.960961
-3.09	-2.13	-0.34	48	67.960961
-2.34	-1.15	0.25	39	67.960961
-2.03	-2.09	-0.31	2	67.960961
-3.78	-1.16	1.66	42	67.960961
-2.94	-1.79	-0.16	34	67.960961
-1.66	-1.44	-0.79	39	67.960961
-1.87	-0.53	0.45	17	67.960961
-2.7	-1.32	0.06	21	67.960961
-2.88	-1.17	0.92	55	67.960961
-3.1	-2.33	-0.56	58	67.960961
-0.28	-0.98	-1.07	8	67.960961
-2.0	-1.54	-0.68	35	67.960961
-3.83	-2.89	-0.68	54	67.960961
-0.2	0.19	0.37	15	67.960961
-2.29	-0.87	0.78	49	67.960961
-2.2	-1.92	-1.23	18	67.960961
-3.18	-2.39	-0.79	46	67.960961
-2.65	-1.56	-0.17	10	67.960961
-1.62	-0.95	-0.03	41	67.960961
-2.85	-2.27	-1.1	21	67.960961
-5.66	-4.7	-1.86	56	67.960961
-4.14	-3.68	-1.95	11	67.960961
-4.82	-1.94	1.57	47	67.960961
-1.62	-1.42	-0.21	3	22.983046
-4.4	-3.56	-0.6900000000000001	7	22.983046
-2.72	-2.14	-0.9	40	22.983046
-4.41	-3.29	-0.77	34	22.983046
-2.46	-2.21	-1.38	16	22.983046
-2.12	-0.17	1.16	20	22.983046
-1.43	-0.48	0.55	43	22.983046
-2.72	-2.29	-1.13	23	22.983046
-2.11	-1.15	0.06	28	22.983046
-3.46	-2.12	-0.48	17	22.983046
-2.92	-3.0	-1.77	50	22.983046
-2.64	-0.66	0.8	14	22.983046
-1.06	-0.53	0.17	46	22.983046
-0.97	0.58	1.73	42	22.983046
-2.26	-0.55	1.25	6	22.983046
-2.79	-0.93	1.23	55	22.983046
-3.8	-1.67	0.93	46	22.983046
-1.75	-0.35	0.84	27	22.983046
-2.25	-0.63	0.66	21	22.983046
-0.23	0.41	0.72	17	22.983046
-2.48	-1.28	0.25	40	22.983046
-0.95	-1.37	-1.23	51	22.983046
-1.79	-1.05	0.0	8	22.983046
-3.53	-1.16	1.1	29	22.983046
-1.17	-0.2	0.67	7	84.432069
-2.33	-1.75	-0.59	45	84.432069
-2.84	-1.28	0.54	33	84.432069
-1.2	-0.42	0.64	4	84.432069
-4.94	-4.39	-2.4	51	84.432069
-4.13	-2.37	0.15	39	84.432069
-1.6	-0.89	0.12	48	84.432069
-2.59	-0.39	1.83	51	84.432069
-2.13	-2.05	-1.17	26	84.432069
-5.03	-3.51	-1.26	22	84.432069
-3.25	-1.95	-0.01	48	84.432069
-1.11	-2.19	-2.32	15	84.432069
-2.33	-1.11	0.26	32	84.432069
-1.74	-1.58	-0.81	45	84.432069
-1.83	-1.01	0.05	40	84.432069
-1.16	-0.49	0.15	29	84.432069
-3.53	-3.45	-0.88	5	84.432069
-2.23	-1.12	0.31	46	84.432069
-4.18	-4.49	-2.4	8	84.432069
-5.810000000000001	-4.91	-2.76	40	84.432069
-1.66	-1.28	-0.56	28	84.432069
-7.88	-5.34	-1.28	50	81.214076
-6.73	-5.600000000000001	-2.65	30	81.214076
-4.600000000000001	-3.48	-1.23	35	81.214076
-6.100000000000001	-2.9	1.04	38	81.214076
-1.95	-0.8300000000000001	0.6	56	81.214076
-2.89	-2.35	-1.05	30	81.214076
-2.65	-2.52	-1.3	57	81.214076
-2.23	-1.67	-0.44	52	81.214076
-3.61	-1.45	0.71	26	81.214076
-0.33	-1.25	-1.38	2	81.214076
-2.49	-2.06	-0.81	48	81.214076
-0.47	-0.2	0.18	6	81.214076
-1.12	0.21	1.38	56	81.214076
-1.62	-0.84	0.23	48	81.214076
-1.95	-1.37	-0.49	23	81.214076
-0.94	-0.1	1.0	2	81.214076
-3.95	-3.39	-1.65	24	81.214076
-2.41	-1.53	-0.44	13	81.214076
-2.32	-0.76	0.66	25	81.214076
-5.94	-6.04	-4.07	9	66.20837
-1.39	-0.68	-0.07	16	66.20837
-1.86	-0.59	0.56	25	66.20837
-1.97	-1.43	-0.41	43	66.20837
-1.4	-0.84	-0.2	11	66.20837
-2.3	-1.84	0.53	1	66.20837
-3.93	-2.17	0.31	46	66.20837
-2.98	-1.58	-0.01	23	66.20837
-4.43	-3.34	-1.09	26	66.20837
-3.96	-2.85	-0.47	43	66.20837
-4.520000000000001	-3.23	-0.44	45	66.20837
-3.0	-2.42	-1.37	17	66.20837
-0.64	-0.62	-0.18	3	66.20837
-1.53	-1.67	-1.15	52	66.20837
-1.52	-0.38	1.44	1	66.20837
-2.45	-0.94	0.78	49	66.20837
-1.81	-1.66	-0.92	10	66.20837
-2.16	-2.14	-1.19	57	66.20837
-0.8200000000000001	0.56	1.62	3	66.20837
-2.55	-1.37	0.38	6	66.20837
-3.36	-2.25	-0.26	46	66.20837
-3.18	-1.38	0.26	16	66.20837
-2.9	-1.16	0.84	47	66.20837
-1.52	-1.09	-0.07	0	66.20837
-2.62	-1.41	0.26	48	64.593246
-0.89	-0.89	-0.58	40	64.593246
-4.600000000000001	-3.03	-0.48	27	64.593246
-2.47	-1.99	-0.75	9	64.593246
-2.57	-2.07	-1.08	14	64.593246
-4.67	-3.29	-1.22	24	64.593246
-5.57	-3.21	0.7000000000000001	52	64.593246
-2.9	-1.57	0.35	55	64.593246
-3.15	-2.1	-0.32	9	64.593246
-2.89	-1.76	-0.12	44	64.593246
-1.31	-1.08	-0.52	10	64.593246
-4.020000000000001	-1.87	0.65	34	64.593246
-4.3	-2.65	-0.55	15	64.593246
-5.18	-2.85	0.51	44	64.593246
-5.51	-3.97	-1.19	40	64.593246
-4.24	-2.36	-0.13	27	64.593246
-2.25	2.63	5.26	9	64.593246
-3.68	-6.390000000000001	-7.350000000000001	57	64.593246
-2.97	-0.93	0.87	25	64.593246
-3.1	-0.67	1.13	21	64.593246
-2.08	-1.31	-0.03	55	64.593246
-3.08	-0.79	1.74	57	64.593246
-3.75	-2.59	-0.81	15	64.593246
-3.14	-1.94	0.05	56	64.593246
-1.14	-0.75	-0.07	53	76.5248
-1.23	-1.34	-0.88	0	76.5248
-2.11	-3.33	-3.34	48	76.5248
-1.76	-0.86	0.1	24	76.5248
-4.64	-3.33	-0.46	48	76.5248
-2.65	-2.52	-1.57	13	76.5248
-3.25	-2.55	-0.92	52	76.5248
-3.65	-1.6	0.5700000000000001	29	76.5248
-2.69	-1.87	0.26	4	76.5248
-2.91	-2.5	-1.04	42	76.5248
-1.22	-0.54	0.23	42	76.5248
-2.79	-0.79	1.15	32	76.5248
-4.020000000000001	-2.1	0.7000000000000001	59	76.5248
-1.74	-0.85	0.33	50	72.92057
-0.9	-0.26	0.4	40	72.92057
-1.94	-0.86	1.22	1	72.92057
-2.03	-0.68	0.41	20	72.92057
-2.31	-1.58	-0.26	51	72.92057
-3.49	-2.79	-1.21	29	72.92057
-2.34	-0.05	1.84	7	72.92057
-0.04	-0.15	-0.14	2	72.92057
-1.86	-1.03	-0.16	20	72.92057
-3.31	-1.94	1.65	2	72.92057
-1.78	-0.6	1.38	2	72.92057
-1.12	-0.02	0.68	11	72.92057
-2.32	-0.09	1.84	44	72.92057
-3.05	-1.15	0.56	24	72.92057
-0.89	-1.02	-0.31	1	72.92057
-3.5	-1.9	0.29	47	72.92057
-1.64	-0.88	0.05	37	72.92057
-2.04	-1.89	-1.3	16	72.92057
-2.38	-1.49	-0.25	34	72.92057
-0.68	-1.12	-1.13	15	72.92057
-2.76	-1.32	0.45	42	72.92057
-3.16	-1.81	0.15	38	72.92057
-2.2	-1.37	-0.13	40	72.92057
-3.13	-1.04	1.2	44	72.92057
-3.19	-2.0	-0.07	46	72.92057
-2.25	-1.67	-0.47	46	72.92057
-3.38	-2.31	-0.86	22	72.92057
-3.32	-2.51	-0.62	58	72.92057
-3.09	-2.56	-1.19	12	72.92057
-1.22	0.02	1.04	42	70.534982
-2.59	-2.21	-0.84	7	70.534982
-3.39	-1.71	-0.01	18	70.534982
-2.75	-3.07	-2.25	52	70.534982
-1.93	-1.44	-0.72	14	70.534982
-3.1	-2.87	-1.6	49	70.534982
-3.06	-2.54	-0.62	6	70.534982
-3.65	-1.4	1.11	41	70.534982
-2.36	-2.36	-0.63	3	70.534982
-1.38	-0.77	0.1	59	70.534982
-1.99	-1.51	-0.67	22	70.534982
-2.38	-0.99	1.43	0	70.534982
-2.66	-0.87	1.04	45	70.534982
-1.58	-0.2	0.94	36	70.534982
-2.87	-2.11	-0.7000000000000001	36	70.534982
-1.02	-0.46	0.27	53	70.534982
-3.53	-2.63	-0.62	45	70.534982
-1.58	-0.5	0.54	38	70.534982
-3.47	-2.92	-1.2	28	70.534982
-3.98	-2.77	-0.81	29	70.534982
-2.16	-1.88	-0.85	50	70.534982
-1.06	0.55	1.41	18	70.534982
-4.28	-2.68	-0.49	17	58.53048
-1.79	-2.42	-1.36	3	58.53048
-4.600000000000001	-3.2	-0.53	51	58.53048
1.04	1.01	0.71	7	58.53048
-1.48	-1.69	-1.36	35	58.53048
-3.21	-2.97	-0.38	4	58.53048
-2.16	-1.45	-0.31	27	58.53048
-5.64	-3.48	0.32	49	58.53048
-3.43	-2.48	-0.5	42	58.53048
1.61	0.66	-0.22	21	58.53048
-2.96	-1.9	-0.26	28	58.53048
-2.8	-1.89	-0.25	57	58.53048
-1.89	-1.99	-0.5	2	58.53048
-1.8	-2.16	-1.14	4	58.53048
-4.39	-2.82	0.03	54	58.53048
-2.06	-1.1	-0.16	13	58.53048
-0.33	1.09	1.81	0	58.53048
-2.63	-1.6	-0.27	25	58.53048
-0.29	-0.99	-1.05	5	58.53048
-2.42	-0.17	1.83	46	58.53048
-2.73	-1.31	0.35	28	58.53048
-1.14	0.74	1.65	15	58.53048
-0.06	-0.66	-0.77	8	58.53048
-1.7	-1.45	-0.45	0	58.53048
-3.07	-1.25	0.6900000000000001	28	58.53048
-3.1	-1.55	0.46	43	62.755438
-2.3	-2.48	-1.29	6	62.755438
-2.21	-1.26	0.12	50	62.755438
-2.41	-1.77	-0.77	22	62.755438
-1.89	-1.51	-0.63	32	62.755438
-2.09	-1.19	-0.01	29	62.755438
-3.42	-2.69	-1.25	17	62.755438
-2.13	-1.62	-0.55	33	62.755438
-3.88	-2.3	0.23	55	62.755438
-3.92	-2.44	-0.65	17	62.755438
-3.65	-3.05	-1.05	38	62.755438
-3.29	-2.92	-1.44	56	62.755438
-3.42	-2.45	-0.88	14	62.755438
-3.55	-1.45	1.04	45	62.755438
-2.58	-0.19	1.5	23	62.755438
-4.19	-4.91	-2.57	5	62.755438
-5.62	-4.93	-2.65	24	62.755438
-4.020000000000001	-2.75	-0.8	16	62.755438
-1.28	-1.54	-1.12	0	62.755438
-3.31	-2.28	-0.42	30	62.755438
-4.03	-2.37	0.28	52	62.755438
-2.97	-2.5	-1.17	32	62.755438
-2.92	-2.02	-0.36	33	62.755438
-2.14	-1.26	0.06	49	62.755438
-2.64	-2.23	-0.51	0	62.755438
-3.37	-1.68	0.41	36	62.755438
-1.12	-1.32	-0.94	9	62.755438
-2.98	-1.84	-0.01	57	62.755438
-1.64	-1.24	0.15	3	62.755438
-2.44	-0.63	1.08	36	62.755438
-4.18	-2.84	-0.96	16	62.755438
-3.43	-3.4	-1.45	7	62.755438
-3.8	-1.89	0.29	30	62.755438
-3.85	-2.99	-1.03	48	62.755438
-1.09	-0.8200000000000001	0.21	2	81.068586
-3.79	-2.58	-0.48	42	81.068586
-2.72	-2.76	-1.56	33	81.068586
-3.76	-2.57	-0.99	18	81.068586
-2.73	-0.33	1.88	44	81.068586
-3.85	-2.39	-0.28	27	81.068586
-3.53	-1.5	0.47	13	81.068586
-3.98	-2.0	0.68	40	81.068586
-1.69	-0.88	0.03	30	81.068586
-2.78	-0.88	0.62	15	81.068586
-1.18	-1.07	-0.54	46	81.068586
-3.35	-2.27	-0.84	22	81.068586
-1.56	-1.92	-1.31	7	81.068586
-3.23	-3.45	-2.13	10	81.068586
-1.61	-1.08	-0.12	53	81.068586
-2.33	-1.65	-0.39	48	81.068586
-1.5	-0.81	0.0	35	81.068586
-2.68	-0.77	0.79	23	81.068586
-2.6	-0.75	1.33	58	81.068586
-1.66	-1.38	-0.8300000000000001	17	81.068586
-1.03	-1.31	-1.17	34	81.068586
-2.16	-1.48	-0.62	15	81.068586
-2.77	-2.02	-0.43	56	81.068586
-3.42	-2.06	-0.06	45	81.068586
-1.45	0.8300000000000001	2.2	26	81.068586
-2.91	-2.3	-1.24	15	81.068586
-2.86	-1.72	-0.13	34	81.068586
-3.47	-2.06	0.16	53	81.068586
0.18	0.3	0.23	1	81.068586
-3.53	-2.16	-0.26	30	81.068586
-2.11	-0.73	0.6	27	80.63874
-3.87	-2.15	0.4	47	80.63874
-1.35	-1.3	-0.1	1	80.63874
-1.74	-1.94	-1.37	10	80.63874
-4.09	-1.82	0.9	34	80.63874
-1.53	-0.36	0.78	41	80.63874
-4.33	-1.26	1.36	25	80.63874
-3.16	-1.3	1.01	55	80.63874
-2.29	-0.43	0.91	13	80.63874
-1.29	-1.13	-0.39	5	80.63874
-1.38	-0.26	0.9	48	80.63874
-3.15	-1.56	0.54	50	80.63874
-1.1	-0.14	1.05	2	80.63874
-4.3	-2.3	0.49	43	80.63874
-4.12	-3.64	-2.15	14	80.63874
-4.76	-2.98	0.16	45	80.63874
-2.69	-2.6	-1.61	44	80.63874
-3.24	-3.78	-2.21	7	80.63874
-3.15	-1.46	0.37	28	80.63874
-2.12	-1.79	-0.77	45	80.63874
-0.81	-1.08	-0.64	0	80.63874
-2.68	-0.73	1.43	53	80.63874
-3.7	-2.1	0.19	46	80.63874
-2.29	-0.81	0.33	15	80.63874
-3.04	-2.9	-1.82	26	80.63874
-1.91	-1.78	-0.28	3	80.63874
-0.68	-1.17	-1.25	59	80.63874
-1.76	-0.4	1.63	1	80.63874
-3.58	-1.85	0.41	43	80.63874
-0.42	0.44	1.0	3	80.63874
-0.85	-0.17	0.39	23	80.63874
-2.38	-1.49	-0.05	51	80.63874
-3.12	-1.3	0.36	13	80.63874
-3.55	-2.39	-0.61	29	84.768733
-4.34	-3.07	-0.6	55	84.768733
-2.35	-1.55	-0.5700000000000001	14	84.768733
-1.43	-1.2	-0.12	3	84.768733
-1.49	-0.92	0.0	51	84.768733
-3.63	-1.83	0.41	30	84.768733
-3.05	-1.4	0.51	37	84.768733
-1.95	-1.21	-0.39	18	84.768733
-3.5	-1.64	0.67	45	84.768733
-3.9	-3.16	-1.44	12	84.768733
-5.04	-3.48	-0.33	42	84.768733
-1.82	-1.19	-0.42	12	84.768733
-3.22	-3.87	-2.61	9	84.768733
-3.48	-1.8	0.46	50	84.768733
-1.79	-0.58	0.6	37	84.768733
-2.87	-1.92	-0.66	22	84.768733
-2.62	-1.61	0.01	53	84.768733
-4.66	-2.5	0.46	40	84.768733
-1.77	-0.8200000000000001	1.11	1	84.768733
-3.41	-2.28	-0.39	29	84.768733
-4.23	-3.39	-1.3	57	84.768733
-6.38	-4.13	-0.8200000000000001	31	84.768733
-6.87	-4.09	-0.19	31	84.768733
-1.78	0.11	1.41	23	84.768733
-1.25	-0.15	0.95	59	84.768733
-0.75	-0.45	-0.08	23	84.768733
-3.16	-1.22	0.84	30	84.768733
-2.11	0.59	2.95	59	84.768733
-0.56	-0.06	0.43	48	84.768733
-0.8300000000000001	0.35	1.55	1	84.768733
-0.92	-0.85	-0.17	3	84.768733
-2.86	-1.51	0.26	46	84.768733
-1.04	-1.09	-0.52	6	84.768733
-1.46	-0.84	0.01	42	84.768733
-1.63	-1.01	-0.35	17	84.768733
-4.46	-3.75	-1.68	26	84.768733
-4.23	-3.47	-1.29	9	84.768733
-3.85	-2.17	0.17	39	84.768733
-4.88	-2.68	0.55	48	84.768733
-1.22	-0.52	0.36	54	84.768733
0.12	-0.33	-0.51	4	99.576436
-0.66	-1.14	-1.13	43	99.576436
-2.06	-1.96	-1.3	13	99.576436
-3.17	-0.75	1.84	53	99.576436
-1.72	-1.84	-1.37	12	99.576436
-1.53	-1.06	-0.19	59	99.576436
0.22	1.09	1.29	2	99.576436
-3.88	-2.46	-0.17	48	99.576436
-3.46	-2.58	-0.62	48	99.576436
-2.25	-1.39	0.0	53	99.576436
-2.15	-0.95	0.49	47	99.576436
-3.02	-1.57	0.58	6	99.576436
-3.28	-1.83	0.14	43	99.576436
-5.05	-4.11	-2.09	15	99.576436
-2.16	-0.94	0.51	47	99.576436
-1.57	-1.95	-1.15	5	99.576436
-3.17	-2.25	-0.59	45	99.576436
-2.93	-1.53	0.32	38	99.576436
-1.9	-1.43	-0.74	15	99.576436
-2.47	-0.95	0.73	43	99.576436
-1.55	-1.93	-1.2	4	99.576436
0.04	0.11	0.16	45	99.576436
-2.02	-1.17	-0.04	41	99.576436
-2.8	-2.48	-0.79	7	99.576436
-1.49	-0.52	0.38	25	99.576436
-6.84	-5.36	-1.47	10	99.576436
-2.82	-1.93	-0.53	24	64.910206
-5.01	-3.22	0.12	52	64.910206
-3.43	-3.51	-2.6	15	64.910206
-4.7	-3.97	-1.89	58	64.910206
-2.4	-0.67	0.66	20	64.910206
-2.69	-1.08	0.76	46	64.910206
-0.4	-0.53	-0.28	3	64.910206
-3.19	-0.8200000000000001	1.51	36	64.910206
-2.19	-0.06	1.5	25	64.910206
-1.64	-1.53	-0.67	7	64.910206
-3.34	-2.55	-0.6900000000000001	51	64.910206
-3.7	-2.26	-0.23	26	64.910206
-2.3	-2.41	-1.49	27	64.910206
-2.29	-1.34	-0.2	22	64.910206
-1.16	1.02	2.29	30	64.910206
-1.19	-0.9	-0.46	12	64.910206
-2.24	-1.55	-0.35	30	64.910206
-2.67	-2.31	0.31	2	64.910206
-2.07	-1.4	-0.31	35	64.910206
-3.65	-1.6	0.93	8	64.910206
-2.53	-1.75	-0.59	22	90.738163
-2.93	-1.73	0.04	50	90.738163
-3.33	-1.4	0.58	28	90.738163
-2.66	-1.71	-0.19	37	90.738163
-1.91	-1.18	0.8300000000000001	1	90.738163
-4.54	-3.65	-1.93	23	90.738163
-3.09	-1.58	0.29	37	90.738163
-2.82	-1.34	0.49	43	90.738163
-1.72	-1.4	-0.84	15	90.738163
-1.7	-1.74	-1.08	48	90.738163
-4.05	-2.5	0.1	45	90.738163
-4.48	-3.2	-0.44	43	90.738163
-2.1	-1.17	0.13	47	90.738163
-2.07	-1.22	-0.07	33	90.738163
-2.02	-0.47	1.21	57	90.738163
-2.74	-0.81	1.41	57	90.738163
-2.65	-1.21	0.14	20	90.738163
-3.15	-1.21	1.06	50	90.738163
-2.39	-1.87	-0.66	41	90.738163
-1.88	-0.8	0.35	31	90.738163
-2.92	-2.69	-1.43	58	90.738163
-1.75	-0.74	0.27	24	90.738163
-1.76	-1.31	-0.5	23	90.738163
-2.86	-0.51	1.94	5	90.738163
0.3	-0.31	-0.71	39	90.738163
-1.77	-2.08	-1.64	11	119.17745
-2.96	-1.05	1.22	59	119.17745
-1.18	-0.8300000000000001	-0.05	4	119.17745
-2.64	-1.53	0.13	51	119.17745
-3.4	-2.85	-1.14	28	119.17745
-3.53	-1.83	0.53	4	119.17745
-3.49	-2.48	-1.05	21	119.17745
-2.0	-2.21	-1.5	45	119.17745
-2.35	-1.78	-0.68	24	119.17745
-2.88	-1.51	-0.14	21	119.17745
-0.6900000000000001	-0.28	0.07	18	119.17745
-2.65	-1.7	-0.09	54	119.17745
-4.45	-2.7	0.02	42	119.17745
-2.25	0.28	1.86	21	119.17745
-3.61	-2.77	-0.91	28	119.17745
-0.32	-0.33	-0.44	0	119.17745
-2.68	-2.26	-0.93	48	119.17745
-4.350000000000001	-3.76	-1.97	12	119.17745
-2.64	-1.06	0.7000000000000001	42	119.17745
-2.27	-0.25	1.09	14	119.17745
-1.12	-0.15	1.22	1	119.17745
-3.1	-2.27	-0.54	42	119.17745
-3.26	-1.47	0.58	34	119.17745
-3.84	-3.8	-2.04	36	119.17745
-2.83	-0.64	1.39	32	114.02391
-1.85	0.09	2.6	1	114.02391
-2.97	-2.52	-1.38	16	114.02391
-4.55	-3.17	-0.54	54	114.02391
-1.35	-0.08	0.8300000000000001	10	114.02391
-4.310000000000001	-2.62	-0.6	19	114.02391
-2.56	-1.11	0.18	19	114.02391
-1.46	-0.5	0.54	46	114.02391
-4.37	-2.25	0.61	42	114.02391
-2.69	-1.93	-0.05	6	114.02391
-0.21	-0.56	-0.64	42	114.02391
-2.39	-2.84	-2.04	41	114.02391
-0.98	-1.17	-0.45	2	114.02391
-4.47	-2.83	-0.33	35	114.02391
-1.41	-0.58	0.41	48	114.02391
-1.95	-1.45	0.34	2	114.02391
-2.34	-0.77	0.76	32	114.02391
-1.32	0.61	1.64	18	114.02391
-0.85	1.08	2.14	36	114.02391
-1.69	-1.07	-0.23	28	114.02391
-3.32	-1.44	0.95	56	114.02391
-3.44	-1.42	0.38	15	114.02391
-2.89	-1.08	0.94	45	114.02391
-2.22	-0.2	1.1	16	114.02391
-1.23	-1.62	-1.36	33	114.02391
-2.96	-2.41	-0.21	5	114.02391
-2.7	-0.7000000000000001	1.04	25	72.968887
-4.270000000000001	-2.05	0.42	25	72.968887
-0.99	-0.96	-0.21	3	72.968887
-2.66	-2.19	-0.86	43	72.968887
-1.16	-1.52	-1.04	0	72.968887
-2.89	-1.78	-0.16	28	72.968887
-2.06	-1.34	-0.38	11	72.968887
-2.4	-0.98	0.65	46	72.968887
-1.31	-0.17	0.8200000000000001	38	72.968887
-2.03	-1.35	-0.4	22	72.968887
-3.13	-2.5	-0.93	9	72.968887
-2.93	-2.82	-1.74	39	72.968887
-1.29	0.46	1.58	33	72.968887
-2.81	-1.28	0.13	15	72.968887
-2.89	-2.24	-0.6900000000000001	51	72.968887
-3.02	-1.56	-0.09	16	72.968887
-3.84	-1.87	0.77	49	72.968887
-0.88	0.45	1.14	17	72.968887
-4.49	-3.55	-0.99	51	72.968887
-1.86	-1.59	-0.58	7	72.968887
-2.65	-1.29	0.34	41	72.968887
-0.3	-0.81	-0.79	4	72.968887
-2.64	-1.62	-0.15	43	72.968887
-1.43	-1.1	-0.09	4	72.968887
-4.020000000000001	-2.01	0.79	54	72.968887
-1.69	-1.18	-0.18	7	72.968887
-1.44	-0.32	0.61	27	72.968887
-3.32	-1.54	0.25	25	72.968887
-3.09	-1.35	0.23	17	72.968887
-1.19	-0.81	-0.15	44	72.968887
-2.04	-1.06	0.18	42	72.470896
-1.91	-2.44	-1.56	6	72.470896
-0.56	-0.71	-0.54	47	72.470896
-3.14	-1.45	0.56	31	72.470896
-1.68	-1.59	-0.5700000000000001	4	72.470896
-3.81	-2.76	-0.99	28	72.470896
-1.79	-1.01	-0.02	36	72.470896
-2.89	-0.03	3.39	3	72.470896
-2.15	0.37	2.93	3	72.470896
-2.3	-1.46	-0.07	54	72.470896
-1.8	-0.63	0.75	52	72.470896
-2.02	-1.34	-0.45	21	72.470896
-1.61	-1.53	-0.79	58	72.470896
-3.45	-2.64	-0.97	32	72.470896
-2.09	-1.83	-0.89	38	72.470896
1.0	1.59	1.41	5	72.470896
-1.47	-0.98	-0.11	51	72.470896
-2.39	-1.25	-0.01	11	72.470896
-0.68	0.04	0.53	27	72.470896
-1.29	-1.55	-1.31	13	72.470896
-2.23	-0.39	1.3	42	72.470896
-2.09	-2.16	-0.99	4	72.470896
-3.39	-3.08	-1.43	30	72.470896
-4.66	-0.29	2.79	21	72.470896
-1.89	-1.65	-0.94	22	72.470896
-1.56	-1.31	-0.5	57	72.470896
-1.22	0.6900000000000001	1.59	14	72.470896
-2.33	-2.05	-0.99	51	72.470896
-2.66	-0.95	0.8	35	72.470896
-3.67	-2.23	-0.08	39	72.470896
-1.75	-1.37	-0.42	54	91.90047
-2.9	-1.12	0.85	37	91.90047
-2.48	-2.1	-0.75	7	91.90047
-6.42	-3.83	0.25	35	91.90047
-0.03	0.14	0.2	15	91.90047
-2.26	-1.67	-0.85	16	91.90047
-1.86	-0.46	0.53	17	91.90047
-4.5	-1.86	1.43	53	91.90047
-0.81	-0.31	0.13	21	91.90047
-1.21	-0.77	0.0	6	91.90047
-1.74	-1.9	-1.32	37	91.90047
-3.84	-2.24	0.14	51	91.90047
-1.27	-2.0	-1.63	5	91.90047
-1.46	0.1	2.01	0	91.90047
-1.22	-0.61	0.35	3	91.90047
-1.94	-1.25	-0.02	7	91.90047
-0.97	-1.63	-1.37	6	91.90047
-3.09	-1.26	0.76	37	91.90047
-2.39	-1.24	0.19	29	91.90047
-2.19	-1.84	-0.77	58	91.90047
-2.48	-2.75	-1.1	4	91.90047
0.03	-1.06	-1.5	2	91.90047
-2.76	-1.13	0.92	59	91.90047
-3.39	-2.05	-0.44	19	91.90047
-0.6900000000000001	-1.0	-0.73	6	91.90047
-1.48	-0.78	0.17	46	91.90047
-2.97	-1.49	0.15	24	91.90047
-1.92	-0.38	0.86	24	73.563258
-5.810000000000001	-5.07	-2.73	24	73.563258
-3.14	-1.04	1.15	35	73.563258
-1.21	-1.7	-0.84	1	73.563258
-3.81	-1.84	0.61	38	73.563258
-4.36	-1.32	2.08	53	73.563258
-2.49	-3.44	-2.82	10	73.563258
-3.64	-1.97	0.46	59	73.563258
-6.29	-3.79	-0.25	34	73.563258
-4.18	-2.66	-0.49	23	73.563258
-3.09	-2.12	0.35	4	73.563258
-3.65	-1.71	0.63	31	73.563258
-3.71	-0.04	3.5	56	73.563258
-5.83	-3.77	-0.66	35	73.563258
-1.37	-0.64	0.43	4	73.563258
-3.4	-2.33	-0.6	30	73.563258
-1.2	0.53	1.38	14	73.563258
-2.39	-2.19	-0.66	4	73.563258
-3.45	-1.39	1.04	44	73.563258
-4.560000000000001	-5.4	-4.05	0	73.563258
-1.75	-0.94	0.23	57	73.563258
-3.69	-1.78	0.68	37	73.563258
-1.73	-1.1	-0.21	9	73.563258
-3.58	-1.89	0.44	36	73.563258
-4.17	-4.58	-1.65	2	73.563258
-4.57	-2.13	0.68	28	73.563258
-0.98	-2.08	-1.99	3	73.563258
-0.84	-0.53	-0.15	10	73.563258
-3.05	-1.58	0.15	11	73.563258
-3.73	-2.22	0.14	58	73.563258
-3.65	-1.05	1.48	33	96.643297
-4.39	-2.56	0.01	36	96.643297
-2.91	-1.53	0.3	37	96.643297
-0.9	-0.77	-0.28	7	96.643297
-1.82	-1.72	-1.05	27	96.643297
-1.7	-0.75	0.14	21	96.643297
-1.74	0.41	2.01	37	96.643297
-3.35	-2.78	-1.52	14	96.643297
-3.04	-2.59	-1.26	44	96.643297
-2.12	-2.84	-1.78	5	96.643297
-4.08	-2.26	0.25	38	96.643297
-3.39	-1.72	0.01	15	96.643297
-4.560000000000001	-2.67	0.42	51	96.643297
-2.93	-2.47	-1.1	11	96.643297
-1.49	-1.85	-1.55	42	96.643297
-3.2	-3.18	-1.84	27	96.643297
-1.98	-3.09	-2.82	51	96.643297
-2.64	-3.08	-2.38	14	96.643297
-3.28	-2.41	-0.55	40	96.643297
-1.37	-0.92	-0.13	49	96.643297
-3.53	-1.94	-0.04	27	96.643297
-1.31	-0.29	0.6900000000000001	41	96.643297
-1.82	-1.14	-0.02	54	96.643297
-0.98	-0.52	0.1	8	96.643297
-2.76	-2.13	-0.4	7	96.643297
-3.71	-1.67	0.76	39	96.643297
0.76	0.31	-0.04	11	96.643297
-3.8	-2.49	-0.66	27	96.643297
-2.26	-2.64	-2.1	15	96.643297
-2.0	-0.24	0.99	20	96.643297
-1.35	-0.26	1.51	1	96.643297
-1.95	0.37	1.68	13	63.892826
-1.17	-0.59	0.04	34	63.892826
-0.04	-0.41	-0.45	5	63.892826
-3.24	-1.5	0.71	51	63.892826
-1.23	-0.01	0.78	18	63.892826
-3.79	-2.65	-0.5700000000000001	46	63.892826
-0.06	-0.28	-0.23	6	63.892826
0.89	0.42	0.03	7	63.892826
-3.13	-1.49	0.27	26	63.892826
-0.26	-0.62	-0.68	45	63.892826
-2.78	-1.45	0.17	31	63.892826
-1.93	-1.51	-0.6900000000000001	33	63.892826
-2.22	-2.4	-1.57	37	63.892826
-2.29	-2.13	-1.15	54	63.892826
-2.99	-1.86	-0.45	13	63.892826
0.37	0.28	0.0	25	63.892826
-1.3	-0.35	0.31	16	63.892826
-2.04	-1.36	-0.31	9	63.892826
-2.65	-1.47	0.12	32	63.892826
-1.27	0.68	2.24	57	63.892826
-0.53	0.78	1.37	10	63.892826
-2.6	-1.34	-0.12	18	63.892826
-0.55	-0.18	0.25	47	63.892826
-2.79	-1.54	-0.3	17	63.892826
-2.32	-1.43	-0.13	44	63.892826
-3.19	-2.36	-0.5700000000000001	35	63.892826
-3.67	-1.93	0.59	58	63.892826
-2.78	-1.43	0.35	45	63.892826
-1.86	-0.86	0.4	48	74.487021
-3.39	-1.74	0.41	45	74.487021
-4.03	-1.82	0.9	10	74.487021
-1.0	-0.95	-0.62	33	74.487021
-3.23	-2.77	-1.58	23	74.487021
-3.96	-2.2	0.36	55	74.487021
-3.14	-2.24	-0.47	8	74.487021
-1.47	-2.92	-3.01	39	74.487021
-1.49	-1.93	-1.65	11	74.487021
-3.6	-2.15	-0.35	14	74.487021
-2.72	-2.42	-1.22	25	74.487021
-2.69	-2.05	-0.8300000000000001	11	74.487021
-3.32	-1.17	0.81	12	74.487021
-1.27	-0.53	0.22	36	74.487021
-1.16	-1.78	-1.43	6	74.487021
-1.81	-0.8300000000000001	0.1	11	74.487021
-0.97	-0.88	-0.32	6	74.487021
-2.88	-2.47	-1.04	48	74.487021
0.58	-0.47	-1.89	0	74.487021
-1.44	-0.52	0.39	37	74.487021
-3.62	-3.31	-1.81	47	74.487021
-3.17	-2.19	-0.77	19	74.487021
-1.89	-1.9	-1.17	51	74.487021
-2.49	-0.49	1.34	38	74.487021
-3.31	-1.25	0.53	18	68.863193
-3.21	-2.07	-0.27	9	68.863193
-4.17	-3.57	-1.37	47	68.863193
-1.88	-0.45	0.8200000000000001	31	68.863193
-1.76	-1.55	-0.33	0	68.863193
-6.310000000000001	-4.33	-1.34	26	68.863193
-2.21	-0.22	1.22	11	68.863193
-1.95	-1.17	0.07	54	68.863193
-3.29	-2.51	-0.88	35	68.863193
-0.21	-0.48	-0.59	57	68.863193
0.62	0.13	-0.52	1	68.863193
-3.21	-1.15	1.12	41	68.863193
-3.22	-2.02	-0.03	59	68.863193
-3.81	-3.13	-1.5	29	68.863193
-3.26	-0.98	1.05	27	68.863193
-1.98	-1.79	-0.85	8	68.863193
-2.83	2.8	5.87	16	68.863193
-3.41	-5.73	-6.79	59	68.863193
-5.07	-4.05	-1.73	39	68.863193
-2.68	-2.57	-1.34	53	68.863193
-0.98	-0.36	0.28	41	68.863193
-5.03	-3.82	-1.36	39	68.863193
-2.22	-1.76	-0.86	21	68.863193
-4.47	-3.35	-0.67	47	68.863193
-2.77	-3.49	-1.83	4	68.863193
-3.04	-0.26	2.15	38	68.863193
-1.83	-1.18	0.54	2	68.863193
-3.01	-1.34	0.49	27	68.863193
-0.39	-0.6	-0.38	2	68.863193
-1.56	-0.25	1.01	44	68.863193
-1.38	-0.95	-0.3	23	68.863193
-0.31	-1.15	-1.26	7	68.863193
-1.49	-1.94	-1.55	49	68.863193
-3.1	-3.02	-1.45	7	68.863193
-2.9	-1.39	0.66	59	68.863193
-2.74	-2.27	-1.23	15	68.863193
-2.68	-1.08	0.71	43	68.863193
-3.11	-1.37	0.6900000000000001	36	67.068944
-2.88	-1.96	-0.33	31	67.068944
-2.16	-1.93	-0.23	3	67.068944
-2.67	-0.92	0.87	32	67.068944
-1.84	-0.81	0.45	49	67.068944
-3.06	-2.09	-0.86	18	67.068944
-1.26	-1.2	-0.65	50	67.068944
0.48	0.56	0.32	24	67.068944
0.5	-0.31	-0.84	3	67.068944
-1.95	-1.14	-0.04	38	67.068944
-2.45	-0.91	0.51	24	67.068944
-1.01	0.26	1.13	36	67.068944
-0.67	0.38	1.21	46	67.068944
-4.270000000000001	-2.55	-0.35	20	67.068944
-3.0	-2.41	-1.17	20	67.068944
-5.86	-3.51	-0.46	20	67.068944
-2.88	-1.56	0.34	54	67.068944
-1.17	-0.96	-0.36	49	67.068944
-1.08	-0.31	0.44	42	67.068944
-1.99	-1.71	-0.89	23	67.068944
-2.27	-0.88	0.68	45	67.068944
-3.78	-3.29	-1.66	33	67.068944
-3.85	-2.12	-0.2	24	67.068944
-2.85	-3.0	-1.97	10	67.068944
-3.21	-0.32	1.81	24	67.068944
-3.72	-2.16	-0.3	16	67.068944
-3.86	-0.98	2.06	49	67.068944
-2.09	-1.56	-0.4	54	67.068944
-2.83	-2.19	-1.05	19	67.068944
-4.01	-4.43	-2.77	7	67.068944
-6.100000000000001	-5.37	-3.53	37	67.068944
-3.65	-1.87	0.48	47	67.068944
-3.21	-2.51	-0.89	52	67.068944
-1.87	-0.44	0.87	36	90.357018
-2.61	-3.17	-2.22	9	90.357018
-5.41	-4.310000000000001	-2.2	17	90.357018
-5.46	-4.020000000000001	-1.03	55	90.357018
-1.99	-1.23	-0.33	12	90.357018
-2.27	-0.85	0.6900000000000001	42	90.357018
-2.92	-0.64	1.05	19	90.357018
-2.02	-0.48	1.16	54	90.357018
-1.71	-1.21	-0.11	6	90.357018
-2.61	-0.2	2.06	51	90.357018
-2.03	-1.6	-0.8300000000000001	12	90.357018
-1.93	-0.76	0.52	43	90.357018
-0.5	-0.01	0.31	25	90.357018
-0.29	-2.88	-4.04	2	90.357018
-5.020000000000001	-4.62	-2.21	8	90.357018
-2.48	-1.33	-0.24	17	90.357018
-2.23	-1.52	-0.36	27	90.357018
-3.13	-2.19	-0.38	51	90.357018
-3.57	-0.62	2.29	58	87.423011
-3.4	-2.74	-1.3	20	87.423011
-3.2	-2.11	-0.29	30	87.423011
-1.3	-2.05	-1.7	7	87.423011
-3.85	-1.98	0.64	50	87.423011
-2.06	-3.68	-3.01	2	87.423011
-3.62	-1.74	0.71	43	87.423011
-1.86	-1.27	-0.16	55	87.423011
-2.52	-1.96	-0.88	12	87.423011
-2.91	-0.79	1.45	51	87.423011
-1.31	-0.23	1.07	3	87.423011
-1.64	-0.5700000000000001	0.49	37	87.423011
-2.17	-1.71	-0.59	48	87.423011
-2.55	-1.59	1.23	1	87.423011
-2.83	-1.06	1.03	54	87.423011
-1.43	-0.7000000000000001	0.08	26	87.423011
